# Supplementary material for: Identification of Novel Tumor-Associated Cell Surface Sialoglycoproteins in Human Glioblastoma Tumors Using Quantitative Proteomics
Source: PLoS One. 2014 Oct 31;9(10):e110316. doi: 10.1371/journal.pone.0110316 (PMC4216004; doi:10.1371/journal.pone.0110316)
Supplement: Table S1 — Sialoglycoproteins identified and quantified in GBM cells, astrocytes and neural progenitor cells. (XLSX) [file pone.0110316.s002.xlsx]

## Sheet: Table S1
Table S1. Sialoglycoproteins identified and quantified in GBM cells, astrocytes and neural progenitor cells. Displayed columns include the HUGO ID, gene onthology (GO terms), glycosylation status (annotated by UniProtKB), signal peptide prediction by SignalP (3.0) software, transmembrane prediction (annotated by UniProtKB and Human Protein Atlas database), function and subcellular location (annot…
HUGO-ID	GO onthology	Carbo_O-linked	Carbo_N-linked	Predicted signal peptide	Predicted TM helices	Function	Subcellular location	Log2 protein intensity in NPCs	Log2 protein intensity in fetal astrocytes	Log2 protein intensity in adult astrocytes	Log2 protein intensity in SID238	Log2 protein intensity in SID233	Log2 protein intensity in SID227	Log2 protein intensity in SID186	Median Log2 protein intensity in SIDs	Detection in the indicated number of tumours	Effect Size Tumours/astrocytes (Log2 scale)	p-value	Effect Size Tumors/NPCs (Log2 scale)	p-value	Protein name	CD number
ABCA1	GO:0005524 [ATP binding] GO:0000166 [nucleotide binding] GO:0002790 [peptide secretion] GO:0005515 [protein binding] GO:0005543 [phospholipid binding] GO:0005548 [phospholipid transporter activity] GO:0005622 [intracellular] GO:0005624 [membrane fraction] GO:0005794 [Golgi apparatus] GO:0005886 [plasma membrane] GO:0005887 [integral to plasma membrane] GO:0006497 [protein lipidation] GO:0006629 […	No	Yes	Yes	15	transporter	plasma membrane	9.34	15.92	11.72	18.25	14.7	16.21	19.48	17.23	4	1.85507	0.000702298	11.7641	7.36534e-10	ATP-binding cassette, sub-family A (ABC1), member 1
ABCA8	GO:0000166 [nucleotide binding] GO:0005524 [ATP binding] GO:0005886 [plasma membrane] GO:0006810 [transport] GO:0016021 [integral to membrane] GO:0016887 [ATPase activity] GO:0017111 [nucleoside-triphosphatase activity]	No	Yes	Yes	14	transporter	plasma membrane	ND	ND	12.55	ND	23.39	ND	ND	6.64	1	2.11038	0.0869994	12.0446	0.00167091	ATP-binding cassette, sub-family A (ABC1), member 8
ABCB1	GO:0000086 [G2/M transition of mitotic cell cycle] GO:0000139 [Golgi membrane] GO:0000166 [nucleotide binding] GO:0005215 [transporter activity] GO:0005515 [protein binding] GO:0005524 [ATP binding] GO:0005624 [membrane fraction] GO:0006810 [transport] GO:0008559 [xenobiotic-transporting ATPase activity] GO:0009986 [cell surface] GO:0016020 [membrane] GO:0016021 [integral to membrane] GO:0016324 …	No	Yes	No	12	transporter	plasma membrane	8.56	10.6	12.74	12.67	13.07	13.76	12.79	12.93	4	0.890171	0.0631522	-3.02508	0.00065012	ATP-binding cassette, sub-family B (MDR/TAP), member 1	CD243
ABCB6	GO:0000166 [nucleotide binding] GO:0005524 [ATP binding] GO:0005739 [mitochondrion] GO:0005740 [mitochondrial envelope] GO:0005741 [mitochondrial outer membrane] GO:0005774 [vacuolar membrane] GO:0005794 [Golgi apparatus] GO:0005886 [plasma membrane] GO:0006779 [porphyrin biosynthetic process] GO:0006810 [transport] GO:0006879 [cellular iron ion homeostasis] GO:0015439 [heme-transporting ATPase a…	No	No	Yes	10	transporter	plasma membrane	ND	13.9	13.91	14.3	15.53	18.61	15.34	15.435	4	3.01699	6.64388e-05	9.77752	0.00188343	ATP-binding cassette, sub-family B (MDR/TAP), member 6
ABCB8	GO:0000166 [nucleotide binding] GO:0005215 [transporter activity] GO:0005524 [ATP binding] GO:0005624 [membrane fraction] GO:0005739 [mitochondrion] GO:0005740 [mitochondrial envelope] GO:0005743 [mitochondrial inner membrane] GO:0006810 [transport] GO:0016020 [membrane] GO:0016021 [integral to membrane] GO:0016887 [ATPase activity] GO:0017111 [nucleoside-triphosphatase activity] GO:0055085 [tran…	No	No	Yes	7	transporter	Integral to membrane	11.78	9.29	10.56	10.55	12.49	20.08	13.32	12.905	4	2.43763	0.0182023	-2.6818	0.0214707	ATP-binding cassette, sub-family B (MDR/TAP), member 8
ABCC1	GO:0000166 [nucleotide binding] GO:0005215 [transporter activity] GO:0005324 [long-chain fatty acid transporter activity] GO:0005524 [ATP binding] GO:0005624 [membrane fraction] GO:0005634 [nucleus] GO:0005737 [cytoplasm] GO:0005794 [Golgi apparatus] GO:0005886 [plasma membrane] GO:0005887 [integral to plasma membrane] GO:0006200 [ATP catabolic process] GO:0006692 [prostanoid metabolic process] G…	No	Yes	Yes	17	transporter	plasma membrane	8.29	15.88	17.9	16.41	15.08	16.01	19.41	16.21	4	-0.410531	0.254157	13.942	8.04754e-06	ATP-binding cassette, sub-family C (CFTR/MRP), member 1
ABCC2	GO:0000166 [nucleotide binding] GO:0005215 [transporter activity] GO:0005524 [ATP binding] GO:0005887 [integral to plasma membrane] GO:0006810 [transport] GO:0008514 [organic anion transmembrane transporter activity] GO:0015711 [organic anion transport] GO:0016020 [membrane] GO:0016021 [integral to membrane] GO:0016324 [apical plasma membrane] GO:0016887 [ATPase activity] GO:0017111 [nucleoside-t…	No	Yes	Yes	17	transporter	plasma membrane	ND	8.66	14.64	14.31	14.4	13.68	14.6	14.355	4	1.66069	2.86525e-06	10.08	1.86137e-16	ATP-binding cassette, sub-family C (CFTR/MRP), member 2
ABCC3	GO:0000166 [nucleotide binding] GO:0005215 [transporter activity] GO:0005524 [ATP binding] GO:0005624 [membrane fraction] GO:0005886 [plasma membrane] GO:0005887 [integral to plasma membrane] GO:0006810 [transport] GO:0008206 [bile acid metabolic process] GO:0008514 [organic anion transmembrane transporter activity] GO:0015711 [organic anion transport] GO:0015721 [bile acid and bile salt transpor…	No	Yes	No	17	transporter	plasma membrane	7.44	10.18	11.93	16.07	13.6	13.65	18.36	14.86	4	0.22963	0.575224	11.4829	2.42266e-13	ATP-binding cassette, sub-family C (CFTR/MRP), member 3
ABCC4	GO:0000166 [nucleotide binding] GO:0002576 [platelet degranulation] GO:0005254 [chloride channel activity] GO:0005524 [ATP binding] GO:0005624 [membrane fraction] GO:0005886 [plasma membrane] GO:0006811 [ion transport] GO:0007596 [blood coagulation] GO:0008150 [biological_process] GO:0016021 [integral to membrane] GO:0016887 [ATPase activity] GO:0017111 [nucleoside-triphosphatase activity] GO:003…	No	Yes	No	14	transporter	plasma membrane	7.95	11.59	12	11.49	12.06	11.97	12.87	12.015	4	-0.00265192	0.992336	11.6669	2.90272e-11	ATP-binding cassette, sub-family C (CFTR/MRP), member 4
ABCC5	GO:0000166 [nucleotide binding] GO:0005524 [ATP binding] GO:0005624 [membrane fraction] GO:0005887 [integral to plasma membrane] GO:0006810 [transport] GO:0008514 [organic anion transmembrane transporter activity] GO:0015711 [organic anion transport] GO:0016020 [membrane] GO:0016887 [ATPase activity] GO:0017111 [nucleoside-triphosphatase activity] GO:0032496 [response to lipopolysaccharide] GO:00…	No	Yes	No	13	transporter	plasma membrane	ND	12.3	15.34	14.77	14.39	15.11	13.89	14.58	4	-0.661107	0.129831	6.05969	0.000690553	ATP-binding cassette, sub-family C (CFTR/MRP), member 5
ABCD3	GO:0000166 [nucleotide binding] GO:0005515 [protein binding] GO:0005524 [ATP binding] GO:0005739 [mitochondrion] GO:0005743 [mitochondrial inner membrane] GO:0005777 [peroxisome] GO:0005778 [peroxisomal membrane] GO:0005779 [integral to peroxisomal membrane] GO:0005829 [cytosol] GO:0006810 [transport] GO:0007031 [peroxisome organization] GO:0015910 [peroxisomal long-chain fatty acid import] GO:00…	No	Yes	Yes	5	transporter	Integral to membrane	ND	ND	11.95	8.04	10.97	19.37	12.02	11.495	4	4.3948	0.000179993	11.2821	0.00163359	ATP-binding cassette, sub-family D (ALD), member 3
ABCG2	GO:0000166 [nucleotide binding] GO:0005215 [transporter activity] GO:0005515 [protein binding] GO:0005524 [ATP binding] GO:0005886 [plasma membrane] GO:0006810 [transport] GO:0006879 [cellular iron ion homeostasis] GO:0008559 [xenobiotic-transporting ATPase activity] GO:0015232 [heme transporter activity] GO:0015886 [heme transport] GO:0016021 [integral to membrane] GO:0016887 [ATPase activity] G…	No	Yes	No	6	transporter	plasma membrane	ND	ND	ND	ND	8.41	8.56	ND	7.525	2	1.12106	0.0680629	3.31993	0.0971111	ATP-binding cassette, sub-family G (WHITE), member 2	CD338
ABHD12	GO:0016020 [membrane] GO:0016021 [integral to membrane] GO:0016787 [hydrolase activity] GO:0047372 [acylglycerol lipase activity]	No	No	Yes	2	enzyme	integral to membrane	8.56	ND	10.11	11.44	12.8	13.36	14.63	13.08	4	2.98614	9.01294e-05	8.24777	0.000186755	abhydrolase domain containing 12
ABI3BP	GO:0005515 [protein binding] GO:0005518 [collagen binding] GO:0005539 [glycosaminoglycan binding] GO:0005576 [extracellular region] GO:0005614 [interstitial matrix] GO:0005615 [extracellular space] GO:0008201 [heparin binding] GO:0010811 [positive regulation of cell-substrate adhesion] GO:0030198 [extracellular matrix organization] GO:0031012 [extracellular matrix]	No	Yes	Yes	0	other	extracellular	8.87	20.01	17.62	17.1	15.53	15.86	14.48	15.695	4	-1.65423	9.41097e-05	12.1542	1.67414e-09	ABI family, member 3 (NESH) binding protein
ACE	GO:0001666 [response to hypoxia] GO:0001822 [kidney development] GO:0001974 [blood vessel remodeling] GO:0002005 [angiotensin catabolic process in blood] GO:0002019 [regulation of renal output by angiotensin] GO:0002446 [neutrophil mediated immunity] GO:0003081 [regulation of systemic arterial blood pressure by renin-angiotensin] GO:0003779 [actin binding] GO:0004180 [carboxypeptidase activity] G…	No	Yes	Yes	1	peptidase	plasma membrane	ND	10.34	10.59	11.04	11.21	12.98	12.28	11.745	4	0.899637	0.0132943	10.9941	6.65642e-11	angiotensin I converting enzyme (peptidyl-dipeptidase A) 1	CD143
ACP2	GO:0001501 [skeletal system development] GO:0001784 [phosphotyrosine binding] GO:0003993 [acid phosphatase activity] GO:0004721 [phosphoprotein phosphatase activity] GO:0005764 [lysosome] GO:0005765 [lysosomal membrane] GO:0007040 [lysosome organization] GO:0010033 [response to organic substance] GO:0016020 [membrane] GO:0016021 [integral to membrane] GO:0016787 [hydrolase activity] GO:0019717 [s…	No	Yes	Yes	1	phosphatase	integral to membrane	13.89	14.18	13.98	19.26	19.73	16.01	21.62	19.495	4	3.30491	1.57647e-08	3.57215	0.000983932	acid phosphatase 2, lysosomal
ACPL2	GO:0003993 [acid phosphatase activity] GO:0005576 [extracellular region] GO:0016787 [hydrolase activity]	No	Yes	Yes	0	phosphatase	extracellular	12.63	16.18	13.25	21.98	17.37	16.23	17.58	17.475	4	2.35099	2.72974e-07	-0.917882	0.11918	acid phosphatase-like 2
ACPP	GO:0003993 [acid phosphatase activity] GO:0005576 [extracellular region] GO:0005765 [lysosomal membrane] GO:0005886 [plasma membrane] GO:0016787 [hydrolase activity] GO:0005771 [multivesicular body] GO:0016311 [dephosphorylation] GO:0030141 [stored secretory granule] GO:0031985 [Golgi cisterna] GO:0033265 [choline binding] GO:0045177 [apical part of cell]	No	Yes	Yes	1	phosphatase	plasma membrane	ND	10.44	13.37	16.82	14.67	12.54	14.97	14.82	4	1.74525	0.00619126	8.56914	0.000129523	acid phosphatase, prostate
ADAM10	GO:0001701 [in utero embryonic development] GO:0004175 [endopeptidase activity] GO:0004222 [metalloendopeptidase activity] GO:0005102 [receptor binding] GO:0005178 [integrin binding] GO:0005515 [protein binding] GO:0005634 [nucleus] GO:0005737 [cytoplasm] GO:0005794 [Golgi apparatus] GO:0005798 [Golgi-associated vesicle] GO:0005886 [plasma membrane] GO:0006468 [protein phosphorylation] GO:0006508…	No	Yes	Yes	1	peptidase	plasma membrane	ND	9.69	12.18	14.81	16.59	14.59	15.87	15.34	4	1.28649	0.009264	11.2843	1.15161e-07	ADAM metallopeptidase domain 10	CD156C
ADAM15	GO:0001525 [angiogenesis] GO:0001669 [acrosomal vesicle] GO:0004222 [metalloendopeptidase activity] GO:0005515 [protein binding] GO:0005912 [adherens junction] GO:0006508 [proteolysis] GO:0007155 [cell adhesion] GO:0007160 [cell-matrix adhesion] GO:0008233 [peptidase activity] GO:0008237 [metallopeptidase activity] GO:0008270 [zinc ion binding] GO:0012505 [endomembrane system] GO:0016020 [membran…	No	Yes	Yes	1	peptidase	integral to membrane	9.47	12.4	14.87	16.89	14.24	14.52	15.26	14.89	4	0.237881	0.557824	0.987217	0.263431	ADAM metallopeptidase domain 15
ADAM17	GO:0001666 [response to hypoxia] GO:0001934 [positive regulation of protein phosphorylation] GO:0002446 [neutrophil mediated immunity] GO:0002467 [germinal center formation] GO:0002690 [positive regulation of leukocyte chemotaxis] GO:0004222 [metalloendopeptidase activity] GO:0005138 [interleukin-6 receptor binding] GO:0005178 [integrin binding] GO:0005515 [protein binding] GO:0005737 [cytoplasm]…	No	Yes	Yes	1	peptidase	plasma membrane	14.73	17.96	16.62	18.42	20.68	22.32	17.46	19.55	4	0.0680939	0.83914	11.3447	2.45652e-10	ADAM metallopeptidase domain 17	CD156b
ADAM22	GO:0004222 [metalloendopeptidase activity] GO:0004872 [receptor activity] GO:0005178 [integrin binding] GO:0005515 [protein binding] GO:0006508 [proteolysis] GO:0007162 [negative regulation of cell adhesion] GO:0007417 [central nervous system development] GO:0008270 [zinc ion binding] GO:0008344 [adult locomotory behavior] GO:0014037 [Schwann cell differentiation] GO:0016020 [membrane] GO:0016021…	No	Yes	Yes	1	peptidase	integral to membrane	ND	ND	ND	7.89	7.85	ND	ND	7.245	2	0.471327	0.132355	2.46914	0.118646	ADAM metallopeptidase domain 22
ADAM9	GO:0000186 [activation of MAPKK activity] GO:0004222 [metalloendopeptidase activity] GO:0005080 [protein kinase C binding] GO:0005178 [integrin binding] GO:0005515 [protein binding] GO:0005518 [collagen binding] GO:0005576 [extracellular region] GO:0005615 [extracellular space] GO:0005737 [cytoplasm] GO:0005886 [plasma membrane] GO:0006508 [proteolysis] GO:0006509 [membrane protein ectodomain pro…	No	Yes	Yes	1	peptidase	plasma membrane	13.76	14.86	14.16	18.7	16.07	15.78	17.87	16.97	4	1.11408	0.0357329	1.41509	0.063444	ADAM metallopeptidase domain 9 (meltrin gamma)
ADAMTS1	GO:0001542 [ovulation from ovarian follicle] GO:0001822 [kidney development] GO:0004222 [metalloendopeptidase activity] GO:0005515 [protein binding] GO:0005576 [extracellular region] GO:0005604 [basement membrane] GO:0006508 [proteolysis] GO:0007229 [integrin-mediated signaling pathway] GO:0008201 [heparin binding] GO:0008233 [peptidase activity] GO:0008237 [metallopeptidase activity] GO:0008270 …	No	Yes	Yes	1	peptidase	extracellular	13.34	9.03	11.08	8.76	13.03	12.89	8.53	10.825	4	-0.694701	0.202019	-0.999344	0.183651	ADAM metallopeptidase with thrombospondin type 1 motif, 1
ADAMTS3	GO:0004222 [metalloendopeptidase activity] GO:0005576 [extracellular region] GO:0005578 [proteinaceous extracellular matrix] GO:0006508 [proteolysis] GO:0008201 [heparin binding] GO:0008233 [peptidase activity] GO:0008270 [zinc ion binding] GO:0030199 [collagen fibril organization] GO:0030574 [collagen catabolic process] GO:0046872 [metal ion binding] GO:0051605 [protein maturation by peptide bon…	No	Yes	Yes	0	peptidase	extracellular	12.86	ND	7.38	10.65	22.43	11.43	11.56	11.495	4	3.21906	0.000205774	-0.71767	0.461005	ADAM metallopeptidase with thrombospondin type 1 motif, 3
ADAMTSL1	GO:0005576 [extracellular region] GO:0005578 [proteinaceous extracellular matrix] GO:0008233 [peptidase activity] GO:0008237 [metallopeptidase activity] GO:0008270 [zinc ion binding] GO:0005515 [protein binding]	No	Yes	Yes	0	other	extracellular	10.08	16.2	21.51	12.66	11.92	10.67	11.26	11.59	4	-1.38019	0.00119878	5.05229	6.6127e-06	ADAMTS-like 1
ADAMTSL4	GO:0002020 [protease binding] GO:0004222 [metalloendopeptidase activity] GO:0005515 [protein binding] GO:0005575 [cellular_component] GO:0005576 [extracellular region] GO:0005614 [interstitial matrix] GO:0008233 [peptidase activity] GO:0030198 [extracellular matrix organization] GO:0031012 [extracellular matrix] GO:0043065 [positive regulation of apoptosis]	No	Yes	Yes	0	peptidase	extracellular	9.57	11.67	19.91	11.82	11.05	12.39	11.14	11.48	4	-1.33543	0.000128656	-3.03394	0.000507622	ADAMTS-like 4
ADCY6	GO:0000166 [nucleotide binding] GO:0003924 [GTPase activity] GO:0004016 [adenylate cyclase activity] GO:0005102 [receptor binding] GO:0005515 [protein binding] GO:0005524 [ATP binding] GO:0005624 [membrane fraction] GO:0005768 [endosome] GO:0005886 [plasma membrane] GO:0006112 [energy reserve metabolic process] GO:0006171 [cAMP biosynthetic process] GO:0006184 [GTP catabolic process] GO:0006833 […	No	Yes	Yes	12	enzyme	plasma membrane	11.79	8.06	14.9	17.35	17.51	21.74	17.61	17.56	4	3.29718	6.14293e-05	2.85329	0.0154315	adenylate cyclase 6
ADCY9	GO:0000166 [nucleotide binding] GO:0003924 [GTPase activity] GO:0004016 [adenylate cyclase activity] GO:0005524 [ATP binding] GO:0005886 [plasma membrane] GO:0005887 [integral to plasma membrane] GO:0006112 [energy reserve metabolic process] GO:0006171 [cAMP biosynthetic process] GO:0006184 [GTP catabolic process] GO:0006833 [water transport] GO:0007165 [signal transduction] GO:0007189 [activatio…	No	Yes	No	12	enzyme	plasma membrane	ND	ND	10.12	9.86	11.61	9.78	11.42	10.64	4	0.188454	0.67692	5.18337	0.00520847	adenylate cyclase 9
AEBP1	GO:0001501 [skeletal system development] GO:0003677 [DNA binding] GO:0003700 [sequence-specific DNA binding transcription factor activity] GO:0003714 [transcription corepressor activity] GO:0004180 [carboxypeptidase activity] GO:0004181 [metallocarboxypeptidase activity] GO:0005576 [extracellular region] GO:0005615 [extracellular space] GO:0005634 [nucleus] GO:0005737 [cytoplasm] GO:0006508 [prot…	No	Yes	Yes	0	transcription regulator	extracellular	11.08	11.18	24.99	16.74	13.97	13.76	12.87	13.865	4	-3.2625	1.1547e-06	0.739519	0.442824	AE binding protein 1
AGRN	GO:0005200 [structural constituent of cytoskeleton] GO:0005509 [calcium ion binding] GO:0005515 [protein binding] GO:0005576 [extracellular region] GO:0005604 [basement membrane] GO:0005605 [basal lamina] GO:0005615 [extracellular space] GO:0007009 [plasma membrane organization] GO:0007165 [signal transduction] GO:0007213 [muscarinic acetylcholine receptor signaling pathway] GO:0007268 [synaptic …	No	Yes	Yes	0	other	plasma membrane	9.49	16.24	14.22	16.11	12.89	15.5	16.37	15.805	4	0.641803	0.248368	1.48118	0.361201	agrin
AGT	GO:0001543 [ovarian follicle rupture] GO:0001558 [regulation of cell growth] GO:0001568 [blood vessel development] GO:0001658 [branching involved in ureteric bud morphogenesis] GO:0001819 [positive regulation of cytokine production] GO:0001822 [kidney development] GO:0001974 [blood vessel remodeling] GO:0001991 [regulation of systemic arterial blood pressure by circulatory renin-angiotensin] GO:0…	No	Yes	Yes	0	other	extracellular	ND	ND	ND	7.56	14.82	22.38	8.42	11.62	4	6.42408	2.53359e-05	12.1878	0.00111874	angiotensinogen (serpin peptidase inhibitor, clade A, member 8)
AHSG	GO:0001501 [skeletal system development] GO:0001503 [ossification] GO:0004869 [cysteine-type endopeptidase inhibitor activity] GO:0005515 [protein binding] GO:0005576 [extracellular region] GO:0005615 [extracellular space] GO:0006907 [pinocytosis] GO:0006953 [acute-phase response] GO:0008584 [male gonad development] GO:0019210 [kinase inhibitor activity] GO:0021987 [cerebral cortex development] G…	Yes	Yes	Yes	1	other	extracellular	14.43	14.74	9.5	8.86	14.56	8.81	11.43	10.145	4	-1.25567	0.0522049	-1.02773	0.230464	alpha-2-HS-glycoprotein
AKR1A1	GO:0005515 [protein binding] GO:0005829 [cytosol] GO:0006006 [glucose metabolic process] GO:0006081 [cellular aldehyde metabolic process] GO:0009055 [electron carrier activity] GO:0016324 [apical plasma membrane] GO:0016491 [oxidoreductase activity] GO:0019853 [L-ascorbic acid biosynthetic process] GO:0042840 [D-glucuronate catabolic process] GO:0046185 [aldehyde catabolic process] GO:0047939 [L-…	No	No	No	0	enzyme	plasma membrane	8.43	7.18	12.29	14.89	14.47	17.73	15.2	15.045	4	4.03573	1.0311e-10	13.1453	5.12042e-05	aldo-keto reductase family 1, member A1 (aldehyde reductase)
AKT2	GO:0000166 [nucleotide binding] GO:0001934 [positive regulation of protein phosphorylation] GO:0004672 [protein kinase activity] GO:0004674 [protein serine/threonine kinase activity] GO:0004713 [protein tyrosine kinase activity] GO:0005080 [protein kinase C binding] GO:0005515 [protein binding] GO:0005524 [ATP binding] GO:0005625 [soluble fraction] GO:0005634 [nucleus] GO:0005654 [nucleoplasm] GO…	Yes	No	No	0	kinase	plasma membrane	ND	ND	ND	10.07	8.2	11.2	11.63	10.635	4	3.96947	0.0015135	10.0673	0.00362092	v-akt murine thymoma viral oncogene homolog 2
ALB	GO:0002576 [platelet degranulation] GO:0003677 [DNA binding] GO:0005504 [fatty acid binding] GO:0005507 [copper ion binding] GO:0005515 [protein binding] GO:0005576 [extracellular region] GO:0005604 [basement membrane] GO:0005615 [extracellular space] GO:0005737 [cytoplasm] GO:0006629 [lipid metabolic process] GO:0006810 [transport] GO:0006950 [response to stress] GO:0007584 [response to nutrient…	No	Yes	Yes	0	transporter	extracellular	12.56	14.96	16.76	18	17.76	16.13	16.91	17.335	4	-0.199462	0.701201	-0.111532	0.894485	albumin
ALCAM	GO:0005102 [receptor binding] GO:0005515 [protein binding] GO:0007155 [cell adhesion] GO:0007165 [signal transduction] GO:0007411 [axon guidance] GO:0008045 [motor axon guidance] GO:0009897 [external side of plasma membrane] GO:0016020 [membrane] GO:0016021 [integral to membrane] GO:0030424 [axon] GO:0043025 [neuronal cell body]	No	Yes	Yes	1	cell adhesion	plasma membrane	8.74	17.22	17.04	15.37	17.12	17.05	14.36	16.21	4	-0.439696	0.431733	-1.62746	0.160755	activated leukocyte cell adhesion molecule	CD166
ALK	GO:0000166 [nucleotide binding] GO:0004672 [protein kinase activity] GO:0004674 [protein serine/threonine kinase activity] GO:0004713 [protein tyrosine kinase activity] GO:0004714 [transmembrane receptor protein tyrosine kinase activity] GO:0004872 [receptor activity] GO:0005515 [protein binding] GO:0005524 [ATP binding] GO:0005887 [integral to plasma membrane] GO:0006468 [protein phosphorylation…	No	Yes	Yes	1	kinase	plasma membrane	10.85	12.1	13.09	15.97	21.49	16.96	15.85	16.465	4	2.04285	0.000710097	0.171183	0.792909	anaplastic lymphoma receptor tyrosine kinase	CD246
ALPL	GO:0001501 [skeletal system development] GO:0003824 [catalytic activity] GO:0004035 [alkaline phosphatase activity] GO:0005615 [extracellular space] GO:0005737 [cytoplasm] GO:0005886 [plasma membrane] GO:0008152 [metabolic process] GO:0016021 [integral to membrane] GO:0016311 [dephosphorylation] GO:0016787 [hydrolase activity] GO:0016791 [phosphatase activity] GO:0031214 [biomineral tissue develo…	No	Yes	Yes	1	phosphatase	plasma membrane	10.08	12.53	18.51	14.55	15.27	15.14	15.47	15.205	4	0.0395201	0.902931	2.33394	3.69579e-07	alkaline phosphatase, liver/bone/kidney
AMIGO2	GO:0005515 [protein binding] GO:0005634 [nucleus] GO:0005886 [plasma membrane] GO:0006916 [anti-apoptosis] GO:0007155 [cell adhesion] GO:0007156 [homophilic cell adhesion] GO:0007157 [heterophilic cell-cell adhesion] GO:0016021 [integral to membrane] GO:0043069 [negative regulation of programmed cell death] GO:0016787 [hydrolase activity]	No	Yes	Yes	1	cell adhesion	plasma membrane	ND	18.61	11.57	13.81	14.03	12.57	24.7	13.92	4	1.41303	0.129006	12.5103	0.000254517	adhesion molecule with Ig-like domain 2
ANGPT2	GO:0001525 [angiogenesis] GO:0001666 [response to hypoxia] GO:0005102 [receptor binding] GO:0005515 [protein binding] GO:0005576 [extracellular region] GO:0005615 [extracellular space] GO:0005634 [nucleus] GO:0005886 [plasma membrane] GO:0007165 [signal transduction] GO:0007275 [multicellular organismal development] GO:0007281 [germ cell development] GO:0007596 [blood coagulation] GO:0009314 [res…	No	Yes	Yes	0	growth factor	plasma membrane	ND	ND	ND	ND	12.05	ND	12.9	9.345	2	3.76834	0.00315022	8.75313	0.00746398	angiopoietin 2
ANGPTL2	GO:0005102 [receptor binding] GO:0005576 [extracellular region] GO:0005615 [extracellular space] GO:0007165 [signal transduction] GO:0007275 [multicellular organismal development]	No	Yes	Yes	0	other	extracellular	ND	ND	ND	15.16	9.47	15.89	12.42	13.79	4	5.83576	0.00027882	11.6485	0.00477816	angiopoietin-like 2
ANGPTL4	GO:0001666 [response to hypoxia] GO:0004857 [enzyme inhibitor activity] GO:0005102 [receptor binding] GO:0005515 [protein binding] GO:0005576 [extracellular region] GO:0005578 [proteinaceous extracellular matrix] GO:0005615 [extracellular space] GO:0007165 [signal transduction] GO:0007275 [multicellular organismal development] GO:0030154 [cell differentiation] GO:0043066 [negative regulation of a…	No	Yes	Yes	0	other	extracellular	ND	14.39	15.44	14.47	10.49	15.8	20.97	15.135	4	0.650708	0.234856	12.617	6.14633e-06	angiopoietin-like 4
ANO5	GO:0005216 [ion channel activity] GO:0005254 [chloride channel activity] GO:0005783 [endoplasmic reticulum] GO:0005789 [endoplasmic reticulum membrane] GO:0006811 [ion transport] GO:0016020 [membrane] GO:0016021 [integral to membrane] GO:0034707 [chloride channel complex]	No	Yes	No	8	other	integral to membrane	13.32	14.61	15.06	14.44	17.88	14.86	14.83	14.845	4	0.204992	0.703413	3.34734	0.0130537	anoctamin 5
ANO6	GO:0002543 [activation of blood coagulation via clotting cascade] GO:0005216 [ion channel activity] GO:0005254 [chloride channel activity] GO:0005886 [plasma membrane] GO:0006811 [ion transport] GO:0016021 [integral to membrane] GO:0034707 [chloride channel complex] GO:0097045 [phosphatidylserine exposure on blood platelet]	No	Yes	No	8	ion channel	plasma membrane	13.84	14.68	15.35	17.59	19.02	19.08	19.88	19.05	4	2.18329	0.000252181	-0.0408142	0.962636	anoctamin 6
ANPEP	GO:0001525 [angiogenesis] GO:0004177 [aminopeptidase activity] GO:0004872 [receptor activity] GO:0005625 [soluble fraction] GO:0005737 [cytoplasm] GO:0005793 [endoplasmic reticulum-Golgi intermediate compartment] GO:0005829 [cytosol] GO:0005886 [plasma membrane] GO:0005887 [integral to plasma membrane] GO:0006508 [proteolysis] GO:0006725 [cellular aromatic compound metabolic process] GO:0007275 […	No	Yes	Yes	1	peptidase	plasma membrane	9.22	15.03	21.51	20.49	15.66	16.07	20.95	18.28	4	-0.771935	0.241853	2.08265	0.348071	alanyl (membrane) aminopeptidase	CD13
ANTXR1	GO:0004888 [transmembrane signaling receptor activity] GO:0005515 [protein binding] GO:0005518 [collagen binding] GO:0005886 [plasma membrane] GO:0016021 [integral to membrane] GO:0031258 [lamellipodium membrane] GO:0031527 [filopodium membrane] GO:0031532 [actin cytoskeleton reorganization] GO:0034446 [substrate adhesion-dependent cell spreading] GO:0042995 [cell projection] GO:0046872 [metal io…	No	Yes	Yes	1	cell adhesion	plasma membrane	ND	21.78	11.9	10.45	12.22	8.39	12.07	11.26	4	-2.13263	0.00428087	9.09573	0.00235851	anthrax toxin receptor 1
ANTXR2	GO:0004872 [receptor activity] GO:0005515 [protein binding] GO:0005576 [extracellular region] GO:0005783 [endoplasmic reticulum] GO:0005789 [endoplasmic reticulum membrane] GO:0005886 [plasma membrane] GO:0016021 [integral to membrane] GO:0046872 [metal ion binding]	No	Yes	Yes	1	other	plasma membrane	10.99	17.01	21.95	17.31	12.52	14.98	19.66	16.145	4	-0.919571	0.0766149	-0.328149	0.766505	anthrax toxin receptor 2
APLP1	GO:0005488 [binding] GO:0005515 [protein binding] GO:0005604 [basement membrane] GO:0005624 [membrane fraction] GO:0005737 [cytoplasm] GO:0005794 [Golgi apparatus] GO:0005886 [plasma membrane] GO:0006378 [mRNA polyadenylation] GO:0006417 [regulation of translation] GO:0006897 [endocytosis] GO:0006915 [apoptosis] GO:0007155 [cell adhesion] GO:0007193 [inhibition of adenylate cyclase activity by G-…	Yes	Yes	Yes	1	cell adhesion	plasma membrane	23.22	12.87	12.77	17.81	19.36	18.81	21.05	19.085	4	2.07686	0.00054495	-1.79057	0.00049769	amyloid beta (A4) precursor-like protein 1
APLP2	GO:0004867 [serine-type endopeptidase inhibitor activity] GO:0005488 [binding] GO:0016021 [integral to membrane] GO:0001967 [suckling behavior] GO:0003677 [DNA binding] GO:0005515 [protein binding] GO:0005634 [nucleus] GO:0005886 [plasma membrane] GO:0006878 [cellular copper ion homeostasis] GO:0007176 [regulation of epidermal growth factor receptor activity] GO:0007186 [G-protein coupled recepto…	No	No	Yes	1	other	plasma membrane	8.54	9.66	11.68	17.39	14.27	14.18	14.45	14.36	4	2.35764	0.00129659	13.6219	9.77651e-06	amyloid beta (A4) precursor-like protein 2
APOE	GO:0000302 [response to reactive oxygen species] GO:0001540 [beta-amyloid binding] GO:0001937 [negative regulation of endothelial cell proliferation] GO:0002021 [response to dietary excess] GO:0005319 [lipid transporter activity] GO:0005515 [protein binding] GO:0005543 [phospholipid binding] GO:0005576 [extracellular region] GO:0005615 [extracellular space] GO:0005737 [cytoplasm] GO:0005769 [earl…	Yes	Yes	Yes	0	transporter	plasma membrane	8.05	8.06	9.07	10.02	8.9	18.3	17.04	13.53	4	2.39534	0.000165008	2.03577	0.0910652	apolipoprotein E
APP	GO:0004867 [serine-type endopeptidase inhibitor activity] GO:0005488 [binding] GO:0016021 [integral to membrane] GO:0000085 [G2 phase of mitotic cell cycle] GO:0001967 [suckling behavior] GO:0002218 [activation of innate immune response] GO:0002576 [platelet degranulation] GO:0003677 [DNA binding] GO:0005102 [receptor binding] GO:0005515 [protein binding] GO:0005576 [extracellular region] GO:0005…	Yes	Yes	Yes	1	cell adhesion	plasma membrane	13.76	12.52	14.21	17.09	17.17	17.53	16.92	17.13	4	2.88626	5.13528e-12	4.49677	0.0048317	amyloid beta (A4) precursor protein
ARSF	GO:0004065 [arylsulfatase activity] GO:0005576 [extracellular region] GO:0016787 [hydrolase activity] GO:0046872 [metal ion binding]	No	Yes	Yes	2	enzyme	extracellular	25.57	22.83	18.95	21.84	22.05	19.06	18.53	20.45	4	-0.811033	0.126258	3.36743	0.0348844	arylsulfatase F
ASAH1	GO:0003824 [catalytic activity] GO:0005764 [lysosome] GO:0006629 [lipid metabolic process] GO:0006672 [ceramide metabolic process] GO:0016787 [hydrolase activity] GO:0017040 [ceramidase activity] GO:0010033 [response to organic substance] GO:0030324 [lung development]	No	Yes	Yes	0	enzyme	lysosome	9.79	9.49	10.21	10.94	11.7	11.86	18.01	11.78	4	0.159547	0.713322	7.4447	0.000475378	N-acylsphingosine amidohydrolase (acid ceramidase) 1
ASPH	GO:0004597 [peptide-aspartate beta-dioxygenase activity] GO:0005198 [structural molecule activity] GO:0005488 [binding] GO:0005509 [calcium ion binding] GO:0005515 [protein binding] GO:0005783 [endoplasmic reticulum] GO:0005789 [endoplasmic reticulum membrane] GO:0006936 [muscle contraction] GO:0007389 [pattern specification process] GO:0008285 [negative regulation of cell proliferation] GO:00083…	No	Yes	Yes	1	enzyme	integral to membrane	8.7	14.21	19.72	19.15	12.45	19.23	23.25	19.19	4	-0.541622	0.465942	13.5509	0.000471707	aspartate beta-hydroxylase
ATP13A1	GO:0000166 [nucleotide binding] GO:0003674 [molecular_function] GO:0005524 [ATP binding] GO:0005575 [cellular_component] GO:0006200 [ATP catabolic process] GO:0006754 [ATP biosynthetic process] GO:0006812 [cation transport] GO:0008150 [biological_process] GO:0016020 [membrane] GO:0016021 [integral to membrane] GO:0016787 [hydrolase activity] GO:0016887 [ATPase activity] GO:0046872 [metal ion bind…	No	Yes	Yes	10	transporter	integral to membrane	17.63	8.34	13.47	8.28	15.94	16.45	15.88	15.91	4	2.23687	0.0260319	0.545495	0.596242	ATPase type 13A1
ATP1B1	GO:0001666 [response to hypoxia] GO:0005515 [protein binding] GO:0005886 [plasma membrane] GO:0005901 [caveola] GO:0006754 [ATP biosynthetic process] GO:0006810 [transport] GO:0006811 [ion transport] GO:0006813 [potassium ion transport] GO:0006814 [sodium ion transport] GO:0007596 [blood coagulation] GO:0016020 [membrane] GO:0016021 [integral to membrane] GO:0016323 [basolateral plasma membrane] …	No	Yes	Yes	1	transporter	plasma membrane	10.35	15.71	13.33	17.7	16.68	18.17	18.81	17.935	4	0.915354	0.0511242	1.23611	0.359323	ATPase, Na+/K+ transporting, beta 1 polypeptide
ATP1B3	GO:0005515 [protein binding] GO:0005737 [cytoplasm] GO:0005886 [plasma membrane] GO:0005901 [caveola] GO:0006754 [ATP biosynthetic process] GO:0006810 [transport] GO:0006813 [potassium ion transport] GO:0006814 [sodium ion transport] GO:0007596 [blood coagulation] GO:0016020 [membrane] GO:0016021 [integral to membrane] GO:0030001 [metal ion transport] GO:0034220 [ion transmembrane transport] GO:0…	No	Yes	Yes	1	transporter	plasma membrane	9.63	12.1	13.65	17.93	17.42	18.81	16.61	17.675	4	1.72752	8.37038e-05	13.2588	1.77491e-07	ATPase, Na+/K+ transporting, beta 3 polypeptide	CD298
ATP6V0A1	GO:0005634 [nucleus] GO:0005737 [cytoplasm] GO:0005794 [Golgi apparatus] GO:0015078 [hydrogen ion transmembrane transporter activity] GO:0015991 [ATP hydrolysis coupled proton transport] GO:0043231 [intracellular membrane-bounded organelle] GO:0005515 [protein binding] GO:0005886 [plasma membrane] GO:0006811 [ion transport] GO:0006879 [cellular iron ion homeostasis] GO:0008286 [insulin receptor s…	No	No	No	7	transporter	plasma membrane	ND	8.61	8.54	10.14	19.29	11.91	17.81	14.86	4	2.1723	0.000167422	8.95657	2.16656e-05	ATPase, H+ transporting, lysosomal V0 subunit a1
ATP7A	GO:0000166 [nucleotide binding] GO:0000299 [integral to membrane of membrane fraction] GO:0001568 [blood vessel development] GO:0001701 [in utero embryonic development] GO:0001836 [release of cytochrome c from mitochondria] GO:0001974 [blood vessel remodeling] GO:0002082 [regulation of oxidative phosphorylation] GO:0004008 [copper-exporting ATPase activity] GO:0005375 [copper ion transmembrane tr…	No	Yes	No	8	transporter	plasma membrane	11.64	12.63	12.57	11.65	11.71	12.73	13.23	12.22	4	0.132593	0.811093	-1.18479	0.057025	ATPase, Cu++ transporting, alpha polypeptide
ATRN	GO:0005488 [binding] GO:0005515 [protein binding] GO:0004872 [receptor activity] GO:0005529 [sugar binding] GO:0005576 [extracellular region] GO:0005615 [extracellular space] GO:0005737 [cytoplasm] GO:0005886 [plasma membrane] GO:0005887 [integral to plasma membrane] GO:0006954 [inflammatory response] GO:0006979 [response to oxidative stress] GO:0040014 [regulation of multicellular organism growt…	No	Yes	Yes	2	transmembrane receptor	plasma membrane	13.4	16.72	16.65	20.47	20.88	20.52	20.47	20.495	4	0.42127	0.421463	1.03254	0.176559	attractin
AXL	GO:0000166 [nucleotide binding] GO:0001764 [neuron migration] GO:0001974 [blood vessel remodeling] GO:0004672 [protein kinase activity] GO:0004674 [protein serine/threonine kinase activity] GO:0004713 [protein tyrosine kinase activity] GO:0004714 [transmembrane receptor protein tyrosine kinase activity] GO:0004872 [receptor activity] GO:0005515 [protein binding] GO:0005524 [ATP binding] GO:000588…	No	Yes	Yes	1	kinase	plasma membrane	9.26	15.43	15.26	17.25	15.44	23.19	16.9	17.075	4	1.98423	0.00100348	-2.66693	0.253913	AXL receptor tyrosine kinase
B2M	GO:0000139 [Golgi membrane] GO:0002474 [antigen processing and presentation of peptide antigen via MHC class I] GO:0005515 [protein binding] GO:0005576 [extracellular region] GO:0005615 [extracellular space] GO:0005788 [endoplasmic reticulum lumen] GO:0005886 [plasma membrane] GO:0012507 [ER to Golgi transport vesicle membrane] GO:0016032 [viral reproduction] GO:0019221 [cytokine-mediated signali…	No	Yes	Yes	0	transmembrane receptor	plasma membrane	24.42	ND	ND	ND	ND	9.17	9.03	7.835	2	0.748897	0.130237	-7.71078	9.61573e-07	beta-2-microglobulin
B3GALNT1	GO:0000139 [Golgi membrane] GO:0005794 [Golgi apparatus] GO:0006486 [protein glycosylation] GO:0008378 [galactosyltransferase activity] GO:0009312 [oligosaccharide biosynthetic process] GO:0016020 [membrane] GO:0016021 [integral to membrane] GO:0047273 [galactosylgalactosylglucosylceramide beta-D-acetylgalactosaminyltransferase activity]	No	Yes	Yes	0	enzyme	integral to membrane	ND	9.58	11.59	19.42	14.45	11.85	16.98	15.715	4	2.29797	4.17914e-05	8.15628	6.71317e-06	beta-1,3-N-acetylgalactosaminyltransferase 1 (globoside blood group)
B3GALT6	GO:0005794 [Golgi apparatus] GO:0005797 [Golgi medial cisterna] GO:0006024 [glycosaminoglycan biosynthetic process] GO:0006486 [protein glycosylation] GO:0016020 [membrane] GO:0016021 [integral to membrane] GO:0032580 [Golgi cisterna membrane] GO:0035250 [UDP-galactosyltransferase activity] GO:0047220 [galactosylxylosylprotein 3-beta-galactosyltransferase activity]	No	Yes	Yes	0	enzyme	integral to membrane	11.62	14.44	14.4	14.8	15.94	15.6	15.17	15.385	4	0.405882	0.440535	-3.05364	0.0011288	UDP-Gal:betaGal beta 1,3-galactosyltransferase polypeptide 6
B3GAT3	GO:0000139 [Golgi membrane] GO:0005794 [Golgi apparatus] GO:0006024 [glycosaminoglycan biosynthetic process] GO:0015018 [galactosylgalactosylxylosylprotein 3-beta-glucuronosyltransferase activity] GO:0016020 [membrane] GO:0016021 [integral to membrane] GO:0016740 [transferase activity] GO:0030145 [manganese ion binding] GO:0046872 [metal ion binding]	No	Yes	Yes	0	enzyme	integral to membrane	10.41	12.76	12.78	20.51	22.74	17.07	23.48	21.625	4	3.28591	4.78397e-09	0.205728	0.782022	beta-1,3-glucuronyltransferase 3 (glucuronosyltransferase I)
B3GNT1	GO:0000139 [Golgi membrane] GO:0005794 [Golgi apparatus] GO:0016020 [membrane] GO:0016021 [integral to membrane] GO:0030173 [integral to Golgi membrane] GO:0030311 [poly-N-acetyllactosamine biosynthetic process]	No	Yes	Yes	0	enzyme	integral to membrane	12.04	16.24	17.13	23.72	22.59	21.33	21.65	22.12	4	2.01378	2.41177e-05	2.28459	0.00345165	UDP-GlcNAc:betaGal beta-1,3-N-acetylglucosaminyltransferase 1
B4GALNT1	GO:0000139 [Golgi membrane] GO:0001574 [ganglioside biosynthetic process] GO:0005624 [membrane fraction] GO:0005794 [Golgi apparatus] GO:0005886 [plasma membrane] GO:0005975 [carbohydrate metabolic process] GO:0006687 [glycosphingolipid metabolic process] GO:0007283 [spermatogenesis] GO:0008376 [acetylgalactosaminyltransferase activity] GO:0016021 [integral to membrane] GO:0019915 [lipid storage]…	No	Yes	Yes	0	enzyme	plasma membrane	10.85	11.02	10.7	17.42	17.17	16.12	19.8	17.295	4	2.60499	9.76103e-07	-2.29995	1.95933e-05	beta-1,4-N-acetyl-galactosaminyl transferase 1
B4GALT1	GO:0000138 [Golgi trans cisterna] GO:0000139 [Golgi membrane] GO:0002064 [epithelial cell development] GO:0002526 [acute inflammatory response] GO:0003945 [N-acetyllactosamine synthase activity] GO:0004461 [lactose synthase activity] GO:0005515 [protein binding] GO:0005576 [extracellular region] GO:0005794 [Golgi apparatus] GO:0005886 [plasma membrane] GO:0005975 [carbohydrate metabolic process] …	No	Yes	Yes	1	enzyme	plasma membrane	7.36	13.73	14.88	17.89	14.77	17.1	22.64	17.495	4	2.75178	0.000174796	14.2032	3.48558e-06	UDP-Gal:betaGlcNAc beta 1,4- galactosyltransferase, polypeptide 1
B4GALT3	GO:0000139 [Golgi membrane] GO:0003945 [N-acetyllactosamine synthase activity] GO:0005737 [cytoplasm] GO:0005794 [Golgi apparatus] GO:0005975 [carbohydrate metabolic process] GO:0008378 [galactosyltransferase activity] GO:0016020 [membrane] GO:0016021 [integral to membrane] GO:0018279 [protein N-linked glycosylation via asparagine] GO:0032580 [Golgi cisterna membrane] GO:0043687 [post-translation…	No	Yes	Yes	0	enzyme	integral to membrane	10.04	10.45	13.04	14.89	19.16	18.3	16.54	17.42	4	-0.757399	0.22638	4.35985	1.71742e-05	UDP-Gal:betaGlcNAc beta 1,4- galactosyltransferase, polypeptide 3
B4GALT4	GO:0000139 [Golgi membrane] GO:0003945 [N-acetyllactosamine synthase activity] GO:0005794 [Golgi apparatus] GO:0005975 [carbohydrate metabolic process] GO:0006643 [membrane lipid metabolic process] GO:0008378 [galactosyltransferase activity] GO:0016020 [membrane] GO:0016021 [integral to membrane] GO:0018279 [protein N-linked glycosylation via asparagine] GO:0032580 [Golgi cisterna membrane] GO:00…	No	Yes	Yes	0	enzyme	integral to membrane	ND	7.77	9.98	19.34	13.65	9.88	18.79	16.22	4	3.37297	8.03306e-05	8.96906	0.000436152	UDP-Gal:betaGlcNAc beta 1,4- galactosyltransferase, polypeptide 4
B4GALT5	GO:0000139 [Golgi membrane] GO:0005794 [Golgi apparatus] GO:0005975 [carbohydrate metabolic process] GO:0008378 [galactosyltransferase activity] GO:0016020 [membrane] GO:0016021 [integral to membrane] GO:0018279 [protein N-linked glycosylation via asparagine] GO:0032580 [Golgi cisterna membrane] GO:0043687 [post-translational protein modification] GO:0044267 [cellular protein metabolic process] G…	No	Yes	Yes	0	enzyme	integral to membrane	ND	ND	ND	11.63	12	10.46	11.9	11.765	4	2.05676	5.72608e-05	4.14745	0.00125531	UDP-Gal:betaGlcNAc beta 1,4- galactosyltransferase, polypeptide 5
B4GALT7	GO:0005794 [Golgi apparatus] GO:0005975 [carbohydrate metabolic process] GO:0006024 [glycosaminoglycan biosynthetic process] GO:0006029 [proteoglycan metabolic process] GO:0006464 [protein modification process] GO:0008378 [galactosyltransferase activity] GO:0016020 [membrane] GO:0016021 [integral to membrane] GO:0032580 [Golgi cisterna membrane] GO:0043206 [fibril organization] GO:0046525 [xylosy…	No	Yes	Yes	0	enzyme	integral to membrane	ND	ND	9.15	18.83	15.71	9.77	21.92	17.27	4	5.85508	5.23934e-05	12.4572	0.000837427	xylosylprotein beta 1,4-galactosyltransferase, polypeptide 7 (galactosyltransferase I)
BACE2	GO:0004190 [aspartic-type endopeptidase activity] GO:0005768 [endosome] GO:0005783 [endoplasmic reticulum] GO:0005794 [Golgi apparatus] GO:0006508 [proteolysis] GO:0006509 [membrane protein ectodomain proteolysis] GO:0008233 [peptidase activity] GO:0009986 [cell surface] GO:0016020 [membrane] GO:0016021 [integral to membrane] GO:0016486 [peptide hormone processing] GO:0042985 [negative regulation…	No	Yes	Yes	1	peptidase	integral to membrane	ND	ND	ND	15.73	20.2	10.06	ND	12.895	3	6.34361	0.000967217	10.9532	0.0131403	beta-site APP-cleaving enzyme 2
BCAM	GO:0004888 [transmembrane signaling receptor activity] GO:0005055 [laminin receptor activity] GO:0005515 [protein binding] GO:0005886 [plasma membrane] GO:0005887 [integral to plasma membrane] GO:0007155 [cell adhesion] GO:0007160 [cell-matrix adhesion] GO:0007165 [signal transduction] GO:0009897 [external side of plasma membrane] GO:0009986 [cell surface] GO:0043236 [laminin binding]	No	Yes	Yes	1	cell adhesion	plasma membrane	7.63	11.87	12.02	14.29	12.51	15	14.35	14.32	4	0.488399	0.395418	13.2417	2.63932e-08	basal cell adhesion molecule (Lutheran blood group)
BCAN	GO:0005488 [binding] GO:0005515 [protein binding] GO:0005529 [sugar binding] GO:0005540 [hyaluronic acid binding] GO:0005576 [extracellular region] GO:0005578 [proteinaceous extracellular matrix] GO:0005615 [extracellular space] GO:0005624 [membrane fraction] GO:0007155 [cell adhesion] GO:0016020 [membrane] GO:0021766 [hippocampus development] GO:0030425 [dendrite] GO:0031225 [anchored to membran…	Yes	Yes	Yes	0	other	extracellular	8.19	11.5	12.71	13.62	22.49	14.09	13.52	13.855	4	1.59997	0.0315285	12.0362	7.02237e-06	brevican
BGN	GO:0001974 [blood vessel remodeling] GO:0005201 [extracellular matrix structural constituent] GO:0005539 [glycosaminoglycan binding] GO:0005576 [extracellular region] GO:0005578 [proteinaceous extracellular matrix] GO:0008150 [biological_process] GO:0009986 [cell surface] GO:0019800 [peptide cross-linking via chondroitin 4-sulfate glycosaminoglycan] GO:0030133 [transport vesicle] GO:0031012 [extr…	Yes	Yes	Yes	0	other	extracellular	8	12.99	22.44	13.79	14.71	16.88	13.92	14.315	4	-0.448485	0.440126	1.41932	0.16442	biglycan
BMPR2	GO:0000166 [nucleotide binding] GO:0001707 [mesoderm formation] GO:0001938 [positive regulation of endothelial cell proliferation] GO:0003085 [negative regulation of systemic arterial blood pressure] GO:0004672 [protein kinase activity] GO:0004674 [protein serine/threonine kinase activity] GO:0004675 [transmembrane receptor protein serine/threonine kinase activity] GO:0004713 [protein tyrosine ki…	No	Yes	Yes	2	kinase	plasma membrane	ND	14.87	16.01	17.37	15.33	17.02	16.12	16.57	4	0.197142	0.527019	8.34808	6.10935e-08	bone morphogenetic protein receptor, type II (serine/threonine kinase)
BSG	GO:0000139 [Golgi membrane] GO:0002080 [acrosomal membrane] GO:0005515 [protein binding] GO:0005529 [sugar binding] GO:0005537 [mannose binding] GO:0005739 [mitochondrion] GO:0005886 [plasma membrane] GO:0006090 [pyruvate metabolic process] GO:0007166 [cell surface receptor linked signaling pathway] GO:0007566 [embryo implantation] GO:0007596 [blood coagulation] GO:0015129 [lactate transmembrane …	No	Yes	Yes	1	other	plasma membrane	10.2	20.85	19.92	18.99	19.69	19.59	20.62	19.64	4	-0.591571	6.49119e-06	2.57652	0.0323684	basigin (Ok blood group)	CD147
BST1	GO:0005488 [binding] GO:0005886 [plasma membrane] GO:0006959 [humoral immune response] GO:0007275 [multicellular organismal development] GO:0016787 [hydrolase activity] GO:0019898 [extrinsic to membrane] GO:0031225 [anchored to membrane]	No	Yes	Yes	0	enzyme	plasma membrane	8.34	14.25	13.11	13.93	14.81	12.34	14.65	14.29	4	0.0461788	0.884025	1.77661	0.0729902	bone marrow stromal cell antigen 1	CD157
BST2	GO:0004871 [signal transducer activity] GO:0005770 [late endosome] GO:0005794 [Golgi apparatus] GO:0005887 [integral to plasma membrane] GO:0006959 [humoral immune response] GO:0007165 [signal transduction] GO:0007267 [cell-cell signaling] GO:0007275 [multicellular organismal development] GO:0008283 [cell proliferation] GO:0031225 [anchored to membrane] GO:0042113 [B cell activation] GO:0042803 […	No	Yes	Yes	1	other	plasma membrane	13.35	12.63	15.2	15.93	21.25	18.49	22.31	19.87	4	-0.676962	0.237404	0.0569686	0.918089	bone marrow stromal cell antigen 2	CD317
BTN2A1	GO:0003674 [molecular_function] GO:0005515 [protein binding] GO:0005887 [integral to plasma membrane] GO:0006629 [lipid metabolic process] GO:0016020 [membrane] GO:0016021 [integral to membrane]	No	Yes	Yes	1	other	plasma membrane	16.38	8.34	16.63	20.16	16.62	16.44	17.03	16.825	4	2.13603	0.00220706	1.79173	0.05462	butyrophilin, subfamily 2, member A1
C11ORF30	GO:0005634 [nucleus] GO:0006281 [DNA repair] GO:0016568 [chromatin modification]	Yes	No	No	0	transcription regulator	nucleus	ND	ND	ND	9.88	18.17	ND	8.77	9.325	3	2.81815	0.00913797	7.24121	0.0216887	chromosome 11 open reading frame 30
C1ORF159	GO:0016020 [membrane] GO:0016021 [integral to membrane]	No	Yes	Yes	1	other	integral to membrane	ND	8.69	ND	13.69	14.58	13.41	13.42	13.555	4	2.02729	0.000856985	5.37785	0.00212853	chromosome 1 open reading frame 159
C1ORF85	GO:0000988 [protein binding transcription factor activity] GO:0003700 [sequence-specific DNA binding transcription factor activity] GO:0004879 [ligand-dependent nuclear receptor activity] GO:0005634 [nucleus] GO:0005764 [lysosome] GO:0005765 [lysosomal membrane] GO:0005829 [cytosol] GO:0016020 [membrane] GO:0016021 [integral to membrane] GO:0030522 [intracellular receptor mediated signaling pathw…	No	Yes	Yes	1	other	integral to membrane	12.68	13.43	15.01	14.75	15.55	12.84	21.93	15.15	4	1.64762	0.0725192	-1.36009	0.307427	chromosome 1 open reading frame 85
C20ORF3	GO:0004064 [arylesterase activity] GO:0008150 [biological_process] GO:0009058 [biosynthetic process] GO:0009986 [cell surface] GO:0016020 [membrane] GO:0016021 [integral to membrane] GO:0016844 [strictosidine synthase activity]	No	Yes	No	1	other	integral to membrane	13.97	14.17	13.72	14.39	14.68	16.14	16.81	15.41	4	2.36893	0.00166449	-1.41051	0.488011	chromosome 20 open reading frame 3
C5ORF15	GO:0016020 [membrane] GO:0016021 [integral to membrane]	No	Yes	Yes	1	other	integral to membrane	11.05	15.72	11.87	13.47	18.99	17.43	19.3	18.21	4	1.46154	0.0432366	0.993674	0.438161	chromosome 5 open reading frame 15
CA12	GO:0004089 [carbonate dehydratase activity] GO:0006730 [one-carbon metabolic process] GO:0008270 [zinc ion binding] GO:0016020 [membrane] GO:0016021 [integral to membrane] GO:0016829 [lyase activity] GO:0046872 [metal ion binding]	No	Yes	Yes	1	enzyme	integral to membrane	ND	8.04	11.47	16.79	14.85	15.8	20.56	16.295	4	3.58578	2.11449e-05	13.5107	4.30469e-06	carbonic anhydrase XII
CA9	GO:0002009 [morphogenesis of an epithelium] GO:0004089 [carbonate dehydratase activity] GO:0005634 [nucleus] GO:0005730 [nucleolus] GO:0005886 [plasma membrane] GO:0006730 [one-carbon metabolic process] GO:0008270 [zinc ion binding] GO:0016021 [integral to membrane] GO:0016829 [lyase activity] GO:0031528 [microvillus membrane] GO:0042995 [cell projection] GO:0046872 [metal ion binding] GO:0046903…	Yes	Yes	Yes	1	enzyme	plasma membrane	11.96	11.77	15.81	18.72	20.31	20.35	19.61	19.96	4	0.890012	0.186763	-2.20684	0.0116967	carbonic anhydrase IX
CACNA2D1	GO:0005244 [voltage-gated ion channel activity] GO:0005245 [voltage-gated calcium channel activity] GO:0005515 [protein binding] GO:0005891 [voltage-gated calcium channel complex] GO:0006811 [ion transport] GO:0006816 [calcium ion transport] GO:0016020 [membrane] GO:0016021 [integral to membrane] GO:0016529 [sarcoplasmic reticulum] GO:0030315 [T-tubule] GO:0046872 [metal ion binding] GO:0051924 […	No	Yes	Yes	1	ion channel	integral to membrane	8.28	15.81	16.61	16.28	16.58	14.84	19.26	16.43	4	-1.53187	0.0033807	2.74078	0.0039775	calcium channel, voltage-dependent, alpha 2/delta subunit 1
CACNA2D2	GO:0005515 [protein binding] GO:0005244 [voltage-gated ion channel activity] GO:0005245 [voltage-gated calcium channel activity] GO:0005262 [calcium channel activity] GO:0005886 [plasma membrane] GO:0005891 [voltage-gated calcium channel complex] GO:0006112 [energy reserve metabolic process] GO:0006811 [ion transport] GO:0006816 [calcium ion transport] GO:0007528 [neuromuscular junction developme…	No	Yes	No	0	ion channel	plasma membrane	8.16	11.58	13.17	14.19	13.89	13.67	14.29	14.04	4	0.613638	0.163267	11.6827	9.64124e-08	calcium channel, voltage-dependent, alpha 2/delta subunit 2
CACNG4	GO:0005244 [voltage-gated ion channel activity] GO:0005245 [voltage-gated calcium channel activity] GO:0005886 [plasma membrane] GO:0005887 [integral to plasma membrane] GO:0006810 [transport] GO:0006811 [ion transport] GO:0007268 [synaptic transmission] GO:0019226 [transmission of nerve impulse] GO:0030666 [endocytic vesicle membrane] GO:0032281 [alpha-amino-3-hydroxy-5-methyl-4-isoxazolepropion…	No	Yes	No	4	ion channel	plasma membrane	ND	ND	13.89	14.73	14.54	21.2	14.72	14.725	4	3.8265	0.00104294	11.0972	0.00239271	calcium channel, voltage-dependent, gamma subunit 4
CADM1	GO:0001889 [liver development] GO:0005102 [receptor binding] GO:0005515 [protein binding] GO:0005886 [plasma membrane] GO:0005911 [cell-cell junction] GO:0006915 [apoptosis] GO:0007155 [cell adhesion] GO:0007156 [homophilic cell adhesion] GO:0007157 [heterophilic cell-cell adhesion] GO:0007275 [multicellular organismal development] GO:0007283 [spermatogenesis] GO:0007416 [synapse assembly] GO:000…	No	Yes	Yes	1	cell adhesion	plasma membrane	8.6	14.47	12.29	16.88	14.35	13.61	16.69	15.52	4	0.492156	0.328408	13.3237	5.30752e-07	cell adhesion molecule 1
CADM2	GO:0005515 [protein binding] GO:0005886 [plasma membrane] GO:0016021 [integral to membrane] GO:0034329 [cell junction assembly] GO:0034332 [adherens junction organization] GO:0045216 [cell-cell junction organization]	No	Yes	Yes	1	cell adhesion	plasma membrane	ND	12.35	9.21	18.56	15.61	14.51	14.33	15.06	4	0.865569	0.213233	8.6512	0.00173563	cell adhesion molecule 2
CADM4	GO:0005515 [protein binding] GO:0007155 [cell adhesion] GO:0016020 [membrane] GO:0016021 [integral to membrane]	No	Yes	Yes	1	cell adhesion	integral to membrane	9.94	16.11	14.27	21.56	21.38	19.05	19.27	20.325	4	1.93495	7.81433e-06	-0.220954	0.762241	cell adhesion molecule 4
CALCRL	GO:0001635 [calcitonin gene-related polypeptide receptor activity] GO:0004888 [transmembrane signaling receptor activity] GO:0004930 [G-protein coupled receptor activity] GO:0004948 [calcitonin receptor activity] GO:0005886 [plasma membrane] GO:0005887 [integral to plasma membrane] GO:0006937 [regulation of muscle contraction] GO:0007166 [cell surface receptor linked signaling pathway] GO:0007189…	No	Yes	Yes	7	G-protein coupled receptor	plasma membrane	ND	22.21	20.28	22.22	23.55	22.49	24.04	23.02	4	0.530474	0.209613	11.5032	5.09968e-09	calcitonin receptor-like
CALR	GO:0000122 [negative regulation of transcription from RNA polymerase II promoter] GO:0001669 [acrosomal vesicle] GO:0001849 [complement component C1q binding] GO:0002474 [antigen processing and presentation of peptide antigen via MHC class I] GO:0002502 [peptide antigen assembly with MHC class I protein complex] GO:0003677 [DNA binding] GO:0003729 [mRNA binding] GO:0005178 [integrin binding] GO:0…	No	Yes	Yes	0	transcription regulator	plasma membrane	11.33	11.15	16.15	17.65	16.66	18.1	15.29	17.155	4	1.99109	0.000120531	5.72622	9.18323e-08	calreticulin
CALU	GO:0002576 [platelet degranulation] GO:0005509 [calcium ion binding] GO:0005515 [protein binding] GO:0005576 [extracellular region] GO:0005783 [endoplasmic reticulum] GO:0005788 [endoplasmic reticulum lumen] GO:0005794 [Golgi apparatus] GO:0007596 [blood coagulation] GO:0008150 [biological_process] GO:0030168 [platelet activation] GO:0033018 [sarcoplasmic reticulum lumen] GO:0042470 [melanosome]	No	Yes	Yes	0	other	extracellular	9.31	15.02	14.23	14.97	15.77	16.91	18.51	16.34	4	0.218514	0.690308	13.934	0.000247424	calumenin
CANT1	GO:0004871 [signal transducer activity] GO:0005509 [calcium ion binding] GO:0005783 [endoplasmic reticulum] GO:0005789 [endoplasmic reticulum membrane] GO:0005794 [Golgi apparatus] GO:0007165 [signal transduction] GO:0016020 [membrane] GO:0016021 [integral to membrane] GO:0016787 [hydrolase activity] GO:0017110 [nucleoside-diphosphatase activity] GO:0032580 [Golgi cisterna membrane] GO:0043123 [p…	No	Yes	No	1	enzyme	integral to membrane	10.72	13.19	17.82	16.6	16.72	14.89	18.32	16.66	4	2.16554	0.000206536	2.19247	0.0463838	calcium activated nucleotidase 1
CANX	GO:0002474 [antigen processing and presentation of peptide antigen via MHC class I] GO:0005509 [calcium ion binding] GO:0005515 [protein binding] GO:0005529 [sugar binding] GO:0005737 [cytoplasm] GO:0005783 [endoplasmic reticulum] GO:0005788 [endoplasmic reticulum lumen] GO:0005789 [endoplasmic reticulum membrane] GO:0005791 [rough endoplasmic reticulum] GO:0005840 [ribosome] GO:0006457 [protein …	No	No	Yes	2	other	integral to membrane	7.28	12.62	12.67	12.07	12.85	19.67	14.46	13.655	4	1.49164	0.0250278	15.7876	0.0039501	calnexin
CAPRIN1	GO:0000932 [cytoplasmic mRNA processing body] GO:0003723 [RNA binding] GO:0005515 [protein binding] GO:0005737 [cytoplasm] GO:0005829 [cytosol] GO:0005887 [integral to plasma membrane] GO:0010494 [stress granule] GO:0017148 [negative regulation of translation] GO:0030154 [cell differentiation] GO:0030425 [dendrite] GO:0042995 [cell projection] GO:0050775 [positive regulation of dendrite morphogen…	No	No	No	0	other	plasma membrane	ND	15.88	16.17	19.78	23.31	20.48	24.5	21.895	4	2.80323	1.87912e-08	12.8982	9.45585e-12	cell cycle associated protein 1
CASC4	GO:0016020 [membrane] GO:0016021 [integral to membrane]	No	No	Yes	0	other	integral to membrane	8.71	15.91	14.98	14.78	17.08	18.96	19.76	18.02	4	0.990415	0.0141057	15.1493	1.07435e-05	cancer susceptibility candidate 4
CBR1	GO:0005515 [protein binding] GO:0005737 [cytoplasm] GO:0016491 [oxidoreductase activity] GO:0017144 [drug metabolic process] GO:0042373 [vitamin K metabolic process] GO:0050221 [prostaglandin-E2 9-reductase activity] GO:0005488 [binding]	No	No	No	0	enzyme	cytoplasm	ND	12.32	13.76	12.76	14.17	24.33	12.56	13.465	4	-0.113653	0.913523	13.711	0.000349826	carbonyl reductase 1
CCDC47	GO:0005509 [calcium ion binding] GO:0005515 [protein binding] GO:0005575 [cellular_component] GO:0005783 [endoplasmic reticulum] GO:0005792 [microsome] GO:0006983 [ER overload response] GO:0008150 [biological_process] GO:0009790 [embryo development] GO:0009791 [post-embryonic development] GO:0016020 [membrane] GO:0016021 [integral to membrane] GO:0055074 [calcium ion homeostasis]	No	Yes	Yes	1	other	integral to membrane	ND	8.93	9.37	11.67	10.54	14.04	13.78	12.725	4	-0.28744	0.619271	10.1873	2.1593e-05	coiled-coil domain containing 47
CCDC80	GO:0001968 [fibronectin binding] GO:0005539 [glycosaminoglycan binding] GO:0005576 [extracellular region] GO:0005604 [basement membrane] GO:0005614 [interstitial matrix] GO:0008201 [heparin binding] GO:0010811 [positive regulation of cell-substrate adhesion] GO:0030198 [extracellular matrix organization] GO:0031012 [extracellular matrix]	No	No	Yes	0	other	extracellular	8.99	19.72	19.77	15.91	17.14	12.87	12.64	14.39	4	-1.23093	0.0268739	-0.0903928	0.934544	coiled-coil domain containing 80
CCR9	GO:0004872 [receptor activity] GO:0004930 [G-protein coupled receptor activity] GO:0004950 [chemokine receptor activity] GO:0005515 [protein binding] GO:0005886 [plasma membrane] GO:0005887 [integral to plasma membrane] GO:0006935 [chemotaxis] GO:0006955 [immune response] GO:0006968 [cellular defense response] GO:0007186 [G-protein coupled receptor protein signaling pathway] GO:0007204 [elevation…	No	Yes	No	7	G-protein coupled receptor	plasma membrane	10.54	18.47	20.21	20.89	19.45	20.12	20.97	20.505	4	-0.343796	0.334724	11.0735	5.52852e-12	chemokine (C-C motif) receptor 9	CDw199
CD109	GO:0004867 [serine-type endopeptidase inhibitor activity] GO:0005576 [extracellular region] GO:0005615 [extracellular space] GO:0005886 [plasma membrane] GO:0031225 [anchored to membrane]	No	Yes	Yes	1	other	plasma membrane	8.45	12.79	17.29	18.73	13	13.48	18.51	15.995	4	-0.813432	0.0383588	13.8099	6.25274e-11	CD109 molecule	CD109
CD14	GO:0001530 [lipopolysaccharide binding] GO:0001847 [opsonin receptor activity] GO:0002237 [response to molecule of bacterial origin] GO:0005515 [protein binding] GO:0005576 [extracellular region] GO:0005615 [extracellular space] GO:0005886 [plasma membrane] GO:0006909 [phagocytosis] GO:0006915 [apoptosis] GO:0006950 [response to stress] GO:0006954 [inflammatory response] GO:0007166 [cell surface …	Yes	Yes	Yes	0	transmembrane receptor	plasma membrane	11.07	13.27	14.18	16.48	16.43	14.94	17.08	16.455	4	0.421644	0.277238	-0.621616	0.26624	CD14 molecule	CD14
CD151	GO:0005515 [protein binding] GO:0005624 [membrane fraction] GO:0005829 [cytosol] GO:0005886 [plasma membrane] GO:0005887 [integral to plasma membrane] GO:0007155 [cell adhesion] GO:0016020 [membrane] GO:0016021 [integral to membrane] GO:0031581 [hemidesmosome assembly] GO:0034329 [cell junction assembly]	No	Yes	Yes	4	cell adhesion	plasma membrane	13.85	12.53	12.1	12.57	14.21	14.07	19.78	14.14	4	1.31818	0.161911	-3.08557	4.08632e-08	CD151 molecule (Raph blood group)	CD151
CD163	GO:0005044 [scavenger receptor activity] GO:0005515 [protein binding] GO:0005576 [extracellular region] GO:0005886 [plasma membrane] GO:0005887 [integral to plasma membrane] GO:0006953 [acute-phase response] GO:0006954 [inflammatory response] GO:0016020 [membrane]	No	Yes	Yes	1	transmembrane receptor	plasma membrane	12.15	14.34	16.03	17.65	17.17	14.7	17.18	17.175	4	-0.710736	0.0113644	2.23751	0.00410237	CD163 molecule	CD163
CD180	GO:0004872 [receptor activity] GO:0005515 [protein binding] GO:0005886 [plasma membrane] GO:0006954 [inflammatory response] GO:0016021 [integral to membrane] GO:0045087 [innate immune response]	No	Yes	Yes	1	transmembrane receptor	plasma membrane	ND	14.09	14.58	19.27	14.56	18.77	22.17	19.02	4	0.919196	0.0460637	9.81526	9.24899e-06	CD180 molecule	CD180
CD1A	GO:0005515 [protein binding] GO:0005768 [endosome] GO:0005886 [plasma membrane] GO:0005887 [integral to plasma membrane] GO:0006955 [immune response] GO:0010008 [endosome membrane] GO:0019882 [antigen processing and presentation] GO:0042612 [MHC class I protein complex]	No	Yes	Yes	1	other	plasma membrane	ND	18.49	22.44	22.69	22.96	22.91	21.37	22.8	4	0.863557	0.0320549	11.2805	1.61018e-11	CD1a molecule	CD1a
CD1B	GO:0005515 [protein binding] GO:0005765 [lysosomal membrane] GO:0005768 [endosome] GO:0005886 [plasma membrane] GO:0006955 [immune response] GO:0010008 [endosome membrane] GO:0016021 [integral to membrane] GO:0019882 [antigen processing and presentation]	No	Yes	Yes	1	other	plasma membrane	7.99	13.58	15.8	18.89	19.15	19.51	18.36	19.02	4	2.14877	0.000185613	12.0234	4.70271e-10	CD1b molecule	CD1b
CD1C	GO:0002286 [T cell activation involved in immune response] GO:0005515 [protein binding] GO:0005768 [endosome] GO:0005886 [plasma membrane] GO:0005887 [integral to plasma membrane] GO:0006955 [immune response] GO:0010008 [endosome membrane] GO:0016020 [membrane] GO:0019882 [antigen processing and presentation] GO:0030883 [endogenous lipid antigen binding] GO:0030884 [exogenous lipid antigen bindin…	No	Yes	Yes	1	other	plasma membrane	11.86	8.08	9.61	11.81	11.28	9.67	11.28	11.28	4	1.37817	0.0205301	-0.596218	0.652505	CD1c molecule	CD1c
CD1D	GO:0004872 [receptor activity] GO:0005515 [protein binding] GO:0005765 [lysosomal membrane] GO:0005768 [endosome] GO:0005886 [plasma membrane] GO:0005887 [integral to plasma membrane] GO:0010008 [endosome membrane] GO:0016045 [detection of bacterium] GO:0019882 [antigen processing and presentation] GO:0030881 [beta-2-microglobulin binding] GO:0030884 [exogenous lipid antigen binding] GO:0042393 […	No	Yes	Yes	1	other	plasma membrane	ND	15.73	20.97	23.12	22.95	23.38	22.77	23.035	4	0.835948	0.0353646	11.4544	1.84883e-13	CD1d molecule	CD1d
CD2	GO:0001766 [membrane raft polarization] GO:0004872 [receptor activity] GO:0005515 [protein binding] GO:0005576 [extracellular region] GO:0005886 [plasma membrane] GO:0005887 [integral to plasma membrane] GO:0006917 [induction of apoptosis] GO:0007155 [cell adhesion] GO:0007166 [cell surface receptor linked signaling pathway] GO:0007596 [blood coagulation] GO:0009897 [external side of plasma membr…	No	Yes	Yes	1	transmembrane receptor	plasma membrane	12.67	ND	7.36	14.06	14.1	18.13	11.79	14.08	4	1.38624	0.000111339	0.806228	0.440224	CD2 molecule	CD2
CD200	GO:0005515 [protein binding] GO:0005886 [plasma membrane] GO:0005887 [integral to plasma membrane] GO:0042802 [identical protein binding] GO:0050776 [regulation of immune response]	No	Yes	Yes	2	other	plasma membrane	ND	15.92	12.84	14.54	15.07	14.24	15.91	14.805	4	-1.00743	0.0566766	6.67474	0.00546072	CD200 molecule	CD200
CD209	GO:0005488 [binding] GO:0004872 [receptor activity] GO:0005529 [sugar binding] GO:0005537 [mannose binding] GO:0005576 [extracellular region] GO:0005622 [intracellular] GO:0005737 [cytoplasm] GO:0005886 [plasma membrane] GO:0006897 [endocytosis] GO:0007155 [cell adhesion] GO:0007157 [heterophilic cell-cell adhesion] GO:0007159 [leukocyte cell-cell adhesion] GO:0009988 [cell-cell recognition] GO:0…	No	Yes	Yes	1	cell adhesion	plasma membrane	8.2	10.08	12.73	15.22	15.43	16.27	14.43	15.325	4	-1.25125	0.0433373	11.8448	2.04076e-14	CD209 molecule	CD209
CD244	GO:0005515 [protein binding] GO:0004872 [receptor activity] GO:0005886 [plasma membrane] GO:0007165 [signal transduction] GO:0007596 [blood coagulation] GO:0009897 [external side of plasma membrane] GO:0016021 [integral to membrane] GO:0050900 [leukocyte migration]	No	Yes	Yes	1	transmembrane receptor	plasma membrane	ND	12.03	12.05	14.78	14.73	18.78	14.5	14.755	4	1.68719	0.0393289	9.88469	0.00456156	CD244 molecule, natural killer cell receptor 2B4	CD244
CD248	GO:0003674 [molecular_function] GO:0005488 [binding] GO:0005509 [calcium ion binding] GO:0005515 [protein binding] GO:0005529 [sugar binding] GO:0005578 [proteinaceous extracellular matrix] GO:0005737 [cytoplasm] GO:0008150 [biological_process] GO:0016020 [membrane] GO:0016021 [integral to membrane]	Yes	No	Yes	1	other	extracellular	11.93	15.11	23.68	13.31	12.57	12.83	12.71	12.77	4	-6.45341	1.1088e-13	-0.324416	0.544699	CD248 molecule, endosialin	CD248
CD274	GO:0004725 [protein tyrosine phosphatase activity] GO:0004872 [receptor activity] GO:0005515 [protein binding] GO:0005886 [plasma membrane] GO:0006955 [immune response] GO:0007165 [signal transduction] GO:0007166 [cell surface receptor linked signaling pathway] GO:0008283 [cell proliferation] GO:0009897 [external side of plasma membrane] GO:0012505 [endomembrane system] GO:0016021 [integral to me…	No	Yes	Yes	1	transmembrane receptor	plasma membrane	ND	16.01	13.91	16.07	15.9	16.24	16.62	16.155	4	-0.640046	0.166015	11.0997	2.08283e-10	CD274 molecule	CD274
CD276	GO:0005515 [protein binding] GO:0005102 [receptor binding] GO:0006955 [immune response] GO:0008283 [cell proliferation] GO:0009897 [external side of plasma membrane] GO:0016020 [membrane] GO:0016021 [integral to membrane] GO:0030501 [positive regulation of bone mineralization] GO:0042102 [positive regulation of T cell proliferation] GO:0042110 [T cell activation] GO:0042130 [negative regulation o…	No	Yes	Yes	1	other	plasma membrane	8.36	13.11	13.9	19.34	17.75	17.66	19.71	18.545	4	2.19016	3.54087e-05	15.9478	1.90697e-08	CD276 molecule	CD276
CD300A	GO:0004872 [receptor activity] GO:0005515 [protein binding] GO:0005886 [plasma membrane] GO:0007155 [cell adhesion] GO:0016021 [integral to membrane]	No	Yes	Yes	1	cell adhesion	plasma membrane	9.06	12.31	12.81	12.77	12.83	12.48	11.93	12.625	4	-0.50485	0.158553	1.61599	0.0935494	CD300a molecule	CD300a
CD300LF	GO:0004872 [receptor activity] GO:0005515 [protein binding] GO:0005886 [plasma membrane] GO:0016021 [integral to membrane]	No	Yes	Yes	1	transmembrane receptor	plasma membrane	12.42	16.92	20.56	21.75	21.41	23.15	22.22	21.985	4	0.722701	0.107221	0.999857	0.232416	CD300 molecule-like family member f
CD320	GO:0001558 [regulation of cell growth] GO:0003674 [molecular_function] GO:0005515 [protein binding] GO:0005783 [endoplasmic reticulum] GO:0008083 [growth factor activity] GO:0016020 [membrane] GO:0016021 [integral to membrane]	No	Yes	Yes	1	other	integral to membrane	9.9	15.17	15.32	16.15	15.62	16.87	18.12	16.51	4	1.29136	0.0112418	1.62041	0.115729	CD320 molecule	CD320
CD34	GO:0005576 [extracellular region] GO:0005737 [cytoplasm] GO:0005886 [plasma membrane] GO:0007155 [cell adhesion] GO:0009897 [external side of plasma membrane] GO:0009986 [cell surface] GO:0016020 [membrane] GO:0016021 [integral to membrane] GO:0016337 [cell-cell adhesion] GO:0030246 [carbohydrate binding] GO:0043199 [sulfate binding] GO:0050776 [regulation of immune response] GO:0050900 [leukocyt…	No	Yes	Yes	2	cell adhesion	plasma membrane	13.55	12.76	13.85	17.16	16.7	16.31	16.78	16.74	4	0.787604	0.0709086	-3.1577	0.00609824	CD34 molecule	CD34
CD36	GO:0000122 [negative regulation of transcription from RNA polymerase II promoter] GO:0001954 [positive regulation of cell-matrix adhesion] GO:0002576 [platelet degranulation] GO:0004872 [receptor activity] GO:0005041 [low-density lipoprotein receptor activity] GO:0005581 [collagen] GO:0005624 [membrane fraction] GO:0005794 [Golgi apparatus] GO:0005886 [plasma membrane] GO:0005887 [integral to pla…	No	Yes	No	2	transmembrane receptor	plasma membrane	9.59	14.45	15.1	16	15.22	16.85	25.62	16.425	4	1.3656	0.0143919	0.810692	0.490474	CD36 molecule (thrombospondin receptor)	CD36
CD37	GO:0002639 [positive regulation of immunoglobulin production] GO:0002920 [regulation of humoral immune response] GO:0016020 [membrane] GO:0016021 [integral to membrane]	No	Yes	Yes	4	other	integral to membrane	17.56	10.37	11.29	16.12	16.42	19.95	16.83	16.625	4	1.26172	0.0312287	-2.07782	0.0145091	CD37 molecule	CD37
CD38	GO:0001666 [response to hypoxia] GO:0004872 [receptor activity] GO:0005488 [binding] GO:0005624 [membrane fraction] GO:0005634 [nucleus] GO:0005792 [microsome] GO:0005886 [plasma membrane] GO:0007165 [signal transduction] GO:0007204 [elevation of cytosolic calcium ion concentration] GO:0007565 [female pregnancy] GO:0008624 [induction of apoptosis by extracellular signals] GO:0009725 [response to …	No	Yes	Yes	1	enzyme	plasma membrane	12.33	15.19	14.41	18	18.36	17.49	17.09	17.745	4	-0.249545	0.53465	-0.457756	0.479239	CD38 molecule	CD38
CD40	GO:0002768 [immune response-regulating cell surface receptor signaling pathway] GO:0004871 [signal transducer activity] GO:0004872 [receptor activity] GO:0005488 [binding] GO:0005515 [protein binding] GO:0005576 [extracellular region] GO:0005886 [plasma membrane] GO:0005887 [integral to plasma membrane] GO:0006461 [protein complex assembly] GO:0006954 [inflammatory response] GO:0007165 [signal tr…	No	Yes	Yes	1	transmembrane receptor	plasma membrane	11.44	ND	9.97	13.17	15.1	14.01	12.24	13.59	4	2.34754	0.00125536	2.58716	0.0388786	CD40 molecule, TNF receptor superfamily member 5	CD40
CD44	GO:0001658 [branching involved in ureteric bud morphogenesis] GO:0002246 [wound healing involved in inflammatory response] GO:0004888 [transmembrane signaling receptor activity] GO:0005488 [binding] GO:0005515 [protein binding] GO:0005518 [collagen binding] GO:0005540 [hyaluronic acid binding] GO:0005737 [cytoplasm] GO:0005794 [Golgi apparatus] GO:0005886 [plasma membrane] GO:0005887 [integral to…	Yes	Yes	Yes	1	cell adhesion	plasma membrane	12.73	19.54	19.65	21.14	18.06	24.32	21.72	21.43	4	0.275147	0.293051	8.28922	0.00139693	CD44 molecule (Indian blood group)	CD44
CD46	GO:0002079 [inner acrosomal membrane] GO:0004872 [receptor activity] GO:0005515 [protein binding] GO:0005886 [plasma membrane] GO:0005887 [integral to plasma membrane] GO:0007338 [single fertilization] GO:0031410 [cytoplasmic vesicle] GO:0044419 [interspecies interaction between organisms] GO:0045087 [innate immune response] GO:0001669 [acrosomal vesicle] GO:0001848 [complement binding] GO:000417…	Yes	Yes	Yes	1	other	plasma membrane	9.43	16.87	17.57	14.96	14.88	15.38	15.42	15.17	4	-2.08094	6.59113e-14	4.7815	2.13261e-06	CD46 molecule, complement regulatory protein
CD47	GO:0005515 [protein binding] GO:0005886 [plasma membrane] GO:0005887 [integral to plasma membrane] GO:0007155 [cell adhesion] GO:0007229 [integrin-mediated signaling pathway] GO:0007596 [blood coagulation] GO:0008228 [opsonization] GO:0008284 [positive regulation of cell proliferation] GO:0009617 [response to bacterium] GO:0022409 [positive regulation of cell-cell adhesion] GO:0034329 [cell junct…	No	Yes	Yes	6	cell adhesion	plasma membrane	12.06	13.34	14.83	13.12	17.02	17.68	16.61	16.815	4	-0.947469	0.112011	0.737944	0.47011	CD47 molecule	CD47
CD48	GO:0003823 [antigen binding] GO:0005515 [protein binding] GO:0005886 [plasma membrane] GO:0005887 [integral to plasma membrane] GO:0006952 [defense response] GO:0007165 [signal transduction] GO:0007596 [blood coagulation] GO:0009897 [external side of plasma membrane] GO:0042110 [T cell activation] GO:0043234 [protein complex] GO:0043499 [eukaryotic cell surface binding] GO:0045121 [membrane raft]…	No	Yes	Yes	1	other	plasma membrane	10.17	13.29	10.67	12.5	14.77	11.09	12.96	12.73	4	-0.3671	0.54268	-1.31097	0.137076	CD48 molecule	CD48
CD5	GO:0001948 [glycoprotein binding] GO:0004872 [receptor activity] GO:0004888 [transmembrane signaling receptor activity] GO:0005044 [scavenger receptor activity] GO:0005515 [protein binding] GO:0005886 [plasma membrane] GO:0005887 [integral to plasma membrane] GO:0008037 [cell recognition] GO:0008283 [cell proliferation] GO:0008624 [induction of apoptosis by extracellular signals] GO:0009897 [exte…	No	Yes	Yes	1	transmembrane receptor	plasma membrane	9.28	12.48	13.96	16.22	15.17	16.6	14.52	15.695	4	1.2814	0.00971382	1.86806	0.00362285	CD5 molecule	CD5
CD55	GO:0004872 [receptor activity] GO:0005576 [extracellular region] GO:0005625 [soluble fraction] GO:0005886 [plasma membrane] GO:0005887 [integral to plasma membrane] GO:0007204 [elevation of cytosolic calcium ion concentration] GO:0031225 [anchored to membrane] GO:0045087 [innate immune response] GO:0045121 [membrane raft] GO:0045730 [respiratory burst]	No	Yes	Yes	1	other	plasma membrane	10.44	13.38	16.15	13.5	13.45	13.64	14.13	13.57	4	-1.56003	0.000330176	3.33244	0.000418026	CD55 molecule, decay accelerating factor for complement (Cromer blood group)
CD58	GO:0005515 [protein binding] GO:0005886 [plasma membrane] GO:0005887 [integral to plasma membrane] GO:0007155 [cell adhesion] GO:0007596 [blood coagulation] GO:0016337 [cell-cell adhesion] GO:0031225 [anchored to membrane] GO:0050900 [leukocyte migration]	No	Yes	Yes	1	other	plasma membrane	13.45	16.71	18.95	21.28	21.38	18.44	19.8	20.54	4	2.05775	6.31556e-05	5.69196	2.96324e-05	CD58 molecule	CD58
CD59	GO:0005576 [extracellular region] GO:0005624 [membrane fraction] GO:0005886 [plasma membrane] GO:0007166 [cell surface receptor linked signaling pathway] GO:0007596 [blood coagulation] GO:0031225 [anchored to membrane] GO:0031362 [anchored to external side of plasma membrane]	Yes	Yes	Yes	1	other	plasma membrane	15.79	18.42	19.58	14.7	16.84	18.95	16.94	16.89	4	-1.5349	1.64907e-05	2.83648	3.61139e-06	CD59 molecule, complement regulatory protein	CD59
CD6	GO:0005044 [scavenger receptor activity] GO:0005515 [protein binding] GO:0005887 [integral to plasma membrane] GO:0007155 [cell adhesion] GO:0009986 [cell surface] GO:0016020 [membrane]	No	Yes	Yes	1	transmembrane receptor	plasma membrane	16.18	10.06	10.52	10.62	11.59	11.85	11.61	11.6	4	-1.64507	0.000874256	-3.18261	1.04225e-06	CD6 molecule	CD6
CD63	GO:0002576 [platelet degranulation] GO:0005765 [lysosomal membrane] GO:0005768 [endosome] GO:0005886 [plasma membrane] GO:0005887 [integral to plasma membrane] GO:0007596 [blood coagulation] GO:0010008 [endosome membrane] GO:0030168 [platelet activation] GO:0031088 [platelet dense granule membrane] GO:0031902 [late endosome membrane] GO:0005737 [cytoplasm] GO:0005764 [lysosome] GO:0005770 [late e…	No	Yes	Yes	4	other	plasma membrane	19.45	17.35	19.5	21.36	23.57	23.19	23.96	23.38	4	1.04655	0.0213219	6.35179	0.00325339	CD63 molecule	CD63
CD68	GO:0005624 [membrane fraction] GO:0005765 [lysosomal membrane] GO:0005768 [endosome] GO:0005886 [plasma membrane] GO:0010008 [endosome membrane] GO:0016021 [integral to membrane]	No	Yes	Yes	1	other	plasma membrane	ND	11.59	11.85	11.81	22.37	16.36	23.66	19.365	4	3.99283	0.000511205	12.6921	4.63458e-05	CD68 molecule	CD68
CD7	GO:0004872 [receptor activity] GO:0005515 [protein binding] GO:0005624 [membrane fraction] GO:0005886 [plasma membrane] GO:0006955 [immune response] GO:0007169 [transmembrane receptor protein tyrosine kinase signaling pathway] GO:0016021 [integral to membrane] GO:0042110 [T cell activation] GO:0048873 [homeostasis of number of cells within a tissue]	No	Yes	Yes	1	transmembrane receptor	plasma membrane	11.27	15.13	13.73	18.66	14.74	14.16	14.15	14.45	4	-0.457205	0.328498	2.2693	0.0496283	CD7 molecule	CD7
CD70	GO:0000299 [integral to membrane of membrane fraction] GO:0002020 [protease binding] GO:0005102 [receptor binding] GO:0005125 [cytokine activity] GO:0005164 [tumor necrosis factor receptor binding] GO:0005515 [protein binding] GO:0005615 [extracellular space] GO:0005886 [plasma membrane] GO:0005887 [integral to plasma membrane] GO:0006917 [induction of apoptosis] GO:0006955 [immune response] GO:0…	No	Yes	Yes	1	cytokine	plasma membrane	10.29	13.63	13.12	19.39	14.98	14.82	21.01	17.185	4	1.42675	0.00361354	5.95801	5.68452e-06	CD70 molecule
CD74	GO:0000187 [activation of MAPK activity] GO:0001516 [prostaglandin biosynthetic process] GO:0001540 [beta-amyloid binding] GO:0001961 [positive regulation of cytokine-mediated signaling pathway] GO:0002606 [positive regulation of dendritic cell antigen processing and presentation] GO:0002792 [negative regulation of peptide secretion] GO:0002830 [positive regulation of type 2 immune response] GO:0…	Yes	Yes	No	1	transmembrane receptor	plasma membrane	ND	ND	ND	ND	ND	19.55	12.67	9.655	2	5.06557	0.00247762	10.1111	0.016945	CD74 molecule, major histocompatibility complex, class II invariant chain	CD74
CD82	GO:0005515 [protein binding] GO:0005886 [plasma membrane] GO:0005887 [integral to plasma membrane] GO:0016020 [membrane] GO:0016021 [integral to membrane]	No	Yes	Yes	4	other	plasma membrane	7.49	14.7	20.52	16.95	20.44	15.2	19.33	18.14	4	0.300561	0.641974	15.2193	1.50175e-06	CD82 molecule	CD82
CD84	GO:0004872 [receptor activity] GO:0005515 [protein binding] GO:0005886 [plasma membrane] GO:0005887 [integral to plasma membrane] GO:0006952 [defense response] GO:0007155 [cell adhesion] GO:0007156 [homophilic cell adhesion] GO:0007596 [blood coagulation] GO:0050900 [leukocyte migration]	No	Yes	Yes	1	cell adhesion	plasma membrane	ND	11.76	16.8	17.68	16.12	15.8	17.39	16.755	4	0.632636	0.113822	10.8793	5.40053e-11	CD84 molecule	CD84
CD86	GO:0002224 [toll-like receptor signaling pathway] GO:0004872 [receptor activity] GO:0005515 [protein binding] GO:0005886 [plasma membrane] GO:0006955 [immune response] GO:0007267 [cell-cell signaling] GO:0008284 [positive regulation of cell proliferation] GO:0009897 [external side of plasma membrane] GO:0015026 [coreceptor activity] GO:0016021 [integral to membrane] GO:0031295 [T cell costimulati…	No	Yes	Yes	1	transmembrane receptor	plasma membrane	8.45	8.13	12.53	14.19	15.38	15.38	13.74	14.785	4	2.15042	0.00277963	-0.665925	0.647326	CD86 molecule	CD86
CD8A	GO:0002456 [T cell mediated immunity] GO:0005515 [protein binding] GO:0005576 [extracellular region] GO:0005886 [plasma membrane] GO:0005887 [integral to plasma membrane] GO:0006955 [immune response] GO:0007166 [cell surface receptor linked signaling pathway] GO:0007169 [transmembrane receptor protein tyrosine kinase signaling pathway] GO:0009897 [external side of plasma membrane] GO:0009986 [cel…	No	No	Yes	2	other	plasma membrane	17.25	16.55	18.31	18.21	17.68	20.41	18.05	18.13	4	-0.353398	0.482858	-3.18285	1.77784e-07	CD8a molecule	CD8a
CD93	GO:0001849 [complement component C1q binding] GO:0004872 [receptor activity] GO:0005488 [binding] GO:0005509 [calcium ion binding] GO:0005515 [protein binding] GO:0005529 [sugar binding] GO:0005886 [plasma membrane] GO:0006909 [phagocytosis] GO:0009986 [cell surface] GO:0016021 [integral to membrane] GO:0016023 [cytoplasmic membrane-bounded vesicle] GO:0016337 [cell-cell adhesion] GO:0042116 [mac…	No	Yes	Yes	1	cell adhesion	plasma membrane	9.2	12.76	13.47	13.54	13.77	12.98	13.66	13.6	4	-0.201818	0.581468	-0.133648	0.857001	CD93 molecule	CD93
CD96	GO:0005515 [protein binding] GO:0005886 [plasma membrane] GO:0005887 [integral to plasma membrane] GO:0006955 [immune response] GO:0007155 [cell adhesion] GO:0050776 [regulation of immune response]	No	Yes	No	1	cell adhesion	plasma membrane	14	11.48	14.32	17.55	18.16	18.49	19.6	18.325	4	2.62862	1.63403e-05	2.47846	0.00354221	CD96 molecule	CD96
CD97	GO:0004888 [transmembrane signaling receptor activity] GO:0004930 [G-protein coupled receptor activity] GO:0005509 [calcium ion binding] GO:0005515 [protein binding] GO:0005576 [extracellular region] GO:0005615 [extracellular space] GO:0005886 [plasma membrane] GO:0005887 [integral to plasma membrane] GO:0006928 [cellular component movement] GO:0006954 [inflammatory response] GO:0006955 [immune r…	No	Yes	Yes	7	G-protein coupled receptor	plasma membrane	7.03	11.43	13.44	16.95	18.29	13.71	19.18	17.62	4	2.90375	9.23521e-05	15.4575	1.69652e-06	CD97 molecule	CD97
CD99L2	GO:0005886 [plasma membrane] GO:0007155 [cell adhesion] GO:0016021 [integral to membrane] GO:0030054 [cell junction]	No	No	Yes	1	cell adhesion	plasma membrane	7.73	10.97	13.17	15.07	15.49	10.16	18.68	15.28	4	-0.46751	0.248712	3.50533	0.00354482	CD99 molecule-like 2
CDCP1	GO:0005576 [extracellular region] GO:0005886 [plasma membrane] GO:0016021 [integral to membrane]	No	Yes	Yes	1	cell adhesion	plasma membrane	8.42	13.17	12.29	12.9	12.39	13.23	17.93	13.065	4	0.239822	0.570974	-0.0878252	0.938559	CUB domain containing protein 1	CD318
CDH1	GO:0001701 [in utero embryonic development] GO:0001829 [trophectodermal cell differentiation] GO:0005509 [calcium ion binding] GO:0005515 [protein binding] GO:0005737 [cytoplasm] GO:0005768 [endosome] GO:0005794 [Golgi apparatus] GO:0005886 [plasma membrane] GO:0005911 [cell-cell junction] GO:0005912 [adherens junction] GO:0005913 [cell-cell adherens junction] GO:0005925 [focal adhesion] GO:00069…	No	Yes	Yes	1	cell adhesion	plasma membrane	ND	12.39	13.82	15.86	15.83	15.02	14.12	15.425	4	1.4182	0.0561895	12.8431	0.00110595	cadherin 1, type 1, E-cadherin (epithelial)	CD324
CDH11	GO:0001501 [skeletal system development] GO:0001503 [ossification] GO:0005509 [calcium ion binding] GO:0005515 [protein binding] GO:0005737 [cytoplasm] GO:0005886 [plasma membrane] GO:0007155 [cell adhesion] GO:0007156 [homophilic cell adhesion] GO:0016020 [membrane] GO:0016021 [integral to membrane] GO:0016337 [cell-cell adhesion] GO:0034329 [cell junction assembly] GO:0034332 [adherens junction…	No	Yes	Yes	3	cell adhesion	plasma membrane	10.77	14.76	13.63	16.31	1ND	14.12	14.99	15.65	3	-0.548184	0.223598	-2.04081	0.00749985	cadherin 11, type 2, OB-cadherin (osteoblast)
CDH13	GO:0000278 [mitotic cell cycle] GO:0001558 [regulation of cell growth] GO:0001938 [positive regulation of endothelial cell proliferation] GO:0001954 [positive regulation of cell-matrix adhesion] GO:0002040 [sprouting angiogenesis] GO:0005509 [calcium ion binding] GO:0005515 [protein binding] GO:0005615 [extracellular space] GO:0005737 [cytoplasm] GO:0005886 [plasma membrane] GO:0005901 [caveola] …	No	Yes	Yes	1	cell adhesion	plasma membrane	9.37	18.95	14.4	14.7	14.52	14.9	13.59	14.61	4	0.0558262	0.92675	13.7283	4.35492e-05	cadherin 13, H-cadherin (heart)
CDH2	GO:0005509 [calcium ion binding] GO:0005515 [protein binding] GO:0005624 [membrane fraction] GO:0005886 [plasma membrane] GO:0005911 [cell-cell junction] GO:0005912 [adherens junction] GO:0005913 [cell-cell adherens junction] GO:0005916 [fascia adherens] GO:0007155 [cell adhesion] GO:0007156 [homophilic cell adhesion] GO:0007157 [heterophilic cell-cell adhesion] GO:0007416 [synapse assembly] GO:0…	No	Yes	Yes	1	cell adhesion	plasma membrane	8.18	14.18	13.47	17.62	18.68	17.8	19.03	18.24	4	2.76683	9.44992e-05	15.2902	3.91649e-08	cadherin 2, type 1, N-cadherin (neuronal)	CD325
CDH3	GO:0005509 [calcium ion binding] GO:0005886 [plasma membrane] GO:0005913 [cell-cell adherens junction] GO:0007155 [cell adhesion] GO:0007156 [homophilic cell adhesion] GO:0007601 [visual perception] GO:0016020 [membrane] GO:0016021 [integral to membrane] GO:0016337 [cell-cell adhesion] GO:0034329 [cell junction assembly] GO:0034332 [adherens junction organization] GO:0045216 [cell-cell junction o…	No	Yes	Yes	1	cell adhesion	plasma membrane	12.76	15.43	15.86	14.11	16.43	16.04	16.03	16.035	4	0.871378	0.0223663	1.54534	0.0075334	cadherin 3, type 1, P-cadherin (placental)
CDH5	GO:0001955 [blood vessel maturation] GO:0005102 [receptor binding] GO:0005509 [calcium ion binding] GO:0005515 [protein binding] GO:0005624 [membrane fraction] GO:0005886 [plasma membrane] GO:0005911 [cell-cell junction] GO:0005923 [tight junction] GO:0007155 [cell adhesion] GO:0007156 [homophilic cell adhesion] GO:0008013 [beta-catenin binding] GO:0008285 [negative regulation of cell proliferati…	No	Yes	Yes	1	cell adhesion	plasma membrane	9.47	8.28	9.78	12.56	15.3	12.75	12.4	12.655	4	1.05028	0.0953478	1.0524	0.268868	cadherin 5, type 2 (vascular endothelium)	CD144
CDH6	GO:0005509 [calcium ion binding] GO:0005634 [nucleus] GO:0005737 [cytoplasm] GO:0005886 [plasma membrane] GO:0007155 [cell adhesion] GO:0007156 [homophilic cell adhesion] GO:0016020 [membrane] GO:0016021 [integral to membrane] GO:0034329 [cell junction assembly] GO:0034332 [adherens junction organization] GO:0045216 [cell-cell junction organization]	No	Yes	Yes	1	cell adhesion	plasma membrane	11.07	16.68	12.05	16.01	11.47	14.85	1ND	15.43	3	-1.24782	0.0206821	2.46833	0.0254484	cadherin 6, type 2, K-cadherin (fetal kidney)
CDON	GO:0001708 [cell fate specification] GO:0001934 [positive regulation of protein phosphorylation] GO:0002088 [lens development in camera-type eye] GO:0005515 [protein binding] GO:0005886 [plasma membrane] GO:0007155 [cell adhesion] GO:0007224 [smoothened signaling pathway] GO:0007520 [myoblast fusion] GO:0009952 [anterior/posterior pattern formation] GO:0009986 [cell surface] GO:0010172 [embryonic…	No	Yes	Yes	1	cell adhesion	plasma membrane	11	13.16	14.11	17.58	17.1	17.83	16.92	17.34	4	1.01493	0.0190471	2.94451	1.9516e-05	Cdon homolog (mouse)
CELSR2	GO:0001764 [neuron migration] GO:0004888 [transmembrane signaling receptor activity] GO:0004930 [G-protein coupled receptor activity] GO:0005509 [calcium ion binding] GO:0005515 [protein binding] GO:0005737 [cytoplasm] GO:0005886 [plasma membrane] GO:0007155 [cell adhesion] GO:0007156 [homophilic cell adhesion] GO:0007166 [cell surface receptor linked signaling pathway] GO:0007186 [G-protein coup…	No	Yes	Yes	7	G-protein coupled receptor	plasma membrane	9.99	14.37	13.38	14.17	18.41	14.41	17.68	16.045	4	1.92352	0.000120583	-1.2891	0.112348	cadherin, EGF LAG seven-pass G-type receptor 2 (flamingo homolog, Drosophila)
CFI	GO:0004252 [serine-type endopeptidase activity] GO:0005044 [scavenger receptor activity] GO:0005515 [protein binding] GO:0006508 [proteolysis] GO:0016020 [membrane] GO:0008233 [peptidase activity] GO:0005576 [extracellular region] GO:0005615 [extracellular space] GO:0045087 [innate immune response]	No	Yes	Yes	0	peptidase	extracellular	16.79	14.13	14.61	19.48	20.27	18.78	14.45	19.13	4	1.74304	0.0334487	-2.86771	0.016807	complement factor I
CHGA	GO:0005515 [protein binding] GO:0005576 [extracellular region] GO:0008217 [regulation of blood pressure] GO:0030141 [stored secretory granule]	Yes	No	Yes	0	other	extracellular	ND	10.31	11.63	16.33	14.51	15.74	13.94	15.125	4	0.260716	0.634402	8.34971	8.29343e-05	chromogranin A (parathyroid secretory protein 1)
CHL1	GO:0001764 [neuron migration] GO:0005515 [protein binding] GO:0007411 [axon guidance] GO:0007610 [behavior] GO:0008344 [adult locomotory behavior] GO:0030425 [dendrite] GO:0031175 [neuron projection development] GO:0045177 [apical part of cell] GO:0050890 [cognition] GO:0005576 [extracellular region] GO:0005578 [proteinaceous extracellular matrix] GO:0005886 [plasma membrane] GO:0007155 [cell adh…	No	Yes	Yes	1	cell adhesion	plasma membrane	ND	9.13	7.91	7.86	8.02	14.56	ND	7.94	3	2.9963	0.0149206	10.3252	0.00624906	cell adhesion molecule with homology to L1CAM (close homolog of L1)
CHPF	GO:0005515 [protein binding] GO:0005794 [Golgi apparatus] GO:0016020 [membrane] GO:0016021 [integral to membrane] GO:0016740 [transferase activity] GO:0032580 [Golgi cisterna membrane] GO:0046872 [metal ion binding] GO:0047238 [glucuronosyl-N-acetylgalactosaminyl-proteoglycan 4-beta-N-acetylgalactosaminyltransferase activity] GO:0050510 [N-acetylgalactosaminyl-proteoglycan 3-beta-glucuronosyltran…	No	Yes	Yes	0	enzyme	integral to membrane	ND	13.04	12.51	18.57	14.33	15.81	17.81	16.81	4	1.18131	0.00727246	11.9967	9.18479e-09	chondroitin polymerizing factor
CHRM3	GO:0003056 [regulation of vascular smooth muscle contraction] GO:0004435 [phosphatidylinositol phospholipase C activity] GO:0004872 [receptor activity] GO:0004930 [G-protein coupled receptor activity] GO:0004981 [muscarinic acetylcholine receptor activity] GO:0005886 [plasma membrane] GO:0005887 [integral to plasma membrane] GO:0006112 [energy reserve metabolic process] GO:0006464 [protein modifi…	No	Yes	No	7	G-protein coupled receptor	plasma membrane	11.18	11	11.02	11.6	12.15	12.59	14.59	12.37	4	-0.43879	0.344498	-1.34508	0.0347334	cholinergic receptor, muscarinic 3
CHST11	GO:0000139 [Golgi membrane] GO:0001537 [N-acetylgalactosamine 4-O-sulfotransferase activity] GO:0002063 [chondrocyte development] GO:0005794 [Golgi apparatus] GO:0007585 [respiratory gaseous exchange] GO:0008146 [sulfotransferase activity] GO:0009791 [post-embryonic development] GO:0016020 [membrane] GO:0016021 [integral to membrane] GO:0016051 [carbohydrate biosynthetic process] GO:0016740 [tran…	No	Yes	Yes	0	enzyme	integral to membrane	9.13	12.02	12.49	15.14	24.03	16.41	15.61	16.01	4	1.66516	0.00958982	4.21846	0.000259271	carbohydrate (chondroitin 4) sulfotransferase 11
CHST12	GO:0000139 [Golgi membrane] GO:0005515 [protein binding] GO:0005794 [Golgi apparatus] GO:0008146 [sulfotransferase activity] GO:0016020 [membrane] GO:0016021 [integral to membrane] GO:0016051 [carbohydrate biosynthetic process] GO:0016740 [transferase activity] GO:0030173 [integral to Golgi membrane] GO:0030206 [chondroitin sulfate biosynthetic process] GO:0030208 [dermatan sulfate biosynthetic p…	No	Yes	Yes	1	enzyme	integral to membrane	9.52	16.24	14.62	17.41	17.5	16.41	17.05	17.23	4	1.77702	0.000157174	12.0236	1.38798e-10	carbohydrate (chondroitin 4) sulfotransferase 12
CHST14	GO:0000139 [Golgi membrane] GO:0001537 [N-acetylgalactosamine 4-O-sulfotransferase activity] GO:0005515 [protein binding] GO:0005794 [Golgi apparatus] GO:0016020 [membrane] GO:0016021 [integral to membrane] GO:0016051 [carbohydrate biosynthetic process] GO:0016740 [transferase activity] GO:0042301 [phosphate binding] GO:0050655 [dermatan sulfate proteoglycan metabolic process]	No	Yes	No	1	enzyme	integral to membrane	10.84	12.54	12.04	18.15	20.16	16.02	21.49	19.155	4	2.53249	0.000355199	14.1085	2.95228e-07	carbohydrate (N-acetylgalactosamine 4-0) sulfotransferase 14
CHST2	GO:0000139 [Golgi membrane] GO:0001517 [N-acetylglucosamine 6-O-sulfotransferase activity] GO:0005794 [Golgi apparatus] GO:0005802 [trans-Golgi network] GO:0005975 [carbohydrate metabolic process] GO:0006044 [N-acetylglucosamine metabolic process] GO:0006790 [sulfur compound metabolic process] GO:0006954 [inflammatory response] GO:0007275 [multicellular organismal development] GO:0008146 [sulfotr…	No	Yes	Yes	1	enzyme	integral to membrane	ND	9.56	11.58	18.73	11.87	14.44	14.77	14.605	4	2.35812	3.49629e-05	9.94767	6.75677e-06	carbohydrate (N-acetylglucosamine-6-O) sulfotransferase 2
CHST3	GO:0000139 [Golgi membrane] GO:0005794 [Golgi apparatus] GO:0005975 [carbohydrate metabolic process] GO:0006790 [sulfur compound metabolic process] GO:0008146 [sulfotransferase activity] GO:0008459 [chondroitin 6-sulfotransferase activity] GO:0014012 [peripheral nervous system axon regeneration] GO:0016020 [membrane] GO:0016021 [integral to membrane] GO:0016740 [transferase activity] GO:0030206 […	No	Yes	No	1	enzyme	integral to membrane	12.3	16.33	13.91	18.66	16.56	16.48	18.75	17.61	4	1.2491	4.64214e-05	1.03559	0.184332	carbohydrate (chondroitin 6) sulfotransferase 3
CHST5	GO:0000139 [Golgi membrane] GO:0001517 [N-acetylglucosamine 6-O-sulfotransferase activity] GO:0005794 [Golgi apparatus] GO:0005975 [carbohydrate metabolic process] GO:0006044 [N-acetylglucosamine metabolic process] GO:0006477 [protein sulfation] GO:0006790 [sulfur compound metabolic process] GO:0008146 [sulfotransferase activity] GO:0016020 [membrane] GO:0016021 [integral to membrane] GO:0016740 …	No	Yes	Yes	0	enzyme	integral to membrane	ND	13.88	9.11	21.62	8.93	8.83	22.57	15.275	4	3.40764	0.00534036	11.2535	0.00310453	carbohydrate (N-acetylglucosamine 6-O) sulfotransferase 5
CHSY1	GO:0005794 [Golgi apparatus] GO:0016020 [membrane] GO:0016021 [integral to membrane] GO:0016740 [transferase activity] GO:0030206 [chondroitin sulfate biosynthetic process] GO:0031667 [response to nutrient levels] GO:0032580 [Golgi cisterna membrane] GO:0046872 [metal ion binding] GO:0047238 [glucuronosyl-N-acetylgalactosaminyl-proteoglycan 4-beta-N-acetylgalactosaminyltransferase activity] GO:00…	No	Yes	Yes	0	enzyme	integral to membrane	8.56	9.18	9.98	15.13	15.86	14.57	16.06	15.495	4	2.39593	4.68218e-05	2.89588	0.00599597	chondroitin sulfate synthase 1
CHSY3	GO:0005794 [Golgi apparatus] GO:0016020 [membrane] GO:0016021 [integral to membrane] GO:0016740 [transferase activity] GO:0032580 [Golgi cisterna membrane] GO:0046872 [metal ion binding] GO:0047238 [glucuronosyl-N-acetylgalactosaminyl-proteoglycan 4-beta-N-acetylgalactosaminyltransferase activity] GO:0050510 [N-acetylgalactosaminyl-proteoglycan 3-beta-glucuronosyltransferase activity]	No	Yes	Yes	0	enzyme	integral to membrane	8.81	13.01	10.95	22.44	13.03	12.67	15.42	14.225	4	1.45019	0.00173066	1.99307	0.0569046	chondroitin sulfate synthase 3
CLCN3	GO:0000139 [Golgi membrane] GO:0000166 [nucleotide binding] GO:0005216 [ion channel activity] GO:0005244 [voltage-gated ion channel activity] GO:0005247 [voltage-gated chloride channel activity] GO:0005254 [chloride channel activity] GO:0005515 [protein binding] GO:0005524 [ATP binding] GO:0005769 [early endosome] GO:0005770 [late endosome] GO:0005794 [Golgi apparatus] GO:0006810 [transport] GO:0…	No	Yes	No	15	ion channel	plasma membrane	ND	8.76	12.96	16.37	22.76	19.61	21.07	20.34	4	3.798	7.08841e-05	14.1544	2.55126e-07	chloride channel 3
CLDND1	GO:0016020 [membrane] GO:0016021 [integral to membrane]	No	Yes	Yes	3	other	integral to membrane	ND	17.87	17.36	19.24	17.55	17.49	17.87	17.71	4	0.0766019	0.851811	10.0661	6.21218e-06	claudin domain containing 1
CLEC11A	GO:0005488 [binding] GO:0005529 [sugar binding] GO:0005576 [extracellular region] GO:0005737 [cytoplasm] GO:0008083 [growth factor activity] GO:0008284 [positive regulation of cell proliferation]	No	No	Yes	0	growth factor	extracellular	11.02	10.37	15.01	14.06	12.81	13.07	14.03	13.55	4	-1.8097	0.0297073	-2.68643	0.00697172	C-type lectin domain family 11, member A
CLEC5A	GO:0001618 [viral receptor activity] GO:0002076 [osteoblast development] GO:0005488 [binding] GO:0005515 [protein binding] GO:0005529 [sugar binding] GO:0005886 [plasma membrane] GO:0005887 [integral to plasma membrane] GO:0006916 [anti-apoptosis] GO:0006968 [cellular defense response] GO:0007165 [signal transduction] GO:0009986 [cell surface] GO:0044419 [interspecies interaction between organism…	No	Yes	Yes	1	other	plasma membrane	14.1	11.93	15.65	13.75	12.01	14.98	11.53	12.88	4	-0.882986	0.247734	1.35807	0.257983	C-type lectin domain family 5, member A
CLN3	GO:0000046 [autophagic vacuole fusion] GO:0000139 [Golgi membrane] GO:0001508 [regulation of action potential] GO:0001575 [globoside metabolic process] GO:0005515 [protein binding] GO:0005624 [membrane fraction] GO:0005634 [nucleus] GO:0005737 [cytoplasm] GO:0005739 [mitochondrion] GO:0005764 [lysosome] GO:0005765 [lysosomal membrane] GO:0005769 [early endosome] GO:0005770 [late endosome] GO:0005…	No	Yes	No	11	other	plasma membrane	ND	ND	10.49	14.15	13.07	13.97	15.33	14.06	4	3.91542	7.21115e-05	13.1258	0.000579282	ceroid-lipofuscinosis, neuronal 3
CLN5	GO:0005515 [protein binding] GO:0005764 [lysosome] GO:0005765 [lysosomal membrane] GO:0005775 [vacuolar lumen] GO:0005783 [endoplasmic reticulum] GO:0005794 [Golgi apparatus] GO:0007040 [lysosome organization] GO:0007042 [lysosomal lumen acidification] GO:0007420 [brain development] GO:0007601 [visual perception] GO:0008219 [cell death] GO:0016021 [integral to membrane] GO:0022008 [neurogenesis] …	No	Yes	Yes	1	other	integral to membrane	17.99	21.79	21.42	23.63	22.91	24.22	24.44	23.925	4	0.753832	0.0317168	0.301683	0.570926	ceroid-lipofuscinosis, neuronal 5
CLPTM1	GO:0005887 [integral to plasma membrane] GO:0007275 [multicellular organismal development] GO:0009897 [external side of plasma membrane] GO:0016020 [membrane] GO:0016021 [integral to membrane] GO:0030154 [cell differentiation] GO:0033081 [regulation of T cell differentiation in thymus]	No	Yes	No	6	other	plasma membrane	13.56	8.48	11	13.53	14.07	18.3	13.37	13.8	4	3.73645	0.00448675	2.39599	0.192089	cleft lip and palate associated transmembrane protein 1
CLU	GO:0001836 [release of cytochrome c from mitochondria] GO:0002576 [platelet degranulation] GO:0005515 [protein binding] GO:0005576 [extracellular region] GO:0005615 [extracellular space] GO:0005634 [nucleus] GO:0005737 [cytoplasm] GO:0005739 [mitochondrion] GO:0005783 [endoplasmic reticulum] GO:0005792 [microsome] GO:0005829 [cytosol] GO:0006629 [lipid metabolic process] GO:0006916 [anti-apoptosi…	No	Yes	Yes	0	other	extracellular	9.21	15.54	18.47	22.65	24.85	25.58	23.97	24.41	4	5.71009	1.00486e-18	19.6867	0.00942666	clusterin
CNNM3	GO:0005515 [protein binding] GO:0005886 [plasma membrane] GO:0006811 [ion transport] GO:0016021 [integral to membrane]	No	Yes	Yes	4	ion channel	plasma membrane	ND	ND	ND	13.55	14.03	14.81	11.15	13.79	4	2.73023	0.00144602	8.33871	0.00685022	cyclin M3
CNTFR	GO:0001967 [suckling behavior] GO:0003360 [brainstem development] GO:0004872 [receptor activity] GO:0004897 [ciliary neurotrophic factor receptor activity] GO:0005102 [receptor binding] GO:0005515 [protein binding] GO:0005886 [plasma membrane] GO:0007165 [signal transduction] GO:0007399 [nervous system development] GO:0007548 [sex differentiation] GO:0008284 [positive regulation of cell prolifera…	No	Yes	Yes	1	transmembrane receptor	plasma membrane	10.6	12	13.6	17.24	18.02	15.66	17.38	17.31	4	2.21822	5.68269e-08	0.196099	0.828817	ciliary neurotrophic factor receptor
CNTN1	GO:0001948 [glycoprotein binding] GO:0005515 [protein binding] GO:0005624 [membrane fraction] GO:0005886 [plasma membrane] GO:0007155 [cell adhesion] GO:0007219 [Notch signaling pathway] GO:0007411 [axon guidance] GO:0010628 [positive regulation of gene expression] GO:0030246 [carbohydrate binding] GO:0031225 [anchored to membrane] GO:0090072 [positive regulation of sodium ion transport via volta…	No	Yes	Yes	0	enzyme	plasma membrane	7.97	9.51	10.17	11.08	11.86	12.17	12	11.93	4	0.212537	0.691381	-2.4095	0.0505027	contactin 1
COL11A1	GO:0001502 [cartilage condensation] GO:0001503 [ossification] GO:0002063 [chondrocyte development] GO:0003007 [heart morphogenesis] GO:0005198 [structural molecule activity] GO:0005201 [extracellular matrix structural constituent] GO:0005576 [extracellular region] GO:0005581 [collagen] GO:0005592 [collagen type XI] GO:0006029 [proteoglycan metabolic process] GO:0007155 [cell adhesion] GO:0007601 …	No	Yes	Yes	0	other	extracellular	9.1	14.03	20.42	18.64	14.82	14.98	15.25	15.115	4	-0.677862	0.137596	2.08392	0.0454847	collagen, type XI, alpha 1
COL12A1	GO:0001501 [skeletal system development] GO:0005198 [structural molecule activity] GO:0005515 [protein binding] GO:0005576 [extracellular region] GO:0005581 [collagen] GO:0005595 [collagen type XII] GO:0005615 [extracellular space] GO:0007155 [cell adhesion] GO:0030020 [extracellular matrix structural constituent conferring tensile strength] GO:0030199 [collagen fibril organization] GO:0031012 [e…	Yes	Yes	Yes	0	other	extracellular	8.29	13.4	16.22	16.11	16.19	16.75	16.31	16.25	4	-0.603257	0.197707	12.4267	3.58695e-08	collagen, type XII, alpha 1
COL14A1	GO:0005198 [structural molecule activity] GO:0005201 [extracellular matrix structural constituent] GO:0005515 [protein binding] GO:0005518 [collagen binding] GO:0005576 [extracellular region] GO:0005578 [proteinaceous extracellular matrix] GO:0005581 [collagen] GO:0005596 [collagen type XIV] GO:0005615 [extracellular space] GO:0007155 [cell adhesion] GO:0016337 [cell-cell adhesion] GO:0030198 [ex…	Yes	Yes	Yes	0	other	extracellular	8.68	13.45	13.9	14.58	15.36	14.96	20.45	15.16	4	0.662355	0.16608	1.41272	0.124925	collagen, type XIV, alpha 1
COL17A1	GO:0005515 [protein binding] GO:0005576 [extracellular region] GO:0005581 [collagen] GO:0005604 [basement membrane] GO:0005886 [plasma membrane] GO:0005887 [integral to plasma membrane] GO:0005911 [cell-cell junction] GO:0007160 [cell-matrix adhesion] GO:0008544 [epidermis development] GO:0030056 [hemidesmosome] GO:0031581 [hemidesmosome assembly] GO:0034329 [cell junction assembly]	No	Yes	No	1	other	plasma membrane	17.46	ND	14.02	13.39	17.9	23.32	10.06	15.645	4	4.68558	0.00352213	-3.21504	0.000312505	collagen, type XVII, alpha 1
COL18A1	GO:0001525 [angiogenesis] GO:0001886 [endothelial cell morphogenesis] GO:0005198 [structural molecule activity] GO:0005604 [basement membrane] GO:0005615 [extracellular space] GO:0007155 [cell adhesion] GO:0008284 [positive regulation of cell proliferation] GO:0030198 [extracellular matrix organization] GO:0030335 [positive regulation of cell migration] GO:0042493 [response to drug] GO:0043065 [p…	Yes	Yes	Yes	0	other	extracellular	ND	14.62	16.65	16.53	13.05	14.66	15.12	14.89	4	-1.44959	0.00390618	12.2093	1.82331e-07	collagen, type XVIII, alpha 1
COL1A1	GO:0001501 [skeletal system development] GO:0001503 [ossification] GO:0001568 [blood vessel development] GO:0001649 [osteoblast differentiation] GO:0001957 [intramembranous ossification] GO:0001958 [endochondral ossification] GO:0005201 [extracellular matrix structural constituent] GO:0005515 [protein binding] GO:0005576 [extracellular region] GO:0005578 [proteinaceous extracellular matrix] GO:00…	Yes	Yes	Yes	0	other	plasma membrane	11.22	18.48	21.19	11.92	12.93	12.3	12.6	12.45	4	-3.58702	6.72693e-19	-1.22087	0.0102438	collagen, type I, alpha 1
COL1A2	GO:0001501 [skeletal system development] GO:0001568 [blood vessel development] GO:0005201 [extracellular matrix structural constituent] GO:0005515 [protein binding] GO:0005576 [extracellular region] GO:0005581 [collagen] GO:0005584 [collagen type I] GO:0005615 [extracellular space] GO:0005886 [plasma membrane] GO:0007179 [transforming growth factor beta receptor signaling pathway] GO:0007266 [Rho…	No	Yes	Yes	0	other	plasma membrane	10.82	16.44	21.64	17.45	14.32	14.69	13.7	14.505	4	0.0563993	0.885857	5.08429	3.37586e-05	collagen, type I, alpha 2
COL3A1	GO:0001501 [skeletal system development] GO:0001568 [blood vessel development] GO:0005178 [integrin binding] GO:0005201 [extracellular matrix structural constituent] GO:0005515 [protein binding] GO:0005576 [extracellular region] GO:0005581 [collagen] GO:0005586 [collagen type III] GO:0005615 [extracellular space] GO:0007160 [cell-matrix adhesion] GO:0007179 [transforming growth factor beta recept…	Yes	No	Yes	0	other	extracellular	13.82	8.27	17.53	15.13	17.43	12.25	16.62	15.875	4	-0.525651	0.458451	-3.24969	0.000357817	collagen, type III, alpha 1
COL4A1	GO:0001525 [angiogenesis] GO:0005201 [extracellular matrix structural constituent] GO:0005515 [protein binding] GO:0005576 [extracellular region] GO:0005581 [collagen] GO:0005587 [collagen type IV] GO:0005604 [basement membrane] GO:0007411 [axon guidance] GO:0007528 [neuromuscular junction development] GO:0030855 [epithelial cell differentiation] GO:0048407 [platelet-derived growth factor binding…	No	Yes	Yes	0	other	extracellular	ND	14.22	17.73	15.2	13.73	14.1	14.03	14.065	4	-1.00499	0.0815506	5.85795	0.00292649	collagen, type IV, alpha 1
COL5A2	GO:0001501 [skeletal system development] GO:0003674 [molecular_function] GO:0005201 [extracellular matrix structural constituent] GO:0005515 [protein binding] GO:0005576 [extracellular region] GO:0005581 [collagen] GO:0005588 [collagen type V] GO:0007411 [axon guidance] GO:0030199 [collagen fibril organization] GO:0031012 [extracellular matrix] GO:0043588 [skin development] GO:0046332 [SMAD bindi…	No	Yes	Yes	0	other	extracellular	ND	11.66	ND	8.47	ND	ND	ND	6.64	1	-0.850526	0.127347	2.48286	0.162844	collagen, type V, alpha 2
COL5A3	GO:0005198 [structural molecule activity] GO:0005201 [extracellular matrix structural constituent] GO:0005518 [collagen binding] GO:0005576 [extracellular region] GO:0005581 [collagen] GO:0005588 [collagen type V] GO:0007155 [cell adhesion] GO:0007160 [cell-matrix adhesion] GO:0008201 [heparin binding] GO:0030199 [collagen fibril organization] GO:0043588 [skin development]	No	Yes	Yes	0	other	extracellular	14.85	ND	9.31	12.53	ND	9	ND	7.82	2	0.939171	0.424263	-4.18443	0.0731393	collagen, type V, alpha 3
COL6A1	GO:0005515 [protein binding] GO:0005576 [extracellular region] GO:0005581 [collagen] GO:0005589 [collagen type VI] GO:0007155 [cell adhesion] GO:0007411 [axon guidance] GO:0031012 [extracellular matrix] GO:0042383 [sarcolemma] GO:0043234 [protein complex] GO:0048407 [platelet-derived growth factor binding] GO:0070208 [protein heterotrimerization] GO:0071230 [cellular response to amino acid stimul…	No	Yes	Yes	0	other	extracellular	7.99	8.84	16.44	18.97	11.92	12.9	13.16	13.03	4	-1.03323	0.153146	-0.634324	0.613644	collagen, type VI, alpha 1
COL6A2	GO:0005201 [extracellular matrix structural constituent] GO:0005515 [protein binding] GO:0005576 [extracellular region] GO:0005578 [proteinaceous extracellular matrix] GO:0005581 [collagen] GO:0005615 [extracellular space] GO:0007411 [axon guidance] GO:0009749 [response to glucose stimulus] GO:0016020 [membrane] GO:0016337 [cell-cell adhesion] GO:0030198 [extracellular matrix organization] GO:003…	No	Yes	Yes	0	other	extracellular	12.56	12.58	20.53	23.4	18.24	18.92	16.06	18.58	4	0.69002	0.366176	2.33394	0.12311	collagen, type VI, alpha 2
COL6A3	GO:0004867 [serine-type endopeptidase inhibitor activity] GO:0005515 [protein binding] GO:0005576 [extracellular region] GO:0005581 [collagen] GO:0005589 [collagen type VI] GO:0005615 [extracellular space] GO:0007155 [cell adhesion] GO:0007411 [axon guidance] GO:0007517 [muscle organ development] GO:0009749 [response to glucose stimulus] GO:0030414 [peptidase inhibitor activity] GO:0031012 [extra…	Yes	Yes	Yes	0	other	extracellular	8.36	10.54	18.44	21.61	11.53	19.6	11.34	15.565	4	1.69936	0.000341858	7.41897	0.0032186	collagen, type VI, alpha 3
COLEC12	GO:0002221 [pattern recognition receptor signaling pathway] GO:0005044 [scavenger receptor activity] GO:0005488 [binding] GO:0005529 [sugar binding] GO:0005534 [galactose binding] GO:0005581 [collagen] GO:0006952 [defense response] GO:0006955 [immune response] GO:0008329 [pattern recognition receptor activity] GO:0009756 [carbohydrate mediated signaling] GO:0016020 [membrane] GO:0016021 [integral…	No	Yes	No	1	transmembrane receptor	integral to membrane	11.86	13.28	11.74	16.47	11.77	13.05	13.1	13.075	4	0.56602	0.212317	0.015757	0.978941	collectin sub-family member 12
CP	GO:0003674 [molecular_function] GO:0005515 [protein binding] GO:0005576 [extracellular region] GO:0008150 [biological_process]	No	Yes	Yes	0	enzyme	extracellular	7.95	10.8	12.86	13.87	14.17	14.63	15.59	14.4	4	1.82472	0.00233424	2.00621	0.080015	ceruloplasmin (ferroxidase)
CPD	GO:0004181 [metallocarboxypeptidase activity] GO:0004185 [serine-type carboxypeptidase activity] GO:0005624 [membrane fraction] GO:0005634 [nucleus] GO:0005792 [microsome] GO:0005802 [trans-Golgi network] GO:0006508 [proteolysis] GO:0008233 [peptidase activity] GO:0008237 [metallopeptidase activity] GO:0008270 [zinc ion binding] GO:0016020 [membrane] GO:0016021 [integral to membrane] GO:0046872 […	No	Yes	Yes	1	peptidase	integral to membrane	8.73	11.74	12.46	17.04	15.47	13.3	20.17	16.255	4	2.02627	7.40142e-06	5.61256	8.70239e-05	carboxypeptidase D
CPM	GO:0004180 [carboxypeptidase activity] GO:0004181 [metallocarboxypeptidase activity] GO:0005634 [nucleus] GO:0005737 [cytoplasm] GO:0005886 [plasma membrane] GO:0006508 [proteolysis] GO:0008233 [peptidase activity] GO:0008237 [metallopeptidase activity] GO:0008270 [zinc ion binding] GO:0009653 [anatomical structure morphogenesis] GO:0031225 [anchored to membrane] GO:0046872 [metal ion binding]	No	Yes	Yes	1	peptidase	plasma membrane	7.77	9.33	16.08	15.1	13.33	13.31	13.31	13.32	4	-0.206978	0.721296	0.574493	0.581534	carboxypeptidase M
CPVL	GO:0004185 [serine-type carboxypeptidase activity] GO:0005515 [protein binding] GO:0006508 [proteolysis] GO:0008233 [peptidase activity]	No	Yes	Yes	0	peptidase	Unknown	9.68	11.61	13.96	17.46	19.8	17.01	15.96	17.235	4	3.4348	4.75314e-07	12.4737	5.94809e-09	carboxypeptidase, vitellogenic-like
CR2	GO:0002430 [complement receptor mediated signaling pathway] GO:0004875 [complement receptor activity] GO:0004888 [transmembrane signaling receptor activity] GO:0005886 [plasma membrane] GO:0006955 [immune response] GO:0016021 [integral to membrane] GO:0042803 [protein homodimerization activity] GO:0045087 [innate immune response] GO:0004872 [receptor activity] GO:0005515 [protein binding] GO:0009…	No	Yes	Yes	1	transmembrane receptor	plasma membrane	15.36	13.54	22.26	16.63	14.23	13.27	13.97	14.1	4	-0.98555	0.231504	-2.06013	0.099284	complement component (3d/Epstein Barr virus) receptor 2	CD21
CRELD1	GO:0003197 [endocardial cushion development] GO:0003279 [cardiac septum development] GO:0005509 [calcium ion binding] GO:0005515 [protein binding] GO:0016020 [membrane] GO:0016021 [integral to membrane]	No	Yes	Yes	1	transmembrane receptor	integral to membrane	13.61	13.95	14.68	14.49	15.15	17.78	14.69	14.92	4	1.16693	0.00906027	2.84112	0.00889897	cysteine-rich with EGF-like domains 1
CRIM1	GO:0001558 [regulation of cell growth] GO:0004857 [enzyme inhibitor activity] GO:0004867 [serine-type endopeptidase inhibitor activity] GO:0005010 [insulin-like growth factor receptor activity] GO:0005515 [protein binding] GO:0005520 [insulin-like growth factor binding] GO:0005576 [extracellular region] GO:0005886 [plasma membrane] GO:0007399 [nervous system development] GO:0016021 [integral to m…	No	Yes	Yes	1	kinase	plasma membrane	13.95	16.46	15.54	15.69	16.39	14.61	15.7	15.695	4	-0.269284	0.517922	0.0920764	0.903281	cysteine rich transmembrane BMP regulator 1 (chordin-like)
CRYAB	GO:0001666 [response to hypoxia] GO:0002088 [lens development in camera-type eye] GO:0005212 [structural constituent of eye lens] GO:0005515 [protein binding] GO:0005625 [soluble fraction] GO:0005626 [insoluble fraction] GO:0005634 [nucleus] GO:0005737 [cytoplasm] GO:0005739 [mitochondrion] GO:0005794 [Golgi apparatus] GO:0005829 [cytosol] GO:0005886 [plasma membrane] GO:0006006 [glucose metaboli…	Yes	No	No	1	other	plasma membrane	ND	10.46	10.52	10.56	10.71	23.64	10.88	10.795	4	6.15536	8.41966e-05	14.7772	0.00762513	crystallin, alpha B
CSF1	GO:0001503 [ossification] GO:0001954 [positive regulation of cell-matrix adhesion] GO:0003006 [developmental process involved in reproduction] GO:0005125 [cytokine activity] GO:0005157 [macrophage colony-stimulating factor receptor binding] GO:0005515 [protein binding] GO:0005576 [extracellular region] GO:0005615 [extracellular space] GO:0005886 [plasma membrane] GO:0008083 [growth factor activit…	Yes	Yes	Yes	1	cytokine	plasma membrane	ND	9.43	12.26	18.35	12.02	14.18	14.49	14.335	4	-0.354685	0.619462	11.8684	1.45083e-09	colony stimulating factor 1 (macrophage)
CSPG4	GO:0001525 [angiogenesis] GO:0004871 [signal transducer activity] GO:0005622 [intracellular] GO:0005886 [plasma membrane] GO:0005887 [integral to plasma membrane] GO:0007275 [multicellular organismal development] GO:0009986 [cell surface] GO:0016324 [apical plasma membrane] GO:0019901 [protein kinase binding] GO:0030154 [cell differentiation] GO:0031258 [lamellipodium membrane] GO:0035556 [intrac…	Yes	Yes	Yes	1	other	plasma membrane	8.8	19.38	18.5	18.32	23.19	13.19	17.11	17.715	4	-1.09795	0.0179147	-3.33308	0.000752764	chondroitin sulfate proteoglycan 4
CTNND2	GO:0001763 [morphogenesis of a branching structure] GO:0005488 [binding] GO:0005515 [protein binding] GO:0005634 [nucleus] GO:0005737 [cytoplasm] GO:0005912 [adherens junction] GO:0007155 [cell adhesion] GO:0007158 [neuron cell-cell adhesion] GO:0007165 [signal transduction] GO:0007275 [multicellular organismal development] GO:0007612 [learning] GO:0014069 [postsynaptic density] GO:0019717 [synap…	No	No	No	0	cell adhesion	lysosome	8.39	8.4	11.26	13.56	18.75	17.31	13.98	15.645	4	1.6593	0.00229168	2.80082	0.00291996	catenin (cadherin-associated protein), delta 2 (neural plakophilin-related arm-repeat protein)
CTSA	GO:0004180 [carboxypeptidase activity] GO:0004185 [serine-type carboxypeptidase activity] GO:0005515 [protein binding] GO:0005634 [nucleus] GO:0005739 [mitochondrion] GO:0005764 [lysosome] GO:0005783 [endoplasmic reticulum] GO:0006508 [proteolysis] GO:0006886 [intracellular protein transport] GO:0008047 [enzyme activator activity] GO:0008233 [peptidase activity] GO:0043085 [positive regulation of…	No	Yes	Yes	0	peptidase	intracellular membrane-bouded organelle	16.76	22.61	22.15	22.91	22.72	24.38	23.69	23.3	4	1.20493	0.00356465	-3.39111	7.42026e-06	cathepsin A
CTSB	GO:0004197 [cysteine-type endopeptidase activity] GO:0005515 [protein binding] GO:0005576 [extracellular region] GO:0005615 [extracellular space] GO:0005622 [intracellular] GO:0005625 [soluble fraction] GO:0005737 [cytoplasm] GO:0005739 [mitochondrion] GO:0005764 [lysosome] GO:0005901 [caveola] GO:0006508 [proteolysis] GO:0006914 [autophagy] GO:0007519 [skeletal muscle tissue development] GO:0008…	No	Yes	Yes	0	peptidase	plasma membrane	10.38	13.28	14.41	18.92	17.09	18.75	18.53	18.64	4	1.62879	0.0113184	2.47954	0.00896906	cathepsin B
CTSC	GO:0004197 [cysteine-type endopeptidase activity] GO:0005764 [lysosome] GO:0005783 [endoplasmic reticulum] GO:0005794 [Golgi apparatus] GO:0006508 [proteolysis] GO:0006955 [immune response] GO:0007568 [aging] GO:0008233 [peptidase activity] GO:0008234 [cysteine-type peptidase activity] GO:0010033 [response to organic substance] GO:0031404 [chloride ion binding] GO:0042802 [identical protein bindi…	No	Yes	Yes	0	peptidase	lysosome	7.91	10.27	9.07	14.93	16.91	12.98	17.37	15.92	4	3.34987	4.62831e-05	11.9273	4.55261e-05	cathepsin C
CTSD	GO:0004190 [aspartic-type endopeptidase activity] GO:0005576 [extracellular region] GO:0005615 [extracellular space] GO:0005764 [lysosome] GO:0006508 [proteolysis] GO:0008219 [cell death] GO:0008233 [peptidase activity] GO:0031012 [extracellular matrix] GO:0042470 [melanosome]	No	Yes	Yes	0	peptidase	extracellular	9.13	13.3	15.06	19.13	16.06	13.58	18.9	17.48	4	1.43478	0.00778955	12.3669	1.9564e-13	cathepsin D
CTSG	GO:0004252 [serine-type endopeptidase activity] GO:0005576 [extracellular region] GO:0005615 [extracellular space] GO:0005886 [plasma membrane] GO:0006508 [proteolysis] GO:0006955 [immune response] GO:0008201 [heparin binding] GO:0008233 [peptidase activity] GO:0009986 [cell surface] GO:0030141 [stored secretory granule] GO:0031012 [extracellular matrix] GO:0032496 [response to lipopolysaccharide…	No	Yes	Yes	0	peptidase	plasma membrane	15.9	14.73	15.07	14.53	14.35	19.1	11.87	14.44	4	-0.424215	0.32969	-2.06855	0.0130755	cathepsin G
CX3CL1	GO:0001666 [response to hypoxia] GO:0005102 [receptor binding] GO:0005515 [protein binding] GO:0005576 [extracellular region] GO:0005615 [extracellular space] GO:0005625 [soluble fraction] GO:0005737 [cytoplasm] GO:0005886 [plasma membrane] GO:0006935 [chemotaxis] GO:0006952 [defense response] GO:0006955 [immune response] GO:0008009 [chemokine activity] GO:0009986 [cell surface] GO:0010759 [posit…	Yes	Yes	Yes	1	cytokine	plasma membrane	11.05	17.12	15.64	21.25	18.38	16.26	23.18	19.815	4	1.42098	0.0451203	3.45132	0.0281352	chemokine (C-X3-C motif) ligand 1
CXADR	GO:0001669 [acrosomal vesicle] GO:0004872 [receptor activity] GO:0005515 [protein binding] GO:0005576 [extracellular region] GO:0005634 [nucleus] GO:0005737 [cytoplasm] GO:0005886 [plasma membrane] GO:0005887 [integral to plasma membrane] GO:0005911 [cell-cell junction] GO:0005912 [adherens junction] GO:0005923 [tight junction] GO:0007005 [mitochondrion organization] GO:0007155 [cell adhesion] GO…	No	Yes	Yes	1	transmembrane receptor	plasma membrane	10.4	12.07	10.33	13.33	17.83	13.37	16.02	14.695	4	1.71108	0.0172059	1.782	0.145242	coxsackie virus and adenovirus receptor
CXCL16	GO:0005041 [low-density lipoprotein receptor activity] GO:0005044 [scavenger receptor activity] GO:0005102 [receptor binding] GO:0005576 [extracellular region] GO:0005615 [extracellular space] GO:0005886 [plasma membrane] GO:0006898 [receptor-mediated endocytosis] GO:0006935 [chemotaxis] GO:0008009 [chemokine activity] GO:0016020 [membrane] GO:0016021 [integral to membrane] GO:0030307 [positive r…	No	Yes	Yes	1	cytokine	plasma membrane	14.75	11.54	13.64	13.66	19.14	14.37	14.31	14.34	4	1.10991	0.0262579	-0.406266	0.673857	chemokine (C-X-C motif) ligand 16
CXCR4	GO:0000187 [activation of MAPK activity] GO:0001666 [response to hypoxia] GO:0002407 [dendritic cell chemotaxis] GO:0003779 [actin binding] GO:0004930 [G-protein coupled receptor activity] GO:0005515 [protein binding] GO:0005737 [cytoplasm] GO:0005886 [plasma membrane] GO:0006915 [apoptosis] GO:0006954 [inflammatory response] GO:0007186 [G-protein coupled receptor protein signaling pathway] GO:00…	Yes	Yes	No	7	G-protein coupled receptor	plasma membrane	12.4	ND	11.36	13.28	18.1	19.11	11.91	15.69	4	2.29712	0.000422994	-0.447148	0.63061	chemokine (C-X-C motif) receptor 4	CD184
CYBB	GO:0005244 [voltage-gated ion channel activity] GO:0005515 [protein binding] GO:0005737 [cytoplasm] GO:0005739 [mitochondrion] GO:0005886 [plasma membrane] GO:0005887 [integral to plasma membrane] GO:0006801 [superoxide metabolic process] GO:0006811 [ion transport] GO:0006954 [inflammatory response] GO:0009055 [electron carrier activity] GO:0016020 [membrane] GO:0016021 [integral to membrane] GO:…	No	Yes	Yes	7	enzyme	plasma membrane	10.21	11.85	12.28	16.18	15.4	16.77	14.9	15.79	4	1.3402	0.00564169	0.648613	0.501108	cytochrome b-245, beta polypeptide
DAG1	GO:0000299 [integral to membrane of membrane fraction] GO:0002011 [morphogenesis of an epithelial sheet] GO:0003779 [actin binding] GO:0004872 [receptor activity] GO:0005509 [calcium ion binding] GO:0005515 [protein binding] GO:0005576 [extracellular region] GO:0005604 [basement membrane] GO:0005615 [extracellular space] GO:0005626 [insoluble fraction] GO:0005634 [nucleus] GO:0005654 [nucleoplasm…	Yes	Yes	Yes	1	transmembrane receptor	plasma membrane	10.2	17.42	17.72	19.48	18.78	18.32	20.01	19.13	4	-0.0642319	0.883286	13.9282	4.95669e-07	dystroglycan 1 (dystrophin-associated glycoprotein 1)
DBH	GO:0001816 [cytokine production] GO:0001974 [blood vessel remodeling] GO:0001975 [response to amphetamine] GO:0002443 [leukocyte mediated immunity] GO:0003824 [catalytic activity] GO:0004500 [dopamine beta-monooxygenase activity] GO:0005507 [copper ion binding] GO:0005576 [extracellular region] GO:0005624 [membrane fraction] GO:0005625 [soluble fraction] GO:0005737 [cytoplasm] GO:0007268 [synapti…	No	Yes	Yes	0	enzyme	extracellular	8.61	11.5	14.14	15	15.98	15.3	14.74	15.15	4	0.863902	0.0420321	2.09033	0.0122803	dopamine beta-hydroxylase (dopamine beta-monooxygenase)
DCBLD1	GO:0007155 [cell adhesion] GO:0016020 [membrane] GO:0016021 [integral to membrane]	No	Yes	Yes	1	other	integral to membrane	ND	17.18	17.03	16.83	17.37	16.72	19.42	17.1	4	-0.140011	0.671498	12.3983	3.54863e-11	discoidin, CUB and LCCL domain containing 1
DCBLD2	GO:0005887 [integral to plasma membrane] GO:0007155 [cell adhesion] GO:0009986 [cell surface] GO:0016020 [membrane] GO:0030308 [negative regulation of cell growth] GO:0030522 [intracellular receptor mediated signaling pathway] GO:0042060 [wound healing]	No	Yes	Yes	1	cell adhesion	plasma membrane	8.17	13.92	18.14	19.77	12.83	11.7	19.7	16.265	4	-0.587398	0.144555	13.8591	4.01945e-07	discoidin, CUB and LCCL domain containing 2
DCHS1	GO:0005509 [calcium ion binding] GO:0005886 [plasma membrane] GO:0007155 [cell adhesion] GO:0007156 [homophilic cell adhesion] GO:0016020 [membrane] GO:0016021 [integral to membrane] GO:0016339 [calcium-dependent cell-cell adhesion]	No	Yes	Yes	1	cell adhesion	plasma membrane	10.46	12.74	12.89	16.6	18.59	12.66	14.81	15.705	4	0.751569	0.0283674	-0.794523	0.158522	dachsous 1 (Drosophila)
DDR1	GO:0000166 [nucleotide binding] GO:0001558 [regulation of cell growth] GO:0001952 [regulation of cell-matrix adhesion] GO:0004672 [protein kinase activity] GO:0004674 [protein serine/threonine kinase activity] GO:0004713 [protein tyrosine kinase activity] GO:0004714 [transmembrane receptor protein tyrosine kinase activity] GO:0004872 [receptor activity] GO:0005515 [protein binding] GO:0005524 [AT…	No	Yes	Yes	2	kinase	plasma membrane	10.35	10.47	10.3	12.93	16.27	15.74	14.62	15.18	4	2.51499	0.000149487	-2.3245	0.00315892	discoidin domain receptor tyrosine kinase 1	CD167a
DDR2	GO:0000166 [nucleotide binding] GO:0004672 [protein kinase activity] GO:0004674 [protein serine/threonine kinase activity] GO:0004713 [protein tyrosine kinase activity] GO:0004714 [transmembrane receptor protein tyrosine kinase activity] GO:0004872 [receptor activity] GO:0005518 [collagen binding] GO:0005524 [ATP binding] GO:0005887 [integral to plasma membrane] GO:0006468 [protein phosphorylatio…	No	Yes	Yes	1	kinase	plasma membrane	9.41	10.98	16.17	17.12	13.84	13.25	20.6	15.48	4	1.19123	0.000879021	2.60901	0.0149455	discoidin domain receptor tyrosine kinase 2	CD167b
DIRC2	GO:0006810 [transport] GO:0016020 [membrane] GO:0016021 [integral to membrane]	No	Yes	No	12	transporter	integral to membrane	ND	ND	ND	ND	24.24	ND	24.19	15.415	2	6.07882	2.82669e-05	11.8767	0.0016646	disrupted in renal carcinoma 2
DISP2	GO:0003674 [molecular_function] GO:0005575 [cellular_component] GO:0007224 [smoothened signaling pathway] GO:0016020 [membrane] GO:0016021 [integral to membrane]	No	Yes	No	12	other	integral to membrane	13.82	15.33	14.25	14.24	13.5	15.12	14.6	14.42	4	-0.867151	0.0533916	1.32939	0.0461542	dispatched homolog 2 (Drosophila)
DKK1	GO:0000122 [negative regulation of transcription from RNA polymerase II promoter] GO:0000904 [cell morphogenesis involved in differentiation] GO:0001706 [endoderm formation] GO:0001707 [mesoderm formation] GO:0001942 [hair follicle development] GO:0002090 [regulation of receptor internalization] GO:0004871 [signal transducer activity] GO:0005515 [protein binding] GO:0005576 [extracellular region]…	Yes	Yes	Yes	0	growth factor	plasma membrane	10.03	11.59	10.27	18.62	10.35	15.66	14.7	15.18	4	1.7063	0.00638481	2.36407	0.141704	dickkopf homolog 1 (Xenopus laevis)
DKK3	GO:0005576 [extracellular region] GO:0005615 [extracellular space] GO:0007275 [multicellular organismal development] GO:0009653 [anatomical structure morphogenesis] GO:0030178 [negative regulation of Wnt receptor signaling pathway] GO:0030325 [adrenal gland development] GO:0032348 [negative regulation of aldosterone biosynthetic process] GO:0090090 [negative regulation of canonical Wnt receptor s…	No	Yes	Yes	0	other	extracellular	ND	10.53	17.68	23.95	8.53	13.41	12.96	13.185	4	2.8182	0.00662149	13.3515	0.000307383	dickkopf homolog 3 (Xenopus laevis)
DLK1	GO:0003674 [molecular_function] GO:0005509 [calcium ion binding] GO:0005515 [protein binding] GO:0005615 [extracellular space] GO:0005625 [soluble fraction] GO:0007275 [multicellular organismal development] GO:0009790 [embryo development] GO:0009791 [post-embryonic development] GO:0009897 [external side of plasma membrane] GO:0016020 [membrane] GO:0016021 [integral to membrane] GO:0048706 [embryo…	Yes	Yes	Yes	1	other	plasma membrane	15.48	10.84	10.57	10.2	9.12	11.9	12	11.05	4	-0.564101	0.245546	-0.203099	0.810842	delta-like 1 homolog (Drosophila)
DNER	GO:0001764 [neuron migration] GO:0004888 [transmembrane signaling receptor activity] GO:0005112 [Notch binding] GO:0005509 [calcium ion binding] GO:0005515 [protein binding] GO:0005769 [early endosome] GO:0005886 [plasma membrane] GO:0006897 [endocytosis] GO:0007219 [Notch signaling pathway] GO:0007220 [Notch receptor processing] GO:0007416 [synapse assembly] GO:0007417 [central nervous system de…	No	Yes	Yes	1	transmembrane receptor	plasma membrane	ND	11.85	12.05	14.21	12.57	21.61	16.61	15.41	4	3.34591	0.000136693	11.1145	0.000258938	delta/notch-like EGF repeat containing
DPP4	GO:0001666 [response to hypoxia] GO:0002020 [protease binding] GO:0002709 [regulation of T cell mediated immunity] GO:0004177 [aminopeptidase activity] GO:0004252 [serine-type endopeptidase activity] GO:0004872 [receptor activity] GO:0005102 [receptor binding] GO:0005515 [protein binding] GO:0005518 [collagen binding] GO:0005576 [extracellular region] GO:0005624 [membrane fraction] GO:0005625 [so…	No	Yes	Yes	1	peptidase	plasma membrane	8.65	12.2	14.36	13.89	14.24	12.85	16.31	14.065	4	0.464269	0.338379	12.6996	2.31698e-06	dipeptidyl-peptidase 4	CD26
DPP6	GO:0006508 [proteolysis] GO:0008236 [serine-type peptidase activity] GO:0016020 [membrane] GO:0008219 [cell death] GO:0008239 [dipeptidyl-peptidase activity] GO:0016021 [integral to membrane]	No	Yes	No	1	peptidase	integral to membrane	ND	ND	7.93	22.71	20.06	9.24	9.15	14.65	4	4.95461	1.46187e-05	11.478	0.000289327	dipeptidyl-peptidase 6
DSC3	GO:0005509 [calcium ion binding] GO:0005624 [membrane fraction] GO:0005886 [plasma membrane] GO:0005911 [cell-cell junction] GO:0007155 [cell adhesion] GO:0007156 [homophilic cell adhesion] GO:0016020 [membrane] GO:0016021 [integral to membrane] GO:0030057 [desmosome] GO:0045295 [gamma-catenin binding] GO:0050821 [protein stabilization]	No	Yes	Yes	1	cell adhesion	plasma membrane	ND	11.63	14.06	11.52	14.08	14.81	14.6	14.34	4	0.610988	0.157521	5.79776	0.000820883	desmocollin 3
DSE	GO:0005783 [endoplasmic reticulum] GO:0005794 [Golgi apparatus] GO:0016020 [membrane] GO:0016021 [integral to membrane] GO:0016853 [isomerase activity] GO:0030208 [dermatan sulfate biosynthetic process] GO:0047757 [chondroitin-glucuronate 5-epimerase activity]	No	Yes	Yes	2	enzyme	integral to membrane	9.88	16.18	17.48	18.58	17.57	17.76	19.27	18.17	4	1.46851	0.000826174	-1.16597	0.0483913	dermatan sulfate epimerase
DSG2	GO:0005509 [calcium ion binding] GO:0005886 [plasma membrane] GO:0005911 [cell-cell junction] GO:0006915 [apoptosis] GO:0006921 [cellular component disassembly involved in apoptosis] GO:0007155 [cell adhesion] GO:0007156 [homophilic cell adhesion] GO:0016020 [membrane] GO:0016021 [integral to membrane] GO:0030057 [desmosome]	No	Yes	Yes	1	cell adhesion	plasma membrane	7.94	14.8	13.31	13.45	13.75	14.61	14.23	13.99	4	0.147667	0.654818	13.065	2.6588e-06	desmoglein 2
DSG3	GO:0005509 [calcium ion binding] GO:0005829 [cytosol] GO:0005886 [plasma membrane] GO:0006915 [apoptosis] GO:0006921 [cellular component disassembly involved in apoptosis] GO:0007155 [cell adhesion] GO:0007156 [homophilic cell adhesion] GO:0016020 [membrane] GO:0016021 [integral to membrane] GO:0030054 [cell junction] GO:0030057 [desmosome]	No	Yes	Yes	1	cell adhesion	plasma membrane	18.15	14.54	17.13	17.9	19.68	18.25	19.36	18.805	4	2.48723	2.44949e-05	2.11479	0.0104678	desmoglein 3 (pemphigus vulgaris antigen)
DST	GO:0003779 [actin binding] GO:0005509 [calcium ion binding] GO:0005515 [protein binding] GO:0007050 [cell cycle arrest] GO:0005856 [cytoskeleton] GO:0000226 [microtubule cytoskeleton organization] GO:0005178 [integrin binding] GO:0005604 [basement membrane] GO:0005634 [nucleus] GO:0005635 [nuclear envelope] GO:0005737 [cytoplasm] GO:0005783 [endoplasmic reticulum] GO:0005789 [endoplasmic reticulu…	No	No	Yes	0	cell adhesion	plasma membrane	16.44	19.1	21.27	23.49	23.34	25.36	23.3	23.415	4	2.48632	6.24419e-05	-0.0793002	0.910004	dystonin
ECE1	GO:0001666 [response to hypoxia] GO:0004222 [metalloendopeptidase activity] GO:0005624 [membrane fraction] GO:0006508 [proteolysis] GO:0006915 [apoptosis] GO:0009897 [external side of plasma membrane] GO:0016485 [protein processing] GO:0030141 [stored secretory granule] GO:0031982 [vesicle] GO:0045745 [positive regulation of G-protein coupled receptor protein signaling pathway] GO:0060037 [pharyn…	No	Yes	No	1	peptidase	plasma membrane	8.72	14.23	16.46	17.95	16.04	15.13	17.18	16.61	4	1.50211	0.000842192	8.43119	2.06834e-05	endothelin converting enzyme 1
EFEMP1	GO:0005006 [epidermal growth factor receptor activity] GO:0005154 [epidermal growth factor receptor binding] GO:0005509 [calcium ion binding] GO:0005515 [protein binding] GO:0005576 [extracellular region] GO:0005578 [proteinaceous extracellular matrix] GO:0005615 [extracellular space] GO:0007173 [epidermal growth factor receptor signaling pathway] GO:0007601 [visual perception] GO:0008083 [growth…	No	Yes	Yes	0	other	extracellular	8.83	10.23	13.36	15.03	11.54	11.2	11.43	11.485	4	-1.29402	0.055319	0.811382	0.489884	EGF-containing fibulin-like extracellular matrix protein 1
EFNA1	GO:0000122 [negative regulation of transcription from RNA polymerase II promoter] GO:0000187 [activation of MAPK activity] GO:0001525 [angiogenesis] GO:0003180 [aortic valve morphogenesis] GO:0003183 [mitral valve morphogenesis] GO:0003199 [endocardial cushion to mesenchymal transition involved in heart valve formation] GO:0005102 [receptor binding] GO:0005515 [protein binding] GO:0005576 [extrac…	No	Yes	Yes	0	other	plasma membrane	ND	ND	ND	ND	10.53	12.84	8.55	9.54	3	4.71973	0.000671198	10.7572	0.00405426	ephrin-A1
EFNB1	GO:0001755 [neural crest cell migration] GO:0005515 [protein binding] GO:0005625 [soluble fraction] GO:0005634 [nucleus] GO:0005737 [cytoplasm] GO:0005887 [integral to plasma membrane] GO:0007155 [cell adhesion] GO:0007267 [cell-cell signaling] GO:0007275 [multicellular organismal development] GO:0007399 [nervous system development] GO:0007411 [axon guidance] GO:0009880 [embryonic pattern specifi…	No	Yes	Yes	1	other	plasma membrane	9.52	12.59	16.73	16.95	16.66	17.65	16.55	16.805	4	0.648477	0.217768	-0.976703	0.294014	ephrin-B1
EFNB2	GO:0001945 [lymph vessel development] GO:0005102 [receptor binding] GO:0005515 [protein binding] GO:0005886 [plasma membrane] GO:0005887 [integral to plasma membrane] GO:0007219 [Notch signaling pathway] GO:0007267 [cell-cell signaling] GO:0007275 [multicellular organismal development] GO:0007399 [nervous system development] GO:0009653 [anatomical structure morphogenesis] GO:0009887 [organ morpho…	No	Yes	Yes	1	other	plasma membrane	ND	17.14	14.4	13.54	14.97	14.69	15.33	14.83	4	-0.241993	0.433475	11.0819	8.02621e-12	ephrin-B2
EGFR	GO:0000139 [Golgi membrane] GO:0000166 [nucleotide binding] GO:0000902 [cell morphogenesis] GO:0001503 [ossification] GO:0001892 [embryonic placenta development] GO:0001942 [hair follicle development] GO:0003690 [double-stranded DNA binding] GO:0004672 [protein kinase activity] GO:0004674 [protein serine/threonine kinase activity] GO:0004710 [MAP/ERK kinase kinase activity] GO:0004713 [protein ty…	No	Yes	Yes	1	kinase	plasma membrane	8.2	13.13	11.42	12.33	12.66	11.82	11.7	12.075	4	0.816211	0.244084	4.16758	0.0060491	epidermal growth factor receptor (erythroblastic leukemia viral (v-erb-b) oncogene homolog, avian)
ELFN2	GO:0009986 [cell surface] GO:0016020 [membrane] GO:0016021 [integral to membrane]	No	Yes	Yes	1	transmembrane receptor	integral to membrane	ND	10.5	14.91	15.59	16.72	19.89	16.57	16.645	4	1.79914	0.00308832	13.8352	0.0263827	extracellular leucine-rich repeat and fibronectin type III domain containing 2
ELTD1	GO:0004888 [transmembrane signaling receptor activity] GO:0004930 [G-protein coupled receptor activity] GO:0005509 [calcium ion binding] GO:0005515 [protein binding] GO:0005886 [plasma membrane] GO:0007166 [cell surface receptor linked signaling pathway] GO:0007186 [G-protein coupled receptor protein signaling pathway] GO:0007218 [neuropeptide signaling pathway] GO:0016020 [membrane] GO:0016021 […	No	Yes	Yes	7	G-protein coupled receptor	plasma membrane	ND	19.69	22.87	22.38	23.06	20.97	21.51	21.945	4	0.717987	0.293566	11.5855	0.000640162	EGF, latrophilin and seven transmembrane domain containing 1
EMB	GO:0005515 [protein binding] GO:0007155 [cell adhesion] GO:0016020 [membrane] GO:0016021 [integral to membrane]	No	Yes	Yes	1	other	integral to membrane	9.91	7.13	9.81	11.05	11.57	13.44	10.92	11.31	4	0.779185	0.199197	-0.64194	0.318217	embigin homolog (mouse)
EMILIN1	GO:0005515 [protein binding] GO:0005576 [extracellular region] GO:0005578 [proteinaceous extracellular matrix] GO:0005581 [collagen] GO:0007155 [cell adhesion] GO:0010811 [positive regulation of cell-substrate adhesion] GO:0030023 [extracellular matrix constituent conferring elasticity] GO:0030198 [extracellular matrix organization] GO:0031012 [extracellular matrix] GO:0042802 [identical protein …	No	Yes	Yes	0	other	extracellular	10.72	15.23	20.6	19.74	14.49	13.63	15.23	14.86	4	-0.973127	0.0833574	0.97719	0.137071	elastin microfibril interfacer 1
EMILIN2	GO:0005515 [protein binding] GO:0005576 [extracellular region] GO:0005581 [collagen] GO:0007155 [cell adhesion] GO:0008150 [biological_process] GO:0030023 [extracellular matrix constituent conferring elasticity]	No	Yes	Yes	0	other	extracellular	9.41	11.25	23.19	12.83	14.97	14.01	14.68	14.345	4	-0.554706	0.255131	-3.43029	1.35138e-05	elastin microfibril interfacer 2
EMP3	GO:0008285 [negative regulation of cell proliferation] GO:0016020 [membrane] GO:0016021 [integral to membrane] GO:0016049 [cell growth]	No	Yes	Yes	3	other	integral to membrane	ND	10.26	24.69	15.27	12.65	17.46	25.59	16.365	4	-2.61709	0.008749	13.7562	0.00485364	epithelial membrane protein 3
EMR2	GO:0004888 [transmembrane signaling receptor activity] GO:0004930 [G-protein coupled receptor activity] GO:0005509 [calcium ion binding] GO:0005515 [protein binding] GO:0005886 [plasma membrane] GO:0007155 [cell adhesion] GO:0007166 [cell surface receptor linked signaling pathway] GO:0007186 [G-protein coupled receptor protein signaling pathway] GO:0007218 [neuropeptide signaling pathway] GO:0016…	No	Yes	Yes	7	G-protein coupled receptor	plasma membrane	ND	22.15	22.34	23.72	22.69	21.73	19.35	22.21	4	2.2973	0.0113994	12.8659	0.0040794	egf-like module containing, mucin-like, hormone receptor-like 2	CD312
ENG	GO:0000122 [negative regulation of transcription from RNA polymerase II promoter] GO:0001300 [chronological cell aging] GO:0001525 [angiogenesis] GO:0001569 [patterning of blood vessels] GO:0001570 [vasculogenesis] GO:0001666 [response to hypoxia] GO:0001934 [positive regulation of protein phosphorylation] GO:0001937 [negative regulation of endothelial cell proliferation] GO:0001947 [heart loopin…	No	Yes	Yes	1	cell adhesion	plasma membrane	12.85	16.16	19.44	18.85	14.91	15.7	18.26	16.98	4	0.00711442	0.987815	-1.52868	0.0250412	endoglin	CD105
ENPEP	GO:0001525 [angiogenesis] GO:0004177 [aminopeptidase activity] GO:0005886 [plasma membrane] GO:0005887 [integral to plasma membrane] GO:0005903 [brush border] GO:0006508 [proteolysis] GO:0007267 [cell-cell signaling] GO:0008233 [peptidase activity] GO:0008235 [metalloexopeptidase activity] GO:0008270 [zinc ion binding] GO:0008283 [cell proliferation] GO:0009897 [external side of plasma membrane] …	No	Yes	Yes	1	peptidase	plasma membrane	16.19	10.34	11.88	14.43	14.55	10.45	16.15	14.49	4	1.21202	0.0621865	-1.06961	0.313049	glutamyl aminopeptidase (aminopeptidase A)	CD249
ENPP1	GO:0003676 [nucleic acid binding] GO:0004528 [phosphodiesterase I activity] GO:0004551 [nucleotide diphosphatase activity] GO:0005044 [scavenger receptor activity] GO:0005158 [insulin receptor binding] GO:0005515 [protein binding] GO:0005524 [ATP binding] GO:0005615 [extracellular space] GO:0005886 [plasma membrane] GO:0006091 [generation of precursor metabolites and energy] GO:0006766 [vitamin m…	No	Yes	No	1	enzyme	plasma membrane	7.49	11.97	15.71	12.77	10.87	11.98	14.21	12.375	4	0.0745676	0.849918	11.5907	4.68613e-11	ectonucleotide pyrophosphatase/phosphodiesterase 1
ENPP4	GO:0016020 [membrane] GO:0016021 [integral to membrane] GO:0016787 [hydrolase activity]	No	Yes	Yes	1	enzyme	integral to membrane	11.65	14.87	18.06	18.13	17.96	20.26	18.85	18.49	4	0.883405	0.0672664	1.23801	0.278169	ectonucleotide pyrophosphatase/phosphodiesterase 4 (putative function)
EPCAM	GO:0001657 [ureteric bud development] GO:0005515 [protein binding] GO:0005886 [plasma membrane] GO:0005923 [tight junction] GO:0008284 [positive regulation of cell proliferation] GO:0009986 [cell surface] GO:0016021 [integral to membrane] GO:0016323 [basolateral plasma membrane] GO:0016324 [apical plasma membrane] GO:0016328 [lateral plasma membrane] GO:0030054 [cell junction]	No	Yes	Yes	1	cell adhesion	plasma membrane	9.23	7.35	10.65	11.37	11.86	11.96	14.4	11.91	4	2.02006	0.000111301	0.691579	0.46273	epithelial cell adhesion molecule
EPDR1	GO:0005509 [calcium ion binding] GO:0005576 [extracellular region] GO:0005764 [lysosome] GO:0007160 [cell-matrix adhesion]	No	Yes	Yes	1	other	extracellular	ND	ND	ND	15.64	12.38	12.96	18.41	14.3	4	6.62944	8.55772e-05	12.3456	0.00321947	ependymin related protein 1 (zebrafish)
EPHA2	GO:0000166 [nucleotide binding] GO:0001501 [skeletal system development] GO:0001525 [angiogenesis] GO:0001568 [blood vessel development] GO:0001570 [vasculogenesis] GO:0004672 [protein kinase activity] GO:0004674 [protein serine/threonine kinase activity] GO:0004713 [protein tyrosine kinase activity] GO:0004714 [transmembrane receptor protein tyrosine kinase activity] GO:0004872 [receptor activit…	No	Yes	Yes	1	kinase	plasma membrane	10.77	17.05	17.18	18.09	21.76	18.16	19.03	18.595	4	0.650474	0.068563	1.21995	0.0115432	EPH receptor A2
EPHA3	GO:0000166 [nucleotide binding] GO:0001660 [fever generation] GO:0004672 [protein kinase activity] GO:0004674 [protein serine/threonine kinase activity] GO:0004713 [protein tyrosine kinase activity] GO:0004714 [transmembrane receptor protein tyrosine kinase activity] GO:0004872 [receptor activity] GO:0005003 [ephrin receptor activity] GO:0005515 [protein binding] GO:0005524 [ATP binding] GO:00055…	No	Yes	Yes	2	kinase	plasma membrane	10.48	12.72	15.5	16.54	14.59	15.57	17.68	16.055	4	-0.638661	0.166239	0.702178	0.49775	EPH receptor A3
EPHA5	GO:0000166 [nucleotide binding] GO:0004672 [protein kinase activity] GO:0004674 [protein serine/threonine kinase activity] GO:0004713 [protein tyrosine kinase activity] GO:0004872 [receptor activity] GO:0005003 [ephrin receptor activity] GO:0005005 [transmembrane-ephrin receptor activity] GO:0005515 [protein binding] GO:0005524 [ATP binding] GO:0005791 [rough endoplasmic reticulum] GO:0005886 [pl…	No	Yes	No	4	kinase	plasma membrane	ND	15.45	ND	ND	ND	7.91	ND	6.64	1	-4.08774	4.12089e-07	1.9221	0.19444	EPH receptor A5
EPHB2	GO:0000166 [nucleotide binding] GO:0004672 [protein kinase activity] GO:0004674 [protein serine/threonine kinase activity] GO:0004713 [protein tyrosine kinase activity] GO:0004872 [receptor activity] GO:0005003 [ephrin receptor activity] GO:0005005 [transmembrane-ephrin receptor activity] GO:0005515 [protein binding] GO:0005524 [ATP binding] GO:0005887 [integral to plasma membrane] GO:0006468 [pr…	No	Yes	Yes	2	kinase	plasma membrane	10.1	18.45	17.34	15.85	18.33	16.17	15.87	16.02	4	-0.929185	0.0114369	2.14577	0.0105214	EPH receptor B2
EPHB4	GO:0000166 [nucleotide binding] GO:0004672 [protein kinase activity] GO:0004674 [protein serine/threonine kinase activity] GO:0004713 [protein tyrosine kinase activity] GO:0004714 [transmembrane receptor protein tyrosine kinase activity] GO:0004872 [receptor activity] GO:0005003 [ephrin receptor activity] GO:0005515 [protein binding] GO:0005524 [ATP binding] GO:0005887 [integral to plasma membran…	No	Yes	Yes	1	kinase	plasma membrane	7.74	12.76	12.53	15.81	16.23	11.57	16.53	16.02	4	-0.128787	0.800524	13.1968	2.16473e-06	EPH receptor B4
EPX	GO:0004601 [peroxidase activity] GO:0005515 [protein binding] GO:0006979 [response to oxidative stress] GO:0016491 [oxidoreductase activity] GO:0020037 [heme binding] GO:0042744 [hydrogen peroxide catabolic process] GO:0046872 [metal ion binding] GO:0055114 [oxidation-reduction process]	No	Yes	Yes	0	enzyme	unknown	10.95	16.12	16.75	19.21	19.19	16.28	19.43	19.2	4	1.6647	9.44708e-05	1.58838	0.0663878	eosinophil peroxidase
ERAP1	GO:0004177 [aminopeptidase activity] GO:0005164 [tumor necrosis factor receptor binding] GO:0005737 [cytoplasm] GO:0005788 [endoplasmic reticulum lumen] GO:0005792 [microsome] GO:0006508 [proteolysis] GO:0008237 [metallopeptidase activity] GO:0008270 [zinc ion binding] GO:0045766 [positive regulation of angiogenesis] GO:0001525 [angiogenesis] GO:0002474 [antigen processing and presentation of pep…	No	Yes	Yes	0	peptidase	extracellular	ND	10.38	14.07	14.3	17.78	22.36	20.23	19.005	4	1.7852	0.00017585	10.0814	7.6046e-08	endoplasmic reticulum aminopeptidase 1
ERBB2	GO:0000166 [nucleotide binding] GO:0001889 [liver development] GO:0001948 [glycoprotein binding] GO:0003677 [DNA binding] GO:0004672 [protein kinase activity] GO:0004674 [protein serine/threonine kinase activity] GO:0004713 [protein tyrosine kinase activity] GO:0004714 [transmembrane receptor protein tyrosine kinase activity] GO:0004716 [receptor signaling protein tyrosine kinase activity] GO:000…	No	Yes	Yes	1	kinase	plasma membrane	11.42	15.03	15.05	16.53	15.02	14.29	14.47	14.745	4	-1.61514	0.00156307	2.62231	0.0472471	v-erb-b2 erythroblastic leukemia viral oncogene homolog 2, neuro/glioblastoma derived oncogene homolog (avian)	CD340
ERLIN2	GO:0005515 [protein binding] GO:0005737 [cytoplasm] GO:0005783 [endoplasmic reticulum] GO:0005789 [endoplasmic reticulum membrane] GO:0005886 [plasma membrane] GO:0016021 [integral to membrane] GO:0030433 [ER-associated protein catabolic process]	No	Yes	Yes	1	other	plasma membrane	ND	11.03	12.84	14.56	12.58	16.01	14.43	14.495	4	1.23877	0.0108364	11.0239	1.07696e-08	ER lipid raft associated 2
ERMP1	GO:0006508 [proteolysis] GO:0008233 [peptidase activity] GO:0001541 [ovarian follicle development] GO:0005783 [endoplasmic reticulum] GO:0005789 [endoplasmic reticulum membrane] GO:0008237 [metallopeptidase activity] GO:0016020 [membrane] GO:0016021 [integral to membrane] GO:0046872 [metal ion binding]	No	Yes	Yes	9	other	integral to membrane	ND	ND	ND	9.86	12.54	12.52	11.58	12.05	4	3.89101	0.00302099	8.3487	0.0155725	endoplasmic reticulum metallopeptidase 1
EVI2B	GO:0005737 [cytoplasm] GO:0005887 [integral to plasma membrane] GO:0016020 [membrane]	No	Yes	No	1	other	plasma membrane	ND	12.72	13.77	16.66	16.51	15.47	17.46	16.585	4	-0.46777	0.384439	11.8541	4.90821e-09	ecotropic viral integration site 2B
EXTL2	GO:0001888 [glucuronyl-galactosyl-proteoglycan 4-alpha-N-acetylglucosaminyltransferase activity] GO:0005576 [extracellular region] GO:0005783 [endoplasmic reticulum] GO:0006044 [N-acetylglucosamine metabolic process] GO:0016020 [membrane] GO:0016021 [integral to membrane] GO:0019276 [UDP-N-acetylgalactosamine metabolic process] GO:0031227 [intrinsic to endoplasmic reticulum membrane] GO:0046872 […	No	Yes	Yes	0	enzyme	extracellular	ND	8.35	ND	16.4	18.8	12.76	10.52	14.58	4	5.40937	2.91925e-06	11.7459	0.000223733	exostoses (multiple)-like 2
EXTL3	GO:0001888 [glucuronyl-galactosyl-proteoglycan 4-alpha-N-acetylglucosaminyltransferase activity] GO:0005515 [protein binding] GO:0005783 [endoplasmic reticulum] GO:0005789 [endoplasmic reticulum membrane] GO:0016020 [membrane] GO:0016021 [integral to membrane] GO:0030307 [positive regulation of cell growth] GO:0031227 [intrinsic to endoplasmic reticulum membrane] GO:0046872 [metal ion binding]	No	Yes	Yes	1	enzyme	integral to membrane	ND	ND	ND	10.81	18.99	10.81	15	12.905	4	4.70719	0.000371326	11.3414	0.000321605	exostoses (multiple)-like 3
F11R	GO:0004872 [receptor activity] GO:0005515 [protein binding] GO:0005886 [plasma membrane] GO:0005911 [cell-cell junction] GO:0005923 [tight junction] GO:0006954 [inflammatory response] GO:0007155 [cell adhesion] GO:0007596 [blood coagulation] GO:0016021 [integral to membrane] GO:0030855 [epithelial cell differentiation] GO:0034329 [cell junction assembly] GO:0044419 [interspecies interaction betwe…	No	Yes	Yes	1	cell adhesion	plasma membrane	11.21	8.7	12.72	12.82	11.53	11.35	10.95	11.44	4	0.320866	0.456372	-1.07094	0.00784114	F11 receptor	CD321
F13A1	GO:0002576 [platelet degranulation] GO:0003810 [protein-glutamine gamma-glutamyltransferase activity] GO:0005576 [extracellular region] GO:0005737 [cytoplasm] GO:0007596 [blood coagulation] GO:0016740 [transferase activity] GO:0018149 [peptide cross-linking] GO:0030168 [platelet activation] GO:0031093 [platelet alpha granule lumen] GO:0042060 [wound healing] GO:0046872 [metal ion binding]	No	Yes	No	0	enzyme	extracellular	12.35	14.45	14.26	16.26	16.77	15.84	15.8	16.05	4	1.23113	0.000256966	4.8349	4.17677e-06	coagulation factor XIII, A1 polypeptide
F2	GO:0003674 [molecular_function] GO:0005515 [protein binding] GO:0005576 [extracellular region] GO:0008150 [biological_process]	No	Yes	Yes	0	peptidase	extracellular	11.51	12.32	12.33	12.36	12.18	13.9	12.1	12.27	4	-0.178501	0.60941	-0.56191	0.668171	coagulation factor II (thrombin)
F2R	GO:0000186 [activation of MAPKK activity] GO:0001965 [G-protein alpha-subunit binding] GO:0002248 [connective tissue replacement involved in inflammatory response wound healing] GO:0004872 [receptor activity] GO:0004930 [G-protein coupled receptor activity] GO:0005102 [receptor binding] GO:0005515 [protein binding] GO:0005576 [extracellular region] GO:0005794 [Golgi apparatus] GO:0005886 [plasma …	No	Yes	Yes	7	G-protein coupled receptor	plasma membrane	11.88	19.93	18.78	20.63	23.89	18.2	20.06	20.345	4	0.828881	0.108938	1.37997	0.214436	coagulation factor II (thrombin) receptor
F3	GO:0003674 [molecular_function] GO:0005515 [protein binding] GO:0005576 [extracellular region] GO:0008150 [biological_process]	No	Yes	Yes	0	transmembrane receptor	extracellular	8.45	14.08	12.12	15.45	14.6	16.87	14.47	15.025	4	1.3683	0.0345769	-2.45164	0.0197421	coagulation factor III (thromboplastin, tissue factor)	CD142
FAM171A1	GO:0016020 [membrane] GO:0016021 [integral to membrane]	No	Yes	Yes	1	other	integral to membrane	11.01	9.77	11.87	16.51	20.34	16.4	17.08	16.795	4	1.82446	0.00597331	3.83065	0.00359117	family with sequence similarity 171, member A1
FAM174A	GO:0016020 [membrane] GO:0016021 [integral to membrane]	No	Yes	Yes	1	other	integral to membrane	14.44	14.59	16.37	16.47	19.14	14.11	22.35	17.805	4	0.062122	0.942774	0.0579171	0.960427	family with sequence similarity 174, member A
FAM20A	GO:0005576 [extracellular region]	No	Yes	Yes	0	other	extracellular	ND	13.06	14.18	23.27	14.12	10.27	15.71	14.915	4	-0.211547	0.785578	11.0057	0.000103739	family with sequence similarity 20, member A
FAM20C	GO:0005576 [extracellular region]	No	Yes	Yes	0	other	extracellular	12.09	10.04	10.65	20.26	12.15	12.34	14.58	13.46	4	2.63596	9.15054e-05	0.803831	0.294255	family with sequence similarity 20, member C
FAM38A	GO:0005216 [ion channel activity] GO:0005783 [endoplasmic reticulum] GO:0005789 [endoplasmic reticulum membrane] GO:0005886 [plasma membrane] GO:0006811 [ion transport] GO:0016021 [integral to membrane] GO:0033116 [endoplasmic reticulum-Golgi intermediate compartment membrane]	No	Yes	Yes	36	ion channel	plasma membrane	10.57	16.07	14.4	14.23	13.8	13.12	16.91	14.015	4	-0.433261	0.48678	0.822034	0.581754	family with sequence similarity 38, member A
FAP	GO:0004222 [metalloendopeptidase activity] GO:0004252 [serine-type endopeptidase activity] GO:0005515 [protein binding] GO:0005886 [plasma membrane] GO:0006508 [proteolysis] GO:0008233 [peptidase activity] GO:0008236 [serine-type peptidase activity] GO:0008239 [dipeptidyl-peptidase activity] GO:0010716 [negative regulation of extracellular matrix disassembly] GO:0016020 [membrane] GO:0016021 [int…	No	Yes	Yes	0	peptidase	plasma membrane	10.94	19.77	22.06	20.1	16.18	16.2	21.14	18.15	4	-0.893767	0.0167411	0.708234	0.449607	fibroblast activation protein, alpha
FAS	GO:0001666 [response to hypoxia] GO:0002377 [immunoglobulin production] GO:0003014 [renal system process] GO:0004871 [signal transducer activity] GO:0004872 [receptor activity] GO:0004888 [transmembrane signaling receptor activity] GO:0005031 [tumor necrosis factor receptor activity] GO:0005488 [binding] GO:0005515 [protein binding] GO:0005576 [extracellular region] GO:0005625 [soluble fraction] …	Yes	Yes	Yes	1	transmembrane receptor	plasma membrane	9.68	17.91	20.03	17.37	19.12	17.62	16.6	17.495	4	1.52243	0.00329476	5.8561	2.79562e-05	Fas (TNF receptor superfamily, member 6)	CD95
FAT1	GO:0005509 [calcium ion binding] GO:0005515 [protein binding] GO:0005634 [nucleus] GO:0005737 [cytoplasm] GO:0005886 [plasma membrane] GO:0005887 [integral to plasma membrane] GO:0005911 [cell-cell junction] GO:0007015 [actin filament organization] GO:0007155 [cell adhesion] GO:0007156 [homophilic cell adhesion] GO:0007163 [establishment or maintenance of cell polarity] GO:0007267 [cell-cell sign…	No	Yes	Yes	1	cell adhesion	plasma membrane	10.25	22.39	16.39	18.02	15.38	15.22	15.44	15.41	4	-0.560106	0.136392	1.49812	0.0401458	FAT tumor suppressor homolog 1 (Drosophila)
FAT3	GO:0005509 [calcium ion binding] GO:0005515 [protein binding] GO:0005886 [plasma membrane] GO:0007155 [cell adhesion] GO:0007156 [homophilic cell adhesion] GO:0016020 [membrane] GO:0016021 [integral to membrane] GO:0007275 [multicellular organismal development]	No	Yes	Yes	1	G-protein coupled receptor	plasma membrane	8.96	10.29	9.71	11.53	19.32	10.57	9.59	11.05	4	-2.50791	0.0022784	3.33944	0.0584913	FAT tumor suppressor homolog 3 (Drosophila)
FBLN1	GO:0005201 [extracellular matrix structural constituent] GO:0005509 [calcium ion binding] GO:0005515 [protein binding] GO:0005576 [extracellular region] GO:0005578 [proteinaceous extracellular matrix] GO:0005604 [basement membrane] GO:0005615 [extracellular space] GO:0005625 [soluble fraction] GO:0007566 [embryo implantation] GO:0010952 [positive regulation of peptidase activity] GO:0016504 [pept…	No	Yes	Yes	0	other	extracellular	9.4	16.41	22.09	16.48	16.36	16.2	16.32	16.34	4	-0.587102	0.168956	11.719	2.10708e-10	fibulin 1
FBLN2	GO:0005509 [calcium ion binding] GO:0005515 [protein binding] GO:0005576 [extracellular region] GO:0010811 [positive regulation of cell-substrate adhesion] GO:0050840 [extracellular matrix binding] GO:0005201 [extracellular matrix structural constituent] GO:0005578 [proteinaceous extracellular matrix]	Yes	Yes	Yes	0	other	extracellular	8.14	10.43	23.04	9.08	9.14	9.3	9.37	9.22	4	-2.85688	1.56493e-05	-0.143353	0.830201	fibulin 2
FBN1	GO:0001501 [skeletal system development] GO:0001527 [microfibril] GO:0005201 [extracellular matrix structural constituent] GO:0005509 [calcium ion binding] GO:0005515 [protein binding] GO:0005576 [extracellular region] GO:0005578 [proteinaceous extracellular matrix] GO:0005604 [basement membrane] GO:0005615 [extracellular space] GO:0007507 [heart development] GO:0031012 [extracellular matrix] GO:…	No	Yes	Yes	0	other	extracellular	8.23	16.12	24.27	10.3	9.67	9.52	9.62	9.645	4	-2.93507	3.22353e-06	4.64352	0.000473099	fibrillin 1
FCGR1C	GO:0005886 [plasma membrane]	No	Yes	Yes	1	transmembrane receptor	plasma membrane	ND	ND	ND	ND	12.31	11.93	9.03	10.48	3	4.45016	0.00180776	8.49078	0.0163565	Fc fragment of IgG, high affinity Ic, receptor (CD64)
FCGR3A	GO:0004872 [receptor activity] GO:0005515 [protein binding] GO:0005576 [extracellular region] GO:0005886 [plasma membrane] GO:0006955 [immune response] GO:0016021 [integral to membrane] GO:0019864 [IgG binding] GO:0050776 [regulation of immune response]	No	Yes	Yes	1	transmembrane receptor	plasma membrane	ND	25.01	23.68	26.2	24.49	25.42	21.64	24.955	4	-0.318648	0.620077	13.4948	1.13054e-05	Fc fragment of IgG, low affinity IIIa, receptor (CD16a)	CD16a
FCGRT	GO:0004872 [receptor activity] GO:0005515 [protein binding] GO:0005886 [plasma membrane] GO:0006955 [immune response] GO:0007565 [female pregnancy] GO:0016021 [integral to membrane] GO:0019864 [IgG binding] GO:0019882 [antigen processing and presentation] GO:0030881 [beta-2-microglobulin binding] GO:0042612 [MHC class I protein complex]	No	Yes	Yes	1	transmembrane receptor	plasma membrane	ND	ND	8.42	14.2	12.07	12.09	13.55	12.82	4	2.42922	0.000154874	7.94972	0.000776512	Fc fragment of IgG, receptor, transporter, alpha
FGFR1	GO:0000122 [negative regulation of transcription from RNA polymerase II promoter] GO:0000165 [MAPKKK cascade] GO:0000166 [nucleotide binding] GO:0001501 [skeletal system development] GO:0001525 [angiogenesis] GO:0001657 [ureteric bud development] GO:0001701 [in utero embryonic development] GO:0001759 [organ induction] GO:0001948 [glycoprotein binding] GO:0002053 [positive regulation of mesenchyma…	No	Yes	Yes	1	kinase	plasma membrane	11.2	15.37	15.36	20.99	22.55	17.68	16.41	19.335	4	2.50135	6.83658e-05	-3.54514	2.10647e-06	fibroblast growth factor receptor 1	CD331
FGFR2	GO:0000122 [negative regulation of transcription from RNA polymerase II promoter] GO:0000166 [nucleotide binding] GO:0001525 [angiogenesis] GO:0001657 [ureteric bud development] GO:0001701 [in utero embryonic development] GO:0002053 [positive regulation of mesenchymal cell proliferation] GO:0003148 [outflow tract septum morphogenesis] GO:0003149 [membranous septum morphogenesis] GO:0004672 [prote…	No	Yes	Yes	1	kinase	plasma membrane	13.3	ND	ND	9.78	11.28	13.6	10.49	10.885	4	1.23227	0.00177159	-2.93379	0.000191755	fibroblast growth factor receptor 2	CD332
FGFRL1	GO:0001501 [skeletal system development] GO:0001558 [regulation of cell growth] GO:0003179 [heart valve morphogenesis] GO:0004872 [receptor activity] GO:0005007 [fibroblast growth factor receptor activity] GO:0005515 [protein binding] GO:0005886 [plasma membrane] GO:0008201 [heparin binding] GO:0008285 [negative regulation of cell proliferation] GO:0008543 [fibroblast growth factor receptor signa…	No	Yes	Yes	1	transmembrane receptor	plasma membrane	12.54	14.81	13.44	14.85	16.65	14.73	14.9	14.875	4	0.77593	0.025454	1.69537	0.118887	fibroblast growth factor receptor-like 1
FKBP10	GO:0000413 [protein peptidyl-prolyl isomerization] GO:0003755 [peptidyl-prolyl cis-trans isomerase activity] GO:0005509 [calcium ion binding] GO:0005515 [protein binding] GO:0005528 [FK506 binding] GO:0005783 [endoplasmic reticulum] GO:0005788 [endoplasmic reticulum lumen] GO:0006457 [protein folding] GO:0016020 [membrane] GO:0016853 [isomerase activity] GO:0018208 [peptidyl-proline modification]	No	Yes	Yes	0	enzyme	intracellular membrane-bouded organelle	ND	11.76	11.75	12.16	11.93	21.23	11.98	12.07	4	3.40805	0.00164259	11.9001	0.000599083	FK506 binding protein 10, 65 kDa
FLRT2	GO:0005057 [receptor signaling protein activity] GO:0005515 [protein binding] GO:0005578 [proteinaceous extracellular matrix] GO:0005887 [integral to plasma membrane] GO:0007155 [cell adhesion] GO:0008150 [biological_process] GO:0016020 [membrane] GO:0016021 [integral to membrane]	No	Yes	Yes	1	cell adhesion	plasma membrane	8.35	10.44	9.09	21.12	8.71	10.11	8.89	9.5	4	-1.24945	0.185266	1.27623	0.306281	fibronectin leucine rich transmembrane protein 2
FLRT3	GO:0005057 [receptor signaling protein activity] GO:0005515 [protein binding] GO:0005578 [proteinaceous extracellular matrix] GO:0005887 [integral to plasma membrane] GO:0007155 [cell adhesion] GO:0008150 [biological_process] GO:0016020 [membrane] GO:0016021 [integral to membrane]	No	Yes	Yes	1	cell adhesion	plasma membrane	8.16	11.86	14.46	20.83	18.17	16.25	23.56	19.5	4	2.67456	0.000744114	15.7783	0.0164976	fibronectin leucine rich transmembrane protein 3
FN1	GO:0002020 [protease binding] GO:0005515 [protein binding] GO:0005576 [extracellular region] GO:0005604 [basement membrane] GO:0006916 [anti-apoptosis] GO:0007160 [cell-matrix adhesion] GO:0030198 [extracellular matrix organization] GO:0045340 [mercury ion binding] GO:0001525 [angiogenesis] GO:0002576 [platelet degranulation] GO:0005201 [extracellular matrix structural constituent] GO:0005518 [co…	Yes	Yes	Yes	0	enzyme	extracellular	8.27	22.06	23.12	14.5	13.31	13	13.95	13.63	4	-1.21244	0.0152285	14.9333	5.42402e-07	fibronectin 1
FOLR1	GO:0004872 [receptor activity] GO:0005542 [folic acid binding] GO:0005576 [extracellular region] GO:0005624 [membrane fraction] GO:0005886 [plasma membrane] GO:0005887 [integral to plasma membrane] GO:0006898 [receptor-mediated endocytosis] GO:0008219 [cell death] GO:0015884 [folic acid transport] GO:0031225 [anchored to membrane] GO:0046655 [folic acid metabolic process]	No	Yes	Yes	1	transporter	plasma membrane	ND	12.68	14.17	14.12	14.2	14.91	15.3	14.555	4	0.711203	0.0193311	10.6923	4.61485e-12	folate receptor 1 (adult)
FREM2	GO:0002009 [morphogenesis of an epithelium] GO:0005509 [calcium ion binding] GO:0005604 [basement membrane] GO:0005886 [plasma membrane] GO:0007154 [cell communication] GO:0007155 [cell adhesion] GO:0007156 [homophilic cell adhesion] GO:0007275 [multicellular organismal development] GO:0016021 [integral to membrane]	No	Yes	Yes	1	transporter	plasma membrane	8.67	9.15	11.35	21.81	15.12	11.74	12.18	13.65	4	1.55323	0.0589426	13.513	4.39522e-09	FRAS1 related extracellular matrix protein 2
FSTL1	GO:0005509 [calcium ion binding] GO:0005515 [protein binding] GO:0005576 [extracellular region] GO:0005615 [extracellular space] GO:0008201 [heparin binding] GO:0030509 [BMP signaling pathway]	No	Yes	Yes	0	other	extracellular	15.39	19.47	21.91	21.5	18.03	19.04	20.2	19.62	4	-2.74992	7.32125e-08	0.159257	0.819946	follistatin-like 1
FUCA1	GO:0003824 [catalytic activity] GO:0004560 [alpha-L-fucosidase activity] GO:0005529 [sugar binding] GO:0005625 [soluble fraction] GO:0005737 [cytoplasm] GO:0005764 [lysosome] GO:0005975 [carbohydrate metabolic process] GO:0006004 [fucose metabolic process] GO:0006027 [glycosaminoglycan catabolic process] GO:0015928 [fucosidase activity] GO:0043169 [cation binding]	No	Yes	Yes	0	enzyme	lysosome	ND	12.42	11.82	17.05	14.33	14.29	15.13	14.73	4	1.45862	0.00915969	10.5984	4.87495e-06	fucosidase, alpha-L- 1, tissue
FUCA2	GO:0004560 [alpha-L-fucosidase activity] GO:0005576 [extracellular region] GO:0005975 [carbohydrate metabolic process] GO:0006004 [fucose metabolic process] GO:0043169 [cation binding] GO:0003824 [catalytic activity]	No	Yes	Yes	0	enzyme	extracellular	ND	ND	ND	14.26	8.34	ND	12.17	10.255	3	3.49268	0.000682556	9.45759	0.00333608	fucosidase, alpha-L- 2, plasma
FZD1	GO:0001934 [positive regulation of protein phosphorylation] GO:0001944 [vasculature development] GO:0003151 [outflow tract morphogenesis] GO:0004888 [transmembrane signaling receptor activity] GO:0004930 [G-protein coupled receptor activity] GO:0005102 [receptor binding] GO:0005515 [protein binding] GO:0005737 [cytoplasm] GO:0005886 [plasma membrane] GO:0007166 [cell surface receptor linked signa…	No	Yes	No	8	G-protein coupled receptor	plasma membrane	8.72	14.87	16.53	18.3	15.26	12.91	17.71	16.485	4	0.139727	0.746858	2.6877	0.013297	frizzled homolog 1 (Drosophila)
FZD2	GO:0001775 [cell activation] GO:0001944 [vasculature development] GO:0003151 [outflow tract morphogenesis] GO:0004888 [transmembrane signaling receptor activity] GO:0004930 [G-protein coupled receptor activity] GO:0005515 [protein binding] GO:0005737 [cytoplasm] GO:0005886 [plasma membrane] GO:0007166 [cell surface receptor linked signaling pathway] GO:0007204 [elevation of cytosolic calcium ion …	No	Yes	Yes	7	G-protein coupled receptor	plasma membrane	14.55	20.08	18.44	15.54	13.72	13.38	15.52	14.62	4	-2.32415	5.09237e-08	-3.62943	8.7628e-11	frizzled homolog 2 (Drosophila)
FZD6	GO:0001525 [angiogenesis] GO:0001736 [establishment of planar polarity] GO:0001843 [neural tube closure] GO:0001942 [hair follicle development] GO:0004888 [transmembrane signaling receptor activity] GO:0004930 [G-protein coupled receptor activity] GO:0005515 [protein binding] GO:0005737 [cytoplasm] GO:0005886 [plasma membrane] GO:0005887 [integral to plasma membrane] GO:0007166 [cell surface rece…	No	Yes	Yes	7	G-protein coupled receptor	plasma membrane	8.38	13.26	13.37	14.84	13.28	10.08	13.12	13.2	4	-0.949596	0.0742886	3.31496	0.00647738	frizzled homolog 6 (Drosophila)
FZD7	GO:0001944 [vasculature development] GO:0004888 [transmembrane signaling receptor activity] GO:0004930 [G-protein coupled receptor activity] GO:0005515 [protein binding] GO:0005737 [cytoplasm] GO:0005886 [plasma membrane] GO:0007166 [cell surface receptor linked signaling pathway] GO:0007275 [multicellular organismal development] GO:0007409 [axonogenesis] GO:0007420 [brain development] GO:0008406…	No	Yes	Yes	7	G-protein coupled receptor	plasma membrane	15.12	17.68	15.09	15.64	15.03	13.73	17.8	15.335	4	-1.15576	0.0108902	1.74328	0.0435768	frizzled homolog 7 (Drosophila)
GAA	GO:0000023 [maltose metabolic process] GO:0002026 [regulation of the force of heart contraction] GO:0002086 [diaphragm contraction] GO:0003007 [heart morphogenesis] GO:0004558 [alpha-glucosidase activity] GO:0005764 [lysosome] GO:0005765 [lysosomal membrane] GO:0005975 [carbohydrate metabolic process] GO:0005977 [glycogen metabolic process] GO:0005980 [glycogen catabolic process] GO:0005985 [sucr…	No	Yes	Yes	1	enzyme	intracellular membrane-bouded organelle	7.67	12.67	16.89	17.96	22.64	21.56	17.83	19.76	4	3.18455	2.41823e-06	17.8152	0.0273944	glucosidase, alpha; acid
GALNT1	GO:0004653 [polypeptide N-acetylgalactosaminyltransferase activity] GO:0005529 [sugar binding] GO:0005576 [extracellular region] GO:0005794 [Golgi apparatus] GO:0006493 [protein O-linked glycosylation] GO:0016020 [membrane] GO:0016021 [integral to membrane] GO:0018242 [protein O-linked glycosylation via serine] GO:0018243 [protein O-linked glycosylation via threonine] GO:0030145 [manganese ion bi…	No	Yes	Yes	1	enzyme	extracellular	10.5	12.9	11.51	17.24	18.42	11.79	15.75	16.495	4	1.36672	0.00431703	-0.879069	0.142897	UDP-N-acetyl-alpha-D-galactosamine:polypeptide N-acetylgalactosaminyltransferase 1 (GalNAc-T1)
GALNT10	GO:0000139 [Golgi membrane] GO:0004653 [polypeptide N-acetylgalactosaminyltransferase activity] GO:0005529 [sugar binding] GO:0005794 [Golgi apparatus] GO:0006493 [protein O-linked glycosylation] GO:0016020 [membrane] GO:0016021 [integral to membrane] GO:0046872 [metal ion binding] GO:0016740 [transferase activity]	No	Yes	Yes	0	enzyme	integral to membrane	20.53	19.56	15.73	19.3	18.25	17.1	18.84	18.545	4	0.601637	0.121645	-3.65284	1.23918e-05	UDP-N-acetyl-alpha-D-galactosamine:polypeptide N-acetylgalactosaminyltransferase 10 (GalNAc-T10)
GALNT2	GO:0002378 [immunoglobulin biosynthetic process] GO:0004653 [polypeptide N-acetylgalactosaminyltransferase activity] GO:0005529 [sugar binding] GO:0005576 [extracellular region] GO:0005794 [Golgi apparatus] GO:0005795 [Golgi stack] GO:0016020 [membrane] GO:0016021 [integral to membrane] GO:0018242 [protein O-linked glycosylation via serine] GO:0018243 [protein O-linked glycosylation via threonine…	No	No	Yes	0	enzyme	extracellular	9.8	16.16	16.13	19.6	19.19	16.52	22.05	19.395	4	1.36967	0.00318452	0.479523	0.620113	UDP-N-acetyl-alpha-D-galactosamine:polypeptide N-acetylgalactosaminyltransferase 2 (GalNAc-T2)
GALNT3	GO:0004653 [polypeptide N-acetylgalactosaminyltransferase activity] GO:0005509 [calcium ion binding] GO:0005529 [sugar binding] GO:0005624 [membrane fraction] GO:0005634 [nucleus] GO:0005737 [cytoplasm] GO:0005794 [Golgi apparatus] GO:0005975 [carbohydrate metabolic process] GO:0016020 [membrane] GO:0016021 [integral to membrane] GO:0018242 [protein O-linked glycosylation via serine] GO:0018243 […	No	Yes	Yes	1	enzyme	integral to membrane	8.93	11.66	12.79	14.67	14.89	15.13	14.45	14.78	4	1.351	0.00421292	-1.03347	0.199921	UDP-N-acetyl-alpha-D-galactosamine:polypeptide N-acetylgalactosaminyltransferase 3 (GalNAc-T3)
GALNT5	GO:0000139 [Golgi membrane] GO:0004653 [polypeptide N-acetylgalactosaminyltransferase activity] GO:0005529 [sugar binding] GO:0005575 [cellular_component] GO:0005794 [Golgi apparatus] GO:0006024 [glycosaminoglycan biosynthetic process] GO:0016020 [membrane] GO:0016021 [integral to membrane]	No	Yes	Yes	0	enzyme	integral to membrane	8.97	16.34	16.65	18.94	13.3	14.15	20.84	16.545	4	1.36333	0.0349593	14.5332	0.000774454	UDP-N-acetyl-alpha-D-galactosamine:polypeptide N-acetylgalactosaminyltransferase 5 (GalNAc-T5)
GALNT6	GO:0000139 [Golgi membrane] GO:0004653 [polypeptide N-acetylgalactosaminyltransferase activity] GO:0005529 [sugar binding] GO:0005794 [Golgi apparatus] GO:0006493 [protein O-linked glycosylation] GO:0016020 [membrane] GO:0016021 [integral to membrane] GO:0048471 [perinuclear region of cytoplasm]	No	Yes	Yes	0	enzyme	integral to membrane	ND	16.23	19.22	17.58	17.71	19.85	16.91	17.645	4	1.63359	0.0013523	11.6267	4.47078e-08	UDP-N-acetyl-alpha-D-galactosamine:polypeptide N-acetylgalactosaminyltransferase 6 (GalNAc-T6)
GANAB	GO:0003824 [catalytic activity] GO:0005515 [protein binding] GO:0005783 [endoplasmic reticulum] GO:0005788 [endoplasmic reticulum lumen] GO:0005794 [Golgi apparatus] GO:0005975 [carbohydrate metabolic process] GO:0006457 [protein folding] GO:0018279 [protein N-linked glycosylation via asparagine] GO:0030246 [carbohydrate binding] GO:0042470 [melanosome] GO:0043687 [post-translational protein modi…	No	Yes	Yes	0	enzyme	endoplasmic reticulum	7.66	11.93	15.13	18.03	17.97	19.51	17.52	18	4	0.967049	0.00345521	13.8739	8.34384e-06	glucosidase, alpha; neutral AB
GAS1	GO:0002053 [positive regulation of mesenchymal cell proliferation] GO:0003674 [molecular_function] GO:0005515 [protein binding] GO:0005886 [plasma membrane] GO:0007049 [cell cycle] GO:0007050 [cell cycle arrest] GO:0007411 [axon guidance] GO:0008284 [positive regulation of cell proliferation] GO:0008285 [negative regulation of cell proliferation] GO:0009953 [dorsal/ventral pattern formation] GO:0…	No	Yes	Yes	0	other	plasma membrane	ND	23.03	19.95	21.99	24.78	17.97	22.37	22.18	4	0.912786	0.156256	11.7983	0.00015811	growth arrest-specific 1
GBA	GO:0003824 [catalytic activity] GO:0004348 [glucosylceramidase activity] GO:0005102 [receptor binding] GO:0005515 [protein binding] GO:0005764 [lysosome] GO:0005765 [lysosomal membrane] GO:0005975 [carbohydrate metabolic process] GO:0006629 [lipid metabolic process] GO:0006665 [sphingolipid metabolic process] GO:0006680 [glucosylceramide catabolic process] GO:0007040 [lysosome organization] GO:00…	No	Yes	Yes	0	enzyme	intracellular membrane-bouded organelle	8.96	12.45	14.35	19.24	18.44	15.47	21.32	18.84	4	-0.55162	0.277108	15.3423	1.83968e-07	glucosidase, beta; acid (includes glucosylceramidase)
GCNT1	GO:0000139 [Golgi membrane] GO:0005794 [Golgi apparatus] GO:0006493 [protein O-linked glycosylation] GO:0016020 [membrane] GO:0016021 [integral to membrane] GO:0005615 [extracellular space] GO:0032868 [response to insulin stimulus]	No	Yes	Yes	0	enzyme	extracellular	8.95	7.33	7.35	11.37	9.41	12.72	11.45	11.41	4	2.18062	0.000132823	0.32861	0.749964	glucosaminyl (N-acetyl) transferase 1, core 2 (beta-1,6-N-acetylglucosaminyltransferase)
GDF15	GO:0005125 [cytokine activity] GO:0005576 [extracellular region] GO:0005615 [extracellular space] GO:0007165 [signal transduction] GO:0007179 [transforming growth factor beta receptor signaling pathway] GO:0007267 [cell-cell signaling] GO:0008083 [growth factor activity]	No	Yes	Yes	0	growth factor	extracellular	11.15	11.04	15.82	14.66	12.76	24.55	17.08	15.87	4	1.93378	0.031485	0.765291	0.545492	growth differentiation factor 15
GDPD2	GO:0005737 [cytoplasm] GO:0005856 [cytoskeleton] GO:0005886 [plasma membrane] GO:0006071 [glycerol metabolic process] GO:0006629 [lipid metabolic process] GO:0008889 [glycerophosphodiester phosphodiesterase activity] GO:0016021 [integral to membrane] GO:0016787 [hydrolase activity] GO:0046872 [metal ion binding] GO:0047394 [glycerophosphoinositol inositolphosphodiesterase activity]	No	Yes	Yes	6	enzyme	plasma membrane	ND	ND	ND	ND	9.49	13.53	ND	8.065	2	5.5515	0.00636057	12.1719	0.0228193	glycerophosphodiester phosphodiesterase domain containing 2
GFRA1	GO:0004872 [receptor activity] GO:0005102 [receptor binding] GO:0005178 [integrin binding] GO:0005886 [plasma membrane] GO:0007166 [cell surface receptor linked signaling pathway] GO:0007399 [nervous system development] GO:0007411 [axon guidance] GO:0016167 [glial cell-derived neurotrophic factor receptor activity] GO:0019898 [extrinsic to membrane] GO:0031225 [anchored to membrane] GO:0035860 [g…	No	Yes	Yes	1	transmembrane receptor	plasma membrane	9.26	12.99	13.08	14.58	13.72	12.95	13.58	13.65	4	-1.04054	0.0106493	10.8448	1.65389e-08	GDNF family receptor alpha 1
GFRA3	GO:0001764 [neuron migration] GO:0004872 [receptor activity] GO:0005102 [receptor binding] GO:0005515 [protein binding] GO:0005737 [cytoplasm] GO:0005886 [plasma membrane] GO:0007165 [signal transduction] GO:0007399 [nervous system development] GO:0007411 [axon guidance] GO:0007422 [peripheral nervous system development] GO:0008046 [axon guidance receptor activity] GO:0009897 [external side of pl…	No	Yes	Yes	1	transmembrane receptor	plasma membrane	8.04	14.75	13.32	16.8	17.42	16.63	16.83	16.815	4	2.57369	2.35537e-08	-0.248261	0.851322	GDNF family receptor alpha 3
GGT1	GO:0003840 [gamma-glutamyltransferase activity] GO:0005515 [protein binding] GO:0005886 [plasma membrane] GO:0006520 [cellular amino acid metabolic process] GO:0006750 [glutathione biosynthetic process] GO:0006805 [xenobiotic metabolic process] GO:0016020 [membrane] GO:0016021 [integral to membrane] GO:0016740 [transferase activity]	No	Yes	Yes	1	enzyme	plasma membrane	11.1	14.45	14.96	17.32	16.98	17.47	17.11	17.215	4	0.554249	0.208372	-2.86003	0.000129439	gamma-glutamyltransferase 1	CD224
GGT5	GO:0003840 [gamma-glutamyltransferase activity] GO:0005886 [plasma membrane] GO:0006520 [cellular amino acid metabolic process] GO:0006692 [prostanoid metabolic process] GO:0006749 [glutathione metabolic process] GO:0006750 [glutathione biosynthetic process] GO:0016021 [integral to membrane] GO:0016740 [transferase activity] GO:0019370 [leukotriene biosynthetic process] GO:0006954 [inflammatory r…	No	Yes	Yes	1	enzyme	plasma membrane	8.41	10.09	21.11	13	12.21	12.82	12.14	12.515	4	-4.06995	1.33778e-09	-3.67834	1.49469e-08	gamma-glutamyltransferase 5
GGT7	GO:0003840 [gamma-glutamyltransferase activity] GO:0006750 [glutathione biosynthetic process] GO:0016020 [membrane] GO:0016021 [integral to membrane] GO:0016740 [transferase activity]	No	Yes	No	2	enzyme	integral to membrane	ND	10.1	8.31	14.08	15.91	16.68	15.76	15.835	4	3.87751	3.59768e-05	11.1116	0.00013791	gamma-glutamyltransferase 7
GHDC	GO:0003674 [molecular_function] GO:0005575 [cellular_component] GO:0005634 [nucleus] GO:0005635 [nuclear envelope] GO:0005783 [endoplasmic reticulum] GO:0008150 [biological_process]	No	Yes	Yes	0	other	intracellular membrane-bouded organelle	11.56	14.47	16.37	19.29	24.2	18.29	23.41	21.35	4	3.44735	2.67169e-07	3.31036	0.00455771	GH3 domain containing
GLA	GO:0003824 [catalytic activity] GO:0004557 [alpha-galactosidase activity] GO:0005102 [receptor binding] GO:0005515 [protein binding] GO:0005576 [extracellular region] GO:0005625 [soluble fraction] GO:0005737 [cytoplasm] GO:0005764 [lysosome] GO:0005794 [Golgi apparatus] GO:0005975 [carbohydrate metabolic process] GO:0009311 [oligosaccharide metabolic process] GO:0016139 [glycoside catabolic proce…	No	Yes	Yes	0	enzyme	extracellular	7.94	11.65	14.13	17.51	14.76	15.62	17.08	16.35	4	1.35274	0.0237427	11.228	9.33238e-11	galactosidase, alpha
GLB1	GO:0003824 [catalytic activity] GO:0004565 [beta-galactosidase activity] GO:0005515 [protein binding] GO:0005625 [soluble fraction] GO:0005737 [cytoplasm] GO:0005764 [lysosome] GO:0005975 [carbohydrate metabolic process] GO:0016936 [galactoside binding] GO:0019388 [galactose catabolic process] GO:0043169 [cation binding] GO:0048471 [perinuclear region of cytoplasm]	No	Yes	Yes	0	enzyme	lysosome	7.5	13.2	13.91	18.66	17.4	16.18	18.23	17.815	4	3.69947	2.77602e-06	15.1857	0.00110386	galactosidase, beta 1
GLCE	GO:0000139 [Golgi membrane] GO:0005794 [Golgi apparatus] GO:0015012 [heparan sulfate proteoglycan biosynthetic process] GO:0016020 [membrane] GO:0016021 [integral to membrane] GO:0016853 [isomerase activity] GO:0030210 [heparin biosynthetic process]	No	Yes	Yes	0	enzyme	integral to membrane	ND	ND	ND	ND	12.33	ND	12.34	9.485	2	3.10248	0.00154887	8.97801	0.00491749	glucuronic acid epimerase
GLG1	GO:0000139 [Golgi membrane] GO:0005102 [receptor binding] GO:0005792 [microsome] GO:0005794 [Golgi apparatus] GO:0005797 [Golgi medial cisterna] GO:0010955 [negative regulation of protein maturation by peptide bond cleavage] GO:0016020 [membrane] GO:0016021 [integral to membrane] GO:0030512 [negative regulation of transforming growth factor beta receptor signaling pathway] GO:0031012 [extracellul…	No	Yes	Yes	1	other	extracellular	10.38	14.32	15.61	20.27	19.94	17.43	19.28	19.61	4	1.85827	5.35434e-11	7.56977	2.75175e-09	golgi apparatus protein 1
GLT25D1	GO:0005783 [endoplasmic reticulum] GO:0005788 [endoplasmic reticulum lumen] GO:0009103 [lipopolysaccharide biosynthetic process] GO:0050211 [procollagen galactosyltransferase activity]	No	Yes	Yes	0	other	endoplasmic reticulum	11.44	12.57	14.61	15.52	15.44	18.73	15.24	15.48	4	1.43679	9.65468e-05	-1.11414	0.140127	glycosyltransferase 25 domain containing 1
GLT8D1	GO:0005739 [mitochondrion] GO:0016020 [membrane] GO:0016021 [integral to membrane]	No	Yes	Yes	0	enzyme	integral to membrane	ND	11.25	10.51	12.03	12.26	11.52	11.28	11.775	4	0.932586	0.00425241	8.20068	8.42528e-09	glycosyltransferase 8 domain containing 1
GNAS	GO:0000166 [nucleotide binding] GO:0001501 [skeletal system development] GO:0001894 [tissue homeostasis] GO:0001958 [endochondral ossification] GO:0003924 [GTPase activity] GO:0004871 [signal transducer activity] GO:0005515 [protein binding] GO:0005525 [GTP binding] GO:0005624 [membrane fraction] GO:0005834 [heterotrimeric G-protein complex] GO:0005886 [plasma membrane] GO:0006112 [energy reserve…	No	No	No	0	enzyme	plasma membrane	ND	ND	7.27	7.95	7.16	19.39	8.45	8.2	4	2.65424	0.00590562	6.80774	0.00969904	GNAS complex locus
GNPTAB	GO:0000139 [Golgi membrane] GO:0003976 [UDP-N-acetylglucosamine-lysosomal-enzyme N-acetylglucosaminephosphotransferase activity] GO:0005634 [nucleus] GO:0005794 [Golgi apparatus] GO:0008134 [transcription factor binding] GO:0009306 [protein secretion] GO:0016020 [membrane] GO:0016021 [integral to membrane] GO:0030154 [cell differentiation] GO:0046835 [carbohydrate phosphorylation] GO:0046872 [met…	No	Yes	Yes	2	enzyme	integral to membrane	ND	16.71	16.89	19.13	18.03	18.02	17.58	18.025	4	1.70215	4.56759e-05	9.91861	3.52233e-06	N-acetylglucosamine-1-phosphate transferase, alpha and beta subunits
GNS	GO:0003824 [catalytic activity] GO:0005515 [protein binding] GO:0005539 [glycosaminoglycan binding] GO:0005764 [lysosome] GO:0006027 [glycosaminoglycan catabolic process] GO:0008449 [N-acetylglucosamine-6-sulfatase activity] GO:0008484 [sulfuric ester hydrolase activity] GO:0016787 [hydrolase activity] GO:0030203 [glycosaminoglycan metabolic process] GO:0042340 [keratan sulfate catabolic process]…	No	Yes	Yes	0	enzyme	lysosome	ND	7.35	9.62	15.13	16.83	11.73	18.63	15.98	4	3.08763	0.00123148	12.6578	4.21713e-06	glucosamine (N-acetyl)-6-sulfatase
GOLIM4	GO:0005634 [nucleus] GO:0005768 [endosome] GO:0005794 [Golgi apparatus] GO:0005796 [Golgi lumen] GO:0005801 [cis-Golgi network] GO:0006810 [transport] GO:0010008 [endosome membrane] GO:0016020 [membrane] GO:0016021 [integral to membrane] GO:0030139 [endocytic vesicle] GO:0032580 [Golgi cisterna membrane]	No	Yes	Yes	1	other	integral to membrane	12.91	13.83	13.6	17.98	17.04	15.41	18.39	17.51	4	1.55067	0.0131634	-3.72162	2.78203e-05	golgi integral membrane protein 4
GOLM1	GO:0005794 [Golgi apparatus] GO:0005887 [integral to plasma membrane] GO:0016020 [membrane]	No	Yes	Yes	1	other	plasma membrane	13.27	12.87	15.88	15.42	18.74	19.73	20.34	19.235	4	2.42159	0.000178435	-1.10395	0.150638	golgi membrane protein 1
GPC1	GO:0005576 [extracellular region] GO:0005578 [proteinaceous extracellular matrix] GO:0005615 [extracellular space] GO:0005886 [plasma membrane] GO:0005887 [integral to plasma membrane] GO:0007411 [axon guidance] GO:0031225 [anchored to membrane] GO:0043395 [heparan sulfate proteoglycan binding]	Yes	Yes	Yes	1	transmembrane receptor	plasma membrane	10.59	15.28	16.04	17.64	17.63	17.13	19.07	17.635	4	1.48695	5.30784e-06	16.3729	0.00011814	glypican 1
GPC2	GO:0005576 [extracellular region] GO:0005578 [proteinaceous extracellular matrix] GO:0005615 [extracellular space] GO:0005783 [endoplasmic reticulum] GO:0005886 [plasma membrane] GO:0030182 [neuron differentiation] GO:0031225 [anchored to membrane] GO:0043395 [heparan sulfate proteoglycan binding]	Yes	No	Yes	0	other	plasma membrane	14.79	15.3	15.47	15.66	15.82	15.51	15.6	15.63	4	0.272377	0.355181	1.56435	7.87335e-06	glypican 2
GPC4	GO:0005576 [extracellular region] GO:0005578 [proteinaceous extracellular matrix] GO:0005615 [extracellular space] GO:0005626 [insoluble fraction] GO:0005886 [plasma membrane] GO:0005887 [integral to plasma membrane] GO:0008283 [cell proliferation] GO:0009653 [anatomical structure morphogenesis] GO:0009897 [external side of plasma membrane] GO:0031225 [anchored to membrane] GO:0043395 [heparan su…	Yes	Yes	Yes	1	transmembrane receptor	plasma membrane	ND	13.94	12.92	14.75	13.37	14.7	13.55	14.125	4	0.129056	0.636289	11.5619	2.45122e-12	glypican 4
GPC6	GO:0005576 [extracellular region] GO:0005578 [proteinaceous extracellular matrix] GO:0005615 [extracellular space] GO:0005886 [plasma membrane] GO:0005887 [integral to plasma membrane] GO:0031225 [anchored to membrane] GO:0043395 [heparan sulfate proteoglycan binding]	No	No	Yes	0	transmembrane receptor	plasma membrane	ND	23.32	14.76	13.01	13.47	13.24	13.52	13.355	4	-0.811715	0.109113	8.36487	7.43409e-07	glypican 6
GPM6A	GO:0005262 [calcium channel activity] GO:0016021 [integral to membrane] GO:0009986 [cell surface] GO:0016020 [membrane] GO:0070588 [calcium ion transmembrane transport]	No	Yes	No	4	ion channel	integral to membrane	10.4	9.6	11.02	14.15	20.6	15.2	19.83	17.515	4	3.70924	5.33598e-06	-3.73881	6.26531e-06	glycoprotein M6A
GPM6B	GO:0016021 [integral to membrane] GO:0003674 [molecular_function] GO:0007275 [multicellular organismal development] GO:0007399 [nervous system development] GO:0016020 [membrane] GO:0030154 [cell differentiation]	No	Yes	Yes	4	other	integral to membrane	12.17	11.48	14.74	18.78	18.98	20.25	18.67	18.88	4	5.10206	1.44833e-12	0.645459	0.624892	glycoprotein M6B
GPNMB	GO:0016021 [integral to membrane] GO:0005178 [integrin binding] GO:0005887 [integral to plasma membrane] GO:0007155 [cell adhesion] GO:0008201 [heparin binding] GO:0008285 [negative regulation of cell proliferation] GO:0016020 [membrane] GO:0016023 [cytoplasmic membrane-bounded vesicle] GO:0042470 [melanosome]	No	Yes	Yes	2	enzyme	plasma membrane	8.84	9.93	17.94	16.91	13.24	16.76	27.3	16.835	4	2.4788	0.00174899	4.73747	0.00947272	glycoprotein (transmembrane) nmb
GPR107	GO:0016020 [membrane] GO:0016021 [integral to membrane]	No	Yes	Yes	7	G-protein coupled receptor	integral to membrane	9.64	7.39	11.08	17.78	15.94	15.06	18.29	16.86	4	3.76	1.50153e-05	-0.0596131	0.95347	G protein-coupled receptor 107
GPR108	GO:0016020 [membrane] GO:0016021 [integral to membrane]	No	Yes	Yes	8	G-protein coupled receptor	integral to membrane	10.1	12.57	15.01	18.07	16.24	16.05	19.45	17.155	4	0.067234	0.852523	4.50941	2.86739e-06	G protein-coupled receptor 108
GPR114	GO:0004888 [transmembrane signaling receptor activity] GO:0004930 [G-protein coupled receptor activity] GO:0005886 [plasma membrane] GO:0007166 [cell surface receptor linked signaling pathway] GO:0007186 [G-protein coupled receptor protein signaling pathway] GO:0007218 [neuropeptide signaling pathway] GO:0016020 [membrane] GO:0016021 [integral to membrane]	No	Yes	Yes	7	G-protein coupled receptor	plasma membrane	13.92	18.55	23.59	23.27	22.41	23.56	24.42	23.415	4	0.525886	0.406779	2.5861	0.0660163	G protein-coupled receptor 114
GPR116	GO:0004888 [transmembrane signaling receptor activity] GO:0004930 [G-protein coupled receptor activity] GO:0005515 [protein binding] GO:0005886 [plasma membrane] GO:0007166 [cell surface receptor linked signaling pathway] GO:0007186 [G-protein coupled receptor protein signaling pathway] GO:0007218 [neuropeptide signaling pathway] GO:0016020 [membrane] GO:0016021 [integral to membrane]	No	Yes	Yes	7	G-protein coupled receptor	plasma membrane	10.53	12.76	12.69	15.55	16.89	13.82	13.95	14.75	4	1.68077	0.0129099	1.92655	0.141913	G protein-coupled receptor 116
GPR126	GO:0004888 [transmembrane signaling receptor activity] GO:0004930 [G-protein coupled receptor activity] GO:0005886 [plasma membrane] GO:0007166 [cell surface receptor linked signaling pathway] GO:0007186 [G-protein coupled receptor protein signaling pathway] GO:0007218 [neuropeptide signaling pathway] GO:0016020 [membrane] GO:0016021 [integral to membrane]	No	Yes	Yes	7	G-protein coupled receptor	plasma membrane	ND	13.01	10.11	19.11	13.63	13.01	13.08	13.355	4	1.26451	0.08212	9.02771	0.000264413	G protein-coupled receptor 126
GPR155	GO:0016020 [membrane] GO:0016021 [integral to membrane] GO:0035556 [intracellular signal transduction] GO:0055085 [transmembrane transport]	No	Yes	Yes	17	G-protein coupled receptor	integral to membrane	ND	ND	ND	ND	8.58	15.89	ND	7.61	2	4.41604	0.00848567	10.1543	0.0238183	G protein-coupled receptor 155
GPR176	GO:0004872 [receptor activity] GO:0004930 [G-protein coupled receptor activity] GO:0005886 [plasma membrane] GO:0005887 [integral to plasma membrane] GO:0007186 [G-protein coupled receptor protein signaling pathway] GO:0007268 [synaptic transmission]	No	Yes	No	7	G-protein coupled receptor	plasma membrane	ND	22.26	9.55	ND	ND	ND	14.18	6.64	1	-5.55224	3.15371e-07	6.49902	0.0453537	G protein-coupled receptor 176
GPR183	GO:0002313 [mature B cell differentiation involved in immune response] GO:0004872 [receptor activity] GO:0004930 [G-protein coupled receptor activity] GO:0005886 [plasma membrane] GO:0005887 [integral to plasma membrane] GO:0006955 [immune response] GO:0006959 [humoral immune response] GO:0007186 [G-protein coupled receptor protein signaling pathway]	No	No	No	7	G-protein coupled receptor	plasma membrane	ND	22.79	21.76	22.11	22.01	21.95	21.74	21.98	4	-0.692208	0.0477014	10.3313	1.11271e-13	G protein-coupled receptor 183
GPR39	GO:0004872 [receptor activity] GO:0004930 [G-protein coupled receptor activity] GO:0005886 [plasma membrane] GO:0005887 [integral to plasma membrane] GO:0007186 [G-protein coupled receptor protein signaling pathway] GO:0046872 [metal ion binding]	No	Yes	No	7	G-protein coupled receptor	plasma membrane	11.85	8.08	9.4	12.85	13.2	12.79	10.95	12.82	4	1.2701	0.00344217	-0.714935	0.397254	G protein-coupled receptor 39
GPR56	GO:0004888 [transmembrane signaling receptor activity] GO:0004930 [G-protein coupled receptor activity] GO:0005886 [plasma membrane] GO:0007166 [cell surface receptor linked signaling pathway] GO:0007218 [neuropeptide signaling pathway] GO:0016020 [membrane] GO:0016021 [integral to membrane] GO:0005887 [integral to plasma membrane] GO:0007155 [cell adhesion] GO:0007186 [G-protein coupled receptor…	No	Yes	Yes	7	G-protein coupled receptor	plasma membrane	7.72	11.82	10.65	15.74	23.57	22	20.06	21.03	4	6.21446	9.38598e-13	17.0352	0.00177006	G protein-coupled receptor 56
GPRC5A	GO:0004872 [receptor activity] GO:0004930 [G-protein coupled receptor activity] GO:0005794 [Golgi apparatus] GO:0005886 [plasma membrane] GO:0005887 [integral to plasma membrane] GO:0007165 [signal transduction] GO:0007186 [G-protein coupled receptor protein signaling pathway] GO:0016021 [integral to membrane] GO:0030659 [cytoplasmic vesicle membrane] GO:0031410 [cytoplasmic vesicle]	No	Yes	Yes	7	G-protein coupled receptor	plasma membrane	13.29	9.87	10.4	12.07	11.53	10.41	9.78	10.97	4	-0.423367	0.317248	-2.79051	9.68252e-05	G protein-coupled receptor, family C, group 5, member A
GRN	GO:0001835 [blastocyst hatching] GO:0005125 [cytokine activity] GO:0005576 [extracellular region] GO:0005615 [extracellular space] GO:0005739 [mitochondrion] GO:0007165 [signal transduction] GO:0007566 [embryo implantation] GO:0008083 [growth factor activity] GO:0050679 [positive regulation of epithelial cell proliferation]	No	Yes	Yes	0	growth factor	extracellular	16.89	12.45	11.42	13.68	14.62	14.6	15.41	14.61	4	1.88871	1.46214e-06	-0.886037	0.0465371	granulin
GUSB	GO:0004566 [beta-glucuronidase activity] GO:0005529 [sugar binding] GO:0005625 [soluble fraction] GO:0005764 [lysosome] GO:0005792 [microsome] GO:0005975 [carbohydrate metabolic process] GO:0006027 [glycosaminoglycan catabolic process] GO:0043169 [cation binding] GO:0003824 [catalytic activity]	No	Yes	Yes	0	enzyme	lysosome	ND	14.5	15.83	15.34	15.3	15.09	15.11	15.205	4	-2.48738	0.0044866	6.62106	1.71066e-05	glucuronidase, beta
GYG1	GO:0005515 [protein binding] GO:0005536 [glucose binding] GO:0005625 [soluble fraction] GO:0005829 [cytosol] GO:0005975 [carbohydrate metabolic process] GO:0005978 [glycogen biosynthetic process] GO:0005980 [glycogen catabolic process] GO:0006006 [glucose metabolic process] GO:0008466 [glycogenin glucosyltransferase activity] GO:0046872 [metal ion binding]	Yes	No	No	0	enzyme	cytoplasm	ND	12.98	13	14.69	14.92	17.45	18.33	16.185	4	2.43665	0.00039912	11.1573	8.83793e-05	glycogenin 1
GYPC	GO:0005515 [protein binding] GO:0005886 [plasma membrane] GO:0005887 [integral to plasma membrane] GO:0016020 [membrane] GO:0030863 [cortical cytoskeleton]	Yes	Yes	No	1	other	plasma membrane	ND	11.76	18.03	13.99	11.85	11.91	15.98	12.95	4	-0.676285	0.17176	7.38714	0.000503825	glycophorin C (Gerbich blood group)	CD236
HCFC1	GO:0003682 [chromatin binding] GO:0003700 [sequence-specific DNA binding transcription factor activity] GO:0003713 [transcription coactivator activity] GO:0005515 [protein binding] GO:0005634 [nucleus] GO:0005671 [Ada2/Gcn5/Ada3 transcription activator complex] GO:0005737 [cytoplasm] GO:0005739 [mitochondrion] GO:0006366 [transcription from RNA polymerase II promoter] GO:0010628 [positive regulat…	No	No	No	0	transcription regulator	nucleus	9.21	11.76	12.69	16.43	21.93	18.67	16.9	17.785	4	5.36521	1.09256e-09	16.521	7.27032e-05	host cell factor C1 (VP16-accessory protein)
HEG1	GO:0001570 [vasculogenesis] GO:0001701 [in utero embryonic development] GO:0001885 [endothelial cell development] GO:0001886 [endothelial cell morphogenesis] GO:0001944 [vasculature development] GO:0001945 [lymph vessel development] GO:0003017 [lymph circulation] GO:0003209 [cardiac atrium morphogenesis] GO:0003281 [ventricular septum development] GO:0005509 [calcium ion binding] GO:0005515 [prot…	Yes	Yes	Yes	1	other	plasma membrane	9.53	17.79	16.81	16.52	16.23	17.01	16.91	16.715	4	-1.59612	0.0016945	-1.1241	0.190033	HEG homolog 1 (zebrafish)
HEPACAM	GO:0005515 [protein binding] GO:0005737 [cytoplasm] GO:0007049 [cell cycle] GO:0007050 [cell cycle arrest] GO:0007155 [cell adhesion] GO:0016020 [membrane] GO:0016021 [integral to membrane] GO:0040008 [regulation of growth]	No	Yes	Yes	1	cell adhesion	integral to membrane	8.49	9.09	11.01	11.88	23	14.29	11.77	13.085	4	2.08642	0.0188286	-0.300948	0.819957	hepatocyte cell adhesion molecule
HEXA	GO:0001501 [skeletal system development] GO:0004563 [beta-N-acetylhexosaminidase activity] GO:0005515 [protein binding] GO:0005764 [lysosome] GO:0005975 [carbohydrate metabolic process] GO:0006689 [ganglioside catabolic process] GO:0007040 [lysosome organization] GO:0007605 [sensory perception of sound] GO:0007626 [locomotory behavior] GO:0007628 [adult walking behavior] GO:0008219 [cell death] G…	No	Yes	Yes	0	enzyme	integral to membrane	ND	15.24	14.81	14.9	15	15.84	15.72	15.36	4	0.817362	0.0134344	6.85704	0.000226113	hexosaminidase A (alpha polypeptide)
HEXB	GO:0001501 [skeletal system development] GO:0001669 [acrosomal vesicle] GO:0003824 [catalytic activity] GO:0004563 [beta-N-acetylhexosaminidase activity] GO:0005529 [sugar binding] GO:0005625 [soluble fraction] GO:0005764 [lysosome] GO:0005975 [carbohydrate metabolic process] GO:0006044 [N-acetylglucosamine metabolic process] GO:0006687 [glycosphingolipid metabolic process] GO:0006689 [gangliosid…	No	Yes	Yes	0	enzyme	integral to membrane	14.36	13.31	15.14	19.41	14.56	18.49	21.26	18.95	4	0.359976	0.598182	1.1162	0.144952	hexosaminidase B (beta polypeptide)
HLA-A	GO:0000139 [Golgi membrane] GO:0002474 [antigen processing and presentation of peptide antigen via MHC class I] GO:0005515 [protein binding] GO:0005886 [plasma membrane] GO:0005887 [integral to plasma membrane] GO:0006955 [immune response] GO:0012507 [ER to Golgi transport vesicle membrane] GO:0016020 [membrane] GO:0016021 [integral to membrane] GO:0019221 [cytokine-mediated signaling pathway] GO…	No	Yes	Yes	1	transmembrane receptor	plasma membrane	10.41	12.94	12.61	16.38	14.61	15.07	16.89	15.725	4	1.68713	0.00233206	1.2646	0.274482	major histocompatibility complex, class I, A
HLA-B	GO:0000139 [Golgi membrane] GO:0002474 [antigen processing and presentation of peptide antigen via MHC class I] GO:0005515 [protein binding] GO:0005886 [plasma membrane] GO:0005887 [integral to plasma membrane] GO:0006955 [immune response] GO:0012507 [ER to Golgi transport vesicle membrane] GO:0016020 [membrane] GO:0016021 [integral to membrane] GO:0019221 [cytokine-mediated signaling pathway] GO…	No	Yes	Yes	1	transmembrane receptor	plasma membrane	9.92	11.18	11.51	15.08	11.73	15.41	16.95	15.245	4	2.47005	4.30449e-07	14.2933	4.67928e-07	major histocompatibility complex, class I, B
HLA-C	GO:0000139 [Golgi membrane] GO:0002474 [antigen processing and presentation of peptide antigen via MHC class I] GO:0005515 [protein binding] GO:0005886 [plasma membrane] GO:0006955 [immune response] GO:0012507 [ER to Golgi transport vesicle membrane] GO:0016020 [membrane] GO:0016021 [integral to membrane] GO:0019221 [cytokine-mediated signaling pathway] GO:0019882 [antigen processing and presenta…	No	Yes	Yes	1	transmembrane receptor	plasma membrane	8.49	9.41	8.05	14.41	9.09	11.24	13.03	12.135	4	2.78405	0.00014549	2.47351	0.0409672	major histocompatibility complex, class I, C
HLA-DPB1	GO:0002504 [antigen processing and presentation of peptide or polysaccharide antigen via MHC class II] GO:0005515 [protein binding] GO:0005765 [lysosomal membrane] GO:0005768 [endosome] GO:0005783 [endoplasmic reticulum] GO:0005789 [endoplasmic reticulum membrane] GO:0005794 [Golgi apparatus] GO:0005886 [plasma membrane] GO:0006955 [immune response] GO:0010008 [endosome membrane] GO:0016020 [memb…	No	Yes	Yes	1	transmembrane receptor	plasma membrane	ND	ND	ND	9.38	11.79	16.66	ND	10.585	3	5.34087	0.00225558	11.348	0.0121022	major histocompatibility complex, class II, DP beta 1
HLA-DRA	GO:0005515 [protein binding] GO:0006955 [immune response] GO:0016020 [membrane] GO:0019882 [antigen processing and presentation] GO:0042613 [MHC class II protein complex] GO:0002504 [antigen processing and presentation of peptide or polysaccharide antigen via MHC class II] GO:0016021 [integral to membrane]	No	Yes	Yes	1	transmembrane receptor	integral to membrane	ND	8.66	12.13	13.53	12.4	21.43	13.67	13.6	4	3.20432	0.000901073	12.6464	0.000737051	major histocompatibility complex, class II, DR alpha
HLA-DRB1	GO:0002504 [antigen processing and presentation of peptide or polysaccharide antigen via MHC class II] GO:0005515 [protein binding] GO:0005765 [lysosomal membrane] GO:0005768 [endosome] GO:0005783 [endoplasmic reticulum] GO:0005789 [endoplasmic reticulum membrane] GO:0005794 [Golgi apparatus] GO:0005886 [plasma membrane] GO:0006955 [immune response] GO:0016020 [membrane] GO:0016021 [integral to m…	No	Yes	Yes	1	transmembrane receptor	plasma membrane	ND	15.06	14.17	16.89	14.09	22.43	11.74	15.49	4	2.43823	0.0593598	12.3451	0.00892622	major histocompatibility complex, class II, DR beta 1
HLA-DRB3	GO:0002504 [antigen processing and presentation of peptide or polysaccharide antigen via MHC class II] GO:0005515 [protein binding] GO:0006955 [immune response] GO:0016020 [membrane] GO:0016021 [integral to membrane] GO:0019882 [antigen processing and presentation] GO:0042613 [MHC class II protein complex]	No	Yes	Yes	1	transmembrane receptor	integral to membrane	14.56	11.13	12.93	16.2	14.57	14.7	14.43	14.635	4	-0.23534	0.578863	0.48546	0.532838	major histocompatibility complex, class II, DR beta 3
HM13	GO:0004190 [aspartic-type endopeptidase activity] GO:0005515 [protein binding] GO:0005783 [endoplasmic reticulum] GO:0005789 [endoplasmic reticulum membrane] GO:0005886 [plasma membrane] GO:0008233 [peptidase activity] GO:0009986 [cell surface] GO:0016021 [integral to membrane] GO:0033619 [membrane protein proteolysis]	No	Yes	No	9	peptidase	plasma membrane	8.31	10.88	12.51	15.16	16.11	21.69	17.62	16.865	4	4.29483	5.72991e-06	1.22631	0.419147	histocompatibility (minor) 13
HS2ST1	GO:0000139 [Golgi membrane] GO:0004394 [heparan sulfate 2-O-sulfotransferase activity] GO:0005794 [Golgi apparatus] GO:0008146 [sulfotransferase activity] GO:0016020 [membrane] GO:0016021 [integral to membrane] GO:0016740 [transferase activity] GO:0030202 [heparin metabolic process] GO:0060676 [ureteric bud formation]	No	Yes	Yes	0	enzyme	integral to membrane	ND	13.71	13.68	18.05	15.04	12.59	18.09	16.545	4	0.282222	0.582241	11.39	3.10923e-07	heparan sulfate 2-O-sulfotransferase 1
HS6ST2	GO:0008146 [sulfotransferase activity] GO:0016020 [membrane] GO:0016021 [integral to membrane] GO:0016740 [transferase activity]	No	Yes	Yes	1	enzyme	integral to membrane	ND	12.25	12.57	13.64	11.99	11.5	11.83	11.91	4	-0.71657	0.326108	7.42821	0.00253285	heparan sulfate 6-O-sulfotransferase 2
HSP90B1	GO:0000166 [nucleotide binding] GO:0001666 [response to hypoxia] GO:0003723 [RNA binding] GO:0005509 [calcium ion binding] GO:0005515 [protein binding] GO:0005524 [ATP binding] GO:0005783 [endoplasmic reticulum] GO:0005788 [endoplasmic reticulum lumen] GO:0005789 [endoplasmic reticulum membrane] GO:0005792 [microsome] GO:0005829 [cytosol] GO:0006457 [protein folding] GO:0006916 [anti-apoptosis] G…	No	Yes	Yes	0	other	plasma membrane	10.45	15.53	14.53	15.66	16.37	18.36	18	17.185	4	-1.51092	0.0280935	12.5057	3.03083e-09	heat shock protein 90kDa beta (Grp94), member 1
HYOU1	GO:0005524 [ATP binding] GO:0000166 [nucleotide binding] GO:0001666 [response to hypoxia] GO:0005515 [protein binding] GO:0005783 [endoplasmic reticulum] GO:0005788 [endoplasmic reticulum lumen] GO:0006950 [response to stress]	No	Yes	Yes	2	other	endoplasmic reticulum	7.42	9.79	11.04	13.78	15.23	17.69	16.19	15.71	4	0.138014	0.798291	12.2475	5.6104e-08	hypoxia up-regulated 1
ICAM1	GO:0001541 [ovarian follicle development] GO:0001666 [response to hypoxia] GO:0001772 [immunological synapse] GO:0001910 [regulation of leukocyte mediated cytotoxicity] GO:0001975 [response to amphetamine] GO:0002291 [T cell activation via T cell receptor contact with antigen bound to MHC molecule on antigen presenting cell] GO:0002457 [T cell antigen processing and presentation] GO:0002693 [posi…	No	Yes	Yes	1	cell adhesion	plasma membrane	10.95	12.97	13.08	18.41	14.75	16.75	20.71	17.58	4	3.00692	0.000128558	0.207348	0.835423	intercellular adhesion molecule 1	CD54
ICAM2	GO:0001931 [uropod] GO:0005178 [integrin binding] GO:0005515 [protein binding] GO:0005886 [plasma membrane] GO:0005887 [integral to plasma membrane] GO:0016337 [cell-cell adhesion] GO:0050776 [regulation of immune response] GO:0071944 [cell periphery]	No	Yes	Yes	1	cell adhesion	plasma membrane	13.79	11.58	12.46	9.8	12.03	14.38	11.29	11.66	4	-2.43324	4.98333e-05	-2.79496	0.00199006	intercellular adhesion molecule 2	CD102
ICAM3	GO:0005102 [receptor binding] GO:0005178 [integrin binding] GO:0005515 [protein binding] GO:0005886 [plasma membrane] GO:0005887 [integral to plasma membrane] GO:0016337 [cell-cell adhesion] GO:0050776 [regulation of immune response]	No	Yes	Yes	1	cell adhesion	plasma membrane	11.41	15.76	17.24	19.11	20.1	19.45	19.31	19.38	4	0.0439189	0.922747	-1.84494	0.002718	intercellular adhesion molecule 3	CD50
ICAM5	GO:0005515 [protein binding] GO:0005886 [plasma membrane] GO:0005887 [integral to plasma membrane] GO:0016337 [cell-cell adhesion]	No	Yes	Yes	1	cell adhesion	plasma membrane	11.63	15.86	17.42	17.26	17.02	17.03	18.36	17.145	4	-0.509838	0.248744	1.70591	0.0962335	intercellular adhesion molecule 5, telencephalin
ICOSLG	GO:0005102 [receptor binding] GO:0005515 [protein binding] GO:0005886 [plasma membrane] GO:0005887 [integral to plasma membrane] GO:0006952 [defense response] GO:0006972 [hyperosmotic response] GO:0007165 [signal transduction] GO:0009897 [external side of plasma membrane] GO:0016020 [membrane] GO:0016021 [integral to membrane] GO:0031295 [T cell costimulation] GO:0042104 [positive regulation of a…	No	Yes	Yes	1	other	plasma membrane	10.47	10.03	18.97	14.69	16.37	13.65	13.99	14.34	4	0.721339	0.161303	1.23579	0.241474	inducible T-cell co-stimulator ligand	CD275
IFI30	GO:0005576 [extracellular region] GO:0005764 [lysosome] GO:0005886 [plasma membrane] GO:0019221 [cytokine-mediated signaling pathway] GO:0030054 [cell junction] GO:0042590 [antigen processing and presentation of exogenous peptide antigen via MHC class I] GO:0043202 [lysosomal lumen] GO:0043231 [intracellular membrane-bounded organelle] GO:0060333 [interferon-gamma-mediated signaling pathway]	No	Yes	Yes	0	enzyme	plasma membrane	16.29	15.99	21.07	20.98	21.59	22.99	22.59	22.09	4	1.46048	0.0129799	-2.24887	0.00590185	interferon, gamma-inducible protein 30
IFNGR1	GO:0004872 [receptor activity] GO:0004906 [interferon-gamma receptor activity] GO:0005886 [plasma membrane] GO:0005887 [integral to plasma membrane] GO:0007165 [signal transduction] GO:0009615 [response to virus] GO:0019221 [cytokine-mediated signaling pathway] GO:0019955 [cytokine binding] GO:0060333 [interferon-gamma-mediated signaling pathway] GO:0060334 [regulation of interferon-gamma-mediate…	No	Yes	Yes	1	transmembrane receptor	plasma membrane	14.96	14.54	12.03	14.53	14.74	14.31	14.6	14.565	4	-0.0316078	0.942176	-0.467495	0.251684	interferon gamma receptor 1	CD119
IGF1R	GO:0000166 [nucleotide binding] GO:0004672 [protein kinase activity] GO:0004674 [protein serine/threonine kinase activity] GO:0004713 [protein tyrosine kinase activity] GO:0004714 [transmembrane receptor protein tyrosine kinase activity] GO:0004872 [receptor activity] GO:0005010 [insulin-like growth factor receptor activity] GO:0005158 [insulin receptor binding] GO:0005515 [protein binding] GO:00…	No	Yes	Yes	1	transmembrane receptor	plasma membrane	10.78	16.04	14.68	15.14	15.44	15.48	15.22	15.33	4	0.67142	0.0917783	-3.84165	7.58393e-07	insulin-like growth factor 1 receptor	CD221
IGF2R	GO:0001948 [glycoprotein binding] GO:0004872 [receptor activity] GO:0005010 [insulin-like growth factor receptor activity] GO:0005215 [transporter activity] GO:0005515 [protein binding] GO:0005520 [insulin-like growth factor binding] GO:0005537 [mannose binding] GO:0005624 [membrane fraction] GO:0005634 [nucleus] GO:0005641 [nuclear envelope lumen] GO:0005737 [cytoplasm] GO:0005765 [lysosomal mem…	No	Yes	Yes	1	transmembrane receptor	plasma membrane	9.18	13.53	15.39	18.87	15.16	14.83	20.29	17.015	4	1.75717	0.00256232	1.25254	0.104635	insulin-like growth factor 2 receptor	CD222
IGFBP3	GO:0001558 [regulation of cell growth] GO:0001933 [negative regulation of protein phosphorylation] GO:0005515 [protein binding] GO:0005520 [insulin-like growth factor binding] GO:0005576 [extracellular region] GO:0005615 [extracellular space] GO:0005634 [nucleus] GO:0006468 [protein phosphorylation] GO:0008160 [protein tyrosine phosphatase activator activity] GO:0008285 [negative regulation of ce…	No	Yes	Yes	0	other	extracellular	ND	11.61	ND	26.51	ND	ND	9.42	8.03	2	6.08806	0.00142577	13.3154	0.00774938	insulin-like growth factor binding protein 3
IGFBP7	GO:0001558 [regulation of cell growth] GO:0005515 [protein binding] GO:0005520 [insulin-like growth factor binding] GO:0005576 [extracellular region] GO:0005615 [extracellular space] GO:0007155 [cell adhesion] GO:0008285 [negative regulation of cell proliferation] GO:0031012 [extracellular matrix]	No	Yes	Yes	0	transporter	extracellular	10.14	13.76	14.74	18.16	16.87	16.56	22.09	17.515	4	1.15328	0.0268504	-2.37095	0.0495159	insulin-like growth factor binding protein 7
IGSF1	GO:0005515 [protein binding] GO:0004872 [receptor activity] GO:0005576 [extracellular region] GO:0007165 [signal transduction] GO:0015026 [coreceptor activity] GO:0016020 [membrane] GO:0016021 [integral to membrane] GO:0048186 [inhibin beta-A binding] GO:0048187 [inhibin beta-B binding]	No	Yes	Yes	3	other	extracellular	9.28	12.51	12.28	13.25	12.03	12.91	12.7	12.805	4	-0.635107	0.212651	-0.000456045	0.999586	immunoglobulin superfamily, member 1
IGSF3	GO:0005515 [protein binding] GO:0016020 [membrane] GO:0016021 [integral to membrane]	No	Yes	Yes	1	other	integral to membrane	11.37	13.48	13.25	17.39	16.74	17.36	17.47	17.375	4	0.782116	0.15277	2.33288	0.0242284	immunoglobulin superfamily, member 3
IGSF8	GO:0005515 [protein binding] GO:0006928 [cellular component movement] GO:0007338 [single fertilization] GO:0007399 [nervous system development] GO:0007519 [skeletal muscle tissue development] GO:0008283 [cell proliferation] GO:0016020 [membrane] GO:0016021 [integral to membrane]	No	Yes	Yes	1	other	integral to membrane	10.07	13.35	12.8	17.94	1ND	16.97	17.88	17.425	3	0.95048	0.0134586	3.43297	5.17725e-05	immunoglobulin superfamily, member 8	CD316
IL10RB	GO:0004872 [receptor activity] GO:0004920 [interleukin-10 receptor activity] GO:0005515 [protein binding] GO:0005886 [plasma membrane] GO:0006954 [inflammatory response] GO:0006955 [immune response] GO:0007165 [signal transduction] GO:0016021 [integral to membrane] GO:0032002 [interleukin-28 receptor complex]	No	Yes	Yes	1	transmembrane receptor	plasma membrane	17.73	14.52	14.2	14.4	16.34	18.73	16.42	16.38	4	-0.541134	0.347723	-1.8687	0.0137892	interleukin 10 receptor, beta	CDw210b
IL13RA2	GO:0004871 [signal transducer activity] GO:0004872 [receptor activity] GO:0004896 [cytokine receptor activity] GO:0005615 [extracellular space] GO:0005625 [soluble fraction] GO:0007165 [signal transduction] GO:0016020 [membrane] GO:0016021 [integral to membrane] GO:0019221 [cytokine-mediated signaling pathway]	No	Yes	Yes	1	transmembrane receptor	extracellular	10	11.76	12.87	20.91	23.91	14.05	21.3	21.105	4	3.18154	1.0799e-06	5.64441	0.000107944	interleukin 13 receptor, alpha 2	CD213a2
IL18R1	GO:0004872 [receptor activity] GO:0004888 [transmembrane signaling receptor activity] GO:0004908 [interleukin-1 receptor activity] GO:0005515 [protein binding] GO:0005886 [plasma membrane] GO:0006955 [immune response] GO:0007165 [signal transduction] GO:0016021 [integral to membrane] GO:0031224 [intrinsic to membrane] GO:0045087 [innate immune response]	No	Yes	Yes	1	transmembrane receptor	plasma membrane	ND	12.35	13.82	11.82	15.26	14.03	12.04	13.035	4	-0.94573	0.207812	8.60353	0.000566464	interleukin 18 receptor 1	CD218a
IL1RAP	GO:0004871 [signal transducer activity] GO:0004888 [transmembrane signaling receptor activity] GO:0004908 [interleukin-1 receptor activity] GO:0005515 [protein binding] GO:0005576 [extracellular region] GO:0005886 [plasma membrane] GO:0005887 [integral to plasma membrane] GO:0006461 [protein complex assembly] GO:0006954 [inflammatory response] GO:0006955 [immune response] GO:0007165 [signal trans…	No	Yes	Yes	1	transmembrane receptor	plasma membrane	7.55	11.16	9.91	15.61	19	13.63	18.75	17.18	4	4.67091	2.18464e-09	13.2583	3.64314e-08	interleukin 1 receptor accessory protein
IL2RG	GO:0004872 [receptor activity] GO:0004896 [cytokine receptor activity] GO:0004911 [interleukin-2 receptor activity] GO:0004913 [interleukin-4 receptor activity] GO:0004917 [interleukin-7 receptor activity] GO:0005515 [protein binding] GO:0005886 [plasma membrane] GO:0005887 [integral to plasma membrane] GO:0006955 [immune response] GO:0007165 [signal transduction] GO:0009897 [external side of pla…	No	Yes	Yes	1	transmembrane receptor	plasma membrane	ND	19.1	18.41	19.88	18.73	19.69	18.92	19.305	4	0.562221	0.327031	12.0075	4.55855e-05	interleukin 2 receptor, gamma (severe combined immunodeficiency)	CD132
IL3RA	GO:0004872 [receptor activity] GO:0004912 [interleukin-3 receptor activity] GO:0005515 [protein binding] GO:0005886 [plasma membrane] GO:0016021 [integral to membrane]	No	Yes	Yes	1	transmembrane receptor	plasma membrane	11.5	14.21	14.83	13.67	17.62	16.17	13.85	15.01	4	1.32513	0.0287677	0.501988	0.476292	interleukin 3 receptor, alpha (low affinity)	CD123
IL6ST	GO:0002675 [positive regulation of acute inflammatory response] GO:0002821 [positive regulation of adaptive immune response] GO:0004872 [receptor activity] GO:0004897 [ciliary neurotrophic factor receptor activity] GO:0004915 [interleukin-6 receptor activity] GO:0004923 [leukemia inhibitory factor receptor activity] GO:0004924 [oncostatin-M receptor activity] GO:0005127 [ciliary neurotrophic fact…	No	Yes	Yes	1	transmembrane receptor	plasma membrane	ND	11.52	15.52	14.97	16.38	14.31	15.72	15.345	4	1.47193	0.00600647	10.0465	6.6736e-05	interleukin 6 signal transducer (gp130, oncostatin M receptor)	CD130
IMPAD1	GO:0001501 [skeletal system development] GO:0001958 [endochondral ossification] GO:0002063 [chondrocyte development] GO:0005794 [Golgi apparatus] GO:0009791 [post-embryonic development] GO:0016020 [membrane] GO:0016021 [integral to membrane] GO:0016787 [hydrolase activity] GO:0030204 [chondroitin sulfate metabolic process] GO:0042733 [embryonic digit morphogenesis] GO:0046872 [metal ion binding]	No	Yes	No	1	enzyme	integral to membrane	10.24	10.88	13.34	15.76	17.5	17.51	17.81	17.505	4	1.13369	0.043083	-2.08206	0.000536218	inositol monophosphatase domain containing 1
INA	GO:0005200 [structural constituent of cytoskeleton] GO:0005883 [neurofilament] GO:0007275 [multicellular organismal development] GO:0007399 [nervous system development] GO:0030154 [cell differentiation] GO:0042246 [tissue regeneration] GO:0045104 [intermediate filament cytoskeleton organization] GO:0060052 [neurofilament cytoskeleton organization]	No	No	No	0	other	Unknown	15.37	9.81	12.88	12.72	14.94	13.76	12.57	13.24	4	-0.448847	0.362578	-3.85727	0.000186069	internexin neuronal intermediate filament protein, alpha
INSR	GO:0000166 [nucleotide binding] GO:0000187 [activation of MAPK activity] GO:0001933 [negative regulation of protein phosphorylation] GO:0001934 [positive regulation of protein phosphorylation] GO:0003007 [heart morphogenesis] GO:0004672 [protein kinase activity] GO:0004674 [protein serine/threonine kinase activity] GO:0004713 [protein tyrosine kinase activity] GO:0004714 [transmembrane receptor p…	No	Yes	Yes	1	kinase	plasma membrane	12.32	13.5	15.62	18.05	18.08	17.62	18.47	18.065	4	1.2978	0.00497999	-0.296404	0.436006	insulin receptor	CD220
ITFG1	GO:0005515 [protein binding] GO:0005576 [extracellular region] GO:0016020 [membrane] GO:0016021 [integral to membrane]	No	Yes	Yes	1	integrin	extracellular	ND	11.72	12.9	17.93	13.87	14.59	14.69	14.64	4	2.62798	3.29657e-07	11.6637	2.09212e-07	integrin alpha FG-GAP repeat containing 1
ITFG3	GO:0016020 [membrane] GO:0016021 [integral to membrane]	No	Yes	No	1	integrin	integral to membrane	8.75	13.18	13	17.9	16.17	13.35	19.8	17.035	4	2.00468	0.00875243	14.5116	1.2613e-06	integrin alpha FG-GAP repeat containing 3
ITGA1	GO:0000187 [activation of MAPK activity] GO:0001669 [acrosomal vesicle] GO:0004872 [receptor activity] GO:0005178 [integrin binding] GO:0005515 [protein binding] GO:0005518 [collagen binding] GO:0005624 [membrane fraction] GO:0005886 [plasma membrane] GO:0006936 [muscle contraction] GO:0007155 [cell adhesion] GO:0007160 [cell-matrix adhesion] GO:0007229 [integrin-mediated signaling pathway] GO:00…	No	Yes	Yes	1	integrin	plasma membrane	10.51	12.44	12.59	13.44	13.57	13.64	13.76	13.605	4	-0.204555	0.606044	0.157483	0.806473	integrin, alpha 1	CD49a
ITGA11	GO:0004872 [receptor activity] GO:0005515 [protein binding] GO:0005518 [collagen binding] GO:0005886 [plasma membrane] GO:0007155 [cell adhesion] GO:0007160 [cell-matrix adhesion] GO:0007229 [integrin-mediated signaling pathway] GO:0007517 [muscle organ development] GO:0008305 [integrin complex] GO:0016020 [membrane] GO:0016021 [integral to membrane]	No	Yes	Yes	1	integrin	plasma membrane	12.75	20.1	16.13	15.98	15.4	16.65	16.66	16.315	4	-0.509724	0.283842	-2.81589	3.86742e-06	integrin, alpha 11
ITGA2	GO:0004872 [receptor activity] GO:0005515 [protein binding] GO:0005518 [collagen binding] GO:0005886 [plasma membrane] GO:0007155 [cell adhesion] GO:0007160 [cell-matrix adhesion] GO:0007229 [integrin-mediated signaling pathway] GO:0007411 [axon guidance] GO:0007596 [blood coagulation] GO:0008305 [integrin complex] GO:0009887 [organ morphogenesis] GO:0009897 [external side of plasma membrane] GO:…	No	Yes	Yes	1	integrin	plasma membrane	10.8	16.86	16.2	13.94	14.55	14.73	18.59	14.64	4	1.29859	0.0133005	-0.770834	0.0970987	integrin, alpha 2 (CD49B, alpha 2 subunit of VLA-2 receptor)	CD49b
ITGA3	GO:0001764 [neuron migration] GO:0004872 [receptor activity] GO:0005515 [protein binding] GO:0005886 [plasma membrane] GO:0007155 [cell adhesion] GO:0007160 [cell-matrix adhesion] GO:0007229 [integrin-mediated signaling pathway] GO:0007596 [blood coagulation] GO:0007613 [memory] GO:0008305 [integrin complex] GO:0009986 [cell surface] GO:0016020 [membrane] GO:0016021 [integral to membrane] GO:0016…	No	Yes	Yes	1	integrin	plasma membrane	9.32	17.95	16.71	17.63	14.29	15.54	19.63	16.585	4	-1.07713	0.0668814	13.7671	7.46749e-08	integrin, alpha 3 (antigen CD49C, alpha 3 subunit of VLA-3 receptor)	CD49c
ITGA4	GO:0001968 [fibronectin binding] GO:0001974 [blood vessel remodeling] GO:0004872 [receptor activity] GO:0005515 [protein binding] GO:0005886 [plasma membrane] GO:0007155 [cell adhesion] GO:0007157 [heterophilic cell-cell adhesion] GO:0007159 [leukocyte cell-cell adhesion] GO:0007229 [integrin-mediated signaling pathway] GO:0007507 [heart development] GO:0007596 [blood coagulation] GO:0008305 [int…	No	Yes	Yes	1	integrin	plasma membrane	11.63	13.65	14.83	15.91	14.46	15.63	17.37	15.77	4	-1.9331	0.0014114	-1.59164	0.010244	integrin, alpha 4 (antigen CD49D, alpha 4 subunit of VLA-4 receptor)	CD49d
ITGA5	GO:0001525 [angiogenesis] GO:0001726 [ruffle] GO:0004872 [receptor activity] GO:0005161 [platelet-derived growth factor receptor binding] GO:0005178 [integrin binding] GO:0005515 [protein binding] GO:0005886 [plasma membrane] GO:0005911 [cell-cell junction] GO:0005925 [focal adhesion] GO:0007044 [cell-substrate junction assembly] GO:0007155 [cell adhesion] GO:0007157 [heterophilic cell-cell adhes…	No	Yes	Yes	1	integrin	plasma membrane	10.11	18.44	19.87	17.84	17.01	15.15	20.76	17.425	4	-0.99929	0.0676411	2.75328	0.034278	integrin, alpha 5 (fibronectin receptor, alpha polypeptide)	CD49e
ITGA6	GO:0004872 [receptor activity] GO:0005178 [integrin binding] GO:0005604 [basement membrane] GO:0005886 [plasma membrane] GO:0005913 [cell-cell adherens junction] GO:0007160 [cell-matrix adhesion] GO:0007229 [integrin-mediated signaling pathway] GO:0009897 [external side of plasma membrane] GO:0009925 [basal plasma membrane] GO:0010811 [positive regulation of cell-substrate adhesion] GO:0016021 [i…	No	Yes	Yes	1	integrin	plasma membrane	8.95	11.76	11.02	15.94	11.84	12.43	14.36	13.395	4	0.0590923	0.903793	2.27907	0.00977914	integrin, alpha 6	CD49f
ITGA7	GO:0007155 [cell adhesion] GO:0016477 [cell migration] GO:0043236 [laminin binding] GO:0048514 [blood vessel morphogenesis] GO:0004872 [receptor activity] GO:0005886 [plasma membrane] GO:0007160 [cell-matrix adhesion] GO:0007229 [integrin-mediated signaling pathway] GO:0007517 [muscle organ development] GO:0008305 [integrin complex] GO:0008360 [regulation of cell shape] GO:0016021 [integral to me…	No	Yes	Yes	1	integrin	plasma membrane	9.04	15.63	15.6	17.16	18.29	14.78	17.48	17.32	4	-1.17683	0.0320483	2.24579	0.0690377	integrin, alpha 7
ITGA9	GO:0004872 [receptor activity] GO:0005515 [protein binding] GO:0005518 [collagen binding] GO:0005624 [membrane fraction] GO:0005886 [plasma membrane] GO:0007155 [cell adhesion] GO:0007229 [integrin-mediated signaling pathway] GO:0007411 [axon guidance] GO:0008305 [integrin complex] GO:0016021 [integral to membrane] GO:0034679 [alpha9-beta1 integrin complex] GO:0042060 [wound healing] GO:0043236 […	No	Yes	Yes	1	integrin	plasma membrane	ND	12.74	12.9	15.92	15.53	15.26	15.48	15.505	4	2.19844	6.56061e-06	11.4219	1.43e-08	integrin, alpha 9
ITGAL	GO:0001772 [immunological synapse] GO:0002291 [T cell activation via T cell receptor contact with antigen bound to MHC molecule on antigen presenting cell] GO:0004872 [receptor activity] GO:0005515 [protein binding] GO:0005886 [plasma membrane] GO:0006928 [cellular component movement] GO:0006954 [inflammatory response] GO:0007155 [cell adhesion] GO:0007157 [heterophilic cell-cell adhesion] GO:000…	No	Yes	Yes	1	integrin	plasma membrane	11.95	12.63	14.81	17	18.6	17.77	17.08	17.425	4	-0.162762	0.78535	0.785845	0.353185	integrin, alpha L (antigen CD11A (p180), lymphocyte function-associated antigen 1; alpha polypeptide)	CD11a
ITGAM	GO:0001948 [glycoprotein binding] GO:0004872 [receptor activity] GO:0005515 [protein binding] GO:0005886 [plasma membrane] GO:0007155 [cell adhesion] GO:0007229 [integrin-mediated signaling pathway] GO:0007596 [blood coagulation] GO:0008305 [integrin complex] GO:0016020 [membrane] GO:0016021 [integral to membrane] GO:0050900 [leukocyte migration] GO:0001846 [opsonin binding] GO:0005634 [nucleus] …	No	Yes	Yes	1	integrin	plasma membrane	7.51	15.32	14.73	14.66	15.33	16.02	15.91	15.62	4	0.0601643	0.861994	11.9957	9.96238e-11	integrin, alpha M (complement component 3 receptor 3 subunit)	CD11b
ITGAV	GO:0001525 [angiogenesis] GO:0001568 [blood vessel development] GO:0001846 [opsonin binding] GO:0004872 [receptor activity] GO:0005515 [protein binding] GO:0005886 [plasma membrane] GO:0005887 [integral to plasma membrane] GO:0007155 [cell adhesion] GO:0007160 [cell-matrix adhesion] GO:0007229 [integrin-mediated signaling pathway] GO:0007411 [axon guidance] GO:0007596 [blood coagulation] GO:00082…	No	Yes	Yes	1	integrin	plasma membrane	8.33	14.68	15.69	18.82	17.66	16.46	20.63	18.24	4	1.4802	4.41344e-08	16.9984	7.55715e-08	integrin, alpha V (vitronectin receptor, alpha polypeptide, antigen CD51)	CD51
ITGAX	GO:0004872 [receptor activity] GO:0005515 [protein binding] GO:0005886 [plasma membrane] GO:0007155 [cell adhesion] GO:0007229 [integrin-mediated signaling pathway] GO:0007596 [blood coagulation] GO:0008305 [integrin complex] GO:0009887 [organ morphogenesis] GO:0009897 [external side of plasma membrane] GO:0016021 [integral to membrane] GO:0050900 [leukocyte migration] GO:0051607 [defense respons…	No	Yes	Yes	1	integrin	plasma membrane	10.93	16.22	15.68	20	20.97	20.5	18.71	20.25	4	0.766154	0.269685	-0.796999	0.688782	integrin, alpha X (complement component 3 receptor 4 subunit)	CD11c
ITGB1	GO:0000082 [G1/S transition of mitotic cell cycle] GO:0001669 [acrosomal vesicle] GO:0001701 [in utero embryonic development] GO:0001708 [cell fate specification] GO:0001726 [ruffle] GO:0001894 [tissue homeostasis] GO:0001948 [glycoprotein binding] GO:0001968 [fibronectin binding] GO:0002020 [protease binding] GO:0002042 [cell migration involved in sprouting angiogenesis] GO:0003779 [actin bindin…	No	Yes	Yes	1	integrin	plasma membrane	10.55	17.92	18.49	18.74	16.79	17.74	18.91	18.24	4	-0.943195	0.00744478	17.7505	3.27741e-06	integrin, beta 1 (fibronectin receptor, beta polypeptide, antigen CD29 includes MDF2, MSK12)	CD29
ITGB2	GO:0001948 [glycoprotein binding] GO:0004872 [receptor activity] GO:0005488 [binding] GO:0005515 [protein binding] GO:0005886 [plasma membrane] GO:0006915 [apoptosis] GO:0006954 [inflammatory response] GO:0007155 [cell adhesion] GO:0007159 [leukocyte cell-cell adhesion] GO:0007160 [cell-matrix adhesion] GO:0007229 [integrin-mediated signaling pathway] GO:0007267 [cell-cell signaling] GO:0007275 […	No	Yes	Yes	1	integrin	plasma membrane	10.73	14.68	16.66	18.22	18.4	17.27	18.03	18.125	4	1.92878	0.00112588	-1.7346	0.0048922	integrin, beta 2 (complement component 3 receptor 3 and 4 subunit)	CD18
ITGB3	GO:0000087 [M phase of mitotic cell cycle] GO:0000236 [mitotic prometaphase] GO:0000278 [mitotic cell cycle] GO:0004871 [signal transducer activity] GO:0005624 [membrane fraction] GO:0005634 [nucleus] GO:0005654 [nucleoplasm] GO:0005694 [chromosome] GO:0005737 [cytoplasm] GO:0005829 [cytosol] GO:0006334 [nucleosome assembly] GO:0006915 [apoptosis] GO:0007155 [cell adhesion] GO:0007165 [signal tra…	No	Yes	No	0	transmembrane receptor	extracellular	13.97	13.3	14.72	14.76	15.54	16.61	15.3	15.42	4	1.12928	0.00273323	-0.930117	0.120139	integrin, beta 3 (platelet glycoprotein IIIa, antigen CD61)	CD61
ITGB4	GO:0004872 [receptor activity] GO:0005488 [binding] GO:0005515 [protein binding] GO:0005886 [plasma membrane] GO:0007154 [cell communication] GO:0007155 [cell adhesion] GO:0007160 [cell-matrix adhesion] GO:0007229 [integrin-mediated signaling pathway] GO:0007275 [multicellular organismal development] GO:0008305 [integrin complex] GO:0009611 [response to wounding] GO:0009925 [basal plasma membrane…	No	Yes	Yes	1	integrin	plasma membrane	8.87	10.73	11.37	12.71	12.29	12.58	12.01	12.435	4	-1.12452e-05	0.999972	4.0691	0.000273605	integrin, beta 4	CD104
ITGB5	GO:0004872 [receptor activity] GO:0005488 [binding] GO:0005515 [protein binding] GO:0005886 [plasma membrane] GO:0006936 [muscle contraction] GO:0007155 [cell adhesion] GO:0007160 [cell-matrix adhesion] GO:0007229 [integrin-mediated signaling pathway] GO:0007275 [multicellular organismal development] GO:0008305 [integrin complex] GO:0016021 [integral to membrane]	No	Yes	Yes	1	integrin	plasma membrane	10.1	17.31	19.41	20.79	13	15.86	21.4	18.325	4	0.792713	0.22559	1.86271	0.092662	integrin, beta 5
ITGB7	GO:0004872 [receptor activity] GO:0005488 [binding] GO:0007155 [cell adhesion] GO:0007160 [cell-matrix adhesion] GO:0007229 [integrin-mediated signaling pathway] GO:0007275 [multicellular organismal development] GO:0008305 [integrin complex] GO:0016020 [membrane] GO:0016021 [integral to membrane] GO:0005886 [plasma membrane] GO:0042802 [identical protein binding] GO:0046872 [metal ion binding] GO…	No	Yes	Yes	1	integrin	plasma membrane	15.19	8.16	14.71	16.47	17.13	18	15.03	16.8	4	0.945787	0.131394	1.33495	0.0391191	integrin, beta 7
ITGB8	GO:0001573 [ganglioside metabolic process] GO:0004872 [receptor activity] GO:0005488 [binding] GO:0005515 [protein binding] GO:0005886 [plasma membrane] GO:0007155 [cell adhesion] GO:0007160 [cell-matrix adhesion] GO:0007229 [integrin-mediated signaling pathway] GO:0007275 [multicellular organismal development] GO:0008305 [integrin complex] GO:0016020 [membrane] GO:0016021 [integral to membrane] …	No	Yes	Yes	1	integrin	plasma membrane	8.45	9.39	9.21	12.24	14.94	15.62	13.63	14.285	4	3.8719	5.84164e-08	5.72182	0.000577732	integrin, beta 8
ITM2A	GO:0005515 [protein binding] GO:0016020 [membrane] GO:0016021 [integral to membrane]	No	Yes	No	1	other	integral to membrane	ND	ND	ND	ND	9.4	9.28	ND	7.96	2	1.58816	0.0685318	6.56805	0.0580243	integral membrane protein 2A
ITM2B	GO:0000139 [Golgi membrane] GO:0001540 [beta-amyloid binding] GO:0005515 [protein binding] GO:0005524 [ATP binding] GO:0005576 [extracellular region] GO:0005634 [nucleus] GO:0005794 [Golgi apparatus] GO:0005886 [plasma membrane] GO:0006915 [apoptosis] GO:0006917 [induction of apoptosis] GO:0007399 [nervous system development] GO:0016021 [integral to membrane] GO:0043231 [intracellular membrane-bo…	No	Yes	No	1	other	plasma membrane	ND	ND	ND	8.38	ND	12.32	18.29	10.35	3	4.61557	0.00014092	10.5898	0.00188153	integral membrane protein 2B
ITM2C	GO:0001540 [beta-amyloid binding] GO:0005515 [protein binding] GO:0005524 [ATP binding] GO:0005764 [lysosome] GO:0005765 [lysosomal membrane] GO:0005794 [Golgi apparatus] GO:0010977 [negative regulation of neuron projection development] GO:0012502 [induction of programmed cell death] GO:0016020 [membrane] GO:0016021 [integral to membrane] GO:0030182 [neuron differentiation] GO:0048471 [perinuclea…	No	Yes	No	1	other	integral to membrane	ND	ND	ND	8.36	11.99	25.64	10.31	11.15	4	6.67092	6.86643e-06	12.5227	0.000717316	integral membrane protein 2C
JAG1	GO:0001525 [angiogenesis] GO:0001709 [cell fate determination] GO:0002011 [morphogenesis of an epithelial sheet] GO:0005112 [Notch binding] GO:0005198 [structural molecule activity] GO:0005509 [calcium ion binding] GO:0005515 [protein binding] GO:0005576 [extracellular region] GO:0005886 [plasma membrane] GO:0005887 [integral to plasma membrane] GO:0007154 [cell communication] GO:0007219 [Notch s…	No	Yes	Yes	1	growth factor	plasma membrane	8.79	18.9	13.11	15.62	23.14	16.84	17.9	17.37	4	-0.0987561	0.856381	5.83322	0.000159126	jagged 1 (Alagille syndrome)	CD339
JAM2	GO:0005515 [protein binding] GO:0005886 [plasma membrane] GO:0005887 [integral to plasma membrane] GO:0005923 [tight junction] GO:0007596 [blood coagulation] GO:0016337 [cell-cell adhesion] GO:0030054 [cell junction] GO:0046982 [protein heterodimerization activity] GO:0050900 [leukocyte migration]	No	Yes	Yes	1	cell adhesion	plasma membrane	11.26	11.29	11.3	13.13	14.09	13.55	20.26	13.82	4	3.3667	0.000158519	3.59615	0.0229575	junctional adhesion molecule 2	CD322
JAM3	GO:0001525 [angiogenesis] GO:0001780 [neutrophil homeostasis] GO:0002250 [adaptive immune response] GO:0002318 [myeloid progenitor cell differentiation] GO:0002523 [leukocyte migration involved in inflammatory response] GO:0005178 [integrin binding] GO:0005515 [protein binding] GO:0005576 [extracellular region] GO:0005615 [extracellular space] GO:0005886 [plasma membrane] GO:0005911 [cell-cell ju…	No	Yes	Yes	2	cell adhesion	plasma membrane	12.48	21.91	22.86	18.61	20.64	17.62	22.32	19.625	4	-0.347461	0.406695	-0.432418	0.652976	junctional adhesion molecule 3
KIAA0319L	GO:0005515 [protein binding] GO:0016020 [membrane] GO:0016021 [integral to membrane] GO:0044433 [cytoplasmic vesicle part]	No	Yes	No	1	other	integral to membrane	7.98	ND	7.08	12.99	14.82	7.84	13.21	13.1	4	4.43212	6.36022e-06	0.659626	0.609005	KIAA0319-like
KIAA1161	GO:0005515 [protein binding] GO:0005975 [carbohydrate metabolic process] GO:0016020 [membrane] GO:0016021 [integral to membrane] GO:0031965 [nuclear membrane] GO:0043568 [positive regulation of insulin-like growth factor receptor signaling pathway] GO:0048741 [skeletal muscle fiber development] GO:0051897 [positive regulation of protein kinase B signaling cascade]	No	Yes	Yes	0	enzyme	integral to membrane	15.6	11.65	13.7	16.51	14.62	16.05	16.52	16.28	4	1.30718	0.00243443	-2.84045	0.000185934	KIAA1161
KIAA2013	GO:0016020 [membrane] GO:0016021 [integral to membrane]	No	Yes	Yes	1	other	integral to membrane	12.84	14.38	12.52	17.69	17.79	17.71	18.46	17.75	4	1.50196	5.2991e-05	0.453784	0.563607	KIAA2013
KIRREL	GO:0005515 [protein binding] GO:0005886 [plasma membrane] GO:0005911 [cell-cell junction] GO:0007588 [excretion] GO:0016020 [membrane] GO:0016021 [integral to membrane] GO:0031253 [cell projection membrane] GO:0043198 [dendritic shaft]	No	Yes	Yes	1	other	plasma membrane	8.31	14.99	18.77	18.02	16.5	16.12	18.41	17.26	4	1.03364	0.0255188	0.0946377	0.937684	kin of IRRE like (Drosophila)
KIT	GO:0000166 [nucleotide binding] GO:0002318 [myeloid progenitor cell differentiation] GO:0002320 [lymphoid progenitor cell differentiation] GO:0002573 [myeloid leukocyte differentiation] GO:0004672 [protein kinase activity] GO:0004674 [protein serine/threonine kinase activity] GO:0004713 [protein tyrosine kinase activity] GO:0004714 [transmembrane receptor protein tyrosine kinase activity] GO:0004…	No	Yes	Yes	1	kinase	plasma membrane	13.85	9.58	11.02	17.88	17.16	15.69	15.52	16.425	4	1.3985	0.000982115	0.466443	0.58103	v-kit Hardy-Zuckerman 4 feline sarcoma viral oncogene homolog	CD117
KRT13	GO:0005198 [structural molecule activity] GO:0005515 [protein binding] GO:0005882 [intermediate filament] GO:0008544 [epidermis development] GO:0009314 [response to radiation] GO:0043587 [tongue morphogenesis] GO:0071300 [cellular response to retinoic acid]	No	No	No	0	other	Unknown	9.53	13.67	13.26	17.4	15.96	15.47	13.94	15.715	4	0.491625	0.334234	2.69667	0.0301476	keratin 13
KRT8	GO:0005198 [structural molecule activity] GO:0005515 [protein binding] GO:0005634 [nucleus] GO:0005654 [nucleoplasm] GO:0005737 [cytoplasm] GO:0005882 [intermediate filament] GO:0007010 [cytoskeleton organization] GO:0016363 [nuclear matrix] GO:0044419 [interspecies interaction between organisms] GO:0045095 [keratin filament]	No	No	Yes	0	other	nucleus	10.85	18.24	19.66	18.76	19.25	17.66	17.49	18.21	4	-1.41253	0.00023407	11.4383	4.00661e-10	keratin 8
KTN1	GO:0003674 [molecular_function] GO:0005624 [membrane fraction] GO:0005783 [endoplasmic reticulum] GO:0005789 [endoplasmic reticulum membrane] GO:0005887 [integral to plasma membrane] GO:0007018 [microtubule-based movement] GO:0016020 [membrane] GO:0016021 [integral to membrane] GO:0004872 [receptor activity]	No	Yes	Yes	1	transmembrane receptor	plasma membrane	8.22	8.71	10.12	9.93	12.09	13.85	14.51	12.97	4	3.27548	1.68085e-06	11.7802	5.56703e-09	kinectin 1 (kinesin receptor)
L1CAM	GO:0005178 [integrin binding] GO:0005515 [protein binding] GO:0005624 [membrane fraction] GO:0005886 [plasma membrane] GO:0007155 [cell adhesion] GO:0007156 [homophilic cell adhesion] GO:0007157 [heterophilic cell-cell adhesion] GO:0007159 [leukocyte cell-cell adhesion] GO:0007166 [cell surface receptor linked signaling pathway] GO:0007275 [multicellular organismal development] GO:0007399 [nervou…	No	Yes	Yes	1	cell adhesion	plasma membrane	10.04	13.68	13.38	15.64	15.28	15.65	16.18	15.645	4	1.87921	0.00421252	-2.95993	5.99562e-05	L1 cell adhesion molecule	CD171
LAIR1	GO:0004872 [receptor activity] GO:0005515 [protein binding] GO:0005886 [plasma membrane] GO:0016021 [integral to membrane]	No	Yes	Yes	1	transmembrane receptor	plasma membrane	12.6	12.17	17.17	15.81	17.83	19.05	15.78	16.82	4	-0.723972	0.141383	2.42596	0.00879221	leukocyte-associated immunoglobulin-like receptor 1	CD305
LAMA4	GO:0001568 [blood vessel development] GO:0005102 [receptor binding] GO:0005201 [extracellular matrix structural constituent] GO:0005515 [protein binding] GO:0005576 [extracellular region] GO:0005604 [basement membrane] GO:0005605 [basal lamina] GO:0005606 [laminin-1 complex] GO:0030155 [regulation of cell adhesion] GO:0030334 [regulation of cell migration] GO:0045995 [regulation of embryonic deve…	No	Yes	Yes	0	enzyme	extracellular	8.17	15.36	19.3	16.77	14.47	15.3	16.83	16.035	4	-1.33842	0.00128103	1.96903	0.00201454	laminin, alpha 4
LAMA5	GO:0001525 [angiogenesis] GO:0001658 [branching involved in ureteric bud morphogenesis] GO:0001738 [morphogenesis of a polarized epithelium] GO:0001755 [neural crest cell migration] GO:0001942 [hair follicle development] GO:0005178 [integrin binding] GO:0005198 [structural molecule activity] GO:0005488 [binding] GO:0005515 [protein binding] GO:0005576 [extracellular region] GO:0005578 [proteinace…	No	Yes	Yes	0	cell adhesion	plasma membrane	11.31	14.82	15.18	18.75	18.2	18.97	18.33	18.54	4	2.6831	0.000344575	13.0358	0.000167954	laminin, alpha 5
LAMB1	GO:0005178 [integrin binding] GO:0005198 [structural molecule activity] GO:0005201 [extracellular matrix structural constituent] GO:0005515 [protein binding] GO:0005576 [extracellular region] GO:0005578 [proteinaceous extracellular matrix] GO:0005604 [basement membrane] GO:0005605 [basal lamina] GO:0005606 [laminin-1 complex] GO:0005607 [laminin-2 complex] GO:0005615 [extracellular space] GO:0007…	No	Yes	Yes	0	other	extracellular	7.39	18.25	17.79	18.88	14.07	14.56	15.98	15.27	4	-1.17341	0.0160666	2.70217	0.00455135	laminin, beta 1
LAMC1	GO:0005201 [extracellular matrix structural constituent] GO:0005515 [protein binding] GO:0005576 [extracellular region] GO:0005604 [basement membrane] GO:0005606 [laminin-1 complex] GO:0005615 [extracellular space] GO:0006461 [protein complex assembly] GO:0007155 [cell adhesion] GO:0007411 [axon guidance] GO:0007492 [endoderm development] GO:0016477 [cell migration] GO:0022617 [extracellular matr…	No	Yes	Yes	0	other	extracellular	9.16	16.72	18.78	18.26	13.69	12.66	15.5	14.595	4	-0.434955	0.411241	0.792032	0.298281	laminin, gamma 1 (formerly LAMB2)
LAMP1	GO:0005624 [membrane fraction] GO:0005764 [lysosome] GO:0005765 [lysosomal membrane] GO:0005768 [endosome] GO:0005770 [late endosome] GO:0005771 [multivesicular body] GO:0005887 [integral to plasma membrane] GO:0006914 [autophagy] GO:0009897 [external side of plasma membrane] GO:0010008 [endosome membrane] GO:0030425 [dendrite] GO:0031410 [cytoplasmic vesicle] GO:0031982 [vesicle] GO:0042383 [sar…	Yes	Yes	Yes	1	other	plasma membrane	11.26	14.92	18.52	20.13	19.17	18.81	19.41	19.29	4	0.934589	0.00836309	3.27655	0.00194796	lysosomal-associated membrane protein 1	CD107a
LAMP2	GO:0002576 [platelet degranulation] GO:0005624 [membrane fraction] GO:0005764 [lysosome] GO:0005765 [lysosomal membrane] GO:0005770 [late endosome] GO:0005886 [plasma membrane] GO:0007596 [blood coagulation] GO:0010008 [endosome membrane] GO:0016021 [integral to membrane] GO:0030168 [platelet activation] GO:0031088 [platelet dense granule membrane] GO:0016020 [membrane] GO:0005768 [endosome] GO:0…	Yes	Yes	Yes	1	enzyme	plasma membrane	9.36	14.61	14.31	19.25	17.02	26.34	21.57	20.41	4	2.29518	6.9797e-12	8.23261	0.0123729	lysosomal-associated membrane protein 2	CD107b
LASS2	GO:0003700 [sequence-specific DNA binding transcription factor activity] GO:0005515 [protein binding] GO:0005634 [nucleus] GO:0005783 [endoplasmic reticulum] GO:0005789 [endoplasmic reticulum membrane] GO:0006665 [sphingolipid metabolic process] GO:0008610 [lipid biosynthetic process] GO:0016020 [membrane] GO:0016021 [integral to membrane] GO:0030148 [sphingolipid biosynthetic process] GO:0031965…	No	Yes	Yes	6	transcription regulator	integral to membrane	ND	21.97	21.91	22.24	23.68	24.54	22.57	23.125	4	1.57904	0.00797022	11.8636	8.08732e-06	LAG1 homolog, ceramide synthase 2
LAYN	GO:0005488 [binding] GO:0001726 [ruffle] GO:0005529 [sugar binding] GO:0005540 [hyaluronic acid binding] GO:0009986 [cell surface] GO:0016020 [membrane] GO:0016021 [integral to membrane]	No	Yes	Yes	1	other	integral to membrane	8.8	11.64	12.46	15.18	16.37	17.86	15.22	15.795	4	-0.87783	0.0995101	2.27679	0.0162222	layilin
LCN2	GO:0002020 [protease binding] GO:0005215 [transporter activity] GO:0005488 [binding] GO:0005506 [iron ion binding] GO:0005576 [extracellular region] GO:0005615 [extracellular space] GO:0005829 [cytosol] GO:0006811 [ion transport] GO:0006979 [response to oxidative stress] GO:0009615 [response to virus] GO:0009617 [response to bacterium] GO:0009635 [response to herbicide] GO:0010628 [positive regul…	No	Yes	Yes	0	transporter	extracellular	ND	7.88	10.46	11.72	13.11	10.98	10.96	11.35	4	1.37064	0.00216322	7.39552	0.000659757	lipocalin 2
LDLR	GO:0004872 [receptor activity] GO:0005041 [low-density lipoprotein receptor activity] GO:0005509 [calcium ion binding] GO:0005515 [protein binding] GO:0005764 [lysosome] GO:0005768 [endosome] GO:0005769 [early endosome] GO:0005886 [plasma membrane] GO:0005887 [integral to plasma membrane] GO:0005901 [caveola] GO:0005905 [coated pit] GO:0006629 [lipid metabolic process] GO:0006810 [transport] GO:0…	No	Yes	Yes	1	transporter	plasma membrane	8.28	15.82	19.09	18.94	21.91	15.31	19.09	19.015	4	1.53108	0.0128124	-0.281315	0.793882	low density lipoprotein receptor
LEPR	GO:0004888 [transmembrane signaling receptor activity] GO:0004896 [cytokine receptor activity] GO:0005515 [protein binding] GO:0005576 [extracellular region] GO:0005886 [plasma membrane] GO:0006112 [energy reserve metabolic process] GO:0007166 [cell surface receptor linked signaling pathway] GO:0007275 [multicellular organismal development] GO:0008203 [cholesterol metabolic process] GO:0016021 [i…	No	Yes	Yes	2	transmembrane receptor	plasma membrane	ND	11.52	12.6	11.68	12.57	11.86	12.26	12.06	4	1.05288	0.0635629	10.936	1.59159e-06	leptin receptor	CD295
LEPRE1	GO:0003674 [molecular_function] GO:0005488 [binding] GO:0005506 [iron ion binding] GO:0005575 [cellular_component] GO:0005576 [extracellular region] GO:0005578 [proteinaceous extracellular matrix] GO:0005634 [nucleus] GO:0005737 [cytoplasm] GO:0005783 [endoplasmic reticulum] GO:0008285 [negative regulation of cell proliferation] GO:0016049 [cell growth] GO:0019797 [procollagen-proline 3-dioxygena…	No	Yes	Yes	0	enzyme	extracellular	ND	12.75	16.83	17.07	13.99	14.38	13.05	14.185	4	-0.883594	0.0517726	8.92762	2.7302e-05	leucine proline-enriched proteoglycan (leprecan) 1
LGALS3BP	GO:0005044 [scavenger receptor activity] GO:0005515 [protein binding] GO:0005576 [extracellular region] GO:0005578 [proteinaceous extracellular matrix] GO:0005615 [extracellular space] GO:0006968 [cellular defense response] GO:0007155 [cell adhesion] GO:0007165 [signal transduction] GO:0016020 [membrane] GO:0031012 [extracellular matrix]	No	Yes	Yes	0	transmembrane receptor	extracellular	9.9	12.3	13.77	19.32	19.37	16.52	20.25	19.345	4	4.4733	5.37476e-22	16.718	1.42017e-05	lectin, galactoside-binding, soluble, 3 binding protein
LILRB4	GO:0003823 [antigen binding] GO:0004872 [receptor activity] GO:0005515 [protein binding] GO:0005886 [plasma membrane] GO:0007165 [signal transduction] GO:0016021 [integral to membrane]	No	No	Yes	1	other	plasma membrane	9.15	10.7	12.57	12.27	13.77	11.31	10.47	11.79	4	2.16244	9.02979e-06	-3.90057	9.12856e-10	leukocyte immunoglobulin-like receptor, subfamily B (with TM and ITIM domains), member 4	CD85K
LMAN2	GO:0000139 [Golgi membrane] GO:0005529 [sugar binding] GO:0005783 [endoplasmic reticulum] GO:0005789 [endoplasmic reticulum membrane] GO:0005793 [endoplasmic reticulum-Golgi intermediate compartment] GO:0005794 [Golgi apparatus] GO:0015031 [protein transport] GO:0016020 [membrane] GO:0016021 [integral to membrane] GO:0033116 [endoplasmic reticulum-Golgi intermediate compartment membrane] GO:00468…	No	Yes	Yes	1	transporter	integral to membrane	8.79	11.8	12.46	16.12	14.35	20.87	17.32	16.72	4	2.91724	5.32382e-06	15.4088	0.00137319	lectin, mannose-binding 2
LMBRD1	GO:0005765 [lysosomal membrane] GO:0006810 [transport] GO:0016020 [membrane] GO:0016021 [integral to membrane] GO:0031419 [cobalamin binding] GO:0044419 [interspecies interaction between organisms]	No	Yes	Yes	9	transporter	integral to membrane	ND	13.95	13.06	20.17	21.86	14.2	20.49	20.33	4	3.47069	2.19301e-08	13.4732	2.45904e-08	LMBR1 domain containing 1
LMBRD2	GO:0016020 [membrane] GO:0016021 [integral to membrane]	No	Yes	Yes	9	other	integral to membrane	14.15	21.31	22	22.74	22.93	23.76	23.94	23.345	4	1.96849	2.26973e-05	2.12089	0.0328539	LMBR1 domain containing 2
LMF2	GO:0005783 [endoplasmic reticulum] GO:0005789 [endoplasmic reticulum membrane] GO:0016020 [membrane] GO:0016021 [integral to membrane]	No	Yes	Yes	11	other	integral to membrane	ND	ND	ND	9.33	9.36	ND	15.39	9.345	3	3.69252	0.00488654	9.92779	0.0155839	lipase maturation factor 2
LNPEP	GO:0000209 [protein polyubiquitination] GO:0002474 [antigen processing and presentation of peptide antigen via MHC class I] GO:0004177 [aminopeptidase activity] GO:0005515 [protein binding] GO:0005576 [extracellular region] GO:0005622 [intracellular] GO:0005624 [membrane fraction] GO:0005792 [microsome] GO:0005829 [cytosol] GO:0005886 [plasma membrane] GO:0005887 [integral to plasma membrane] GO:…	No	Yes	No	1	peptidase	plasma membrane	8.16	14.71	15.06	18.15	17.27	15.7	18.5	17.71	4	1.06529	0.00332841	13.9471	4.45619e-08	leucyl/cystinyl aminopeptidase
LOX	GO:0001568 [blood vessel development] GO:0004720 [protein-lysine 6-oxidase activity] GO:0005507 [copper ion binding] GO:0005515 [protein binding] GO:0005576 [extracellular region] GO:0005578 [proteinaceous extracellular matrix] GO:0005581 [collagen] GO:0005615 [extracellular space] GO:0005634 [nucleus] GO:0006464 [protein modification process] GO:0009725 [response to hormone stimulus] GO:0016491 …	No	Yes	Yes	0	enzyme	extracellular	ND	23.73	24.23	17.07	18.05	15.3	22.39	17.56	4	-1.69376	0.0079608	10.3323	8.62383e-05	lysyl oxidase
LOXL2	GO:0005044 [scavenger receptor activity] GO:0005507 [copper ion binding] GO:0005576 [extracellular region] GO:0005615 [extracellular space] GO:0006464 [protein modification process] GO:0007155 [cell adhesion] GO:0007568 [aging] GO:0009055 [electron carrier activity] GO:0016020 [membrane] GO:0016491 [oxidoreductase activity] GO:0046872 [metal ion binding]	No	Yes	Yes	0	enzyme	extracellular	13.88	18.36	20.03	17.44	16.23	15.84	16.42	16.325	4	-1.44978	0.000200941	-1.31297	0.0203281	lysyl oxidase-like 2
LPAR1	GO:0000187 [activation of MAPK activity] GO:0001619 [lysosphingolipid and lysophosphatidic acid receptor activity] GO:0001965 [G-protein alpha-subunit binding] GO:0004872 [receptor activity] GO:0004930 [G-protein coupled receptor activity] GO:0005515 [protein binding] GO:0005543 [phospholipid binding] GO:0005737 [cytoplasm] GO:0005886 [plasma membrane] GO:0005887 [integral to plasma membrane] GO:…	No	Yes	No	7	G-protein coupled receptor	plasma membrane	12.87	15.67	21.53	20.5	17.39	16.8	18.62	18.005	4	-0.717289	0.190784	0.732668	0.517169	lysophosphatidic acid receptor 1
LPHN2	GO:0004888 [transmembrane signaling receptor activity] GO:0004930 [G-protein coupled receptor activity] GO:0005515 [protein binding] GO:0005529 [sugar binding] GO:0007166 [cell surface receptor linked signaling pathway] GO:0007218 [neuropeptide signaling pathway] GO:0007420 [brain development] GO:0016020 [membrane] GO:0019717 [synaptosome] GO:0030165 [PDZ domain binding] GO:0005886 [plasma membra…	No	Yes	Yes	7	G-protein coupled receptor	plasma membrane	9.26	15.96	19.63	16.56	15.87	15.93	16.05	15.99	4	-1.20998	0.00846958	-4.09979	0.00302147	latrophilin 2
LPHN3	GO:0004888 [transmembrane signaling receptor activity] GO:0004930 [G-protein coupled receptor activity] GO:0005515 [protein binding] GO:0005529 [sugar binding] GO:0007166 [cell surface receptor linked signaling pathway] GO:0007218 [neuropeptide signaling pathway] GO:0016020 [membrane] GO:0005886 [plasma membrane] GO:0016021 [integral to membrane] GO:0007186 [G-protein coupled receptor protein sig…	No	Yes	Yes	7	G-protein coupled receptor	plasma membrane	8.41	12.48	11.84	14.82	21.3	16.01	19.37	17.69	4	2.27876	0.000173139	13.2237	4.38793e-07	latrophilin 3
LPL	GO:0004465 [lipoprotein lipase activity] GO:0004620 [phospholipase activity] GO:0004806 [triglyceride lipase activity] GO:0005102 [receptor binding] GO:0005515 [protein binding] GO:0005576 [extracellular region] GO:0005615 [extracellular space] GO:0005886 [plasma membrane] GO:0006629 [lipid metabolic process] GO:0006633 [fatty acid biosynthetic process] GO:0006641 [triglyceride metabolic process]…	No	Yes	Yes	0	enzyme	plasma membrane	ND	ND	ND	9.33	ND	12.84	17.86	11.085	3	4.51133	0.00164148	10.4594	0.0100564	lipoprotein lipase
LRIG1	GO:0005515 [protein binding] GO:0016020 [membrane] GO:0016021 [integral to membrane]	No	Yes	Yes	1	other	integral to membrane	15.34	19.73	24.93	25.14	23.16	24.12	24.52	24.32	4	-0.0299946	0.958547	0.211589	0.836437	leucine-rich repeats and immunoglobulin-like domains 1
LRP1	GO:0002020 [protease binding] GO:0004872 [receptor activity] GO:0005509 [calcium ion binding] GO:0005515 [protein binding] GO:0005624 [membrane fraction] GO:0005634 [nucleus] GO:0005737 [cytoplasm] GO:0005768 [endosome] GO:0005886 [plasma membrane] GO:0005887 [integral to plasma membrane] GO:0005905 [coated pit] GO:0006898 [receptor-mediated endocytosis] GO:0007205 [activation of protein kinase C…	No	Yes	Yes	1	transmembrane receptor	plasma membrane	10.6	16.19	18.7	17.22	21.06	14.18	15.68	16.45	4	-0.24833	0.634834	0.22849	0.744605	low density lipoprotein-related protein 1 (alpha-2-macroglobulin receptor)	CD91
LRP11	GO:0004872 [receptor activity] GO:0005515 [protein binding] GO:0016020 [membrane] GO:0016021 [integral to membrane]	No	Yes	Yes	1	transmembrane receptor	integral to membrane	ND	ND	ND	ND	9.19	12.96	ND	7.915	2	3.10626	0.0255409	6.34147	0.0735373	low density lipoprotein receptor-related protein 11
LRP4	GO:0001822 [kidney development] GO:0001942 [hair follicle development] GO:0004872 [receptor activity] GO:0005509 [calcium ion binding] GO:0005515 [protein binding] GO:0005575 [cellular_component] GO:0005886 [plasma membrane] GO:0006897 [endocytosis] GO:0008104 [protein localization] GO:0009953 [dorsal/ventral pattern formation] GO:0009954 [proximal/distal pattern formation] GO:0016021 [integral t…	No	Yes	Yes	1	other	plasma membrane	11.69	8.78	10.98	13.32	14.41	12.29	12.92	13.12	4	1.96602	9.93498e-05	0.146832	0.828116	low density lipoprotein receptor-related protein 4
LRP8	GO:0004888 [transmembrane signaling receptor activity] GO:0005509 [calcium ion binding] GO:0005515 [protein binding] GO:0005576 [extracellular region] GO:0005886 [plasma membrane] GO:0005901 [caveola] GO:0006508 [proteolysis] GO:0006629 [lipid metabolic process] GO:0006897 [endocytosis] GO:0007165 [signal transduction] GO:0007596 [blood coagulation] GO:0016021 [integral to membrane] GO:0019221 [c…	No	Yes	Yes	1	transmembrane receptor	plasma membrane	8.15	10.75	10.73	18.16	16.3	13.71	18.77	17.23	4	2.36943	0.000151167	14.5955	6.62616e-09	low density lipoprotein receptor-related protein 8, apolipoprotein e receptor
LRRC15	GO:0016020 [membrane] GO:0016021 [integral to membrane]	No	Yes	Yes	1	other	integral to membrane	ND	13.59	15.1	16.38	14.71	15.46	14.8	15.13	4	-0.240842	0.493762	10.9769	2.31934e-12	leucine rich repeat containing 15
LRRC4B	GO:0005515 [protein binding] GO:0005886 [plasma membrane] GO:0016021 [integral to membrane] GO:0030054 [cell junction] GO:0042734 [presynaptic membrane] GO:0045202 [synapse]	No	Yes	Yes	1	transmembrane receptor	plasma membrane	7.59	10.57	11.74	12.64	20.96	18.19	13.11	15.65	4	0.197245	0.696017	1.35525	0.197655	leucine rich repeat containing 4B
LRRC8A	GO:0002329 [pre-B cell differentiation] GO:0016020 [membrane] GO:0016021 [integral to membrane] GO:0030154 [cell differentiation]	No	Yes	No	4	enzyme	integral to membrane	ND	14.86	16.03	17.35	18.37	15.77	16.1	16.725	4	1.29868	0.00283045	12.7398	2.00331e-11	leucine rich repeat containing 8 family, member A
LRRC8C	GO:0005783 [endoplasmic reticulum] GO:0005789 [endoplasmic reticulum membrane] GO:0016020 [membrane] GO:0016021 [integral to membrane]	No	Yes	No	4	other	integral to membrane	ND	8.89	9.63	12.23	9.83	11.68	10.99	11.335	4	-0.913196	0.148616	9.66292	1.61438e-07	leucine rich repeat containing 8 family, member C
LRRC8D	GO:0005515 [protein binding] GO:0016020 [membrane] GO:0016021 [integral to membrane]	No	Yes	No	4	other	integral to membrane	9.93	12.32	13.39	14.1	14.04	14.37	14.1	14.1	4	1.33837	0.0042663	-1.10761	0.230013	leucine rich repeat containing 8 family, member D
LRRN1	GO:0005515 [protein binding] GO:0016020 [membrane] GO:0016021 [integral to membrane]	No	Yes	Yes	1	transmembrane receptor	integral to membrane	ND	ND	ND	ND	12.46	ND	ND	6.64	1	2.38813	0.0417706	8.09815	0.0445326	leucine rich repeat neuronal 1
LRRN2	GO:0004872 [receptor activity] GO:0005515 [protein binding] GO:0007155 [cell adhesion] GO:0007165 [signal transduction] GO:0016020 [membrane] GO:0016021 [integral to membrane]	No	Yes	Yes	1	other	integral to membrane	ND	ND	ND	ND	ND	17.68	ND	6.64	1	4.86637	0.000784607	11.0694	0.00461122	leucine rich repeat neuronal 2
LRRTM2	GO:0005886 [plasma membrane] GO:0016021 [integral to membrane] GO:0030054 [cell junction] GO:0045202 [synapse] GO:0045211 [postsynaptic membrane]	No	Yes	Yes	1	transmembrane receptor	plasma membrane	ND	10.98	12.65	14.32	22.81	18.1	14.49	16.295	4	2.73754	0.000289835	12.5157	4.89665e-06	leucine rich repeat transmembrane neuronal 2
LSAMP	GO:0005515 [protein binding] GO:0005886 [plasma membrane] GO:0007155 [cell adhesion] GO:0007399 [nervous system development] GO:0031225 [anchored to membrane]	No	Yes	Yes	1	cell adhesion	plasma membrane	12.48	13.05	14.65	20.2	24.35	18.31	21.91	21.055	4	2.97036	0.000133261	-0.782659	0.359194	limbic system-associated membrane protein
LTBP1	GO:0005509 [calcium ion binding] GO:0005515 [protein binding] GO:0005488 [binding] GO:0005024 [transforming growth factor beta receptor activity] GO:0005576 [extracellular region] GO:0005578 [proteinaceous extracellular matrix] GO:0019838 [growth factor binding] GO:0031012 [extracellular matrix] GO:0035583 [negative regulation of transforming growth factor beta receptor signaling pathway by extra…	No	Yes	Yes	0	other	extracellular	9.37	16.79	24.76	15.17	12.48	11.73	12.58	12.53	4	-4.04655	1.88424e-12	0.000180079	0.999835	latent transforming growth factor beta binding protein 1
LTBP2	GO:0005509 [calcium ion binding] GO:0005515 [protein binding] GO:0005576 [extracellular region] GO:0005578 [proteinaceous extracellular matrix] GO:0005615 [extracellular space] GO:0006605 [protein targeting] GO:0007179 [transforming growth factor beta receptor signaling pathway] GO:0009306 [protein secretion] GO:0019838 [growth factor binding] GO:0031012 [extracellular matrix]	No	Yes	Yes	0	other	extracellular	ND	16.72	20.46	13.66	12.81	13.08	11.83	12.945	4	-1.34022	0.000452169	11.0412	1.09443e-08	latent transforming growth factor beta binding protein 2
LY75	GO:0004872 [receptor activity] GO:0005488 [binding] GO:0005529 [sugar binding] GO:0005887 [integral to plasma membrane] GO:0006897 [endocytosis] GO:0006954 [inflammatory response] GO:0006955 [immune response] GO:0016020 [membrane]	No	Yes	Yes	1	other	plasma membrane	8.32	13.75	12.94	17.68	15.54	14.89	17.85	16.61	4	1.00497	0.02472	3.08355	0.00266953	lymphocyte antigen 75	CD205
LYPD3	GO:0005886 [plasma membrane] GO:0016021 [integral to membrane] GO:0046658 [anchored to plasma membrane]	No	Yes	Yes	1	other	plasma membrane	22.77	16.24	9.79	20.44	14.91	20.61	21.77	20.525	4	2.16068	0.000831001	-0.62934	0.173409	LY6/PLAUR domain containing 3
LYVE1	GO:0004872 [receptor activity] GO:0004888 [transmembrane signaling receptor activity] GO:0005488 [binding] GO:0005540 [hyaluronic acid binding] GO:0005624 [membrane fraction] GO:0005886 [plasma membrane] GO:0005887 [integral to plasma membrane] GO:0006027 [glycosaminoglycan catabolic process] GO:0006810 [transport] GO:0006928 [cellular component movement] GO:0007155 [cell adhesion] GO:0007160 [ce…	No	Yes	Yes	1	transmembrane receptor	plasma membrane	11.1	15.01	13.46	15.77	13.12	16.41	15.9	15.835	4	-1.81646	6.13692e-07	4.19328	3.86713e-07	lymphatic vessel endothelial hyaluronan receptor 1
M6PR	GO:0000323 [lytic vacuole] GO:0004888 [transmembrane signaling receptor activity] GO:0005537 [mannose binding] GO:0005765 [lysosomal membrane] GO:0005768 [endosome] GO:0005770 [late endosome] GO:0005887 [integral to plasma membrane] GO:0006810 [transport] GO:0006898 [receptor-mediated endocytosis] GO:0008333 [endosome to lysosome transport] GO:0009986 [cell surface] GO:0015578 [mannose transmembr…	No	Yes	Yes	1	transporter	plasma membrane	8.52	16.18	14.5	19.8	18.22	17.32	18.6	18.41	4	-0.548355	0.276233	5.90187	2.10956e-06	mannose-6-phosphate receptor (cation dependent)
MAN1A2	GO:0000139 [Golgi membrane] GO:0005509 [calcium ion binding] GO:0005624 [membrane fraction] GO:0005794 [Golgi apparatus] GO:0006491 [N-glycan processing] GO:0007585 [respiratory gaseous exchange] GO:0008152 [metabolic process] GO:0009100 [glycoprotein metabolic process] GO:0016020 [membrane] GO:0016021 [integral to membrane] GO:0018279 [protein N-linked glycosylation via asparagine] GO:0043687 [p…	No	Yes	No	1	enzyme	integral to membrane	9.41	13.31	14.54	18.54	18.66	13.79	17.64	18.09	4	2.53979	8.36456e-07	13.4027	1.42097e-09	mannosidase, alpha, class 1A, member 2
MAN1C1	GO:0000139 [Golgi membrane] GO:0005509 [calcium ion binding] GO:0005794 [Golgi apparatus] GO:0006487 [protein N-linked glycosylation] GO:0008152 [metabolic process] GO:0016020 [membrane] GO:0016021 [integral to membrane] GO:0018279 [protein N-linked glycosylation via asparagine] GO:0030173 [integral to Golgi membrane] GO:0043687 [post-translational protein modification] GO:0044267 [cellular prote…	No	Yes	Yes	1	enzyme	integral to membrane	9.01	ND	ND	10.28	10.85	20.18	9.96	10.565	4	4.36968	1.57101e-06	3.26027	0.0189623	mannosidase, alpha, class 1C, member 1
MAN2A1	GO:0000139 [Golgi membrane] GO:0001701 [in utero embryonic development] GO:0001889 [liver development] GO:0004559 [alpha-mannosidase activity] GO:0005794 [Golgi apparatus] GO:0005975 [carbohydrate metabolic process] GO:0006013 [mannose metabolic process] GO:0006491 [N-glycan processing] GO:0007005 [mitochondrion organization] GO:0007033 [vacuole organization] GO:0007585 [respiratory gaseous excha…	No	Yes	Yes	1	enzyme	integral to membrane	8.17	14.22	16.04	17.92	16.27	15.82	20.52	17.095	4	1.17805	0.0331225	13.6471	3.2904e-08	mannosidase, alpha, class 2A, member 1
MAN2A2	GO:0008270 [zinc ion binding] GO:0015923 [mannosidase activity] GO:0003824 [catalytic activity] GO:0005975 [carbohydrate metabolic process] GO:0006013 [mannose metabolic process] GO:0030246 [carbohydrate binding] GO:0000139 [Golgi membrane] GO:0004559 [alpha-mannosidase activity] GO:0005794 [Golgi apparatus] GO:0016020 [membrane] GO:0016021 [integral to membrane] GO:0018279 [protein N-linked glyc…	No	Yes	Yes	1	enzyme	integral to membrane	10.47	15.53	13.2	18.77	22.08	18.06	20.56	19.665	4	0.697241	0.291033	12.5553	9.74791e-08	mannosidase, alpha, class 2A, member 2
MAN2B1	GO:0003824 [catalytic activity] GO:0004559 [alpha-mannosidase activity] GO:0005537 [mannose binding] GO:0005625 [soluble fraction] GO:0005764 [lysosome] GO:0005975 [carbohydrate metabolic process] GO:0006013 [mannose metabolic process] GO:0006464 [protein modification process] GO:0006517 [protein deglycosylation] GO:0007611 [learning or memory] GO:0008270 [zinc ion binding] GO:0030246 [carbohydra…	No	Yes	Yes	0	enzyme	lysosome	8.83	12.47	14.92	18.58	18.28	17.28	18.1	18.19	4	0.150323	0.759261	13.757	0.00019308	mannosidase, alpha, class 2B, member 1
MANBA	GO:0004567 [beta-mannosidase activity] GO:0005537 [mannose binding] GO:0005625 [soluble fraction] GO:0005764 [lysosome] GO:0005975 [carbohydrate metabolic process] GO:0006464 [protein modification process] GO:0006516 [glycoprotein catabolic process] GO:0043169 [cation binding] GO:0003824 [catalytic activity]	No	Yes	Yes	0	enzyme	lysosome	ND	ND	14.18	15.74	20.4	15.35	20.47	18.07	4	4.25894	0.000249997	11.2203	0.00230109	mannosidase, beta A, lysosomal
MANSC1	GO:0016020 [membrane] GO:0016021 [integral to membrane]	No	Yes	Yes	1	other	integral to membrane	9.59	10.03	9.86	14.44	13.65	19.13	14.69	14.565	4	2.81305	0.0015591	3.81414	0.00732514	MANSC domain containing 1
MAPT	GO:0000226 [microtubule cytoskeleton organization] GO:0005200 [structural constituent of cytoskeleton] GO:0005515 [protein binding] GO:0005737 [cytoplasm] GO:0005829 [cytosol] GO:0005856 [cytoskeleton] GO:0005874 [microtubule] GO:0005875 [microtubule associated complex] GO:0005886 [plasma membrane] GO:0006915 [apoptosis] GO:0006921 [cellular component disassembly involved in apoptosis] GO:0007026…	Yes	Yes	No	0	other	plasma membrane	14.28	ND	ND	8.11	8.81	12.74	8.41	8.61	4	4.32362	0.00118931	-4.11646	1.71297e-07	microtubule-associated protein tau
MATN2	GO:0005509 [calcium ion binding] GO:0005515 [protein binding] GO:0003674 [molecular_function] GO:0005576 [extracellular region] GO:0005578 [proteinaceous extracellular matrix] GO:0008150 [biological_process] GO:0031012 [extracellular matrix]	No	Yes	Yes	0	other	extracellular	ND	10.84	ND	8.27	23.9	11.5	ND	9.885	3	4.41601	0.000191387	10.9097	0.000922879	matrilin 2
MBOAT7	GO:0004872 [receptor activity] GO:0008654 [phospholipid biosynthetic process] GO:0016020 [membrane] GO:0016021 [integral to membrane] GO:0016740 [transferase activity]	No	Yes	Yes	8	other	integral to membrane	11.32	17.05	15.58	14.8	18.75	16.07	20.33	17.41	4	0.939735	0.00794121	-2.30725	0.0103715	membrane bound O-acyltransferase domain containing 7
MCAM	GO:0005515 [protein binding] GO:0005886 [plasma membrane] GO:0007155 [cell adhesion] GO:0009653 [anatomical structure morphogenesis] GO:0016021 [integral to membrane]	No	Yes	Yes	1	cell adhesion	plasma membrane	8.66	18.72	13.14	17.15	14.79	14.65	17.68	15.97	4	-1.99596	0.00134001	15.0025	5.20733e-06	melanoma cell adhesion molecule	CD146
MEGF9	GO:0005488 [binding] GO:0005509 [calcium ion binding] GO:0005515 [protein binding] GO:0005575 [cellular_component] GO:0008150 [biological_process] GO:0016020 [membrane] GO:0016021 [integral to membrane]	No	Yes	Yes	1	transmembrane receptor	integral to membrane	ND	12.83	12.58	13.48	15.69	16.77	15.6	15.645	4	2.3615	3.19723e-05	11.6974	2.31052e-09	multiple EGF-like-domains 9
MET	GO:0000187 [activation of MAPK activity] GO:0001101 [response to acid] GO:0001764 [neuron migration] GO:0001889 [liver development] GO:0001890 [placenta development] GO:0004672 [protein kinase activity] GO:0004674 [protein serine/threonine kinase activity] GO:0004713 [protein tyrosine kinase activity] GO:0004714 [transmembrane receptor protein tyrosine kinase activity] GO:0004872 [receptor activi…	No	Yes	Yes	1	kinase	plasma membrane	9.06	14.34	12.56	13.83	13.47	13.36	15.42	13.65	4	-1.6986	0.00234084	1.13588	0.168707	met proto-oncogene (hepatocyte growth factor receptor)
MFGE8	GO:0001525 [angiogenesis] GO:0001786 [phosphatidylserine binding] GO:0005178 [integrin binding] GO:0005515 [protein binding] GO:0005576 [extracellular region] GO:0005615 [extracellular space] GO:0007155 [cell adhesion] GO:0007338 [single fertilization] GO:0008284 [positive regulation of cell proliferation] GO:0008429 [phosphatidylethanolamine binding] GO:0009897 [external side of plasma membrane]…	No	Yes	Yes	0	cell adhesion	plasma membrane	8.56	19.23	25.04	20.64	20.12	20.3	20.37	20.335	4	-0.327021	0.469888	13.2487	2.26003e-07	milk fat globule-EGF factor 8 protein
MFI2	GO:0005576 [extracellular region] GO:0006826 [iron ion transport] GO:0006879 [cellular iron ion homeostasis] GO:0008199 [ferric iron binding] GO:0005506 [iron ion binding] GO:0005515 [protein binding] GO:0005886 [plasma membrane] GO:0005887 [integral to plasma membrane] GO:0006811 [ion transport] GO:0031225 [anchored to membrane] GO:0046872 [metal ion binding]	No	Yes	Yes	0	other	plasma membrane	17.87	16.44	19.86	17.22	16.85	18.07	18.9	17.645	4	0.990888	0.0136214	-0.425339	0.458031	antigen p97 (melanoma associated) identified by monoclonal antibodies 133.2 and 96.5	CD228
MFSD10	GO:0006810 [transport] GO:0006915 [apoptosis] GO:0008493 [tetracycline transporter activity] GO:0015904 [tetracycline transport] GO:0016020 [membrane] GO:0016021 [integral to membrane] GO:0055085 [transmembrane transport]	No	No	Yes	11	transporter	integral to membrane	12.59	13.33	15.23	17.87	16.32	14.13	16.34	16.33	4	2.06169	0.000765037	0.361572	0.718006	major facilitator superfamily domain containing 10
MGAM	GO:0003824 [catalytic activity] GO:0004558 [alpha-glucosidase activity] GO:0005886 [plasma membrane] GO:0005975 [carbohydrate metabolic process] GO:0005983 [starch catabolic process] GO:0016021 [integral to membrane] GO:0016160 [amylase activity] GO:0016324 [apical plasma membrane] GO:0030246 [carbohydrate binding] GO:0032450 [maltose alpha-glucosidase activity] GO:0044245 [polysaccharide digesti…	No	Yes	Yes	1	enzyme	plasma membrane	ND	ND	14.57	15.17	11.61	9.87	12.98	12.295	4	0.74491	0.157867	6.40843	0.00100124	maltase-glucoamylase (alpha-glucosidase)
MGAT1	GO:0000139 [Golgi membrane] GO:0005794 [Golgi apparatus] GO:0005975 [carbohydrate metabolic process] GO:0006486 [protein glycosylation] GO:0006487 [protein N-linked glycosylation] GO:0008375 [acetylglucosaminyltransferase activity] GO:0016020 [membrane] GO:0016021 [integral to membrane] GO:0018279 [protein N-linked glycosylation via asparagine] GO:0043687 [post-translational protein modification]…	No	No	Yes	0	enzyme	integral to membrane	ND	19.88	21.12	20.21	19.52	17.87	21.67	19.865	4	0.00557256	0.986319	13.3804	5.85881e-09	mannosyl (alpha-1,3-)-glycoprotein beta-1,2-N-acetylglucosaminyltransferase
MGAT2	GO:0000139 [Golgi membrane] GO:0005529 [sugar binding] GO:0005624 [membrane fraction] GO:0005794 [Golgi apparatus] GO:0005795 [Golgi stack] GO:0006487 [protein N-linked glycosylation] GO:0009311 [oligosaccharide metabolic process] GO:0009312 [oligosaccharide biosynthetic process] GO:0016020 [membrane] GO:0016021 [integral to membrane] GO:0018279 [protein N-linked glycosylation via asparagine] GO:…	No	Yes	Yes	0	enzyme	integral to membrane	7.92	14.84	15.54	17.99	20.29	16.34	17.98	17.985	4	1.36575	0.000128047	13.2198	2.40755e-08	mannosyl (alpha-1,6-)-glycoprotein beta-1,2-N-acetylglucosaminyltransferase
MGAT4B	GO:0000139 [Golgi membrane] GO:0005794 [Golgi apparatus] GO:0005975 [carbohydrate metabolic process] GO:0006491 [N-glycan processing] GO:0016020 [membrane] GO:0016021 [integral to membrane] GO:0018279 [protein N-linked glycosylation via asparagine] GO:0043687 [post-translational protein modification] GO:0044267 [cellular protein metabolic process] GO:0046872 [metal ion binding]	No	Yes	Yes	0	enzyme	integral to membrane	8.56	14.32	13.54	18.9	17.27	17.8	18.82	18.31	4	0.969735	0.00842939	0.301382	0.739653	mannosyl (alpha-1,3-)-glycoprotein beta-1,4-N-acetylglucosaminyltransferase, isozyme B
MGAT5	GO:0000139 [Golgi membrane] GO:0005794 [Golgi apparatus] GO:0006487 [protein N-linked glycosylation] GO:0008375 [acetylglucosaminyltransferase activity] GO:0016020 [membrane] GO:0016021 [integral to membrane] GO:0018279 [protein N-linked glycosylation via asparagine] GO:0043687 [post-translational protein modification] GO:0044267 [cellular protein metabolic process]	No	Yes	Yes	1	enzyme	integral to membrane	10.47	10.41	11.29	14.26	15.38	10.48	10.55	12.405	4	1.1838	0.0463149	1.819	0.199259	mannosyl (alpha-1,6-)-glycoprotein beta-1,6-N-acetyl-glucosaminyltransferase
MICA	GO:0005515 [protein binding] GO:0006955 [immune response] GO:0016020 [membrane] GO:0019882 [antigen processing and presentation] GO:0042612 [MHC class I protein complex] GO:0005886 [plasma membrane] GO:0050776 [regulation of immune response]	No	Yes	Yes	1	other	plasma membrane	7.87	13.74	14.03	14.08	14.26	13.17	15.42	14.17	4	0.435268	0.398835	9.91195	2.12719e-13	MHC class I polypeptide-related sequence A
MLEC	GO:0005783 [endoplasmic reticulum] GO:0005789 [endoplasmic reticulum membrane] GO:0005975 [carbohydrate metabolic process] GO:0006457 [protein folding] GO:0016020 [membrane] GO:0016021 [integral to membrane] GO:0018279 [protein N-linked glycosylation via asparagine] GO:0030246 [carbohydrate binding] GO:0043687 [post-translational protein modification] GO:0044267 [cellular protein metabolic proces…	No	Yes	Yes	1	other	integral to membrane	ND	ND	ND	ND	ND	9.27	9.21	7.925	2	1.18274	0.0912515	5.84516	0.0665775	malectin
MME	GO:0004222 [metalloendopeptidase activity] GO:0005515 [protein binding] GO:0005624 [membrane fraction] GO:0005886 [plasma membrane] GO:0005887 [integral to plasma membrane] GO:0006508 [proteolysis] GO:0006518 [peptide metabolic process] GO:0007267 [cell-cell signaling] GO:0008021 [synaptic vesicle] GO:0008233 [peptidase activity] GO:0008237 [metallopeptidase activity] GO:0030424 [axon] GO:0030425…	No	Yes	Yes	0	peptidase	plasma membrane	7.7	11.87	16.66	15.36	13.29	14.08	13.85	13.965	4	1.18115	0.0167659	0.182765	0.904255	membrane metallo-endopeptidase	CD10
MMP1	GO:0004222 [metalloendopeptidase activity] GO:0005509 [calcium ion binding] GO:0005576 [extracellular region] GO:0005578 [proteinaceous extracellular matrix] GO:0006508 [proteolysis] GO:0007596 [blood coagulation] GO:0008152 [metabolic process] GO:0008233 [peptidase activity] GO:0008237 [metallopeptidase activity] GO:0008270 [zinc ion binding] GO:0030574 [collagen catabolic process] GO:0044419 [i…	No	Yes	Yes	0	peptidase	extracellular	ND	ND	ND	9.13	11.9	ND	ND	7.885	2	1.54339	0.045749	6.59456	0.0437369	matrix metallopeptidase 1 (interstitial collagenase)
MMP15	GO:0004222 [metalloendopeptidase activity] GO:0005509 [calcium ion binding] GO:0005515 [protein binding] GO:0005887 [integral to plasma membrane] GO:0006464 [protein modification process] GO:0006508 [proteolysis] GO:0008047 [enzyme activator activity] GO:0008152 [metabolic process] GO:0008233 [peptidase activity] GO:0008237 [metallopeptidase activity] GO:0008270 [zinc ion binding] GO:0016020 [mem…	No	Yes	No	1	peptidase	plasma membrane	ND	14.25	14.88	15.1	14.94	15.12	14.56	15.02	4	0.797668	0.0552918	6.45874	0.000927904	matrix metallopeptidase 15 (membrane-inserted)
MMRN1	GO:0002576 [platelet degranulation] GO:0005509 [calcium ion binding] GO:0005515 [protein binding] GO:0005576 [extracellular region] GO:0007155 [cell adhesion] GO:0007596 [blood coagulation] GO:0030168 [platelet activation] GO:0031093 [platelet alpha granule lumen]	No	Yes	Yes	0	other	extracellular	13.32	11.15	11.78	15.46	15.72	15.65	15.33	15.555	4	1.1954	0.036511	-1.05866	0.163711	multimerin 1
MMRN2	GO:0005515 [protein binding] GO:0005576 [extracellular region] GO:0005604 [basement membrane] GO:0005615 [extracellular space]	No	Yes	Yes	0	other	extracellular	10.39	12.91	15.83	16.66	17.95	18.17	16.99	17.47	4	-0.00761227	0.985881	-0.725212	0.300256	multimerin 2
MOXD1	GO:0004500 [dopamine beta-monooxygenase activity] GO:0005507 [copper ion binding] GO:0005783 [endoplasmic reticulum] GO:0005789 [endoplasmic reticulum membrane] GO:0006584 [catecholamine metabolic process] GO:0009987 [cellular process] GO:0016020 [membrane] GO:0016021 [integral to membrane] GO:0046872 [metal ion binding] GO:0004497 [monooxygenase activity] GO:0055114 [oxidation-reduction process]	No	Yes	Yes	1	enzyme	integral to membrane	9.86	13.78	16.65	19.91	15.05	13.11	16.29	15.67	4	0.024961	0.969264	-0.962641	0.365562	monooxygenase, DBH-like 1
MPO	GO:0001878 [response to yeast] GO:0002149 [hypochlorous acid biosynthetic process] GO:0002679 [respiratory burst involved in defense response] GO:0003682 [chromatin binding] GO:0004601 [peroxidase activity] GO:0005615 [extracellular space] GO:0005625 [soluble fraction] GO:0005634 [nucleus] GO:0005739 [mitochondrion] GO:0005764 [lysosome] GO:0006916 [anti-apoptosis] GO:0006952 [defense response] G…	No	Yes	Yes	0	enzyme	extracellular	10.95	13.22	13.62	15.03	14.65	14.83	14.63	14.74	4	-1.45171	0.020617	1.01634	0.308258	myeloperoxidase
MPZL1	GO:0005198 [structural molecule activity] GO:0005515 [protein binding] GO:0005887 [integral to plasma membrane] GO:0007169 [transmembrane receptor protein tyrosine kinase signaling pathway] GO:0007267 [cell-cell signaling] GO:0016020 [membrane]	No	Yes	Yes	1	other	plasma membrane	14.63	19.08	20.27	19.4	20.33	18.2	21.86	19.865	4	-0.581175	0.111881	4.0463	0.000307051	myelin protein zero-like 1
MPZL2	GO:0005515 [protein binding] GO:0005856 [cytoskeleton] GO:0007155 [cell adhesion] GO:0007156 [homophilic cell adhesion] GO:0009653 [anatomical structure morphogenesis] GO:0016020 [membrane] GO:0016021 [integral to membrane]	No	Yes	Yes	1	other	integral to membrane	ND	ND	ND	ND	ND	10.17	ND	6.64	1	0.938326	0.0920603	3.09348	0.107143	myelin protein zero-like 2
MRC1	GO:0004872 [receptor activity] GO:0005488 [binding] GO:0005529 [sugar binding] GO:0005537 [mannose binding] GO:0005768 [endosome] GO:0005886 [plasma membrane] GO:0005887 [integral to plasma membrane] GO:0006898 [receptor-mediated endocytosis] GO:0010008 [endosome membrane]	No	Yes	Yes	1	transmembrane receptor	plasma membrane	10.36	15.16	16.94	17.69	17.77	18.3	18.7	18.035	4	0.43008	0.249999	4.93948	1.5284e-05	mannose receptor, C type 1	CD206
MRC2	GO:0004872 [receptor activity] GO:0005488 [binding] GO:0005529 [sugar binding] GO:0006897 [endocytosis] GO:0016020 [membrane] GO:0016021 [integral to membrane]	No	Yes	Yes	1	transmembrane receptor	integral to membrane	8.73	13.89	14.67	17.04	15.63	14.11	18.19	16.335	4	0.868384	0.0838445	15.9682	4.89547e-07	mannose receptor, C type 2	CD280
MSLN	GO:0005576 [extracellular region] GO:0005794 [Golgi apparatus] GO:0005886 [plasma membrane] GO:0007155 [cell adhesion] GO:0016020 [membrane] GO:0031225 [anchored to membrane] GO:0005615 [extracellular space] GO:0009986 [cell surface] GO:0031016 [pancreas development]	No	Yes	Yes	1	cell adhesion	plasma membrane	11.41	ND	8.37	13.62	11.62	13.78	8.24	12.62	4	1.95106	0.00393158	1.65063	0.142916	mesothelin
MUC16	GO:0005886 [plasma membrane]	No	Yes	No	1	cell adhesion	plasma membrane	12.56	10.61	15.82	15.72	16.92	15.72	17.22	16.32	4	-0.950621	0.29231	1.03826	0.0640837	mucin 16, cell surface associated
MUC4	GO:0005515 [protein binding] GO:0007160 [cell-matrix adhesion] GO:0005176 [ErbB-2 class receptor binding] GO:0005201 [extracellular matrix structural constituent] GO:0005576 [extracellular region] GO:0005578 [proteinaceous extracellular matrix] GO:0005886 [plasma membrane] GO:0005887 [integral to plasma membrane] GO:0007155 [cell adhesion] GO:0008150 [biological_process] GO:0016020 [membrane]	Yes	Yes	Yes	1	growth factor	plasma membrane	8.27	8.95	10.43	11.15	10.32	9.96	11.74	10.735	4	-0.82472	0.132688	9.22069	2.56097e-05	mucin 4, cell surface associated
MXRA5	GO:0005515 [protein binding] GO:0005576 [extracellular region]	No	Yes	Yes	0	enzyme	extracellular	10.58	21.27	15.02	15.64	15.31	14.32	14.11	14.815	4	-0.852506	0.0121859	-0.959505	0.285027	matrix-remodelling associated 5
MXRA8	GO:0005515 [protein binding] GO:0016020 [membrane] GO:0016021 [integral to membrane]	No	Yes	Yes	1	transmembrane receptor	integral to membrane	7.44	18.28	16.05	8.4	9.65	9.43	8.97	9.2	4	-2.43294	7.37415e-05	3.15666	0.00262943	matrix-remodelling associated 8
NAGA	GO:0004557 [alpha-galactosidase activity] GO:0005737 [cytoplasm] GO:0005764 [lysosome] GO:0008456 [alpha-N-acetylgalactosaminidase activity] GO:0009311 [oligosaccharide metabolic process] GO:0016052 [carbohydrate catabolic process] GO:0016139 [glycoside catabolic process] GO:0019377 [glycolipid catabolic process] GO:0042803 [protein homodimerization activity] GO:0043169 [cation binding] GO:004647…	No	Yes	Yes	0	enzyme	lysosome	ND	9.67	10.51	19.67	18.41	13.39	18.21	18.31	4	4.53454	1.28288e-08	11.8779	1.07234e-06	N-acetylgalactosaminidase, alpha-
NAGLU	GO:0004561 [alpha-N-acetylglucosaminidase activity] GO:0005764 [lysosome] GO:0007040 [lysosome organization] GO:0007399 [nervous system development] GO:0008152 [metabolic process] GO:0021680 [cerebellar Purkinje cell layer development] GO:0042474 [middle ear morphogenesis] GO:0045475 [locomotor rhythm] GO:0046548 [retinal rod cell development] GO:0060119 [inner ear receptor cell development]	No	Yes	Yes	0	enzyme	lysosome	8.87	11.37	16.35	23.27	20.69	18.94	23.77	21.98	4	1.733	1.07042e-05	12.2986	1.54553e-14	N-acetylglucosaminidase, alpha-
NCAM1	GO:0005515 [protein binding] GO:0007155 [cell adhesion] GO:0016020 [membrane] GO:0000139 [Golgi membrane] GO:0005576 [extracellular region] GO:0005886 [plasma membrane] GO:0007411 [axon guidance] GO:0009986 [cell surface] GO:0016021 [integral to membrane] GO:0019221 [cytokine-mediated signaling pathway] GO:0031225 [anchored to membrane] GO:0060333 [interferon-gamma-mediated signaling pathway]	No	Yes	Yes	1	cell adhesion	plasma membrane	10.81	11.79	12.79	19.58	20.71	17.24	19.32	19.45	4	4.66264	1.0532e-08	1.28785	0.272523	neural cell adhesion molecule 1	CD56
NCAM2	GO:0005515 [protein binding] GO:0005886 [plasma membrane] GO:0007155 [cell adhesion] GO:0007158 [neuron cell-cell adhesion] GO:0016021 [integral to membrane] GO:0030424 [axon] GO:0016020 [membrane]	No	Yes	Yes	2	cell adhesion	plasma membrane	10.25	13.06	14.12	14.27	13.45	14.13	14.57	14.2	4	0.16467	0.669892	3.41366	0.00211686	neural cell adhesion molecule 2
NCAN	GO:0005488 [binding] GO:0005509 [calcium ion binding] GO:0005515 [protein binding] GO:0005529 [sugar binding] GO:0005540 [hyaluronic acid binding] GO:0005576 [extracellular region] GO:0007155 [cell adhesion] GO:0007411 [axon guidance] GO:0051823 [regulation of synapse structural plasticity]	No	Yes	Yes	0	other	extracellular	9.56	8.91	11.26	10.5	19.81	13.17	11.46	12.315	4	1.57543	0.0214447	11.232	1.74904e-05	neurocan
NCEH1	GO:0004091 [carboxylesterase activity] GO:0005783 [endoplasmic reticulum] GO:0005792 [microsome] GO:0006470 [protein dephosphorylation] GO:0006805 [xenobiotic metabolic process] GO:0008152 [metabolic process] GO:0016020 [membrane] GO:0016021 [integral to membrane] GO:0016042 [lipid catabolic process] GO:0017171 [serine hydrolase activity] GO:0042301 [phosphate binding] GO:0016787 [hydrolase activ…	No	Yes	No	1	enzyme	integral to membrane	ND	15.6	13.32	18.44	14.75	16.35	16.14	16.245	4	1.37755	0.000244372	12.0107	6.0966e-14	neutral cholesterol ester hydrolase 1
NCSTN	GO:0004175 [endopeptidase activity] GO:0004190 [aspartic-type endopeptidase activity] GO:0005515 [protein binding] GO:0005624 [membrane fraction] GO:0005765 [lysosomal membrane] GO:0005783 [endoplasmic reticulum] GO:0005794 [Golgi apparatus] GO:0005886 [plasma membrane] GO:0005887 [integral to plasma membrane] GO:0006508 [proteolysis] GO:0006509 [membrane protein ectodomain proteolysis] GO:000691…	No	Yes	Yes	1	peptidase	plasma membrane	9.34	15.19	16.52	17.15	19.49	18.48	18.42	18.45	4	2.16948	0.000346101	4.76196	0.000293054	nicastrin
NDST1	GO:0000165 [MAPKKK cascade] GO:0000271 [polysaccharide biosynthetic process] GO:0006477 [protein sulfation] GO:0007224 [smoothened signaling pathway] GO:0007585 [respiratory gaseous exchange] GO:0008146 [sulfotransferase activity] GO:0008543 [fibroblast growth factor receptor signaling pathway] GO:0009790 [embryo development] GO:0009887 [organ morphogenesis] GO:0016787 [hydrolase activity] GO:003…	No	Yes	Yes	1	enzyme	integral to membrane	ND	13.55	11.81	19.33	20.06	19.87	24.09	19.965	4	3.26433	9.5028e-05	12.1374	8.77796e-06	N-deacetylase/N-sulfotransferase (heparan glucosaminyl) 1
NEO1	GO:0004872 [receptor activity] GO:0005515 [protein binding] GO:0005634 [nucleus] GO:0005737 [cytoplasm] GO:0005794 [Golgi apparatus] GO:0005886 [plasma membrane] GO:0005887 [integral to plasma membrane] GO:0007155 [cell adhesion] GO:0007411 [axon guidance] GO:0007520 [myoblast fusion] GO:0042692 [muscle cell differentiation] GO:0045296 [cadherin binding] GO:0051149 [positive regulation of muscle …	No	Yes	Yes	1	transcription regulator	plasma membrane	10.47	13.26	13.98	16.59	19.55	17.17	17.11	17.14	4	-0.0318727	0.934274	12.5536	1.14627e-12	neogenin homolog 1 (chicken)
NFASC	GO:0005515 [protein binding] GO:0005886 [plasma membrane] GO:0007155 [cell adhesion] GO:0007411 [axon guidance] GO:0007422 [peripheral nervous system development] GO:0016021 [integral to membrane] GO:0033268 [node of Ranvier] GO:0042552 [myelination]	No	Yes	Yes	1	cell adhesion	plasma membrane	9.44	12.55	9.93	12.05	12.79	18.73	13.6	13.195	4	0.871885	0.0590931	-0.148729	0.882791	neurofascin homolog (chicken)
NGFR	GO:0004871 [signal transducer activity] GO:0004872 [receptor activity] GO:0004888 [transmembrane signaling receptor activity] GO:0005035 [death receptor activity] GO:0005488 [binding] GO:0005515 [protein binding] GO:0005576 [extracellular region] GO:0005634 [nucleus] GO:0005654 [nucleoplasm] GO:0005737 [cytoplasm] GO:0005768 [endosome] GO:0005829 [cytosol] GO:0005886 [plasma membrane] GO:0005887 …	No	Yes	Yes	1	transmembrane receptor	plasma membrane	ND	11.08	10.74	16.68	10.61	14.22	10.63	12.425	4	0.680358	0.351146	10.285	0.000410933	nerve growth factor receptor (TNFR superfamily, member 16)	CD271
NHLRC3	GO:0005576 [extracellular region]	No	Yes	Yes	0	other	extracellular	ND	ND	ND	9.19	9.47	ND	9.35	9.27	3	2.0794	0.033473	7.74035	0.0361736	NHL repeat containing 3
NID1	GO:0005509 [calcium ion binding] GO:0005515 [protein binding] GO:0005518 [collagen binding] GO:0005576 [extracellular region] GO:0005578 [proteinaceous extracellular matrix] GO:0005604 [basement membrane] GO:0005605 [basal lamina] GO:0005737 [cytoplasm] GO:0007155 [cell adhesion] GO:0007160 [cell-matrix adhesion] GO:0010811 [positive regulation of cell-substrate adhesion] GO:0030198 [extracellula…	No	Yes	Yes	0	other	extracellular	10.03	15.15	20.93	19.7	11.74	12.53	12.9	12.715	4	-1.29557	0.0268554	1.74848	0.0223253	nidogen 1
NID2	GO:0005509 [calcium ion binding] GO:0005515 [protein binding] GO:0005518 [collagen binding] GO:0005576 [extracellular region] GO:0005578 [proteinaceous extracellular matrix] GO:0005604 [basement membrane] GO:0007155 [cell adhesion] GO:0007160 [cell-matrix adhesion] GO:0031012 [extracellular matrix] GO:0016020 [membrane] GO:0016021 [integral to membrane]	No	Yes	Yes	0	other	extracellular	9.12	14.11	24.81	13.12	12.52	12.32	12.36	12.44	4	-2.95541	1.82661e-08	1.4815	0.132625	nidogen 2 (osteonidogen)
NLGN1	GO:0002087 [regulation of respiratory gaseous exchange by neurological system process] GO:0004872 [receptor activity] GO:0005886 [plasma membrane] GO:0005887 [integral to plasma membrane] GO:0006605 [protein targeting] GO:0007155 [cell adhesion] GO:0007158 [neuron cell-cell adhesion] GO:0007399 [nervous system development] GO:0007416 [synapse assembly] GO:0009986 [cell surface] GO:0010740 [positi…	Yes	Yes	Yes	1	enzyme	plasma membrane	8	14.7	12.73	22.29	23.13	14.33	21.14	21.715	4	0.15952	0.755595	13.5046	1.66454e-07	neuroligin 1
NLGN2	GO:0002087 [regulation of respiratory gaseous exchange by neurological system process] GO:0004872 [receptor activity] GO:0005887 [integral to plasma membrane] GO:0007158 [neuron cell-cell adhesion] GO:0007416 [synapse assembly] GO:0009986 [cell surface] GO:0016020 [membrane] GO:0016337 [cell-cell adhesion] GO:0042043 [neurexin family protein binding] GO:0045202 [synapse] GO:0045211 [postsynaptic …	No	Yes	Yes	1	enzyme	plasma membrane	13.15	17.53	17.45	17.84	20.89	18.98	17.96	18.47	4	1.39265	0.0057808	-2.16593	0.131865	neuroligin 2
NLGN3	GO:0004872 [receptor activity] GO:0005515 [protein binding] GO:0005737 [cytoplasm] GO:0005887 [integral to plasma membrane] GO:0006898 [receptor-mediated endocytosis] GO:0007155 [cell adhesion] GO:0007158 [neuron cell-cell adhesion] GO:0007416 [synapse assembly] GO:0008542 [visual learning] GO:0009986 [cell surface] GO:0016020 [membrane] GO:0030139 [endocytic vesicle] GO:0035176 [social behavior]…	No	Yes	Yes	1	enzyme	plasma membrane	9	11.96	14.89	17.97	23.06	17.58	16.3	17.775	4	2.2612	0.00357724	1.51359	0.239619	neuroligin 3
NLGN4X	GO:0002124 [territorial aggressive behavior] GO:0003360 [brainstem development] GO:0004872 [receptor activity] GO:0005515 [protein binding] GO:0005886 [plasma membrane] GO:0005887 [integral to plasma membrane] GO:0007155 [cell adhesion] GO:0007416 [synapse assembly] GO:0008049 [male courtship behavior] GO:0009986 [cell surface] GO:0016021 [integral to membrane] GO:0021549 [cerebellum development]…	No	Yes	Yes	1	enzyme	plasma membrane	8.16	12.38	12.69	19.59	19.27	14.52	16.65	17.96	4	2.219	1.54587e-07	13.614	6.02904e-07	neuroligin 4, X-linked
NOMO3	GO:0004180 [carboxypeptidase activity] GO:0016020 [membrane] GO:0016021 [integral to membrane] GO:0030246 [carbohydrate binding]	No	Yes	Yes	1	peptidase	integral to membrane	ND	12.01	13.04	14.37	11.68	15.84	13.97	14.17	4	-0.147172	0.812017	9.72531	0.000393879	Nodal modulator 3 (pM5 protein 3)
NOTCH1	GO:0003674 [molecular_function] GO:0005515 [protein binding] GO:0005576 [extracellular region] GO:0008150 [biological_process]	No	Yes	Yes	0	transcription regulator	extracellular	9.59	16.11	15.4	17.55	20.77	18.2	17.21	17.875	4	0.445734	0.368299	2.6388	0.00654943	Notch homolog 1, translocation-associated (Drosophila)
NOTCH2	GO:0003674 [molecular_function] GO:0005515 [protein binding] GO:0005576 [extracellular region] GO:0008150 [biological_process]	No	Yes	Yes	0	transcription regulator	extracellular	11.08	17.99	19.02	16.96	18.45	14.98	16.94	16.95	4	-1.40197	0.000227765	3.99189	0.00103141	Notch homolog 2 (Drosophila)
NOTCH3	GO:0003674 [molecular_function] GO:0005515 [protein binding] GO:0005576 [extracellular region] GO:0008150 [biological_process]	No	Yes	Yes	0	transcription regulator	extracellular	13.67	18.82	18.38	15.66	15.44	12.91	14.58	15.01	4	-1.59752	0.000225428	0.624962	0.43588	Notch homolog 3 (Drosophila)
NPC1	GO:0004872 [receptor activity] GO:0004888 [transmembrane signaling receptor activity] GO:0005515 [protein binding] GO:0005635 [nuclear envelope] GO:0005764 [lysosome] GO:0005765 [lysosomal membrane] GO:0005768 [endosome] GO:0005783 [endoplasmic reticulum] GO:0005887 [integral to plasma membrane] GO:0006914 [autophagy] GO:0007041 [lysosomal transport] GO:0008158 [hedgehog receptor activity] GO:000…	No	Yes	Yes	11	transporter	plasma membrane	9.53	11.55	14.18	19.43	20.03	16.53	21.68	19.73	4	3.05571	2.07243e-09	16.824	1.03565e-07	Niemann-Pick disease, type C1
NPR2	GO:0000166 [nucleotide binding] GO:0001503 [ossification] GO:0004383 [guanylate cyclase activity] GO:0004672 [protein kinase activity] GO:0004674 [protein serine/threonine kinase activity] GO:0004713 [protein tyrosine kinase activity] GO:0004872 [receptor activity] GO:0004888 [transmembrane signaling receptor activity] GO:0005524 [ATP binding] GO:0005525 [GTP binding] GO:0005624 [membrane fractio…	No	Yes	Yes	1	G-protein coupled receptor	plasma membrane	ND	15.8	17.94	21.68	13.59	17.16	15.26	16.21	4	0.235778	0.741245	11.311	0.000120656	natriuretic peptide receptor B/guanylate cyclase B (atrionatriuretic peptide receptor B)
NPR3	GO:0001501 [skeletal system development] GO:0002158 [osteoclast proliferation] GO:0004872 [receptor activity] GO:0008217 [regulation of blood pressure] GO:0016020 [membrane] GO:0016021 [integral to membrane] GO:0016941 [natriuretic peptide receptor activity] GO:0033688 [regulation of osteoblast proliferation] GO:0035810 [positive regulation of urine volume] GO:0042562 [hormone binding] GO:0005624…	No	Yes	Yes	1	transmembrane receptor	integral to membrane	10.42	16.93	12.79	14.8	15.08	16.35	14.39	14.94	4	1.89236	0.00339765	14.1635	4.93185e-05	natriuretic peptide receptor C/guanylate cyclase C (atrionatriuretic peptide receptor C)
NPTN	GO:0001934 [positive regulation of protein phosphorylation] GO:0005105 [type 1 fibroblast growth factor receptor binding] GO:0005515 [protein binding] GO:0005886 [plasma membrane] GO:0007155 [cell adhesion] GO:0007156 [homophilic cell adhesion] GO:0007204 [elevation of cytosolic calcium ion concentration] GO:0007399 [nervous system development] GO:0010976 [positive regulation of neuron projection…	No	Yes	Yes	1	cell adhesion	plasma membrane	11.81	17.4	15.13	14.78	14.97	16.33	17.27	15.65	4	-1.50001	0.000709389	13.8929	4.35697e-06	neuroplastin
NRCAM	GO:0005515 [protein binding] GO:0005886 [plasma membrane] GO:0007411 [axon guidance] GO:0007417 [central nervous system development] GO:0008104 [protein localization] GO:0016337 [cell-cell adhesion] GO:0019227 [neuronal action potential propagation] GO:0030424 [axon] GO:0045202 [synapse] GO:0001525 [angiogenesis] GO:0001764 [neuron migration] GO:0005887 [integral to plasma membrane] GO:0007409 [a…	No	Yes	Yes	1	cell adhesion	plasma membrane	8.99	10.33	9.41	16.38	15.09	15.61	20.02	15.995	4	4.45129	6.52135e-09	-0.0787676	0.94019	neuronal cell adhesion molecule
NRP1	GO:0001525 [angiogenesis] GO:0001569 [patterning of blood vessels] GO:0004872 [receptor activity] GO:0005021 [vascular endothelial growth factor receptor activity] GO:0005515 [protein binding] GO:0005576 [extracellular region] GO:0005883 [neurofilament] GO:0005886 [plasma membrane] GO:0007155 [cell adhesion] GO:0007165 [signal transduction] GO:0007267 [cell-cell signaling] GO:0007275 [multicellul…	Yes	Yes	Yes	1	transmembrane receptor	plasma membrane	8.94	18.43	19.59	18.51	13.93	14.01	19.26	16.26	4	-2.65289	1.40421e-06	3.42665	0.00253614	neuropilin 1	CD304
NRP2	GO:0001525 [angiogenesis] GO:0001755 [neural crest cell migration] GO:0004872 [receptor activity] GO:0005021 [vascular endothelial growth factor receptor activity] GO:0005515 [protein binding] GO:0005624 [membrane fraction] GO:0005886 [plasma membrane] GO:0007155 [cell adhesion] GO:0007275 [multicellular organismal development] GO:0007399 [nervous system development] GO:0007411 [axon guidance] GO…	No	Yes	Yes	1	kinase	plasma membrane	8.22	14.89	12.29	20.36	20.59	14.68	19.53	19.945	4	2.47502	0.00181205	15.2599	1.85925e-06	neuropilin 2
NT5E	GO:0000166 [nucleotide binding] GO:0005624 [membrane fraction] GO:0005737 [cytoplasm] GO:0005886 [plasma membrane] GO:0006144 [purine base metabolic process] GO:0006164 [purine nucleotide biosynthetic process] GO:0006195 [purine nucleotide catabolic process] GO:0006196 [AMP catabolic process] GO:0006206 [pyrimidine base metabolic process] GO:0006259 [DNA metabolic process] GO:0008198 [ferrous iro…	No	Yes	Yes	1	phosphatase	plasma membrane	8.06	13.23	16.89	20.7	15.11	14.82	19.22	17.165	4	0.744993	0.273739	16.4867	6.25528e-05	5'-nucleotidase, ecto (CD73)	CD73
NTM	GO:0005515 [protein binding] GO:0005886 [plasma membrane] GO:0007155 [cell adhesion] GO:0008038 [neuron recognition] GO:0031225 [anchored to membrane] GO:0005615 [extracellular space] GO:0009986 [cell surface] GO:0010977 [negative regulation of neuron projection development] GO:0021549 [cerebellum development] GO:0030424 [axon] GO:0032355 [response to estradiol stimulus] GO:0048471 [perinuclear r…	No	Yes	Yes	0	other	plasma membrane	9.3	14.15	16.35	20.47	15.43	17.73	14.64	16.58	4	-0.152989	0.77625	-0.636233	0.48898	neurotrimin
NTRK2	GO:0000166 [nucleotide binding] GO:0004672 [protein kinase activity] GO:0004674 [protein serine/threonine kinase activity] GO:0004713 [protein tyrosine kinase activity] GO:0004714 [transmembrane receptor protein tyrosine kinase activity] GO:0005030 [neurotrophin receptor activity] GO:0005515 [protein binding] GO:0005524 [ATP binding] GO:0005887 [integral to plasma membrane] GO:0006468 [protein ph…	No	Yes	Yes	1	kinase	plasma membrane	13.99	11.43	16.69	12.6	11.59	26.85	12.01	12.305	4	4.76303	0.000112988	-1.81434	0.21756	neurotrophic tyrosine kinase, receptor, type 2
NUP155	GO:0005215 [transporter activity] GO:0005515 [protein binding] GO:0005634 [nucleus] GO:0005635 [nuclear envelope] GO:0005643 [nuclear pore] GO:0005975 [carbohydrate metabolic process] GO:0006913 [nucleocytoplasmic transport] GO:0008645 [hexose transport] GO:0010827 [regulation of glucose transport] GO:0015031 [protein transport] GO:0015758 [glucose transport] GO:0016020 [membrane] GO:0016032 [vir…	Yes	No	No	0	transporter	intracellular membrane-bouded organelle	7.51	11.37	12.68	16.27	18.18	15.96	18.26	17.225	4	1.42009	0.00330942	12.7144	4.39255e-08	nucleoporin 155kDa
NUP214	GO:0005215 [transporter activity] GO:0005487 [nucleocytoplasmic transporter activity] GO:0005515 [protein binding] GO:0005634 [nucleus] GO:0005643 [nuclear pore] GO:0005654 [nucleoplasm] GO:0005829 [cytosol] GO:0005975 [carbohydrate metabolic process] GO:0006406 [mRNA export from nucleus] GO:0006606 [protein import into nucleus] GO:0006611 [protein export from nucleus] GO:0008645 [hexose transpor…	No	No	Yes	0	transporter	intracellular membrane-bouded organelle	9.87	15.14	14.82	18.53	23.16	19	19.01	19.005	4	1.83725	0.000296051	14.1826	5.58001e-06	nucleoporin 214kDa
NUP54	GO:0005487 [nucleocytoplasmic transporter activity] GO:0005515 [protein binding] GO:0005634 [nucleus] GO:0005635 [nuclear envelope] GO:0005643 [nuclear pore] GO:0005654 [nucleoplasm] GO:0005737 [cytoplasm] GO:0005975 [carbohydrate metabolic process] GO:0006605 [protein targeting] GO:0006913 [nucleocytoplasmic transport] GO:0008645 [hexose transport] GO:0010827 [regulation of glucose transport] GO…	No	No	No	0	transporter	intracellular membrane-bouded organelle	ND	7.26	10.39	9.88	10.75	16.68	10	10.375	4	0.841192	0.02859	5.69037	0.00105403	nucleoporin 54kDa
NUP62	GO:0001716 [L-amino-acid oxidase activity] GO:0005764 [lysosome] GO:0016491 [oxidoreductase activity] GO:0000922 [spindle pole] GO:0003682 [chromatin binding] GO:0004674 [protein serine/threonine kinase activity] GO:0005487 [nucleocytoplasmic transporter activity] GO:0005515 [protein binding] GO:0005634 [nucleus] GO:0005635 [nuclear envelope] GO:0005643 [nuclear pore] GO:0005737 [cytoplasm] GO:00…	Yes	No	No	0	transporter	intracellular membrane-bouded organelle	7.25	11.26	11.94	15.27	20.44	17.25	17.77	17.51	4	3.61754	2.34396e-11	15.7321	6.16278e-05	nucleoporin 62kDa
NUPL1	GO:0005487 [nucleocytoplasmic transporter activity] GO:0005515 [protein binding] GO:0005634 [nucleus] GO:0005635 [nuclear envelope] GO:0005643 [nuclear pore] GO:0005975 [carbohydrate metabolic process] GO:0006913 [nucleocytoplasmic transport] GO:0008645 [hexose transport] GO:0010827 [regulation of glucose transport] GO:0015031 [protein transport] GO:0015758 [glucose transport] GO:0016020 [membran…	No	No	No	0	transporter	intracellular membrane-bouded organelle	8.95	12.1	10.68	14.8	15.43	16.15	14.05	15.115	4	2.3944	2.82877e-05	0.352515	0.775498	nucleoporin like 1
ODZ3	GO:0005515 [protein binding] GO:0007165 [signal transduction] GO:0016020 [membrane] GO:0016021 [integral to membrane]	No	Yes	No	1	other	integral to membrane	ND	20.77	15.71	12.87	14.33	13.25	13.17	13.21	4	-1.48885	0.000424517	9.78939	8.18117e-07	odz, odd Oz/ten-m homolog 3 (Drosophila)
OLR1	GO:0004872 [receptor activity] GO:0005041 [low-density lipoprotein receptor activity] GO:0005488 [binding] GO:0005529 [sugar binding] GO:0005576 [extracellular region] GO:0005624 [membrane fraction] GO:0005886 [plasma membrane] GO:0005887 [integral to plasma membrane] GO:0006508 [proteolysis] GO:0006954 [inflammatory response] GO:0007155 [cell adhesion] GO:0007159 [leukocyte cell-cell adhesion] G…	No	Yes	Yes	1	transmembrane receptor	plasma membrane	12.89	8.27	12.83	17.07	17.62	17.96	17.53	17.575	4	4.25878	7.99377e-05	-0.194848	0.87631	oxidized low density lipoprotein (lectin-like) receptor 1
OSMR	GO:0002675 [positive regulation of acute inflammatory response] GO:0004872 [receptor activity] GO:0004924 [oncostatin-M receptor activity] GO:0005515 [protein binding] GO:0005900 [oncostatin-M receptor complex] GO:0007166 [cell surface receptor linked signaling pathway] GO:0008283 [cell proliferation] GO:0008284 [positive regulation of cell proliferation] GO:0016020 [membrane] GO:0016021 [integra…	No	Yes	Yes	1	transmembrane receptor	integral to membrane	ND	15.4	19.6	14.34	9.1	10.48	13.68	12.08	4	-2.38497	3.9741e-05	8.87686	0.0020623	oncostatin M receptor
OSTM1	GO:0005515 [protein binding] GO:0005829 [cytosol] GO:0016020 [membrane] GO:0016021 [integral to membrane] GO:0030316 [osteoclast differentiation]	No	Yes	Yes	1	other	integral to membrane	ND	ND	ND	16.13	19.4	17.58	25.9	18.49	4	8.06603	3.81812e-10	13.5059	4.85613e-06	osteopetrosis associated transmembrane protein 1
OXTR	GO:0001967 [suckling behavior] GO:0001975 [response to amphetamine] GO:0004872 [receptor activity] GO:0004930 [G-protein coupled receptor activity] GO:0004990 [oxytocin receptor activity] GO:0005000 [vasopressin receptor activity] GO:0005515 [protein binding] GO:0005886 [plasma membrane] GO:0005887 [integral to plasma membrane] GO:0005902 [microvillus] GO:0005913 [cell-cell adherens junction] GO:…	No	Yes	Yes	7	G-protein coupled receptor	plasma membrane	16.66	23.96	15.04	12.84	15.41	12.9	14.44	13.67	4	-4.34481	5.53914e-07	-4.11974	9.92325e-05	oxytocin receptor
P2RY8	GO:0004872 [receptor activity] GO:0004930 [G-protein coupled receptor activity] GO:0005886 [plasma membrane] GO:0016021 [integral to membrane]	No	Yes	No	7	G-protein coupled receptor	plasma membrane	ND	14.3	14.26	15.04	16.11	18.22	17.94	17.025	4	2.9266	0.000465653	11.1286	0.00138967	purinergic receptor P2Y, G-protein coupled, 8
PANX1	GO:0002218 [activation of innate immune response] GO:0005102 [receptor binding] GO:0005216 [ion channel activity] GO:0005243 [gap junction channel activity] GO:0005262 [calcium channel activity] GO:0005783 [endoplasmic reticulum] GO:0005789 [endoplasmic reticulum membrane] GO:0005886 [plasma membrane] GO:0005921 [gap junction] GO:0006812 [cation transport] GO:0006816 [calcium ion transport] GO:00…	No	Yes	No	4	transporter	plasma membrane	ND	9.38	11.19	12.76	15.58	13.31	9.28	13.035	4	1.16409	0.0483287	10.2783	3.45244e-05	pannexin 1
PCDH10	GO:0005509 [calcium ion binding] GO:0005886 [plasma membrane] GO:0007155 [cell adhesion] GO:0007156 [homophilic cell adhesion] GO:0016020 [membrane] GO:0016021 [integral to membrane]	No	Yes	Yes	1	cell adhesion	plasma membrane	10.25	17.45	8.44	8.3	11.25	9.62	9.71	9.665	4	-1.7947	0.00238433	-0.107858	0.923379	protocadherin 10
PCDH17	GO:0005509 [calcium ion binding] GO:0005515 [protein binding] GO:0005886 [plasma membrane] GO:0007155 [cell adhesion] GO:0007156 [homophilic cell adhesion] GO:0016020 [membrane] GO:0016021 [integral to membrane]	No	Yes	Yes	1	G-protein coupled receptor	plasma membrane	11.18	9.19	12.33	12.12	18.42	13.52	12.06	12.82	4	2.43277	0.00333166	-0.230288	0.845167	protocadherin 17
PCDH18	GO:0005509 [calcium ion binding] GO:0005515 [protein binding] GO:0005886 [plasma membrane] GO:0007155 [cell adhesion] GO:0007156 [homophilic cell adhesion] GO:0007420 [brain development] GO:0016020 [membrane] GO:0016021 [integral to membrane]	No	Yes	Yes	1	cell adhesion	plasma membrane	ND	ND	ND	ND	ND	9.96	8.17	7.405	2	3.71001	0.0052717	8.28889	0.0184324	protocadherin 18
PCDH7	GO:0005509 [calcium ion binding] GO:0005886 [plasma membrane] GO:0005887 [integral to plasma membrane] GO:0007155 [cell adhesion] GO:0007156 [homophilic cell adhesion] GO:0016020 [membrane] GO:0016021 [integral to membrane]	No	Yes	Yes	1	cell adhesion	plasma membrane	10.47	10.33	9.02	9.01	8.94	10.02	10.31	9.515	4	-0.122134	0.598722	-1.03144	0.0142921	protocadherin 7
PCDH8	GO:0001756 [somitogenesis] GO:0005509 [calcium ion binding] GO:0005886 [plasma membrane] GO:0005887 [integral to plasma membrane] GO:0007155 [cell adhesion] GO:0007156 [homophilic cell adhesion] GO:0007267 [cell-cell signaling] GO:0007268 [synaptic transmission] GO:0016020 [membrane] GO:0016331 [morphogenesis of embryonic epithelium] GO:0030054 [cell junction] GO:0030425 [dendrite] GO:0042734 [pr…	No	Yes	Yes	1	cell adhesion	plasma membrane	16.22	16.37	23.66	21.64	23.81	23.62	21.83	22.725	4	0.0469895	0.930523	-1.92722	0.0194934	protocadherin 8
PCDHGC3	GO:0005509 [calcium ion binding] GO:0005886 [plasma membrane] GO:0007155 [cell adhesion] GO:0007156 [homophilic cell adhesion] GO:0016020 [membrane] GO:0016021 [integral to membrane] GO:0016339 [calcium-dependent cell-cell adhesion]	No	Yes	Yes	1	cell adhesion	plasma membrane	9.05	14	14.22	17.36	21.9	16.87	18.29	17.825	4	1.96969	0.00215163	13.5225	1.07916e-10	protocadherin gamma subfamily C, 3
PDCD1LG2	GO:0003674 [molecular_function] GO:0004725 [protein tyrosine phosphatase activity] GO:0004872 [receptor activity] GO:0005515 [protein binding] GO:0005576 [extracellular region] GO:0005886 [plasma membrane] GO:0006955 [immune response] GO:0012505 [endomembrane system] GO:0016021 [integral to membrane] GO:0031295 [T cell costimulation] GO:0035335 [peptidyl-tyrosine dephosphorylation] GO:0042102 [po…	No	Yes	Yes	1	other	plasma membrane	ND	25.72	24.46	23.45	24.76	24.5	22.59	23.975	4	0.287879	0.515259	13.2992	0.000208173	programmed cell death 1 ligand 2	CD273
PDGFRA	GO:0000166 [nucleotide binding] GO:0001553 [luteinization] GO:0001701 [in utero embryonic development] GO:0001775 [cell activation] GO:0004672 [protein kinase activity] GO:0004674 [protein serine/threonine kinase activity] GO:0004713 [protein tyrosine kinase activity] GO:0004714 [transmembrane receptor protein tyrosine kinase activity] GO:0004872 [receptor activity] GO:0005018 [platelet-derived g…	No	Yes	Yes	1	kinase	plasma membrane	9.8	11.49	11.58	15.85	16.63	17.83	11.54	16.24	4	2.17109	6.5348e-05	2.89564	0.0121589	platelet-derived growth factor receptor, alpha polypeptide	CD140a
PDGFRB	GO:0000166 [nucleotide binding] GO:0001701 [in utero embryonic development] GO:0001822 [kidney development] GO:0001894 [tissue homeostasis] GO:0004672 [protein kinase activity] GO:0004674 [protein serine/threonine kinase activity] GO:0004713 [protein tyrosine kinase activity] GO:0004714 [transmembrane receptor protein tyrosine kinase activity] GO:0004871 [signal transducer activity] GO:0004872 [r…	No	Yes	Yes	1	kinase	plasma membrane	8.11	17.21	20.83	17.58	13.69	11.34	15.36	14.525	4	-2.20765	4.26456e-05	4.71369	0.00190118	platelet-derived growth factor receptor, beta polypeptide	CD140b
PDIA4	GO:0003756 [protein disulfide isomerase activity] GO:0005515 [protein binding] GO:0005783 [endoplasmic reticulum] GO:0005788 [endoplasmic reticulum lumen] GO:0006662 [glycerol ether metabolic process] GO:0009055 [electron carrier activity] GO:0009306 [protein secretion] GO:0015035 [protein disulfide oxidoreductase activity] GO:0016853 [isomerase activity] GO:0042470 [melanosome] GO:0045454 [cell …	No	No	Yes	0	enzyme	endoplasmic reticulum	13.39	14.43	21.77	20.51	22.3	20.25	21.04	20.775	4	-1.87027	0.00352934	0.389478	0.487015	protein disulfide isomerase family A, member 4
PEAR1	GO:0001891 [phagocytic cup] GO:0004872 [receptor activity] GO:0005515 [protein binding] GO:0005886 [plasma membrane] GO:0016021 [integral to membrane] GO:0043654 [recognition of apoptotic cell]	No	Yes	Yes	1	transmembrane receptor	plasma membrane	ND	ND	9.34	ND	ND	ND	ND	6.64	0	-1.40518	0.011686	-9.78731e-16	0.0432217	platelet endothelial aggregation receptor 1
PECAM1	GO:0016021 [integral to membrane]	No	Yes	Yes	1	cell adhesion	integral to membrane	9.27	12.89	13.71	14.75	15.86	15.72	15.46	15.59	4	1.89675	6.63226e-06	-1.47202	0.0691897	platelet/endothelial cell adhesion molecule	CD31
PI16	GO:0005576 [extracellular region] GO:0016020 [membrane] GO:0016021 [integral to membrane] GO:0030414 [peptidase inhibitor activity]	No	Yes	Yes	1	other	extracellular	14.6	8.98	11.11	13.59	8.86	17.74	10.81	12.2	4	3.22383	0.0527914	-1.78009	0.418364	peptidase inhibitor 16
PLA2R1	GO:0004872 [receptor activity] GO:0005488 [binding] GO:0005529 [sugar binding] GO:0005576 [extracellular region] GO:0005615 [extracellular space] GO:0005886 [plasma membrane] GO:0005887 [integral to plasma membrane] GO:0006897 [endocytosis]	No	Yes	Yes	1	transmembrane receptor	plasma membrane	ND	12.27	15.51	19.04	13.58	13.67	20.15	16.355	4	0.412028	0.147809	11.1755	2.55959e-12	phospholipase A2 receptor 1, 180kDa
PLAUR	GO:0004872 [receptor activity] GO:0005515 [protein binding] GO:0005576 [extracellular region] GO:0005788 [endoplasmic reticulum lumen] GO:0005789 [endoplasmic reticulum membrane] GO:0005886 [plasma membrane] GO:0006501 [C-terminal protein lipidation] GO:0006928 [cellular component movement] GO:0006935 [chemotaxis] GO:0007165 [signal transduction] GO:0007596 [blood coagulation] GO:0009986 [cell su…	No	Yes	Yes	1	transmembrane receptor	plasma membrane	7.33	16.69	21.16	18.47	15.08	15.23	18.81	16.85	4	-3.41069	1.14982e-12	12.2679	9.47204e-09	plasminogen activator, urokinase receptor	CD87
PLD3	GO:0003824 [catalytic activity] GO:0004630 [phospholipase D activity] GO:0005515 [protein binding] GO:0005783 [endoplasmic reticulum] GO:0005789 [endoplasmic reticulum membrane] GO:0008152 [metabolic process] GO:0016020 [membrane] GO:0016021 [integral to membrane] GO:0016042 [lipid catabolic process] GO:0016787 [hydrolase activity] GO:0070290 [NAPE-specific phospholipase D activity]	No	Yes	No	1	enzyme	integral to membrane	8.99	15.62	19.2	20.27	24.38	19.69	19.91	20.09	4	2.71915	0.000179177	14.4799	1.9475e-05	phospholipase D family, member 3
PLOD2	GO:0001666 [response to hypoxia] GO:0005506 [iron ion binding] GO:0005783 [endoplasmic reticulum] GO:0008475 [procollagen-lysine 5-dioxygenase activity] GO:0031418 [L-ascorbic acid binding] GO:0032870 [cellular response to hormone stimulus] GO:0055114 [oxidation-reduction process] GO:0005515 [protein binding] GO:0006464 [protein modification process] GO:0016020 [membrane] GO:0030867 [rough endopl…	No	Yes	Yes	1	enzyme	intracellular membrane-bouded organelle	10.2	14.53	14.19	17.35	11.97	15.15	19.43	16.25	4	1.51141	0.00561039	3.79143	0.00330686	procollagen-lysine, 2-oxoglutarate 5-dioxygenase 2
PLTP	GO:0005576 [extracellular region] GO:0006629 [lipid metabolic process] GO:0006810 [transport] GO:0006869 [lipid transport] GO:0008289 [lipid binding] GO:0010189 [vitamin E biosynthetic process] GO:0030317 [sperm motility] GO:0044255 [cellular lipid metabolic process]	No	Yes	Yes	0	other	extracellular	ND	11.35	18.77	14.5	23.36	17.81	17.19	17.5	4	1.68257	0.0199499	11.7402	1.95071e-05	phospholipid transfer protein
PLXDC1	GO:0001525 [angiogenesis] GO:0003674 [molecular_function] GO:0005575 [cellular_component] GO:0005576 [extracellular region] GO:0005737 [cytoplasm] GO:0005886 [plasma membrane] GO:0005923 [tight junction] GO:0016021 [integral to membrane] GO:0021510 [spinal cord development] GO:0030054 [cell junction] GO:0030425 [dendrite] GO:0043025 [neuronal cell body] GO:0016020 [membrane]	No	Yes	Yes	1	other	plasma membrane	ND	7.07	8.77	19.51	9.23	8.31	9.31	9.27	4	3.58563	0.000217778	9.90061	0.00144177	plexin domain containing 1
PLXDC2	GO:0016020 [membrane] GO:0016021 [integral to membrane]	No	Yes	No	1	other	integral to membrane	9.56	12.29	13.12	15.1	13.96	15.41	20.48	15.255	4	2.59219	3.53834e-06	0.23273	0.735974	plexin domain containing 2
PLXNA1	GO:0004872 [receptor activity] GO:0005515 [protein binding] GO:0005622 [intracellular] GO:0005624 [membrane fraction] GO:0005886 [plasma membrane] GO:0007165 [signal transduction] GO:0007275 [multicellular organismal development] GO:0007411 [axon guidance] GO:0016021 [integral to membrane] GO:0017154 [semaphorin receptor activity] GO:0060666 [dichotomous subdivision of terminal units involved in …	No	Yes	Yes	1	transmembrane receptor	plasma membrane	8.71	12.77	14.7	19.03	13.51	12.49	18.72	16.115	4	1.66477	9.3467e-05	0.0676297	0.918324	plexin A1
PLXNA2	GO:0001756 [somitogenesis] GO:0004872 [receptor activity] GO:0005515 [protein binding] GO:0005622 [intracellular] GO:0005886 [plasma membrane] GO:0007166 [cell surface receptor linked signaling pathway] GO:0007275 [multicellular organismal development] GO:0007411 [axon guidance] GO:0016021 [integral to membrane] GO:0017154 [semaphorin receptor activity] GO:0021915 [neural tube development] GO:002…	No	Yes	Yes	1	other	plasma membrane	13.64	20.87	21.57	20.83	19.62	21.41	20.43	20.63	4	1.69834	0.00108401	-0.165795	0.751003	plexin A2
PLXNA3	GO:0004888 [transmembrane signaling receptor activity] GO:0005515 [protein binding] GO:0005622 [intracellular] GO:0005886 [plasma membrane] GO:0007165 [signal transduction] GO:0007275 [multicellular organismal development] GO:0007411 [axon guidance] GO:0016020 [membrane] GO:0016021 [integral to membrane]	No	Yes	Yes	1	transmembrane receptor	plasma membrane	12.36	20.22	15.89	18.16	16.14	18.26	18.54	18.21	4	0.280431	0.616228	0.959579	0.254927	plexin A3
PLXNB1	GO:0002116 [semaphorin receptor complex] GO:0004872 [receptor activity] GO:0004888 [transmembrane signaling receptor activity] GO:0005096 [GTPase activator activity] GO:0005515 [protein binding] GO:0005576 [extracellular region] GO:0005622 [intracellular] GO:0005886 [plasma membrane] GO:0005887 [integral to plasma membrane] GO:0007165 [signal transduction] GO:0007275 [multicellular organismal dev…	No	Yes	Yes	1	transmembrane receptor	plasma membrane	8.09	11.81	12.78	12.52	12.68	12.71	11.05	12.6	4	1.19055	0.0212784	4.01988	0.0289275	plexin B1
PLXNB2	GO:0004872 [receptor activity] GO:0005096 [GTPase activator activity] GO:0005515 [protein binding] GO:0005622 [intracellular] GO:0007165 [signal transduction] GO:0007275 [multicellular organismal development] GO:0016020 [membrane] GO:0016021 [integral to membrane] GO:0050772 [positive regulation of axonogenesis] GO:0051056 [regulation of small GTPase mediated signal transduction]	No	Yes	Yes	1	other	integral to membrane	8.49	16.45	16.97	15.95	18.66	15.99	19.36	17.325	4	-0.358792	0.309322	13.7161	4.71882e-11	plexin B2
PLXND1	GO:0001569 [patterning of blood vessels] GO:0004872 [receptor activity] GO:0005515 [protein binding] GO:0005622 [intracellular] GO:0005886 [plasma membrane] GO:0007165 [signal transduction] GO:0007275 [multicellular organismal development] GO:0007411 [axon guidance] GO:0016021 [integral to membrane] GO:0017154 [semaphorin receptor activity] GO:0060666 [dichotomous subdivision of terminal units in…	No	Yes	Yes	1	transmembrane receptor	plasma membrane	9.35	18.38	17.19	18.58	14.59	14.43	17.65	16.12	4	-0.734363	0.153632	0.776356	0.364809	plexin D1
PNPLA6	GO:0001525 [angiogenesis] GO:0004622 [lysophospholipase activity] GO:0005783 [endoplasmic reticulum] GO:0005789 [endoplasmic reticulum membrane] GO:0008152 [metabolic process] GO:0008219 [cell death] GO:0009887 [organ morphogenesis] GO:0016020 [membrane] GO:0016021 [integral to membrane] GO:0016042 [lipid catabolic process] GO:0016787 [hydrolase activity] GO:0046470 [phosphatidylcholine metabolic…	No	Yes	Yes	1	enzyme	integral to membrane	9.61	12.23	13.48	15.83	19.78	15.74	19.43	17.63	4	1.89675	0.000547	-2.40548	0.00725105	patatin-like phospholipase domain containing 6
PNPLA8	GO:0000139 [Golgi membrane] GO:0004622 [lysophospholipase activity] GO:0005524 [ATP binding] GO:0005622 [intracellular] GO:0005624 [membrane fraction] GO:0005737 [cytoplasm] GO:0005778 [peroxisomal membrane] GO:0005783 [endoplasmic reticulum] GO:0005789 [endoplasmic reticulum membrane] GO:0005794 [Golgi apparatus] GO:0006629 [lipid metabolic process] GO:0006631 [fatty acid metabolic process] GO:0…	No	Yes	No	1	enzyme	integral to membrane	ND	ND	ND	15.25	12.39	9.11	12.57	12.48	4	3.72063	0.000701354	8.58419	0.00759251	patatin-like phospholipase domain containing 8
PODXL	GO:0001726 [ruffle] GO:0005515 [protein binding] GO:0005730 [nucleolus] GO:0005737 [cytoplasm] GO:0005813 [centrosome] GO:0005886 [plasma membrane] GO:0005887 [integral to plasma membrane] GO:0007162 [negative regulation of cell adhesion] GO:0015629 [actin cytoskeleton] GO:0016324 [apical plasma membrane] GO:0016477 [cell migration] GO:0022408 [negative regulation of cell-cell adhesion] GO:003002…	No	Yes	Yes	1	kinase	plasma membrane	10.83	17.03	14.55	19.24	19.79	18.84	16.34	19.04	4	1.107	0.0413948	0.540771	0.401437	podocalyxin-like
PODXL2	GO:0005515 [protein binding] GO:0005539 [glycosaminoglycan binding] GO:0005887 [integral to plasma membrane] GO:0007155 [cell adhesion] GO:0016020 [membrane] GO:0050901 [leukocyte tethering or rolling]	No	Yes	Yes	1	cell adhesion	plasma membrane	ND	11.7	9.88	11.73	12.45	19.02	11.46	12.09	4	2.73203	0.0063838	10.4001	0.00111174	podocalyxin-like 2
PON2	GO:0004064 [arylesterase activity] GO:0005576 [extracellular region] GO:0005634 [nucleus] GO:0005739 [mitochondrion] GO:0005764 [lysosome] GO:0005792 [microsome] GO:0005886 [plasma membrane] GO:0006979 [response to oxidative stress] GO:0016787 [hydrolase activity] GO:0019439 [aromatic compound catabolic process] GO:0042802 [identical protein binding] GO:0046872 [metal ion binding]	No	Yes	Yes	0	enzyme	plasma membrane	ND	7.04	8	8.03	8.35	24.12	8.28	8.315	4	2.71457	0.0114694	10.9511	0.00116917	paraoxonase 2
PPAP2B	GO:0001568 [blood vessel development] GO:0001702 [gastrulation with mouth forming second] GO:0001933 [negative regulation of protein phosphorylation] GO:0003824 [catalytic activity] GO:0004721 [phosphoprotein phosphatase activity] GO:0005178 [integrin binding] GO:0005515 [protein binding] GO:0005789 [endoplasmic reticulum membrane] GO:0005794 [Golgi apparatus] GO:0005886 [plasma membrane] GO:0005…	No	Yes	No	6	phosphatase	plasma membrane	ND	18.26	15.26	18.36	18.74	12.67	14.82	16.59	4	0.438175	0.453219	10.704	0.00100294	phosphatidic acid phosphatase type 2B
PPAP2C	GO:0003824 [catalytic activity] GO:0004721 [phosphoprotein phosphatase activity] GO:0005886 [plasma membrane] GO:0006665 [sphingolipid metabolic process] GO:0008195 [phosphatidate phosphatase activity] GO:0016020 [membrane] GO:0016021 [integral to membrane] GO:0016787 [hydrolase activity]	No	Yes	Yes	6	phosphatase	plasma membrane	16.48	14.57	14.2	15.15	14.56	15.64	14.32	14.855	4	1.16851	0.00533554	-2.45112	3.54682e-07	phosphatidic acid phosphatase type 2C
PPIB	GO:0000413 [protein peptidyl-prolyl isomerization] GO:0003755 [peptidyl-prolyl cis-trans isomerase activity] GO:0005515 [protein binding] GO:0005783 [endoplasmic reticulum] GO:0005788 [endoplasmic reticulum lumen] GO:0006457 [protein folding] GO:0016853 [isomerase activity] GO:0042277 [peptide binding] GO:0042470 [melanosome] GO:0051082 [unfolded protein binding]	No	Yes	Yes	0	enzyme	endoplasmic reticulum	10.76	16.96	18.41	14.62	16.25	18.73	17.99	17.12	4	1.60686	0.011293	4.30136	0.00693432	peptidylprolyl isomerase B (cyclophilin B)
PPT1	GO:0002084 [protein depalmitoylation] GO:0005576 [extracellular region] GO:0005615 [extracellular space] GO:0005624 [membrane fraction] GO:0005634 [nucleus] GO:0005764 [lysosome] GO:0005794 [Golgi apparatus] GO:0005829 [cytosol] GO:0006309 [DNA fragmentation involved in apoptotic nuclear change] GO:0006464 [protein modification process] GO:0006898 [receptor-mediated endocytosis] GO:0006907 [pinoc…	No	Yes	Yes	0	enzyme	extracellular	ND	12.35	12.13	15.95	17.05	15.55	16.38	16.165	4	0.207097	0.5856	11.1748	2.96231e-11	palmitoyl-protein thioesterase 1
PRCP	GO:0004180 [carboxypeptidase activity] GO:0004185 [serine-type carboxypeptidase activity] GO:0005515 [protein binding] GO:0005764 [lysosome] GO:0005886 [plasma membrane] GO:0006508 [proteolysis] GO:0007596 [blood coagulation] GO:0008233 [peptidase activity] GO:0008236 [serine-type peptidase activity]	No	Yes	Yes	0	peptidase	plasma membrane	10.91	10.05	13.5	18.01	16.33	14.1	16.1	16.215	4	1.51846	0.0384568	3.82362	0.00308777	prolylcarboxypeptidase (angiotensinase C)
PRKCSH	GO:0003723 [RNA binding] GO:0005080 [protein kinase C binding] GO:0005509 [calcium ion binding] GO:0005515 [protein binding] GO:0005622 [intracellular] GO:0005783 [endoplasmic reticulum] GO:0005788 [endoplasmic reticulum lumen] GO:0006457 [protein folding] GO:0007243 [intracellular protein kinase cascade] GO:0018279 [protein N-linked glycosylation via asparagine] GO:0043687 [post-translational pr…	No	Yes	Yes	0	enzyme	endoplasmic reticulum	8.91	11.55	12.97	15.89	16.42	17.41	17.84	16.915	4	1.48445	0.00480001	16.1967	0.000252423	protein kinase C substrate 80K-H
PRNP	GO:0001933 [negative regulation of protein phosphorylation] GO:0005507 [copper ion binding] GO:0005515 [protein binding] GO:0005624 [membrane fraction] GO:0005634 [nucleus] GO:0005737 [cytoplasm] GO:0005783 [endoplasmic reticulum] GO:0005794 [Golgi apparatus] GO:0005886 [plasma membrane] GO:0006878 [cellular copper ion homeostasis] GO:0006916 [anti-apoptosis] GO:0006979 [response to oxidative str…	No	Yes	Yes	2	other	plasma membrane	15.96	17.4	17.81	17.46	16.51	18.11	19.05	17.785	4	-0.498329	0.235375	-0.705511	0.427556	prion protein	CD230
PROCR	GO:0004872 [receptor activity] GO:0005813 [centrosome] GO:0005887 [integral to plasma membrane] GO:0006955 [immune response] GO:0007596 [blood coagulation] GO:0016020 [membrane] GO:0019882 [antigen processing and presentation] GO:0042612 [MHC class I protein complex]	No	Yes	Yes	1	other	plasma membrane	11.05	15.55	16.6	18.43	14.22	15.07	18.32	16.695	4	-0.657683	0.209482	2.63566	0.0441416	protein C receptor, endothelial (EPCR)	CD201
PROM1	GO:0001750 [photoreceptor outer segment] GO:0005886 [plasma membrane] GO:0005887 [integral to plasma membrane] GO:0005929 [cilium] GO:0009986 [cell surface] GO:0010842 [retina layer formation] GO:0016021 [integral to membrane] GO:0016324 [apical plasma membrane] GO:0031528 [microvillus membrane] GO:0042622 [photoreceptor outer segment membrane] GO:0045296 [cadherin binding] GO:0045494 [photorecep…	No	Yes	Yes	5	other	plasma membrane	7.38	9.13	10.24	22.26	10.36	10.75	10.64	10.695	4	2.53945	1.00558e-05	3.73349	0.00172704	prominin 1	CD133
PROM2	GO:0005886 [plasma membrane] GO:0005929 [cilium] GO:0016021 [integral to membrane] GO:0016323 [basolateral plasma membrane] GO:0016324 [apical plasma membrane] GO:0031528 [microvillus membrane] GO:0060170 [cilium membrane] GO:0071914 [prominosome]	No	Yes	Yes	5	transmembrane receptor	plasma membrane	8.9	11.79	13.04	13.35	13.58	13.17	12.88	13.26	4	1.36353	0.0421712	4.62153	0.00767457	prominin 2
PRSS23	GO:0004252 [serine-type endopeptidase activity] GO:0005576 [extracellular region] GO:0005634 [nucleus] GO:0006508 [proteolysis] GO:0008233 [peptidase activity] GO:0003824 [catalytic activity]	No	Yes	Yes	0	peptidase	extracellular	11.34	19.51	18.8	19.28	13.79	15.5	17.39	16.445	4	-0.755148	0.0520923	-1.78298	0.00649165	protease, serine, 23
PRSSL1	GO:0004252 [serine-type endopeptidase activity] GO:0005576 [extracellular region] GO:0006508 [proteolysis] GO:0007049 [cell cycle] GO:0008233 [peptidase activity] GO:0008236 [serine-type peptidase activity]	No	Yes	Yes	0	peptidase	extracellular	ND	ND	ND	9.04	9.17	8.95	9.03	9.035	4	1.28165	0.0374271	6.44118	0.0339617	protease, serine-like 1
PSAP	GO:0002576 [platelet degranulation] GO:0005576 [extracellular region] GO:0005615 [extracellular space] GO:0005739 [mitochondrion] GO:0005764 [lysosome] GO:0005794 [Golgi apparatus] GO:0006629 [lipid metabolic process] GO:0006665 [sphingolipid metabolic process] GO:0006687 [glycosphingolipid metabolic process] GO:0006869 [lipid transport] GO:0007596 [blood coagulation] GO:0008047 [enzyme activator…	No	Yes	Yes	0	other	extracellular	10.84	13.61	15.39	16.2	17.83	16.43	18.01	17.13	4	2.58145	9.17284e-09	3.31417	0.040238	prosaposin
PTGFRN	GO:0005515 [protein binding] GO:0005783 [endoplasmic reticulum] GO:0005789 [endoplasmic reticulum membrane] GO:0005794 [Golgi apparatus] GO:0016020 [membrane] GO:0016021 [integral to membrane] GO:0034389 [lipid particle organization]	No	Yes	Yes	1	other	integral to membrane	10.07	13.36	14.46	17.54	17.23	17.25	17.4	17.325	4	1.80607	4.11187e-09	7.99638	1.38727e-05	prostaglandin F2 receptor negative regulator	CD315
PTK7	GO:0001736 [establishment of planar polarity] GO:0001843 [neural tube closure] GO:0003401 [axis elongation] GO:0004672 [protein kinase activity] GO:0004674 [protein serine/threonine kinase activity] GO:0004713 [protein tyrosine kinase activity] GO:0004714 [transmembrane receptor protein tyrosine kinase activity] GO:0004872 [receptor activity] GO:0005515 [protein binding] GO:0005524 [ATP binding] …	No	Yes	Yes	1	kinase	plasma membrane	10.79	15.64	17.11	18.34	17.38	16.1	18.72	17.86	4	-0.356921	0.44638	1.49582	0.145906	PTK7 protein tyrosine kinase 7
PTPRA	GO:0004725 [protein tyrosine phosphatase activity] GO:0004872 [receptor activity] GO:0005001 [transmembrane receptor protein tyrosine phosphatase activity] GO:0005886 [plasma membrane] GO:0005887 [integral to plasma membrane] GO:0006468 [protein phosphorylation] GO:0006470 [protein dephosphorylation] GO:0007411 [axon guidance] GO:0016311 [dephosphorylation] GO:0016787 [hydrolase activity] GO:0016…	No	Yes	Yes	1	phosphatase	plasma membrane	8.84	15.32	16.96	18.21	20.38	17.63	17.88	18.045	4	1.83849	0.000592321	15.1267	0.000175849	protein tyrosine phosphatase, receptor type, A
PTPRB	GO:0001525 [angiogenesis] GO:0004725 [protein tyrosine phosphatase activity] GO:0005515 [protein binding] GO:0006470 [protein dephosphorylation] GO:0016311 [dephosphorylation] GO:0016791 [phosphatase activity] GO:0005001 [transmembrane receptor protein tyrosine phosphatase activity] GO:0005887 [integral to plasma membrane] GO:0006796 [phosphate metabolic process] GO:0016020 [membrane] GO:0016787 …	No	Yes	Yes	1	phosphatase	plasma membrane	10.72	11.96	13.02	17.25	17.84	17.96	17.58	17.71	4	1.72648	0.00317505	13.007	4.15712e-06	protein tyrosine phosphatase, receptor type, B
PTPRC	GO:0001915 [negative regulation of T cell mediated cytotoxicity] GO:0001960 [negative regulation of cytokine-mediated signaling pathway] GO:0002378 [immunoglobulin biosynthetic process] GO:0004725 [protein tyrosine phosphatase activity] GO:0005001 [transmembrane receptor protein tyrosine phosphatase activity] GO:0005515 [protein binding] GO:0005886 [plasma membrane] GO:0005887 [integral to plasma…	No	Yes	Yes	1	phosphatase	plasma membrane	9.83	14.6	15.39	17.98	18.51	17.89	17.48	17.935	4	-0.997635	0.0302341	15.402	0.00020451	protein tyrosine phosphatase, receptor type, C	CD45
PTPRE	GO:0004725 [protein tyrosine phosphatase activity] GO:0004872 [receptor activity] GO:0005001 [transmembrane receptor protein tyrosine phosphatase activity] GO:0005515 [protein binding] GO:0005634 [nucleus] GO:0005737 [cytoplasm] GO:0005886 [plasma membrane] GO:0006468 [protein phosphorylation] GO:0006470 [protein dephosphorylation] GO:0007185 [transmembrane receptor protein tyrosine phosphatase s…	No	Yes	Yes	1	phosphatase	plasma membrane	9.38	9.49	11.18	15.6	17.73	18.23	17.11	17.42	4	1.98129	0.000314728	3.14284	0.000207391	protein tyrosine phosphatase, receptor type, E
PTPRF	GO:0001960 [negative regulation of cytokine-mediated signaling pathway] GO:0004725 [protein tyrosine phosphatase activity] GO:0004872 [receptor activity] GO:0005001 [transmembrane receptor protein tyrosine phosphatase activity] GO:0005158 [insulin receptor binding] GO:0005515 [protein binding] GO:0005624 [membrane fraction] GO:0005626 [insoluble fraction] GO:0005768 [endosome] GO:0005792 [microso…	No	Yes	Yes	1	phosphatase	plasma membrane	8.63	11.35	12.06	14.42	14.01	13.45	13.99	14	4	-0.322577	0.517807	1.1665	0.259082	protein tyrosine phosphatase, receptor type, F
PTPRG	GO:0004725 [protein tyrosine phosphatase activity] GO:0005001 [transmembrane receptor protein tyrosine phosphatase activity] GO:0005515 [protein binding] GO:0005887 [integral to plasma membrane] GO:0006470 [protein dephosphorylation] GO:0007169 [transmembrane receptor protein tyrosine kinase signaling pathway] GO:0016020 [membrane] GO:0016311 [dephosphorylation] GO:0016787 [hydrolase activity] GO…	No	Yes	Yes	1	phosphatase	plasma membrane	7.36	11.29	15.58	19.42	17.35	12.08	16.82	17.085	4	0.907197	0.0494014	14.746	1.06143e-07	protein tyrosine phosphatase, receptor type, G
PTPRJ	GO:0001570 [vasculogenesis] GO:0001772 [immunological synapse] GO:0001954 [positive regulation of cell-matrix adhesion] GO:0004725 [protein tyrosine phosphatase activity] GO:0005161 [platelet-derived growth factor receptor binding] GO:0005515 [protein binding] GO:0005886 [plasma membrane] GO:0005887 [integral to plasma membrane] GO:0005911 [cell-cell junction] GO:0006470 [protein dephosphorylatio…	No	Yes	Yes	1	phosphatase	plasma membrane	7.63	17	14.83	17.14	16.51	14.68	16.48	16.495	4	-0.22705	0.574162	12.7797	2.79313e-06	protein tyrosine phosphatase, receptor type, J	CD148
PTPRK	GO:0005515 [protein binding] GO:0016020 [membrane] GO:0004725 [protein tyrosine phosphatase activity] GO:0006470 [protein dephosphorylation] GO:0016311 [dephosphorylation] GO:0016791 [phosphatase activity] GO:0004872 [receptor activity] GO:0016787 [hydrolase activity] GO:0005001 [transmembrane receptor protein tyrosine phosphatase activity] GO:0005886 [plasma membrane] GO:0005887 [integral to pla…	No	Yes	Yes	1	phosphatase	plasma membrane	10.05	13.75	16.32	16.72	15.02	14.75	17.57	15.87	4	0.375135	0.423954	-4.26166	6.3133e-05	protein tyrosine phosphatase, receptor type, K
PTPRM	GO:0001937 [negative regulation of endothelial cell proliferation] GO:0004725 [protein tyrosine phosphatase activity] GO:0004872 [receptor activity] GO:0005001 [transmembrane receptor protein tyrosine phosphatase activity] GO:0005515 [protein binding] GO:0005737 [cytoplasm] GO:0005887 [integral to plasma membrane] GO:0005911 [cell-cell junction] GO:0005913 [cell-cell adherens junction] GO:0006470…	No	Yes	Yes	1	phosphatase	plasma membrane	8.65	16.43	15.48	13.38	13.47	16.57	12.01	13.425	4	-0.821625	0.106277	11.6684	1.78579e-08	protein tyrosine phosphatase, receptor type, M
PTPRZ1	GO:0004725 [protein tyrosine phosphatase activity] GO:0005001 [transmembrane receptor protein tyrosine phosphatase activity] GO:0005515 [protein binding] GO:0005578 [proteinaceous extracellular matrix] GO:0005887 [integral to plasma membrane] GO:0006470 [protein dephosphorylation] GO:0007409 [axonogenesis] GO:0007417 [central nervous system development] GO:0008330 [protein tyrosine/threonine phos…	Yes	Yes	Yes	1	phosphatase	plasma membrane	7.54	11.74	12.51	16.04	23.66	19.9	17.91	18.905	4	7.67825	2.95096e-10	5.50488	3.35822e-05	protein tyrosine phosphatase, receptor-type, Z polypeptide 1
PTTG1IP	GO:0003674 [molecular_function] GO:0005634 [nucleus] GO:0005737 [cytoplasm] GO:0006606 [protein import into nucleus] GO:0016020 [membrane] GO:0016021 [integral to membrane]	No	Yes	Yes	1	other	integral to membrane	11.53	12.39	13.81	15.21	15.39	15.75	12.7	15.3	4	1.2023	0.000208453	-0.948998	0.404502	pituitary tumor-transforming 1 interacting protein
PTX3	GO:0001878 [response to yeast] GO:0005576 [extracellular region] GO:0006954 [inflammatory response] GO:0008228 [opsonization] GO:0045429 [positive regulation of nitric oxide biosynthetic process] GO:0050766 [positive regulation of phagocytosis]	No	Yes	Yes	0	other	extracellular	13.46	13.28	25.31	12.11	13.46	12.54	17.29	13	4	-2.46013	0.000146985	-0.93738	0.0898854	pentraxin-related gene, rapidly induced by IL-1 beta
PVR	GO:0002860 [positive regulation of natural killer cell mediated cytotoxicity directed against tumor cell target] GO:0004872 [receptor activity] GO:0005515 [protein binding] GO:0005576 [extracellular region] GO:0005615 [extracellular space] GO:0005634 [nucleus] GO:0005737 [cytoplasm] GO:0005886 [plasma membrane] GO:0007155 [cell adhesion] GO:0009986 [cell surface] GO:0016021 [integral to membrane]…	No	Yes	Yes	1	transmembrane receptor	plasma membrane	11.35	14.9	15.44	13.09	13.06	17.95	13.78	13.435	4	0.571908	0.336313	4.84885	0.0115152	poliovirus receptor	CD155
PVRL1	GO:0005515 [protein binding] GO:0001950 [plasma membrane enriched fraction] GO:0002089 [lens morphogenesis in camera-type eye] GO:0004872 [receptor activity] GO:0005576 [extracellular region] GO:0005792 [microsome] GO:0005886 [plasma membrane] GO:0005912 [adherens junction] GO:0005913 [cell-cell adherens junction] GO:0006955 [immune response] GO:0007155 [cell adhesion] GO:0007156 [homophilic cell…	No	Yes	Yes	1	cell adhesion	plasma membrane	9.07	9.79	10.6	12.24	11.93	11.42	11.42	11.675	4	0.53114	0.270195	0.94961	0.113868	poliovirus receptor-related 1 (herpesvirus entry mediator C)	CD111
PVRL2	GO:0001675 [acrosome assembly] GO:0002860 [positive regulation of natural killer cell mediated cytotoxicity directed against tumor cell target] GO:0002891 [positive regulation of immunoglobulin mediated immune response] GO:0005515 [protein binding] GO:0005886 [plasma membrane] GO:0005911 [cell-cell junction] GO:0005915 [zonula adherens] GO:0007010 [cytoskeleton organization] GO:0007155 [cell adhe…	No	Yes	Yes	1	cell adhesion	plasma membrane	10.37	15.61	18.49	17.47	13.71	12.84	17.41	15.56	4	0.0449879	0.920458	-1.20116	0.145235	poliovirus receptor-related 2 (herpesvirus entry mediator B)	CD112
PVRL3	GO:0005515 [protein binding] GO:0002089 [lens morphogenesis in camera-type eye] GO:0005886 [plasma membrane] GO:0005911 [cell-cell junction] GO:0005913 [cell-cell adherens junction] GO:0007155 [cell adhesion] GO:0007156 [homophilic cell adhesion] GO:0009566 [fertilization] GO:0016021 [integral to membrane] GO:0016337 [cell-cell adhesion] GO:0034329 [cell junction assembly] GO:0034332 [adherens ju…	No	Yes	Yes	1	cell adhesion	plasma membrane	ND	15.52	18.2	19.51	16.44	14.02	16.12	16.28	4	-0.502084	0.254478	11.9357	1.53606e-10	poliovirus receptor-related 3	CD113
PVRL4	GO:0005515 [protein binding] GO:0005576 [extracellular region] GO:0005886 [plasma membrane] GO:0005912 [adherens junction] GO:0007155 [cell adhesion] GO:0016021 [integral to membrane] GO:0030054 [cell junction] GO:0034329 [cell junction assembly] GO:0034332 [adherens junction organization] GO:0045216 [cell-cell junction organization] GO:0004872 [receptor activity]	No	Yes	Yes	1	cell adhesion	plasma membrane	15.51	14.75	14.67	17.93	15.33	18.27	14.52	16.63	4	1.38161	0.043251	-1.99385	0.196021	poliovirus receptor-related 4
PXDN	GO:0001960 [negative regulation of cytokine-mediated signaling pathway] GO:0004601 [peroxidase activity] GO:0005152 [interleukin-1 receptor antagonist activity] GO:0005201 [extracellular matrix structural constituent] GO:0005515 [protein binding] GO:0005576 [extracellular region] GO:0005578 [proteinaceous extracellular matrix] GO:0005615 [extracellular space] GO:0005783 [endoplasmic reticulum] GO…	No	Yes	Yes	0	enzyme	extracellular	8.08	10.59	18.18	13.56	12.04	12.08	13	12.54	4	2.32177	0.0121092	-0.0165917	0.993412	peroxidasin homolog (Drosophila)
QSOX1	GO:0000139 [Golgi membrane] GO:0005576 [extracellular region] GO:0005615 [extracellular space] GO:0005794 [Golgi apparatus] GO:0006467 [protein thiol-disulfide exchange] GO:0016020 [membrane] GO:0016021 [integral to membrane] GO:0016491 [oxidoreductase activity] GO:0016971 [flavin-linked sulfhydryl oxidase activity] GO:0030173 [integral to Golgi membrane] GO:0045454 [cell redox homeostasis] GO:00…	No	Yes	Yes	1	enzyme	extracellular	23.29	13.37	23.04	18.39	18.62	21.51	21.29	19.955	4	-1.12525	0.193602	-1.55142	0.0062794	quiescin Q6 sulfhydryl oxidase 1
QSOX2	GO:0005576 [extracellular region] GO:0005634 [nucleus] GO:0005886 [plasma membrane] GO:0016021 [integral to membrane] GO:0016491 [oxidoreductase activity] GO:0016972 [thiol oxidase activity] GO:0031965 [nuclear membrane] GO:0045454 [cell redox homeostasis]	No	Yes	No	1	enzyme	plasma membrane	9.29	13.46	15.09	20.04	21.8	18.26	19.41	19.725	4	4.90283	1.00829e-09	14.9827	5.45219e-09	quiescin Q6 sulfhydryl oxidase 2
RECK	GO:0000300 [peripheral to membrane of membrane fraction] GO:0004866 [endopeptidase inhibitor activity] GO:0004867 [serine-type endopeptidase inhibitor activity] GO:0005515 [protein binding] GO:0005624 [membrane fraction] GO:0005886 [plasma membrane] GO:0008191 [metalloendopeptidase inhibitor activity] GO:0010951 [negative regulation of endopeptidase activity] GO:0031225 [anchored to membrane]	No	Yes	Yes	1	other	plasma membrane	8.73	19.79	20.02	15.42	13.62	15.01	16.77	15.215	4	-2.13389	4.00175e-05	0.269266	0.847484	reversion-inducing-cysteine-rich protein with kazal motifs
RET	GO:0000165 [MAPKKK cascade] GO:0000166 [nucleotide binding] GO:0001657 [ureteric bud development] GO:0001755 [neural crest cell migration] GO:0001838 [embryonic epithelial tube formation] GO:0004672 [protein kinase activity] GO:0004674 [protein serine/threonine kinase activity] GO:0004713 [protein tyrosine kinase activity] GO:0004714 [transmembrane receptor protein tyrosine kinase activity] GO:00…	No	Yes	Yes	1	kinase	integral to membrane	ND	10.49	10.97	10.57	12.31	17.07	12.13	12.22	4	0.81349	0.392975	9.44322	0.00264814	ret proto-oncogene
RFNG	GO:0000139 [Golgi membrane] GO:0003674 [molecular_function] GO:0005576 [extracellular region] GO:0005794 [Golgi apparatus] GO:0007389 [pattern specification process] GO:0007399 [nervous system development] GO:0009887 [organ morphogenesis] GO:0016020 [membrane] GO:0016021 [integral to membrane] GO:0030154 [cell differentiation] GO:0030173 [integral to Golgi membrane] GO:0033829 [O-fucosylpeptide 3…	No	Yes	Yes	0	enzyme	extracellular	ND	18.64	18.55	23.02	22.89	22	23.57	22.955	4	2.5661	1.15376e-08	11.2415	5.91211e-11	RFNG O-fucosylpeptide 3-beta-N-acetylglucosaminyltransferase
RGMA	GO:0001843 [neural tube closure] GO:0005783 [endoplasmic reticulum] GO:0005886 [plasma membrane] GO:0007411 [axon guidance] GO:0009986 [cell surface] GO:0030510 [regulation of BMP signaling pathway] GO:0031225 [anchored to membrane]	No	Yes	Yes	0	other	plasma membrane	13.97	ND	11.75	17.65	20.36	14.13	16.96	17.305	4	3.25128	0.00395542	1.54982	0.277352	RGM domain family, member A
RNF149	GO:0005515 [protein binding] GO:0008270 [zinc ion binding] GO:0016020 [membrane] GO:0016021 [integral to membrane] GO:0016874 [ligase activity] GO:0046872 [metal ion binding]	No	Yes	Yes	1	enzyme	integral to membrane	ND	14.5	14.67	10.04	9.11	12.6	8.32	9.575	4	-1.42326	0.00277472	3.47407	0.0699551	ring finger protein 149
RNF150	GO:0005515 [protein binding] GO:0008270 [zinc ion binding] GO:0016020 [membrane] GO:0016021 [integral to membrane] GO:0046872 [metal ion binding]	No	Yes	Yes	1	enzyme	integral to membrane	24.13	14.59	14.57	14.41	13.61	13.09	14.48	14.01	4	-0.717193	0.133368	-4.26499	2.23203e-14	ring finger protein 150
ROBO1	GO:0002042 [cell migration involved in sprouting angiogenesis] GO:0004872 [receptor activity] GO:0005515 [protein binding] GO:0005737 [cytoplasm] GO:0005886 [plasma membrane] GO:0005887 [integral to plasma membrane] GO:0006919 [activation of caspase activity] GO:0007155 [cell adhesion] GO:0007156 [homophilic cell adhesion] GO:0007275 [multicellular organismal development] GO:0007399 [nervous syst…	No	Yes	Yes	1	transmembrane receptor	plasma membrane	7.57	11.82	11.14	18.6	17.09	8.78	14.8	15.945	4	1.30052	0.0149516	12.5401	1.73103e-08	roundabout, axon guidance receptor, homolog 1 (Drosophila)
ROBO2	GO:0005515 [protein binding] GO:0001656 [metanephros development] GO:0001657 [ureteric bud development] GO:0007156 [homophilic cell adhesion] GO:0007275 [multicellular organismal development] GO:0007411 [axon guidance] GO:0007417 [central nervous system development] GO:0007420 [brain development] GO:0008046 [axon guidance receptor activity] GO:0009986 [cell surface] GO:0016020 [membrane] GO:00160…	No	Yes	Yes	1	transmembrane receptor	integral to membrane	8.33	10.13	13.23	14.95	21.68	12.58	13.71	14.33	4	4.01917	2.06183e-05	-4.47097	0.00104781	roundabout, axon guidance receptor, homolog 2 (Drosophila)
ROR1	GO:0000166 [nucleotide binding] GO:0004672 [protein kinase activity] GO:0004674 [protein serine/threonine kinase activity] GO:0004713 [protein tyrosine kinase activity] GO:0004714 [transmembrane receptor protein tyrosine kinase activity] GO:0004872 [receptor activity] GO:0005515 [protein binding] GO:0005524 [ATP binding] GO:0005737 [cytoplasm] GO:0005886 [plasma membrane] GO:0005887 [integral to …	No	Yes	Yes	1	kinase	plasma membrane	11.67	12.77	14.44	15.43	14.68	13.06	13.04	13.87	4	0.293295	0.603957	-2.4295	0.0015837	receptor tyrosine kinase-like orphan receptor 1
ROR2	GO:0000166 [nucleotide binding] GO:0004672 [protein kinase activity] GO:0004674 [protein serine/threonine kinase activity] GO:0004713 [protein tyrosine kinase activity] GO:0004714 [transmembrane receptor protein tyrosine kinase activity] GO:0004872 [receptor activity] GO:0005109 [frizzled binding] GO:0005515 [protein binding] GO:0005524 [ATP binding] GO:0005887 [integral to plasma membrane] GO:00…	No	Yes	Yes	1	kinase	plasma membrane	10.13	12.54	13.68	13.72	13.27	13.92	13.76	13.74	4	0.0271415	0.952689	-2.42098	0.00168111	receptor tyrosine kinase-like orphan receptor 2
RPN1	GO:0004579 [dolichyl-diphosphooligosaccharide-protein glycotransferase activity] GO:0005515 [protein binding] GO:0005783 [endoplasmic reticulum] GO:0005789 [endoplasmic reticulum membrane] GO:0006464 [protein modification process] GO:0006486 [protein glycosylation] GO:0008250 [oligosaccharyltransferase complex] GO:0016020 [membrane] GO:0016021 [integral to membrane] GO:0016740 [transferase activi…	No	Yes	Yes	1	enzyme	integral to membrane	8.77	11.79	13.7	17.27	16.83	18.17	19.02	17.72	4	3.49083	3.52809e-09	17.4492	0.000414915	ribophorin I
RPN2	GO:0004579 [dolichyl-diphosphooligosaccharide-protein glycotransferase activity] GO:0005515 [protein binding] GO:0005634 [nucleus] GO:0005783 [endoplasmic reticulum] GO:0005789 [endoplasmic reticulum membrane] GO:0006464 [protein modification process] GO:0008250 [oligosaccharyltransferase complex] GO:0016020 [membrane] GO:0016021 [integral to membrane] GO:0016740 [transferase activity] GO:0018279…	No	Yes	Yes	3	enzyme	integral to membrane	ND	14.32	20.18	20.45	19.8	20.27	20.46	20.36	4	0.636986	0.124406	11.5765	3.42761e-08	ribophorin II
RTN4R	GO:0004872 [receptor activity] GO:0005515 [protein binding] GO:0005783 [endoplasmic reticulum] GO:0005886 [plasma membrane] GO:0007409 [axonogenesis] GO:0009986 [cell surface] GO:0016020 [membrane] GO:0031225 [anchored to membrane] GO:0048011 [nerve growth factor receptor signaling pathway] GO:0050770 [regulation of axonogenesis] GO:0050771 [negative regulation of axonogenesis]	No	Yes	Yes	1	other	plasma membrane	9.36	9.35	10.02	15.9	13.81	15.81	14.41	15.11	4	1.39396	0.16601	6.61753	0.000155612	reticulon 4 receptor
SCARA3	GO:0000139 [Golgi membrane] GO:0005044 [scavenger receptor activity] GO:0005581 [collagen] GO:0005783 [endoplasmic reticulum] GO:0005789 [endoplasmic reticulum membrane] GO:0005794 [Golgi apparatus] GO:0006979 [response to oxidative stress] GO:0009650 [UV protection] GO:0016020 [membrane] GO:0016021 [integral to membrane]	No	Yes	No	1	transmembrane receptor	integral to membrane	9.42	13.19	12.42	11.03	11.63	17.44	9.95	11.33	4	-3.26165	0.00479516	1.09684	0.394042	scavenger receptor class A, member 3
SCARB1	GO:0000299 [integral to membrane of membrane fraction] GO:0001530 [lipopolysaccharide binding] GO:0001786 [phosphatidylserine binding] GO:0001875 [lipopolysaccharide receptor activity] GO:0001935 [endothelial cell proliferation] GO:0004872 [receptor activity] GO:0005215 [transporter activity] GO:0005515 [protein binding] GO:0005545 [1-phosphatidylinositol binding] GO:0005737 [cytoplasm] GO:000588…	No	Yes	Yes	1	transporter	plasma membrane	11.99	9.37	11.96	12.18	13.04	12.12	13.14	12.61	4	1.18463	0.000786273	-0.585851	0.490292	scavenger receptor class B, member 1
SCARB2	GO:0004872 [receptor activity] GO:0005515 [protein binding] GO:0005624 [membrane fraction] GO:0005764 [lysosome] GO:0005765 [lysosomal membrane] GO:0005887 [integral to plasma membrane] GO:0006622 [protein targeting to lysosome] GO:0007155 [cell adhesion] GO:0016020 [membrane] GO:0019899 [enzyme binding] GO:0043202 [lysosomal lumen]	No	Yes	Yes	1	other	plasma membrane	9.58	13.46	15.39	19.25	17.92	18.74	20.4	18.995	4	2.14563	1.21592e-06	10.2714	1.52031e-05	scavenger receptor class B, member 2
SCARF2	GO:0005044 [scavenger receptor activity] GO:0005515 [protein binding] GO:0007157 [heterophilic cell-cell adhesion] GO:0004872 [receptor activity] GO:0007155 [cell adhesion] GO:0016020 [membrane] GO:0016021 [integral to membrane]	No	Yes	Yes	1	transmembrane receptor	integral to membrane	16.27	14	11.56	16.93	16.06	17.49	17.19	17.06	4	1.62964	0.00232377	0.275728	0.527492	scavenger receptor class F, member 2
SCPEP1	GO:0004185 [serine-type carboxypeptidase activity] GO:0005576 [extracellular region] GO:0005829 [cytosol] GO:0006508 [proteolysis] GO:0008233 [peptidase activity] GO:0042573 [retinoic acid metabolic process]	No	Yes	Yes	0	peptidase	extracellular	ND	15.14	15.97	14.23	14.58	17.62	14.93	14.755	4	-0.898641	0.215442	9.70109	0.00457115	serine carboxypeptidase 1
SCUBE3	GO:0005509 [calcium ion binding] GO:0005515 [protein binding] GO:0005576 [extracellular region] GO:0009986 [cell surface] GO:0051260 [protein homooligomerization] GO:0051291 [protein heterooligomerization]	No	Yes	Yes	0	other	extracellular	14.18	10.49	20.69	14.03	14.84	14.63	14	14.33	4	-0.391167	0.503762	0.335451	0.388945	signal peptide, CUB domain, EGF-like 3
SDC1	GO:0001657 [ureteric bud development] GO:0001931 [uropod] GO:0001948 [glycoprotein binding] GO:0004465 [lipoprotein lipase activity] GO:0005515 [protein binding] GO:0005576 [extracellular region] GO:0005737 [cytoplasm] GO:0005886 [plasma membrane] GO:0005887 [integral to plasma membrane] GO:0005925 [focal adhesion] GO:0006629 [lipid metabolic process] GO:0008022 [protein C-terminus binding] GO:00…	Yes	Yes	Yes	1	other	plasma membrane	10.55	13.28	13.06	19.81	14.78	14.21	15.78	15.28	4	0.0214956	0.964042	-2.41682	0.00394919	syndecan 1	CD138
SDC2	GO:0001666 [response to hypoxia] GO:0005515 [protein binding] GO:0005887 [integral to plasma membrane] GO:0008092 [cytoskeletal protein binding] GO:0008150 [biological_process] GO:0016020 [membrane] GO:0016021 [integral to membrane] GO:0030165 [PDZ domain binding] GO:0031000 [response to caffeine] GO:0042060 [wound healing] GO:0043025 [neuronal cell body] GO:0045202 [synapse] GO:0048813 [dendrite…	Yes	No	Yes	1	other	plasma membrane	14.26	16.19	16.56	18.01	16.39	13.24	19.27	17.2	4	-0.950085	0.0905088	0.37486	0.60998	syndecan 2
SDC3	GO:0008092 [cytoskeletal protein binding] GO:0016020 [membrane] GO:0016021 [integral to membrane] GO:0005515 [protein binding] GO:0007155 [cell adhesion] GO:0019717 [synaptosome] GO:0030424 [axon] GO:0043234 [protein complex]	Yes	No	No	1	other	integral to membrane	15.72	16.5	22.03	21.36	25.01	14	18.82	20.09	4	2.39754	0.00665756	-0.148843	0.90423	syndecan 3
SDF4	GO:0005509 [calcium ion binding] GO:0005515 [protein binding] GO:0005625 [soluble fraction] GO:0005737 [cytoplasm] GO:0005770 [late endosome] GO:0005794 [Golgi apparatus] GO:0005796 [Golgi lumen] GO:0005886 [plasma membrane] GO:0009650 [UV protection] GO:0017156 [calcium ion-dependent exocytosis] GO:0021549 [cerebellum development] GO:0032059 [bleb] GO:0042802 [identical protein binding] GO:00454…	No	Yes	Yes	0	other	plasma membrane	9.9	14.34	14.56	17.86	18.35	16.13	18.6	18.105	4	-0.791244	0.200291	14.8835	2.05102e-06	stromal cell derived factor 4
SDK1	GO:0005515 [protein binding] GO:0007155 [cell adhesion] GO:0016020 [membrane] GO:0016021 [integral to membrane]	No	Yes	No	1	cell adhesion	integral to membrane	ND	8.95	10.13	14.02	9.04	9.54	8.88	9.29	4	0.287504	0.410411	5.91177	0.00108443	sidekick homolog 1, cell adhesion molecule (chicken)
SELL	GO:0002020 [protease binding] GO:0005488 [binding] GO:0005515 [protein binding] GO:0005529 [sugar binding] GO:0005886 [plasma membrane] GO:0005887 [integral to plasma membrane] GO:0007155 [cell adhesion] GO:0007596 [blood coagulation] GO:0008201 [heparin binding] GO:0009897 [external side of plasma membrane] GO:0030246 [carbohydrate binding] GO:0033198 [response to ATP] GO:0043208 [glycosphingoli…	No	Yes	No	1	cell adhesion	plasma membrane	ND	18.56	17.79	19.38	18.19	17.63	18.84	18.515	4	-0.504899	0.233823	11.8941	5.35962e-07	selectin L	CD62L
SELPLG	GO:0005102 [receptor binding] GO:0005515 [protein binding] GO:0005624 [membrane fraction] GO:0005886 [plasma membrane] GO:0005887 [integral to plasma membrane] GO:0007155 [cell adhesion] GO:0007596 [blood coagulation] GO:0016021 [integral to membrane] GO:0050900 [leukocyte migration] GO:0050901 [leukocyte tethering or rolling] GO:0051635 [bacterial cell surface binding] GO:0071354 [cellular respo…	Yes	Yes	Yes	1	cell adhesion	plasma membrane	17.22	16.17	14.87	17.96	18.11	18.09	18.37	18.1	4	0.549005	0.357884	-2.41587	0.00158712	selectin P ligand	CD162
SEMA4C	GO:0004872 [receptor activity] GO:0005515 [protein binding] GO:0005886 [plasma membrane] GO:0007275 [multicellular organismal development] GO:0007399 [nervous system development] GO:0014069 [postsynaptic density] GO:0016021 [integral to membrane] GO:0030054 [cell junction] GO:0030672 [synaptic vesicle membrane] GO:0031410 [cytoplasmic vesicle] GO:0032874 [positive regulation of stress-activated M…	No	Yes	Yes	1	other	plasma membrane	12.02	15.61	21.06	23.4	22.99	24.29	22.44	23.195	4	1.05775	0.0358978	2.77186	0.00185695	sema domain, immunoglobulin domain (Ig), transmembrane domain (TM) and short cytoplasmic domain, (semaphorin) 4C
SEMA4D	GO:0005102 [receptor binding] GO:0005515 [protein binding] GO:0050772 [positive regulation of axonogenesis] GO:0004872 [receptor activity] GO:0005886 [plasma membrane] GO:0006916 [anti-apoptosis] GO:0006955 [immune response] GO:0007155 [cell adhesion] GO:0007275 [multicellular organismal development] GO:0007399 [nervous system development] GO:0007411 [axon guidance] GO:0016021 [integral to membra…	No	Yes	Yes	1	other	plasma membrane	11.22	10.6	11.12	13.51	13.83	13.88	13.4	13.67	4	1.44056	0.00280524	0.750524	0.29197	sema domain, immunoglobulin domain (Ig), transmembrane domain (TM) and short cytoplasmic domain, (semaphorin) 4D	CD100
SEMA7A	GO:0004872 [receptor activity] GO:0005178 [integrin binding] GO:0005515 [protein binding] GO:0005886 [plasma membrane] GO:0006955 [immune response] GO:0007229 [integrin-mediated signaling pathway] GO:0007275 [multicellular organismal development] GO:0007399 [nervous system development] GO:0007411 [axon guidance] GO:0009897 [external side of plasma membrane] GO:0016020 [membrane] GO:0030154 [cell …	No	Yes	Yes	1	other	plasma membrane	10.02	17.06	21.22	17.5	17.05	16.89	17.41	17.23	4	-1.22684	0.0205945	11.742	8.36794e-07	semaphorin 7A, GPI membrane anchor (John Milton Hagen blood group)	CD108
SERINC1	GO:0005515 [protein binding] GO:0005783 [endoplasmic reticulum] GO:0005789 [endoplasmic reticulum membrane] GO:0005886 [plasma membrane] GO:0006629 [lipid metabolic process] GO:0006658 [phosphatidylserine metabolic process] GO:0006665 [sphingolipid metabolic process] GO:0008654 [phospholipid biosynthetic process] GO:0015194 [L-serine transmembrane transporter activity] GO:0015825 [L-serine transp…	No	Yes	Yes	10	transporter	plasma membrane	13.61	16.67	11.51	14.65	13.95	14.68	14.86	14.665	4	0.593363	0.49837	2.61874	0.0515336	serine incorporator 1
SERINC3	GO:0005515 [protein binding] GO:0005794 [Golgi apparatus] GO:0005886 [plasma membrane] GO:0006917 [induction of apoptosis] GO:0016021 [integral to membrane] GO:0016020 [membrane]	No	Yes	Yes	11	transporter	plasma membrane	ND	15.5	14.13	15.53	14.25	14.6	14.02	14.425	4	0.18675	0.46157	7.37808	2.86138e-07	serine incorporator 3
SERINC5	GO:0005794 [Golgi apparatus] GO:0006658 [phosphatidylserine metabolic process] GO:0016020 [membrane] GO:0042552 [myelination] GO:0043209 [myelin sheath] GO:0051347 [positive regulation of transferase activity] GO:0005783 [endoplasmic reticulum] GO:0005789 [endoplasmic reticulum membrane] GO:0006629 [lipid metabolic process] GO:0008654 [phospholipid biosynthetic process] GO:0016021 [integral to me…	No	Yes	Yes	10	transporter	integral to membrane	15.68	14.74	14.38	21.77	24.54	15.59	26.03	23.155	4	3.87583	0.000120033	0.272183	0.790833	serine incorporator 5
SERPINB1	GO:0004867 [serine-type endopeptidase inhibitor activity] GO:0005615 [extracellular space] GO:0005737 [cytoplasm] GO:0010951 [negative regulation of endopeptidase activity] GO:0030162 [regulation of proteolysis] GO:0030414 [peptidase inhibitor activity]	No	No	No	0	other	extracellular	11.41	11.26	13.38	16.62	13.65	17.15	14.71	15.665	4	1.73943	0.000178647	2.86613	0.0133751	serpin peptidase inhibitor, clade B (ovalbumin), member 1
SERPINB2	GO:0004867 [serine-type endopeptidase inhibitor activity] GO:0005576 [extracellular region] GO:0005615 [extracellular space] GO:0005737 [cytoplasm] GO:0005794 [Golgi apparatus] GO:0005886 [plasma membrane] GO:0006916 [anti-apoptosis] GO:0007596 [blood coagulation] GO:0010951 [negative regulation of endopeptidase activity] GO:0030162 [regulation of proteolysis] GO:0030414 [peptidase inhibitor acti…	No	Yes	No	0	other	plasma membrane	8.85	13.69	16.41	16.71	17.93	17.53	1ND	17.12	3	0.827655	0.107368	-0.257729	0.792244	serpin peptidase inhibitor, clade B (ovalbumin), member 2
SERPINE1	GO:0000302 [response to reactive oxygen species] GO:0001300 [chronological cell aging] GO:0001525 [angiogenesis] GO:0002020 [protease binding] GO:0002576 [platelet degranulation] GO:0004867 [serine-type endopeptidase inhibitor activity] GO:0005102 [receptor binding] GO:0005515 [protein binding] GO:0005576 [extracellular region] GO:0005615 [extracellular space] GO:0005625 [soluble fraction] GO:000…	No	Yes	Yes	0	other	plasma membrane	8.4	17.39	22.16	15.36	16.43	15.42	15.88	15.65	4	-1.85786	1.33186e-05	0.141744	0.876829	serpin peptidase inhibitor, clade E (nexin, plasminogen activator inhibitor type 1), member 1
SERPINE2	GO:0004867 [serine-type endopeptidase inhibitor activity] GO:0005102 [receptor binding] GO:0005515 [protein binding] GO:0005539 [glycosaminoglycan binding] GO:0005576 [extracellular region] GO:0005615 [extracellular space] GO:0005624 [membrane fraction] GO:0005829 [cytosol] GO:0007275 [multicellular organismal development] GO:0007399 [nervous system development] GO:0007566 [embryo implantation] G…	No	Yes	Yes	0	other	plasma membrane	10.58	13.39	15.9	17.52	17.12	18.1	19.14	17.81	4	0.480897	0.197247	1.65421	0.0551542	serpin peptidase inhibitor, clade E (nexin, plasminogen activator inhibitor type 1), member 2
SERPINH1	GO:0004867 [serine-type endopeptidase inhibitor activity] GO:0005515 [protein binding] GO:0005518 [collagen binding] GO:0005737 [cytoplasm] GO:0005783 [endoplasmic reticulum] GO:0005788 [endoplasmic reticulum lumen] GO:0005793 [endoplasmic reticulum-Golgi intermediate compartment] GO:0006986 [response to unfolded protein] GO:0010951 [negative regulation of endopeptidase activity] GO:0030162 [regu…	No	Yes	Yes	0	other	endoplasmic reticulum	8.47	11.23	14.24	13.81	13.86	15.59	12.82	13.835	4	-0.109453	0.723024	2.00306	0.0342853	serpin peptidase inhibitor, clade H (heat shock protein 47), member 1, (collagen binding protein 1)
SERPINI1	GO:0004867 [serine-type endopeptidase inhibitor activity] GO:0005576 [extracellular region] GO:0007417 [central nervous system development] GO:0007422 [peripheral nervous system development] GO:0010951 [negative regulation of endopeptidase activity] GO:0030155 [regulation of cell adhesion] GO:0030162 [regulation of proteolysis] GO:0030414 [peptidase inhibitor activity]	No	Yes	Yes	0	other	extracellular	ND	ND	11.37	18.28	13.82	13.99	17.22	15.605	4	4.08955	0.00151993	11.0458	0.00280509	serpin peptidase inhibitor, clade I (neuroserpin), member 1
SEZ6L	GO:0005783 [endoplasmic reticulum] GO:0005789 [endoplasmic reticulum membrane] GO:0016020 [membrane] GO:0016021 [integral to membrane]	No	Yes	Yes	1	other	integral to membrane	ND	8.13	13.08	10.01	11.95	19.38	9.67	10.98	4	0.783855	0.527406	11.8	0.00134248	seizure related 6 homolog (mouse)-like
SEZ6L2	GO:0005783 [endoplasmic reticulum] GO:0005789 [endoplasmic reticulum membrane] GO:0005886 [plasma membrane] GO:0016021 [integral to membrane]	No	Yes	Yes	1	other	plasma membrane	10.63	14.58	16.34	18.27	20.17	16.21	20.23	19.22	4	2.24661	5.3837e-05	13.2862	1.46734e-07	seizure related 6 homolog (mouse)-like 2
SF3A3	GO:0003676 [nucleic acid binding] GO:0005515 [protein binding] GO:0005622 [intracellular] GO:0005634 [nucleus] GO:0005654 [nucleoplasm] GO:0005681 [spliceosomal complex] GO:0006397 [mRNA processing] GO:0008270 [zinc ion binding] GO:0008380 [RNA splicing] GO:0010467 [gene expression] GO:0016607 [nuclear speck] GO:0046872 [metal ion binding] GO:0071013 [catalytic step 2 spliceosome]	No	Yes	No	0	other	nucleus	ND	12.37	12.2	14.65	14.81	16.09	15.22	15.015	4	1.16035	0.0991935	6.97206	0.0139731	splicing factor 3a, subunit 3, 60kDa
SFRP1	GO:0001649 [osteoblast differentiation] GO:0001657 [ureteric bud development] GO:0001756 [somitogenesis] GO:0001843 [neural tube closure] GO:0001944 [vasculature development] GO:0001954 [positive regulation of cell-matrix adhesion] GO:0002244 [hemopoietic progenitor cell differentiation] GO:0004197 [cysteine-type endopeptidase activity] GO:0005109 [frizzled binding] GO:0005515 [protein binding] G…	No	Yes	Yes	0	transmembrane receptor	plasma membrane	12.57	16.21	20.44	15.75	18.88	18.87	19.34	18.875	4	-0.175343	0.780809	-0.642565	0.615724	secreted frizzled-related protein 1
SIGIRR	GO:0001960 [negative regulation of cytokine-mediated signaling pathway] GO:0004888 [transmembrane signaling receptor activity] GO:0005515 [protein binding] GO:0006953 [acute-phase response] GO:0007165 [signal transduction] GO:0016020 [membrane] GO:0016021 [integral to membrane] GO:0031224 [intrinsic to membrane] GO:0031665 [negative regulation of lipopolysaccharide-mediated signaling pathway] GO:…	No	Yes	No	1	transmembrane receptor	integral to membrane	ND	8.36	11.75	13.54	14.18	15.09	12.56	13.86	4	1.61204	0.0353254	10.8372	6.9616e-06	single immunoglobulin and toll-interleukin 1 receptor (TIR) domain
SIRPA	GO:0004872 [receptor activity] GO:0005515 [protein binding] GO:0005886 [plasma membrane] GO:0007155 [cell adhesion] GO:0007596 [blood coagulation] GO:0016020 [membrane] GO:0016021 [integral to membrane] GO:0017124 [SH3 domain binding] GO:0034329 [cell junction assembly] GO:0050900 [leukocyte migration]	No	Yes	Yes	1	phosphatase	plasma membrane	7.55	15.69	14.62	15.55	16.24	15.63	16.28	15.935	4	0.598174	0.0490133	3.38041	9.94013e-05	signal-regulatory protein alpha
SIRPB1	GO:0005515 [protein binding] GO:0005886 [plasma membrane] GO:0005887 [integral to plasma membrane] GO:0007165 [signal transduction] GO:0007166 [cell surface receptor linked signaling pathway] GO:0034329 [cell junction assembly]	No	Yes	Yes	1	other	plasma membrane	ND	9.37	8.74	ND	ND	ND	ND	6.64	0	-1.68473	0.00360636	-9.78731e-16	0.0432217	signal-regulatory protein beta 1	CD172b
SLAMF6	GO:0004872 [receptor activity] GO:0005515 [protein binding] GO:0005886 [plasma membrane] GO:0016021 [integral to membrane]	No	Yes	Yes	1	transmembrane receptor	plasma membrane	11.99	ND	9.46	11.23	13.32	12.86	9.84	12.045	4	2.01726	0.00203657	-0.744873	0.557495	SLAM family member 6
SLC12A2	GO:0005215 [transporter activity] GO:0005624 [membrane fraction] GO:0005886 [plasma membrane] GO:0005887 [integral to plasma membrane] GO:0006810 [transport] GO:0006811 [ion transport] GO:0006813 [potassium ion transport] GO:0006814 [sodium ion transport] GO:0006821 [chloride transport] GO:0015293 [symporter activity] GO:0015696 [ammonium transport] GO:0016020 [membrane] GO:0016021 [integral to m…	No	No	No	12	transporter	plasma membrane	9.92	14.2	14.29	17.48	20.59	19.21	20.2	19.705	4	2.84942	6.41709e-06	14.6192	6.71008e-07	solute carrier family 12 (sodium/potassium/chloride transporters), member 2
SLC12A4	GO:0005215 [transporter activity] GO:0005624 [membrane fraction] GO:0005886 [plasma membrane] GO:0005887 [integral to plasma membrane] GO:0006810 [transport] GO:0006811 [ion transport] GO:0006813 [potassium ion transport] GO:0006814 [sodium ion transport] GO:0006821 [chloride transport] GO:0006884 [cell volume homeostasis] GO:0015293 [symporter activity] GO:0016021 [integral to membrane] GO:00550…	No	Yes	No	12	transporter	plasma membrane	9.34	12.36	13.05	15.54	17.46	21.85	16.87	17.165	4	2.30698	1.92079e-10	16.1306	0.00163553	solute carrier family 12 (potassium/chloride transporters), member 4
SLC12A6	GO:0005215 [transporter activity] GO:0006811 [ion transport] GO:0006814 [sodium ion transport] GO:0006821 [chloride transport] GO:0016020 [membrane] GO:0016021 [integral to membrane] GO:0055085 [transmembrane transport] GO:0001525 [angiogenesis] GO:0005515 [protein binding] GO:0005886 [plasma membrane] GO:0006813 [potassium ion transport] GO:0015293 [symporter activity] GO:0016323 [basolateral pl…	No	Yes	No	12	transporter	plasma membrane	11.03	13.34	14.22	14.54	14.94	14.91	14.71	14.81	4	0.584055	0.0527639	0.14257	0.763366	solute carrier family 12 (potassium/chloride transporters), member 6
SLC12A7	GO:0005215 [transporter activity] GO:0005886 [plasma membrane] GO:0005887 [integral to plasma membrane] GO:0006810 [transport] GO:0006811 [ion transport] GO:0006813 [potassium ion transport] GO:0006814 [sodium ion transport] GO:0006821 [chloride transport] GO:0006884 [cell volume homeostasis] GO:0015293 [symporter activity] GO:0016021 [integral to membrane] GO:0055085 [transmembrane transport]	No	Yes	No	12	transporter	plasma membrane	9.83	11.07	12.82	14.96	15.94	15.62	16.53	15.78	4	3.32297	6.0641e-06	1.8189	0.0688209	solute carrier family 12 (potassium/chloride transporters), member 7
SLC12A9	GO:0005886 [plasma membrane] GO:0016020 [membrane] GO:0016021 [integral to membrane] GO:0055085 [transmembrane transport]	No	Yes	Yes	12	transporter	plasma membrane	9.09	16.51	17.4	22.19	23.67	20.93	23.85	22.93	4	2.0202	8.51364e-05	13.5286	1.31726e-08	solute carrier family 12 (potassium/chloride transporters), member 9
SLC14A1	GO:0015204 [urea transmembrane transporter activity] GO:0016021 [integral to membrane] GO:0005372 [water transmembrane transporter activity] GO:0005886 [plasma membrane] GO:0005887 [integral to plasma membrane] GO:0015840 [urea transport] GO:0055085 [transmembrane transport] GO:0071918 [urea transmembrane transport] GO:0006833 [water transport]	No	Yes	No	8	transporter	plasma membrane	18.96	15.88	19.12	18.91	17.49	20.12	19.66	19.285	4	0.395991	0.348486	0.721776	0.146474	solute carrier family 14 (urea transporter), member 1 (Kidd blood group)
SLC15A3	GO:0005215 [transporter activity] GO:0005765 [lysosomal membrane] GO:0006811 [ion transport] GO:0006857 [oligopeptide transport] GO:0015031 [protein transport] GO:0015293 [symporter activity] GO:0016020 [membrane] GO:0016021 [integral to membrane] GO:0055085 [transmembrane transport]	No	Yes	Yes	12	transporter	integral to membrane	ND	17.03	15.34	20.91	17.31	17.16	24.65	19.11	4	1.80954	0.0250904	12.0726	1.93328e-05	solute carrier family 15, member 3
SLC17A5	GO:0005624 [membrane fraction] GO:0005764 [lysosome] GO:0005765 [lysosomal membrane] GO:0005886 [plasma membrane] GO:0005887 [integral to plasma membrane] GO:0006811 [ion transport] GO:0006820 [anion transport] GO:0015136 [sialic acid transmembrane transporter activity] GO:0015293 [symporter activity] GO:0015739 [sialic acid transport] GO:0016023 [cytoplasmic membrane-bounded vesicle] GO:0055085 …	No	No	No	12	transporter	plasma membrane	ND	15.71	12.48	15.26	9.62	ND	12.52	11.07	3	-0.902179	0.184068	6.46717	0.0251871	solute carrier family 17 (anion/sugar transporter), member 5
SLC18A1	GO:0005624 [membrane fraction] GO:0005737 [cytoplasm] GO:0006836 [neurotransmitter transport] GO:0008504 [monoamine transmembrane transporter activity] GO:0015222 [serotonin transmembrane transporter activity] GO:0015238 [drug transmembrane transporter activity] GO:0015844 [monoamine transport] GO:0015893 [drug transport] GO:0016020 [membrane] GO:0016021 [integral to membrane] GO:0019899 [enzyme …	No	Yes	Yes	12	transporter	integral to membrane	11.84	ND	9	10.18	14.16	9.12	11.55	10.865	4	2.38917	0.00348395	-4.59448	2.84492e-07	solute carrier family 18 (vesicular monoamine), member 1
SLC19A1	GO:0005542 [folic acid binding] GO:0005624 [membrane fraction] GO:0005886 [plasma membrane] GO:0005887 [integral to plasma membrane] GO:0006766 [vitamin metabolic process] GO:0006767 [water-soluble vitamin metabolic process] GO:0006810 [transport] GO:0008517 [folic acid transporter activity] GO:0008518 [reduced folate carrier activity] GO:0015350 [methotrexate transporter activity] GO:0015884 [fo…	No	Yes	No	12	transporter	plasma membrane	16.63	13.67	14.87	14.65	13.99	15.08	13.98	14.32	4	-0.956982	0.270781	-4.62053	0.00601038	solute carrier family 19 (folate transporter), member 1
SLC1A1	GO:0005313 [L-glutamate transmembrane transporter activity] GO:0005515 [protein binding] GO:0005624 [membrane fraction] GO:0005886 [plasma membrane] GO:0005887 [integral to plasma membrane] GO:0006811 [ion transport] GO:0006835 [dicarboxylic acid transport] GO:0007268 [synaptic transmission] GO:0015293 [symporter activity] GO:0015813 [L-glutamate transport] GO:0016595 [glutamate binding] GO:00512…	No	Yes	Yes	10	transporter	plasma membrane	ND	ND	ND	ND	9.2	11.92	9.37	9.285	3	1.82578	0.0232682	5.18777	0.0552617	solute carrier family 1 (neuronal/epithelial high affinity glutamate transporter, system Xag), member 1
SLC1A2	GO:0005313 [L-glutamate transmembrane transporter activity] GO:0005314 [high-affinity glutamate transmembrane transporter activity] GO:0005624 [membrane fraction] GO:0005886 [plasma membrane] GO:0006811 [ion transport] GO:0006835 [dicarboxylic acid transport] GO:0007268 [synaptic transmission] GO:0007399 [nervous system development] GO:0007632 [visual behavior] GO:0009416 [response to light stimu…	No	Yes	Yes	9	transporter	plasma membrane	10.64	11.32	11.82	12.67	22.61	15.43	13.4	14.415	4	2.50681	0.00213242	-1.08649	0.239861	solute carrier family 1 (glial high affinity glutamate transporter), member 2
SLC1A3	GO:0001504 [neurotransmitter uptake] GO:0005313 [L-glutamate transmembrane transporter activity] GO:0005314 [high-affinity glutamate transmembrane transporter activity] GO:0005515 [protein binding] GO:0005624 [membrane fraction] GO:0005743 [mitochondrial inner membrane] GO:0005886 [plasma membrane] GO:0006536 [glutamate metabolic process] GO:0006537 [glutamate biosynthetic process] GO:0006811 [io…	No	No	No	10	transporter	plasma membrane	ND	11.08	10.75	19.77	16.84	18.02	15.99	17.43	4	7.83684	4.22905e-17	18.2241	0.000948506	solute carrier family 1 (glial high affinity glutamate transporter), member 3
SLC1A4	GO:0005254 [chloride channel activity] GO:0005882 [intermediate filament] GO:0005886 [plasma membrane] GO:0005887 [integral to plasma membrane] GO:0006811 [ion transport] GO:0006821 [chloride transport] GO:0006835 [dicarboxylic acid transport] GO:0006865 [amino acid transport] GO:0015175 [neutral amino acid transmembrane transporter activity] GO:0015180 [L-alanine transmembrane transporter activi…	No	Yes	Yes	9	transporter	plasma membrane	8.05	11.36	11.61	13.98	13.55	11.48	13.94	13.745	4	1.61183	0.028175	13.5405	4.39417e-05	solute carrier family 1 (glutamate/neutral amino acid transporter), member 4
SLC1A5	GO:0004872 [receptor activity] GO:0005515 [protein binding] GO:0005624 [membrane fraction] GO:0005886 [plasma membrane] GO:0005887 [integral to plasma membrane] GO:0006811 [ion transport] GO:0006835 [dicarboxylic acid transport] GO:0006865 [amino acid transport] GO:0015175 [neutral amino acid transmembrane transporter activity] GO:0015293 [symporter activity] GO:0015804 [neutral amino acid transp…	No	Yes	Yes	9	transporter	plasma membrane	9.85	17.56	21.09	18.57	15.71	22.52	20.11	19.34	4	0.506961	0.437679	16.8215	0.0344511	solute carrier family 1 (neutral amino acid transporter), member 5
SLC22A17	GO:0004888 [transmembrane signaling receptor activity] GO:0005515 [protein binding] GO:0005773 [vacuole] GO:0005774 [vacuolar membrane] GO:0005886 [plasma membrane] GO:0005887 [integral to plasma membrane] GO:0006811 [ion transport] GO:0015891 [siderophore transport] GO:0022857 [transmembrane transporter activity] GO:0031301 [integral to organelle membrane] GO:0055072 [iron ion homeostasis]	No	Yes	Yes	11	transporter	plasma membrane	12.07	ND	ND	11.46	15.97	13.03	8.23	12.245	4	3.3013	0.000560874	-1.95434	0.326795	solute carrier family 22, member 17
SLC22A23	GO:0016020 [membrane] GO:0016021 [integral to membrane] GO:0022857 [transmembrane transporter activity] GO:0006811 [ion transport]	No	Yes	Yes	10	transporter	integral to membrane	11.75	9.11	9.86	11.26	9.49	13	10.13	10.695	4	1.5216	0.0660738	-0.312264	0.850106	solute carrier family 22, member 23
SLC23A2	GO:0005215 [transporter activity] GO:0005624 [membrane fraction] GO:0005737 [cytoplasm] GO:0005886 [plasma membrane] GO:0005887 [integral to plasma membrane] GO:0006766 [vitamin metabolic process] GO:0006767 [water-soluble vitamin metabolic process] GO:0006811 [ion transport] GO:0006814 [sodium ion transport] GO:0006979 [response to oxidative stress] GO:0008523 [sodium-dependent multivitamin tran…	No	Yes	Yes	12	transporter	plasma membrane	ND	15.38	16.38	21.78	24.46	19.36	21.99	21.885	4	-0.343604	0.636909	12.237	1.78889e-05	solute carrier family 23 (nucleobase transporters), member 2
SLC26A2	GO:0001503 [ossification] GO:0005215 [transporter activity] GO:0005624 [membrane fraction] GO:0005886 [plasma membrane] GO:0005887 [integral to plasma membrane] GO:0006811 [ion transport] GO:0008271 [secondary active sulfate transmembrane transporter activity] GO:0008272 [sulfate transport] GO:0015116 [sulfate transmembrane transporter activity] GO:0016020 [membrane] GO:0055085 [transmembrane tra…	No	Yes	Yes	12	transporter	plasma membrane	ND	10.89	14.18	20.42	19.74	17.08	19.31	19.525	4	1.88365	0.000953242	12.1421	1.31101e-09	solute carrier family 26 (sulfate transporter), member 2
SLC29A1	GO:0005337 [nucleoside transmembrane transporter activity] GO:0005515 [protein binding] GO:0005624 [membrane fraction] GO:0005886 [plasma membrane] GO:0005887 [integral to plasma membrane] GO:0006810 [transport] GO:0007595 [lactation] GO:0015858 [nucleoside transport] GO:0015862 [uridine transport] GO:0016020 [membrane] GO:0016323 [basolateral plasma membrane] GO:0016324 [apical plasma membrane] …	No	Yes	Yes	11	transporter	plasma membrane	13.45	15.9	18.34	18.8	21.15	16.24	19.74	19.27	4	0.0880798	0.824775	5.58289	5.44214e-05	solute carrier family 29 (nucleoside transporters), member 1
SLC2A1	GO:0001939 [female pronucleus] GO:0005355 [glucose transmembrane transporter activity] GO:0005515 [protein binding] GO:0005622 [intracellular] GO:0005624 [membrane fraction] GO:0005737 [cytoplasm] GO:0005886 [plasma membrane] GO:0005901 [caveola] GO:0005911 [cell-cell junction] GO:0005975 [carbohydrate metabolic process] GO:0006112 [energy reserve metabolic process] GO:0006766 [vitamin metabolic …	No	Yes	Yes	12	transporter	plasma membrane	9.51	15.05	15.28	18.03	18.55	15.84	19.94	18.29	4	1.98791	0.000705793	14.9242	2.35812e-05	solute carrier family 2 (facilitated glucose transporter), member 1
SLC2A10	GO:0005737 [cytoplasm] GO:0005886 [plasma membrane] GO:0008643 [carbohydrate transport] GO:0012505 [endomembrane system] GO:0015758 [glucose transport] GO:0016021 [integral to membrane] GO:0022891 [substrate-specific transmembrane transporter activity] GO:0048471 [perinuclear region of cytoplasm] GO:0055085 [transmembrane transport]	No	Yes	Yes	12	transporter	plasma membrane	ND	12.1	8.47	13.14	16.03	ND	12.73	12.935	3	1.83332	0.0450379	8.37885	0.00297245	solute carrier family 2 (facilitated glucose transporter), member 10
SLC2A12	GO:0005737 [cytoplasm] GO:0005886 [plasma membrane] GO:0008643 [carbohydrate transport] GO:0012505 [endomembrane system] GO:0016021 [integral to membrane] GO:0022891 [substrate-specific transmembrane transporter activity] GO:0048471 [perinuclear region of cytoplasm] GO:0055085 [transmembrane transport]	No	Yes	No	12	transporter	plasma membrane	ND	11.85	12.9	13.54	13.05	12.9	13.87	13.295	4	-2.5073	0.00428487	8.67357	0.000711428	solute carrier family 2 (facilitated glucose transporter), member 12
SLC2A13	GO:0005886 [plasma membrane] GO:0016020 [membrane] GO:0016021 [integral to membrane] GO:0022891 [substrate-specific transmembrane transporter activity] GO:0055085 [transmembrane transport]	No	Yes	No	12	transporter	plasma membrane	ND	ND	ND	7.59	12.37	18.66	10.9	11.635	4	3.93875	0.000124362	9.41481	0.00158637	solute carrier family 2 (facilitated glucose transporter), member 13
SLC2A3	GO:0005355 [glucose transmembrane transporter activity] GO:0005886 [plasma membrane] GO:0005975 [carbohydrate metabolic process] GO:0006766 [vitamin metabolic process] GO:0006767 [water-soluble vitamin metabolic process] GO:0008643 [carbohydrate transport] GO:0008645 [hexose transport] GO:0015758 [glucose transport] GO:0016020 [membrane] GO:0016021 [integral to membrane] GO:0022891 [substrate-spe…	No	Yes	Yes	12	transporter	plasma membrane	9.4	21.36	21.89	23.38	22.29	20.12	23.58	22.835	4	2.37381	0.000197789	13.2904	2.46096e-06	solute carrier family 2 (facilitated glucose transporter), member 3
SLC30A1	GO:0001701 [in utero embryonic development] GO:0005385 [zinc ion transmembrane transporter activity] GO:0005886 [plasma membrane] GO:0006812 [cation transport] GO:0006829 [zinc ion transport] GO:0006874 [cellular calcium ion homeostasis] GO:0006882 [cellular zinc ion homeostasis] GO:0008324 [cation transmembrane transporter activity] GO:0016021 [integral to membrane] GO:0019855 [calcium channel i…	No	Yes	Yes	6	transporter	plasma membrane	8.57	10.68	11.96	12.02	14.83	12.47	15.99	13.65	4	0.419753	0.295865	-2.22309	0.000869797	solute carrier family 30 (zinc transporter), member 1
SLC31A1	GO:0005375 [copper ion transmembrane transporter activity] GO:0005886 [plasma membrane] GO:0005887 [integral to plasma membrane] GO:0006811 [ion transport] GO:0006825 [copper ion transport] GO:0035434 [copper ion transmembrane transport] GO:0055085 [transmembrane transport] GO:0016021 [integral to membrane]	Yes	Yes	No	2	transporter	plasma membrane	13.01	17.71	12.62	17.72	17.91	18.27	17.73	17.82	4	0.633797	0.124811	-0.672945	0.31082	solute carrier family 31 (copper transporters), member 1
SLC38A1	GO:0001504 [neurotransmitter uptake] GO:0005886 [plasma membrane] GO:0006811 [ion transport] GO:0006814 [sodium ion transport] GO:0006865 [amino acid transport] GO:0007268 [synaptic transmission] GO:0015175 [neutral amino acid transmembrane transporter activity] GO:0015293 [symporter activity] GO:0015804 [neutral amino acid transport] GO:0016021 [integral to membrane] GO:0034641 [cellular nitroge…	No	Yes	No	11	transporter	plasma membrane	ND	13.26	12.08	17.35	16.82	19.49	17.56	17.455	4	1.46487	0.00821711	11.2229	9.74123e-08	solute carrier family 38, member 1
SLC38A2	GO:0003333 [amino acid transmembrane transport] GO:0005886 [plasma membrane] GO:0006811 [ion transport] GO:0006814 [sodium ion transport] GO:0006865 [amino acid transport] GO:0007268 [synaptic transmission] GO:0007269 [neurotransmitter secretion] GO:0014047 [glutamate secretion] GO:0015171 [amino acid transmembrane transporter activity] GO:0015293 [symporter activity] GO:0016021 [integral to memb…	No	Yes	No	11	transporter	plasma membrane	ND	8.88	14.11	12.3	17.19	13.88	16.58	15.23	4	0.377272	0.536967	13.0258	1.33724e-06	solute carrier family 38, member 2
SLC38A3	GO:0016021 [integral to membrane]	No	Yes	Yes	10	transporter	integral to membrane	11.94	13.05	15.31	21.42	23.93	24.65	22.99	23.46	4	1.57453	0.0162365	3.30707	0.00213688	solute carrier family 38, member 3
SLC38A5	GO:0015187 [glycine transmembrane transporter activity] GO:0016020 [membrane] GO:0016021 [integral to membrane] GO:0003333 [amino acid transmembrane transport] GO:0005886 [plasma membrane] GO:0006811 [ion transport] GO:0006865 [amino acid transport] GO:0015171 [amino acid transmembrane transporter activity] GO:0015175 [neutral amino acid transmembrane transporter activity] GO:0015804 [neutral ami…	No	Yes	Yes	11	transporter	plasma membrane	9.58	11.54	11.7	14.33	15.57	16.98	18.71	16.275	4	0.525492	0.393039	-4.66727	2.86251e-06	solute carrier family 38, member 5
SLC39A10	GO:0006811 [ion transport] GO:0006829 [zinc ion transport] GO:0016020 [membrane] GO:0016021 [integral to membrane] GO:0046873 [metal ion transmembrane transporter activity] GO:0055085 [transmembrane transport]	No	Yes	Yes	6	transporter	integral to membrane	14.03	13.8	16.29	17.45	17.69	15.88	18.31	17.57	4	0.437142	0.353803	-1.32244	0.00162565	solute carrier family 39 (zinc transporter), member 10
SLC39A14	GO:0005385 [zinc ion transmembrane transporter activity] GO:0005783 [endoplasmic reticulum] GO:0005794 [Golgi apparatus] GO:0005886 [plasma membrane] GO:0006826 [iron ion transport] GO:0006829 [zinc ion transport] GO:0015093 [ferrous iron transmembrane transporter activity] GO:0015684 [ferrous iron transport] GO:0046873 [metal ion transmembrane transporter activity] GO:0055085 [transmembrane tran…	No	Yes	Yes	6	transporter	plasma membrane	7.76	12.26	14.24	14	15.24	13.67	18.04	14.62	4	0.0963142	0.789165	13.3611	7.59283e-08	solute carrier family 39 (zinc transporter), member 14
SLC39A6	GO:0005783 [endoplasmic reticulum] GO:0005886 [plasma membrane] GO:0006811 [ion transport] GO:0016021 [integral to membrane] GO:0031258 [lamellipodium membrane] GO:0046873 [metal ion transmembrane transporter activity] GO:0055085 [transmembrane transport] GO:0071577 [zinc ion transmembrane transport] GO:0016020 [membrane]	No	Yes	Yes	6	transporter	plasma membrane	9.77	15.17	15.95	16.51	16.49	15.97	15.69	16.23	4	-1.32882	0.0189688	13.6085	3.55716e-06	solute carrier family 39 (zinc transporter), member 6
SLC3A2	GO:0003824 [catalytic activity] GO:0005515 [protein binding] GO:0005886 [plasma membrane] GO:0005975 [carbohydrate metabolic process] GO:0006811 [ion transport] GO:0006816 [calcium ion transport] GO:0006865 [amino acid transport] GO:0007596 [blood coagulation] GO:0009986 [cell surface] GO:0015175 [neutral amino acid transmembrane transporter activity] GO:0015827 [tryptophan transport] GO:0016021 …	No	Yes	No	2	transporter	plasma membrane	8.17	16.26	15.97	16.04	15.55	16.72	19.4	16.38	4	-0.0781508	0.731608	17.9464	1.75544e-05	solute carrier family 3 (activators of dibasic and neutral amino acid transport), member 2	CD98
SLC43A1	GO:0005886 [plasma membrane] GO:0005887 [integral to plasma membrane] GO:0006811 [ion transport] GO:0006865 [amino acid transport] GO:0015175 [neutral amino acid transmembrane transporter activity] GO:0015179 [L-amino acid transmembrane transporter activity] GO:0015804 [neutral amino acid transport] GO:0015807 [L-amino acid transport] GO:0034641 [cellular nitrogen compound metabolic process] GO:0…	No	Yes	No	12	transporter	plasma membrane	14.11	12.47	18.52	15.96	17.28	17.96	17	17.14	4	0.948043	0.0319116	4.08668	0.000137742	solute carrier family 43, member 1
SLC43A3	GO:0016020 [membrane] GO:0016021 [integral to membrane] GO:0055085 [transmembrane transport]	No	Yes	Yes	12	other	integral to membrane	ND	11.86	9.57	15.63	17.46	16.66	19.19	17.06	4	2.23184	1.12409e-05	10.7773	9.36731e-10	solute carrier family 43, member 3
SLC44A2	GO:0004871 [signal transducer activity] GO:0005886 [plasma membrane] GO:0007165 [signal transduction] GO:0015220 [choline transmembrane transporter activity] GO:0015871 [choline transport] GO:0016021 [integral to membrane] GO:0043123 [positive regulation of I-kappaB kinase/NF-kappaB cascade] GO:0055085 [transmembrane transport] GO:0016020 [membrane]	No	Yes	No	10	transporter	plasma membrane	11.12	14.97	15	15.05	15.54	14.59	18.37	15.295	4	0.589602	0.310234	14.5316	7.08479e-07	solute carrier family 44, member 2
SLC46A1	GO:0005215 [transporter activity] GO:0016020 [membrane] GO:0016021 [integral to membrane] GO:0055085 [transmembrane transport] GO:0005542 [folic acid binding] GO:0005737 [cytoplasm] GO:0005886 [plasma membrane] GO:0006766 [vitamin metabolic process] GO:0006767 [water-soluble vitamin metabolic process] GO:0006879 [cellular iron ion homeostasis] GO:0008517 [folic acid transporter activity] GO:00152…	No	Yes	No	11	transporter	plasma membrane	22.38	18.93	16.48	22.83	22.2	23.36	22.86	22.845	4	1.89246	0.000475291	0.385286	0.351768	solute carrier family 46 (folate transporter), member 1
SLC4A2	GO:0005215 [transporter activity] GO:0005452 [inorganic anion exchanger activity] GO:0005624 [membrane fraction] GO:0005886 [plasma membrane] GO:0006811 [ion transport] GO:0006820 [anion transport] GO:0008509 [anion transmembrane transporter activity] GO:0015108 [chloride transmembrane transporter activity] GO:0015297 [antiporter activity] GO:0015701 [bicarbonate transport] GO:0016020 [membrane] …	No	Yes	No	10	transporter	plasma membrane	9.51	13.06	12.99	16.02	16.1	14.84	16.81	16.06	4	1.7685	0.00071483	12.5811	8.61976e-09	solute carrier family 4, anion exchanger, member 2 (erythrocyte membrane protein band 3-like 1)
SLC4A4	GO:0005452 [inorganic anion exchanger activity] GO:0006820 [anion transport] GO:0016020 [membrane] GO:0005215 [transporter activity] GO:0005515 [protein binding] GO:0005886 [plasma membrane] GO:0005887 [integral to plasma membrane] GO:0006810 [transport] GO:0006811 [ion transport] GO:0006814 [sodium ion transport] GO:0008509 [anion transmembrane transporter activity] GO:0015293 [symporter activit…	No	Yes	No	11	transporter	plasma membrane	8.61	13.7	12.21	18.54	21.76	18.62	17.66	18.58	4	4.35973	1.99026e-08	16.6871	7.99118e-06	solute carrier family 4, sodium bicarbonate cotransporter, member 4
SLC4A7	GO:0005215 [transporter activity] GO:0005452 [inorganic anion exchanger activity] GO:0005515 [protein binding] GO:0005886 [plasma membrane] GO:0006811 [ion transport] GO:0006814 [sodium ion transport] GO:0006820 [anion transport] GO:0008509 [anion transmembrane transporter activity] GO:0015293 [symporter activity] GO:0015701 [bicarbonate transport] GO:0016020 [membrane] GO:0016021 [integral to me…	No	Yes	Yes	11	transporter	plasma membrane	8.79	13.3	13.9	16.66	17.96	16.76	18.73	17.36	4	2.58818	1.86815e-10	16.6638	2.0838e-08	solute carrier family 4, sodium bicarbonate cotransporter, member 7
SLC5A3	GO:0005215 [transporter activity] GO:0005886 [plasma membrane] GO:0005887 [integral to plasma membrane] GO:0006020 [inositol metabolic process] GO:0006810 [transport] GO:0006811 [ion transport] GO:0006814 [sodium ion transport] GO:0007422 [peripheral nervous system development] GO:0015293 [symporter activity] GO:0015798 [myo-inositol transport] GO:0016020 [membrane] GO:0016021 [integral to membra…	No	Yes	Yes	12	transporter	plasma membrane	9.05	10.03	13.66	18.71	13.87	16.02	18.03	17.025	4	1.95035	0.00197085	13.1305	3.50208e-09	solute carrier family 5 (sodium/myo-inositol cotransporter), member 3
SLC5A6	GO:0005215 [transporter activity] GO:0005624 [membrane fraction] GO:0005886 [plasma membrane] GO:0005887 [integral to plasma membrane] GO:0006766 [vitamin metabolic process] GO:0006767 [water-soluble vitamin metabolic process] GO:0006768 [biotin metabolic process] GO:0006810 [transport] GO:0006811 [ion transport] GO:0006814 [sodium ion transport] GO:0008523 [sodium-dependent multivitamin transmem…	No	Yes	Yes	13	transporter	plasma membrane	11.28	20.16	18.74	18.78	20.45	19.93	18.5	19.355	4	-0.018502	0.960562	12.5234	1.9162e-09	solute carrier family 5 (sodium-dependent vitamin transporter), member 6
SLC6A6	GO:0005368 [taurine transmembrane transporter activity] GO:0005886 [plasma membrane] GO:0005887 [integral to plasma membrane] GO:0006520 [cellular amino acid metabolic process] GO:0006810 [transport] GO:0006811 [ion transport] GO:0006836 [neurotransmitter transport] GO:0006865 [amino acid transport] GO:0015293 [symporter activity] GO:0015734 [taurine transport] GO:0016020 [membrane] GO:0016021 [i…	No	Yes	Yes	12	transporter	plasma membrane	9.41	11.29	11.28	13.74	11.3	12.31	17.36	13.025	4	1.86806	0.00315993	4.80959	0.000897906	solute carrier family 6 (neurotransmitter transporter, taurine), member 6
SLC6A8	GO:0005308 [creatine transporter activity] GO:0005886 [plasma membrane] GO:0005887 [integral to plasma membrane] GO:0006600 [creatine metabolic process] GO:0006810 [transport] GO:0006811 [ion transport] GO:0006814 [sodium ion transport] GO:0006836 [neurotransmitter transport] GO:0006936 [muscle contraction] GO:0015220 [choline transmembrane transporter activity] GO:0015293 [symporter activity] GO…	No	Yes	No	12	transporter	plasma membrane	ND	11.88	13.61	22.95	20.9	12.2	19.95	20.425	4	0.452447	0.596917	12.569	1.31863e-05	solute carrier family 6 (neurotransmitter transporter, creatine), member 8
SLC7A1	GO:0003333 [amino acid transmembrane transport] GO:0004872 [receptor activity] GO:0005886 [plasma membrane] GO:0005887 [integral to plasma membrane] GO:0006810 [transport] GO:0006811 [ion transport] GO:0006865 [amino acid transport] GO:0015171 [amino acid transmembrane transporter activity] GO:0015181 [arginine transmembrane transporter activity] GO:0015809 [arginine transport] GO:0016020 [membra…	No	Yes	No	14	transporter	plasma membrane	14.79	15.77	17.02	19.1	20.19	18.94	20.49	19.645	4	2.3215	1.24168e-05	0.599035	0.53105	solute carrier family 7 (cationic amino acid transporter, y+ system), member 1
SLC7A11	GO:0003333 [amino acid transmembrane transport] GO:0005515 [protein binding] GO:0005791 [rough endoplasmic reticulum] GO:0005792 [microsome] GO:0005856 [cytoskeleton] GO:0005886 [plasma membrane] GO:0006811 [ion transport] GO:0006865 [amino acid transport] GO:0006979 [response to oxidative stress] GO:0007420 [brain development] GO:0007596 [blood coagulation] GO:0009636 [response to toxin] GO:0015…	No	Yes	Yes	12	transporter	plasma membrane	ND	7.65	10.38	13.81	8.18	10.39	11.47	10.93	4	1.60595	0.0827241	9.7518	0.00275205	solute carrier family 7, (cationic amino acid transporter, y+ system) member 11
SLC7A5	GO:0003333 [amino acid transmembrane transport] GO:0005737 [cytoplasm] GO:0005829 [cytosol] GO:0005886 [plasma membrane] GO:0006520 [cellular amino acid metabolic process] GO:0006810 [transport] GO:0006811 [ion transport] GO:0006865 [amino acid transport] GO:0007275 [multicellular organismal development] GO:0007399 [nervous system development] GO:0007596 [blood coagulation] GO:0015171 [amino acid…	No	Yes	No	12	transporter	plasma membrane	11.4	15.44	16.68	13.61	14.4	13.56	17.36	14.005	4	-0.931968	0.00644949	1.28545	0.023808	solute carrier family 7 (cationic amino acid transporter, y+ system), member 5
SLC9A1	GO:0001101 [response to acid] GO:0005515 [protein binding] GO:0005624 [membrane fraction] GO:0005886 [plasma membrane] GO:0006811 [ion transport] GO:0006812 [cation transport] GO:0006814 [sodium ion transport] GO:0006885 [regulation of pH] GO:0007243 [intracellular protein kinase cascade] GO:0008134 [transcription factor binding] GO:0010447 [response to acidity] GO:0014070 [response to organic cy…	No	Yes	Yes	13	ion channel	plasma membrane	ND	13.99	17.53	16.68	17.01	15.57	16.45	16.565	4	0.972946	0.0249555	12.9725	2.81427e-08	solute carrier family 9 (sodium/hydrogen exchanger), member 1
SLC9A8	GO:0000139 [Golgi membrane] GO:0005794 [Golgi apparatus] GO:0006811 [ion transport] GO:0006812 [cation transport] GO:0006813 [potassium ion transport] GO:0006814 [sodium ion transport] GO:0006885 [regulation of pH] GO:0015297 [antiporter activity] GO:0016020 [membrane] GO:0016021 [integral to membrane] GO:0051453 [regulation of intracellular pH] GO:0055085 [transmembrane transport]	No	No	No	11	transporter	integral to membrane	ND	ND	ND	14.32	15.17	14.67	15.21	14.92	4	3.60382	5.78873e-06	7.87399	0.00065814	solute carrier family 9 (sodium/hydrogen exchanger), member 8
SLCO3A1	GO:0005215 [transporter activity] GO:0005886 [plasma membrane] GO:0006810 [transport] GO:0006811 [ion transport] GO:0016020 [membrane] GO:0016021 [integral to membrane] GO:0043252 [sodium-independent organic anion transport] GO:0055085 [transmembrane transport]	No	Yes	Yes	12	transporter	plasma membrane	9.96	11.58	13.64	18.62	13.57	16.56	18.92	17.59	4	1.2854	0.000558352	2.85743	0.0404351	solute carrier organic anion transporter family, member 3A1
SLCO4A1	GO:0005215 [transporter activity] GO:0006810 [transport] GO:0016020 [membrane] GO:0005886 [plasma membrane] GO:0006811 [ion transport] GO:0015349 [thyroid hormone transmembrane transporter activity] GO:0016021 [integral to membrane] GO:0042403 [thyroid hormone metabolic process] GO:0043252 [sodium-independent organic anion transport] GO:0055085 [transmembrane transport] GO:0070327 [thyroid hormon…	No	Yes	No	12	transporter	plasma membrane	15.44	14.66	14.75	14.67	14.63	16.27	14.73	14.7	4	0.763475	0.196295	-0.074491	0.910804	solute carrier organic anion transporter family, member 4A1
SLIT2	GO:0001656 [metanephros development] GO:0001657 [ureteric bud development] GO:0001701 [in utero embryonic development] GO:0001933 [negative regulation of protein phosphorylation] GO:0002042 [cell migration involved in sprouting angiogenesis] GO:0002689 [negative regulation of leukocyte chemotaxis] GO:0005095 [GTPase inhibitor activity] GO:0005509 [calcium ion binding] GO:0005515 [protein binding]…	No	Yes	Yes	1	other	plasma membrane	7.69	11.3	13.02	13.09	13.83	13.84	13.71	13.77	4	1.75831	0.000325217	12.0037	1.53379e-10	slit homolog 2 (Drosophila)
SLITRK5	GO:0007409 [axonogenesis] GO:0016020 [membrane] GO:0016021 [integral to membrane]	No	Yes	No	1	other	integral to membrane	7.81	7.67	8.76	8.73	8.12	9.02	8.73	8.73	4	0.98272	0.000891072	5.19997	0.000615964	SLIT and NTRK-like family, member 5
SMOC1	GO:0001654 [eye development] GO:0005515 [protein binding] GO:0005604 [basement membrane] GO:0010811 [positive regulation of cell-substrate adhesion] GO:0030198 [extracellular matrix organization] GO:0050840 [extracellular matrix binding] GO:0060173 [limb development] GO:0005509 [calcium ion binding] GO:0005576 [extracellular region] GO:0007165 [signal transduction] GO:0007275 [multicellular organ…	No	Yes	Yes	0	other	extracellular	ND	11.86	21.36	21.64	21.84	17.31	19.12	20.38	4	0.70091	0.184792	10.1244	2.48782e-06	SPARC related modular calcium binding 1
SMPD1	GO:0004767 [sphingomyelin phosphodiesterase activity] GO:0005615 [extracellular space] GO:0005764 [lysosome] GO:0006684 [sphingomyelin metabolic process] GO:0006685 [sphingomyelin catabolic process] GO:0007165 [signal transduction] GO:0007399 [nervous system development] GO:0008152 [metabolic process] GO:0008219 [cell death] GO:0016787 [hydrolase activity] GO:0023021 [termination of signal transd…	No	Yes	Yes	0	enzyme	extracellular	ND	9.47	ND	9.96	7.95	ND	17.66	8.955	3	3.68686	0.00597654	11.2407	0.00303455	sphingomyelin phosphodiesterase 1, acid lysosomal
SMPDL3B	GO:0004767 [sphingomyelin phosphodiesterase activity] GO:0005576 [extracellular region] GO:0005615 [extracellular space] GO:0006685 [sphingomyelin catabolic process] GO:0008152 [metabolic process] GO:0016787 [hydrolase activity]	No	Yes	Yes	0	enzyme	extracellular	9.85	13.36	17.36	17.62	16.69	16.14	16.99	16.84	4	-0.0900044	0.792169	1.03877	0.258773	sphingomyelin phosphodiesterase, acid-like 3B
SORCS1	GO:0005515 [protein binding] GO:0007218 [neuropeptide signaling pathway] GO:0008188 [neuropeptide receptor activity] GO:0016020 [membrane] GO:0016021 [integral to membrane]	No	Yes	Yes	1	transporter	integral to membrane	ND	13.83	12.66	13.93	16.62	15.49	14.67	15.08	4	0.540066	0.168256	11.803	1.20863e-09	sortilin-related VPS10 domain containing receptor 1
SORCS2	GO:0007218 [neuropeptide signaling pathway] GO:0008188 [neuropeptide receptor activity] GO:0016020 [membrane] GO:0016021 [integral to membrane]	No	Yes	Yes	1	transporter	integral to membrane	ND	10.47	15.17	18.02	18.6	18.83	17.89	18.31	4	1.93064	0.0002153	10.708	1.5384e-10	sortilin-related VPS10 domain containing receptor 2
SORL1	GO:0004888 [transmembrane signaling receptor activity] GO:0005515 [protein binding] GO:0005887 [integral to plasma membrane] GO:0006810 [transport] GO:0006869 [lipid transport] GO:0006898 [receptor-mediated endocytosis] GO:0008202 [steroid metabolic process] GO:0008203 [cholesterol metabolic process] GO:0016020 [membrane] GO:0016021 [integral to membrane] GO:0030169 [low-density lipoprotein parti…	No	Yes	Yes	1	transporter	plasma membrane	7.94	8.81	9.78	15.84	17.78	12.73	16.92	16.38	4	3.06639	6.98914e-11	13.7506	2.27262e-07	sortilin-related receptor, L(DLR class) A repeats-containing
SORT1	GO:0001503 [ossification] GO:0004872 [receptor activity] GO:0005515 [protein binding] GO:0005634 [nucleus] GO:0005765 [lysosomal membrane] GO:0005768 [endosome] GO:0005769 [early endosome] GO:0005783 [endoplasmic reticulum] GO:0005789 [endoplasmic reticulum membrane] GO:0005792 [microsome] GO:0005794 [Golgi apparatus] GO:0005886 [plasma membrane] GO:0005905 [coated pit] GO:0006810 [transport] GO:…	No	Yes	Yes	1	transporter	plasma membrane	8.19	11.08	11.08	14.49	15	14.15	15.08	14.745	4	4.10641	3.10325e-07	15.0707	0.000463952	sortilin 1
SP1	GO:0001503 [ossification] GO:0001701 [in utero embryonic development] GO:0001829 [trophectodermal cell differentiation] GO:0001889 [liver development] GO:0001892 [embryonic placenta development] GO:0003677 [DNA binding] GO:0003690 [double-stranded DNA binding] GO:0003700 [sequence-specific DNA binding transcription factor activity] GO:0005515 [protein binding] GO:0005622 [intracellular] GO:000563…	Yes	No	No	0	transcription regulator	nucleus	17.84	13.21	14.22	17.53	21.58	15.26	15.46	16.495	4	1.0391	0.113417	-1.95345	0.0127903	Sp1 transcription factor
SPARC	GO:0001503 [ossification] GO:0002576 [platelet degranulation] GO:0005509 [calcium ion binding] GO:0005515 [protein binding] GO:0005518 [collagen binding] GO:0005576 [extracellular region] GO:0005578 [proteinaceous extracellular matrix] GO:0005604 [basement membrane] GO:0005615 [extracellular space] GO:0005622 [intracellular] GO:0005634 [nucleus] GO:0005737 [cytoplasm] GO:0007165 [signal transduct…	No	Yes	Yes	0	other	extracellular	7.86	15.53	15.03	15.44	9.47	14.93	18.12	15.185	4	0.98239	0.107181	3.35504	0.10863	secreted protein, acidic, cysteine-rich (osteonectin)
SPINT1	GO:0001892 [embryonic placenta development] GO:0004867 [serine-type endopeptidase inhibitor activity] GO:0005515 [protein binding] GO:0005576 [extracellular region] GO:0005624 [membrane fraction] GO:0030198 [extracellular matrix organization] GO:0030414 [peptidase inhibitor activity] GO:0060670 [branching involved in embryonic placenta morphogenesis] GO:0060674 [placenta blood vessel development]	No	Yes	Yes	1	other	extracellular	7.79	9.99	10.49	12.01	11.66	12.14	10.62	11.835	4	0.981213	0.0862565	3.29396	0.00414475	serine peptidase inhibitor, Kunitz type 1
SPINT2	GO:0004866 [endopeptidase inhibitor activity] GO:0004867 [serine-type endopeptidase inhibitor activity] GO:0005576 [extracellular region] GO:0005625 [soluble fraction] GO:0005737 [cytoplasm] GO:0006928 [cellular component movement] GO:0010951 [negative regulation of endopeptidase activity] GO:0016020 [membrane] GO:0016021 [integral to membrane] GO:0008233 [peptidase activity]	No	Yes	Yes	1	other	extracellular	14.5	ND	ND	ND	ND	ND	ND	6.64	0	6.17432e-16	0.160375	-8.46636	8.00962e-11	serine peptidase inhibitor, Kunitz type, 2
SPN	GO:0001562 [response to protozoan] GO:0001808 [negative regulation of type IV hypersensitivity] GO:0001931 [uropod] GO:0004888 [transmembrane signaling receptor activity] GO:0005488 [binding] GO:0005515 [protein binding] GO:0005604 [basement membrane] GO:0005615 [extracellular space] GO:0005886 [plasma membrane] GO:0005887 [integral to plasma membrane] GO:0006935 [chemotaxis] GO:0006955 [immune r…	Yes	Yes	Yes	1	transmembrane receptor	plasma membrane	11.84	12.77	16.73	18.96	18.09	17.65	18.84	18.465	4	0.206684	0.664849	-2.20141	0.0202952	sialophorin	CD43
SPOCK1	GO:0005509 [calcium ion binding] GO:0005515 [protein binding] GO:0005576 [extracellular region] GO:0005578 [proteinaceous extracellular matrix] GO:0006928 [cellular component movement] GO:0007155 [cell adhesion] GO:0007165 [signal transduction] GO:0007275 [multicellular organismal development] GO:0007399 [nervous system development] GO:0008283 [cell proliferation]	Yes	No	Yes	0	other	extracellular	ND	15.33	ND	ND	ND	ND	12.35	6.64	1	-1.8443	0.11852	7.69473	0.0479499	sparc/osteonectin, cwcv and kazal-like domains proteoglycan (testican) 1
SPP1	GO:0001503 [ossification] GO:0001649 [osteoblast differentiation] GO:0005125 [cytokine activity] GO:0005576 [extracellular region] GO:0005615 [extracellular space] GO:0005737 [cytoplasm] GO:0006954 [inflammatory response] GO:0007155 [cell adhesion] GO:0007566 [embryo implantation] GO:0010033 [response to organic substance] GO:0010811 [positive regulation of cell-substrate adhesion] GO:0030154 [ce…	Yes	Yes	Yes	0	cytokine	extracellular	10.14	10.51	10.43	12.1	10.71	18.98	18.79	15.445	4	2.37089	0.00626259	3.4667	0.0251903	secreted phosphoprotein 1
SPPL2B	GO:0016021 [integral to membrane]	No	Yes	Yes	7	peptidase	integral to membrane	13.75	9.48	1ND	20.44	24.31	20.53	23.06	21.795	4	2.38981	0.00308039	3.14032	0.00386604	signal peptide peptidase-like 2B
SPTBN1	GO:0003779 [actin binding] GO:0005200 [structural constituent of cytoskeleton] GO:0005515 [protein binding] GO:0005516 [calmodulin binding] GO:0005634 [nucleus] GO:0005730 [nucleolus] GO:0005737 [cytoplasm] GO:0005829 [cytosol] GO:0005886 [plasma membrane] GO:0007182 [common-partner SMAD protein phosphorylation] GO:0007184 [SMAD protein import into nucleus] GO:0007411 [axon guidance] GO:0008091 […	Yes	No	No	0	other	plasma membrane	11.35	7.82	11.58	10.55	12.45	13.77	11.69	12.07	4	1.69372	0.0256581	-1.12734	0.243661	spectrin, beta, non-erythrocytic 1
SSR1	GO:0005048 [signal sequence binding] GO:0005783 [endoplasmic reticulum] GO:0005789 [endoplasmic reticulum membrane] GO:0006613 [cotranslational protein targeting to membrane] GO:0008284 [positive regulation of cell proliferation] GO:0016020 [membrane] GO:0016021 [integral to membrane]	No	Yes	Yes	1	other	integral to membrane	ND	8.93	9.13	ND	8.9	ND	ND	6.64	1	-1.09928	0.0167822	1.98379	0.247624	signal sequence receptor, alpha
ST14	GO:0004252 [serine-type endopeptidase activity] GO:0005515 [protein binding] GO:0005576 [extracellular region] GO:0005615 [extracellular space] GO:0005886 [plasma membrane] GO:0005887 [integral to plasma membrane] GO:0006508 [proteolysis] GO:0008233 [peptidase activity] GO:0008236 [serine-type peptidase activity] GO:0016020 [membrane] GO:0016323 [basolateral plasma membrane] GO:0019897 [extrinsic…	No	Yes	Yes	1	peptidase	plasma membrane	ND	17.47	18.74	18.79	17.63	19.15	20.44	18.97	4	0.541635	0.14411	11.618	8.69825e-10	suppression of tumorigenicity 14 (colon carcinoma)
ST3GAL1	GO:0005576 [extracellular region] GO:0005794 [Golgi apparatus] GO:0006464 [protein modification process] GO:0006468 [protein phosphorylation] GO:0006486 [protein glycosylation] GO:0008373 [sialyltransferase activity] GO:0016020 [membrane] GO:0016021 [integral to membrane] GO:0030173 [integral to Golgi membrane] GO:0032580 [Golgi cisterna membrane]	No	Yes	Yes	0	enzyme	extracellular	18.61	11.96	19.85	23.51	22.21	21.51	24.76	22.86	4	2.95318	4.28829e-05	-1.01217	0.199382	ST3 beta-galactoside alpha-2,3-sialyltransferase 1
ST3GAL4	GO:0005794 [Golgi apparatus] GO:0006486 [protein glycosylation] GO:0008373 [sialyltransferase activity] GO:0016020 [membrane] GO:0016021 [integral to membrane] GO:0030173 [integral to Golgi membrane] GO:0047288 [monosialoganglioside sialyltransferase activity] GO:0000139 [Golgi membrane] GO:0005576 [extracellular region] GO:0018279 [protein N-linked glycosylation via asparagine] GO:0032580 [Golgi…	No	Yes	Yes	2	enzyme	extracellular	8.45	13.12	15.72	19.11	15.72	15.1	18.13	16.925	4	-2.88802	0.00042358	-1.72349	0.0242356	ST3 beta-galactoside alpha-2,3-sialyltransferase 4
ST8SIA3	GO:0000139 [Golgi membrane] GO:0001574 [ganglioside biosynthetic process] GO:0005794 [Golgi apparatus] GO:0006486 [protein glycosylation] GO:0006491 [N-glycan processing] GO:0006688 [glycosphingolipid biosynthetic process] GO:0008373 [sialyltransferase activity] GO:0009100 [glycoprotein metabolic process] GO:0009311 [oligosaccharide metabolic process] GO:0016020 [membrane] GO:0016021 [integral to…	No	Yes	Yes	1	enzyme	integral to membrane	ND	9.53	ND	ND	ND	ND	ND	6.64	0	-2.01376	0.00537783	-9.78731e-16	0.0432217	ST8 alpha-N-acetyl-neuraminide alpha-2,8-sialyltransferase 3
STAB1	GO:0004872 [receptor activity] GO:0005041 [low-density lipoprotein receptor activity] GO:0005044 [scavenger receptor activity] GO:0005488 [binding] GO:0005509 [calcium ion binding] GO:0005515 [protein binding] GO:0005540 [hyaluronic acid binding] GO:0005887 [integral to plasma membrane] GO:0006898 [receptor-mediated endocytosis] GO:0006954 [inflammatory response] GO:0007155 [cell adhesion] GO:000…	No	Yes	Yes	6	transporter	plasma membrane	9.32	13.29	14.99	15.85	15.96	15.43	15.48	15.665	4	1.58875	0.037352	1.05549	0.239645	stabilin 1
STEAP3	GO:0000293 [ferric-chelate reductase activity] GO:0005488 [binding] GO:0005506 [iron ion binding] GO:0005768 [endosome] GO:0005771 [multivesicular body] GO:0005886 [plasma membrane] GO:0006811 [ion transport] GO:0006826 [iron ion transport] GO:0006879 [cellular iron ion homeostasis] GO:0006915 [apoptosis] GO:0007049 [cell cycle] GO:0009055 [electron carrier activity] GO:0009306 [protein secretion…	No	Yes	No	6	transporter	plasma membrane	ND	ND	13.79	16.31	11.81	11.02	14.28	13.045	4	1.24001	0.0465462	7.66589	0.00488181	STEAP family member 3
STEAP4	GO:0000139 [Golgi membrane] GO:0005488 [binding] GO:0005506 [iron ion binding] GO:0005794 [Golgi apparatus] GO:0005886 [plasma membrane] GO:0006811 [ion transport] GO:0009055 [electron carrier activity] GO:0016021 [integral to membrane] GO:0016491 [oxidoreductase activity] GO:0045444 [fat cell differentiation] GO:0046872 [metal ion binding] GO:0050660 [flavin adenine dinucleotide binding] GO:0055…	No	Yes	Yes	6	other	plasma membrane	8.19	11.31	12.56	12.72	16.09	16.11	15.58	15.835	4	-0.608458	0.233976	3.46795	0.000302576	STEAP family member 4
STIM2	GO:0005246 [calcium channel regulator activity] GO:0005509 [calcium ion binding] GO:0005515 [protein binding] GO:0005783 [endoplasmic reticulum] GO:0005789 [endoplasmic reticulum membrane] GO:0005886 [plasma membrane] GO:0006811 [ion transport] GO:0006874 [cellular calcium ion homeostasis] GO:0016021 [integral to membrane] GO:0032235 [negative regulation of calcium ion transport via store-operate…	No	Yes	Yes	1	other	plasma membrane	9.67	9.62	9.42	12.06	17.84	16.69	12.41	14.55	4	3.72925	5.3372e-07	0.0338498	0.974212	stromal interaction molecule 2
STRA6	GO:0001568 [blood vessel development] GO:0001822 [kidney development] GO:0003184 [pulmonary valve morphogenesis] GO:0003281 [ventricular septum development] GO:0004872 [receptor activity] GO:0005886 [plasma membrane] GO:0006810 [transport] GO:0007507 [heart development] GO:0007612 [learning] GO:0007631 [feeding behavior] GO:0016021 [integral to membrane] GO:0030324 [lung development] GO:0030325 […	No	Yes	Yes	9	other	plasma membrane	ND	11.63	10.81	11	11.85	11.23	11.04	11.135	4	0.788649	0.0724343	7.70885	3.15439e-06	stimulated by retinoic acid gene 6 homolog (mouse)
STT3A	GO:0004576 [oligosaccharyl transferase activity] GO:0004579 [dolichyl-diphosphooligosaccharide-protein glycotransferase activity] GO:0005624 [membrane fraction] GO:0005783 [endoplasmic reticulum] GO:0005789 [endoplasmic reticulum membrane] GO:0006486 [protein glycosylation] GO:0008250 [oligosaccharyltransferase complex] GO:0016020 [membrane] GO:0016021 [integral to membrane] GO:0016740 [transfera…	No	Yes	Yes	10	enzyme	integral to membrane	8.68	9.71	10.4	13.55	10.93	9.36	10.04	10.485	4	0.821937	0.0919522	7.86606	0.000746074	STT3, subunit of the oligosaccharyltransferase complex, homolog A (S. cerevisiae)
STT3B	GO:0004579 [dolichyl-diphosphooligosaccharide-protein glycotransferase activity] GO:0005515 [protein binding] GO:0005783 [endoplasmic reticulum] GO:0006486 [protein glycosylation] GO:0008250 [oligosaccharyltransferase complex] GO:0016020 [membrane] GO:0016021 [integral to membrane] GO:0016740 [transferase activity] GO:0018279 [protein N-linked glycosylation via asparagine]	No	Yes	Yes	13	enzyme	integral to membrane	ND	8.74	12.35	11.58	14.76	18.95	14.06	14.41	4	3.13822	7.55858e-05	8.75112	1.81729e-05	STT3, subunit of the oligosaccharyltransferase complex, homolog B (S. cerevisiae)
SUSD2	GO:0005044 [scavenger receptor activity] GO:0005515 [protein binding] GO:0006955 [immune response] GO:0016020 [membrane] GO:0016021 [integral to membrane] GO:0030247 [polysaccharide binding]	No	Yes	Yes	1	other	integral to membrane	ND	11.99	22.38	16.44	12.88	13.29	15.56	14.425	4	-1.11775	0.0730207	9.82759	2.02236e-05	sushi domain containing 2
SV2A	GO:0004872 [receptor activity] GO:0005215 [transporter activity] GO:0005515 [protein binding] GO:0005737 [cytoplasm] GO:0005783 [endoplasmic reticulum] GO:0005911 [cell-cell junction] GO:0006810 [transport] GO:0006836 [neurotransmitter transport] GO:0006874 [cellular calcium ion homeostasis] GO:0008021 [synaptic vesicle] GO:0016020 [membrane] GO:0016021 [integral to membrane] GO:0022857 [transmem…	No	Yes	No	12	transporter	integral to membrane	8.41	10.4	10.9	16.5	21.01	17.23	18.52	17.875	4	7.14946	7.16628e-13	13.7053	1.85931e-09	synaptic vesicle glycoprotein 2A
SV2C	GO:0005215 [transporter activity] GO:0006810 [transport] GO:0006836 [neurotransmitter transport] GO:0008021 [synaptic vesicle] GO:0016020 [membrane] GO:0016021 [integral to membrane] GO:0022857 [transmembrane transporter activity] GO:0030054 [cell junction] GO:0030672 [synaptic vesicle membrane] GO:0031410 [cytoplasmic vesicle] GO:0045202 [synapse]	No	Yes	No	12	other	integral to membrane	14.25	11.34	10.64	13.64	15.14	16.77	13.46	14.39	4	2.48114	0.00530099	0.695936	0.577997	synaptic vesicle glycoprotein 2C
SYNPO	GO:0001725 [stress fiber] GO:0003779 [actin binding] GO:0005515 [protein binding] GO:0005737 [cytoplasm] GO:0005886 [plasma membrane] GO:0005923 [tight junction] GO:0014069 [postsynaptic density] GO:0015629 [actin cytoskeleton] GO:0030054 [cell junction] GO:0032233 [positive regulation of actin filament bundle assembly] GO:0042995 [cell projection] GO:0043197 [dendritic spine] GO:0043204 [perikar…	No	Yes	No	0	other	plasma membrane	10.7	7.86	10.45	11.83	10.68	16.02	12.29	12.06	4	1.95583	0.000937253	-3.70409	0.0755809	synaptopodin
SYPL1	GO:0005215 [transporter activity] GO:0005887 [integral to plasma membrane] GO:0007268 [synaptic transmission] GO:0008021 [synaptic vesicle] GO:0016020 [membrane] GO:0016021 [integral to membrane] GO:0030141 [stored secretory granule] GO:0030659 [cytoplasmic vesicle membrane] GO:0031410 [cytoplasmic vesicle] GO:0042470 [melanosome]	No	Yes	Yes	4	transporter	plasma membrane	ND	18.13	18.48	18.22	21.17	19.09	17.53	18.655	4	1.9496	1.02229e-09	13.3122	5.41661e-12	synaptophysin-like 1
SYT1	GO:0005215 [transporter activity] GO:0005509 [calcium ion binding] GO:0005513 [detection of calcium ion] GO:0005515 [protein binding] GO:0005516 [calmodulin binding] GO:0005543 [phospholipid binding] GO:0005545 [1-phosphatidylinositol binding] GO:0005737 [cytoplasm] GO:0005886 [plasma membrane] GO:0007268 [synaptic transmission] GO:0007269 [neurotransmitter secretion] GO:0008021 [synaptic vesicle…	No	Yes	No	1	transporter	plasma membrane	16.29	7.95	14.73	13.33	20.77	12.76	11.39	13.045	4	3.17143	0.00316218	1.80056	0.16939	synaptotagmin I
TACSTD2	GO:0004872 [receptor activity] GO:0005829 [cytosol] GO:0005886 [plasma membrane] GO:0005887 [integral to plasma membrane] GO:0007166 [cell surface receptor linked signaling pathway] GO:0007601 [visual perception] GO:0008283 [cell proliferation] GO:0016020 [membrane] GO:0050896 [response to stimulus]	No	Yes	Yes	1	cell adhesion	plasma membrane	9.82	8.63	9.77	13.37	14.55	13.66	12.89	13.515	4	2.12647	0.000462848	1.06655	0.0688008	tumor-associated calcium signal transducer 2
TAPBP	GO:0005515 [protein binding] GO:0016020 [membrane] GO:0019885 [antigen processing and presentation of endogenous peptide antigen via MHC class I] GO:0006952 [defense response] GO:0050823 [peptide antigen stabilization]	No	Yes	Yes	1	transporter	intracellular membrane-bouded organelle	ND	11.49	11.94	13.56	15.66	20.63	17.52	16.59	4	3.31779	0.000635549	11.8014	0.000105332	TAP binding protein (tapasin)
TCIRG1	GO:0005215 [transporter activity] GO:0005739 [mitochondrion] GO:0005886 [plasma membrane] GO:0005887 [integral to plasma membrane] GO:0006811 [ion transport] GO:0006879 [cellular iron ion homeostasis] GO:0006968 [cellular defense response] GO:0008284 [positive regulation of cell proliferation] GO:0008286 [insulin receptor signaling pathway] GO:0010008 [endosome membrane] GO:0015078 [hydrogen ion …	No	No	Yes	8	enzyme	plasma membrane	14.01	19.88	16.4	18.39	18.45	22.17	19.93	19.19	4	-2.45344	0.000182226	-4.71107	0.0158935	T-cell, immune regulator 1, ATPase, H+ transporting, lysosomal V0 subunit A3
TEK	GO:0000166 [nucleotide binding] GO:0001525 [angiogenesis] GO:0004672 [protein kinase activity] GO:0004674 [protein serine/threonine kinase activity] GO:0004713 [protein tyrosine kinase activity] GO:0004714 [transmembrane receptor protein tyrosine kinase activity] GO:0004872 [receptor activity] GO:0005515 [protein binding] GO:0005524 [ATP binding] GO:0005886 [plasma membrane] GO:0005887 [integral …	No	Yes	Yes	1	kinase	plasma membrane	14.78	ND	9.13	13.7	16.47	13.38	13.39	13.545	4	1.58484	0.00912863	-1.27055	0.222307	TEK tyrosine kinase, endothelial	CD202b
TEX264	GO:0005576 [extracellular region]	No	Yes	Yes	0	other	extracellular	ND	9.19	12.63	14.1	17.38	18.2	16.33	16.855	4	1.8566	0.00762341	11.8973	1.98099e-06	testis expressed 264
TFPI	GO:0004866 [endopeptidase inhibitor activity] GO:0004867 [serine-type endopeptidase inhibitor activity] GO:0005576 [extracellular region] GO:0005615 [extracellular space] GO:0005886 [plasma membrane] GO:0007596 [blood coagulation] GO:0010466 [negative regulation of peptidase activity] GO:0010951 [negative regulation of endopeptidase activity] GO:0030414 [peptidase inhibitor activity]	Yes	Yes	Yes	0	other	plasma membrane	9.79	16.04	25.11	12.71	14.85	11.59	11.76	12.235	4	-3.17634	4.58831e-08	0.691638	0.511162	tissue factor pathway inhibitor (lipoprotein-associated coagulation inhibitor)
TFRC	GO:0001666 [response to hypoxia] GO:0004872 [receptor activity] GO:0004998 [transferrin receptor activity] GO:0005576 [extracellular region] GO:0005739 [mitochondrion] GO:0005768 [endosome] GO:0005886 [plasma membrane] GO:0005887 [integral to plasma membrane] GO:0005905 [coated pit] GO:0006508 [proteolysis] GO:0006879 [cellular iron ion homeostasis] GO:0006897 [endocytosis] GO:0006953 [acute-phas…	Yes	Yes	No	1	transporter	plasma membrane	9.49	14.62	15.64	17.97	ND	14.99	20.11	17.305	3	0.593254	0.250283	16.3269	2.98357e-05	transferrin receptor (p90, CD71)	CD71
TGFB1	GO:0000122 [negative regulation of transcription from RNA polymerase II promoter] GO:0001657 [ureteric bud development] GO:0001666 [response to hypoxia] GO:0001763 [morphogenesis of a branching structure] GO:0001837 [epithelial to mesenchymal transition] GO:0001933 [negative regulation of protein phosphorylation] GO:0001934 [positive regulation of protein phosphorylation] GO:0002028 [regulation o…	No	Yes	Yes	0	growth factor	extracellular	12.33	13.34	11.73	15.03	16.95	16.93	13.86	15.98	4	1.55221	0.0429166	0.287415	0.822791	transforming growth factor, beta 1
THBD	GO:0004872 [receptor activity] GO:0004888 [transmembrane signaling receptor activity] GO:0005488 [binding] GO:0005509 [calcium ion binding] GO:0005515 [protein binding] GO:0005615 [extracellular space] GO:0005886 [plasma membrane] GO:0005887 [integral to plasma membrane] GO:0007565 [female pregnancy] GO:0007596 [blood coagulation] GO:0009790 [embryo development] GO:0009986 [cell surface] GO:00101…	Yes	Yes	Yes	2	transmembrane receptor	plasma membrane	12.78	9.31	15.56	19.21	18.74	21.45	22.49	20.33	4	3.32505	9.28605e-08	-0.654696	0.431341	thrombomodulin	CD141
THBS1	GO:0000187 [activation of MAPK activity] GO:0001666 [response to hypoxia] GO:0001786 [phosphatidylserine binding] GO:0001937 [negative regulation of endothelial cell proliferation] GO:0001948 [glycoprotein binding] GO:0001953 [negative regulation of cell-matrix adhesion] GO:0001968 [fibronectin binding] GO:0002040 [sprouting angiogenesis] GO:0002544 [chronic inflammatory response] GO:0002576 [pla…	Yes	Yes	Yes	0	cell adhesion	plasma membrane	7.75	15.53	19.49	14.9	12.19	12.69	13.77	13.23	4	-1.56725	1.57442e-06	-0.0312346	0.973731	thrombospondin 1
THSD7A	GO:0016020 [membrane] GO:0016021 [integral to membrane]	No	Yes	Yes	1	other	integral to membrane	11.02	12.46	13.38	14.97	14.79	15.11	14.25	14.88	4	1.05348	0.00692549	11.9577	1.28743e-09	thrombospondin, type I, domain containing 7A
THY1	GO:0001525 [angiogenesis] GO:0005100 [Rho GTPase activator activity] GO:0005178 [integrin binding] GO:0005515 [protein binding] GO:0005783 [endoplasmic reticulum] GO:0005829 [cytosol] GO:0005886 [plasma membrane] GO:0005887 [integral to plasma membrane] GO:0006469 [negative regulation of protein kinase activity] GO:0007010 [cytoskeleton organization] GO:0009897 [external side of plasma membrane] …	No	Yes	Yes	1	cell adhesion	plasma membrane	ND	14.8	14.45	20.27	19.33	15.75	21.63	19.8	4	0.154942	0.619909	17.155	4.45186e-08	Thy-1 cell surface antigen	CD90
TINAGL1	GO:0004197 [cysteine-type endopeptidase activity] GO:0005044 [scavenger receptor activity] GO:0005201 [extracellular matrix structural constituent] GO:0005576 [extracellular region] GO:0005737 [cytoplasm] GO:0006508 [proteolysis] GO:0006955 [immune response] GO:0008234 [cysteine-type peptidase activity] GO:0016197 [endosome transport] GO:0030247 [polysaccharide binding] GO:0031012 [extracellular …	No	Yes	Yes	0	transporter	extracellular	ND	ND	9.84	11.98	12.03	12.16	13.41	12.095	4	2.03376	6.55924e-05	5.95007	0.00113868	tubulointerstitial nephritis antigen-like 1
TLR2	GO:0001875 [lipopolysaccharide receptor activity] GO:0002221 [pattern recognition receptor signaling pathway] GO:0002224 [toll-like receptor signaling pathway] GO:0002755 [MyD88-dependent toll-like receptor signaling pathway] GO:0004872 [receptor activity] GO:0004888 [transmembrane signaling receptor activity] GO:0005515 [protein binding] GO:0005737 [cytoplasm] GO:0005886 [plasma membrane] GO:000…	No	Yes	Yes	1	transmembrane receptor	plasma membrane	ND	17.23	17.51	19.47	17.02	20.12	14.82	18.245	4	0.668932	0.237839	9.8437	0.000330144	toll-like receptor 2	CD282
[truncated: 59 more rows]
