# Supplementary material for: Identification of Novel Tumor-Associated Cell Surface Sialoglycoproteins in Human Glioblastoma Tumors Using Quantitative Proteomics
Source: PLoS One. 2014 Oct 31;9(10):e110316. doi: 10.1371/journal.pone.0110316 (PMC4216004; doi:10.1371/journal.pone.0110316)
Supplement: Table S2 — PANTHER classifications of cell surface sialoglycoproteins identified in glioblastoma cells, astrocytes and neural progenitor cells. (XLSX) [file pone.0110316.s003.xlsx]

## Sheet: Table S2
Table S2. PANTHER classifications of cell surface sialoglycoproteins identified in glioblastoma cells, astrocytes and neural progenitor cells. Molecular functions, biological processes, and protein classes were assigned by the PANTHER database (Version 7.0; http://www.pantherdb.org/) based on the HUGO ID.
N°	Gene ID	HUGO ID	Gene Name/Gene Symbol	Protein ID	GO Molecular Function	GO Biological Process	PANTHER Protein Class
1.	HUMAN|ENSEMBL=ENSG00000141338|UniProtKB=O94911	ABCA8	ATP-binding cassette sub-family A member 8	O94911	ATPase activity, coupled to transmembrane movement of substances	lipid transport	ATP-binding cassette (ABC) transporter
			ABCA8		transmembrane transporter activity	lipid metabolic process
2.	HUMAN|ENSEMBL=ENSG00000115657|UniProtKB=Q9NP58	ABCB6	ATP-binding cassette sub-family B member 6, mitochondrial	Q9NP58	ATPase activity, coupled to transmembrane movement of substances	immune system process	ATP-binding cassette (ABC) transporter
			ABCB6		transmembrane transporter activity	extracellular transport
						carbohydrate metabolic process
						response to toxin
3.	HUMAN|ENSEMBL=ENSG00000154175|UniProtKB=Q7Z7G0	ABI3BP	Target of Nesh-SH3	Q7Z7G0	-	-	-
			ABI3BP
4.	HUMAN|ENSEMBL=ENSG00000014257|UniProtKB=P15309	ACPP	Prostatic acid phosphatase	P15309	-	phosphate metabolic process	phosphatase
			ACPP			lipid metabolic process
5.	HUMAN|ENSEMBL=ENSG00000105221|UniProtKB=P31751	AKT2	RAC-beta serine/threonine-protein kinase	P31751	kinase activity	gamete generation	protein kinase
			AKT2			negative regulation of apoptosis
						mitosis
						cell surface receptor linked signal transduction
						intracellular signaling cascade
						nitric oxide biosynthetic process
						protein metabolic process
						mitosis
						signal transduction
6.	HUMAN|ENSEMBL=ENSG00000136859|UniProtKB=Q9UKU9	ANGPTL2	Angiopoietin-related protein 2	Q9UKU9	receptor binding	immune system process	signaling molecule
			ANGPTL2			blood circulation
						intracellular protein transport
						endocytosis
						signal transduction
						cell-matrix adhesion
						cell-cell adhesion
						signal transduction
						cell-matrix adhesion
						cell-cell adhesion
						cellular component morphogenesis
						cellular component morphogenesis
						ectoderm development
						mesoderm development
						cellular component morphogenesis
						angiogenesis
						nervous system development
						blood coagulation
						defense response to bacterium
7.	HUMAN|ENSEMBL=ENSG00000177119|UniProtKB=Q4KMQ2	ANO6	Anoctamin-6	Q4KMQ2	-	-	-
			ANO6
8.	HUMAN|ENSEMBL=ENSG00000086062|UniProtKB=P15291	B4GALT1	Processed beta-1,4-galactosyltransferase 1	P15291	transferase activity, transferring glycosyl groups	carbohydrate metabolic process	glycosyltransferase
			B4GALT1			protein metabolic process
9.	HUMAN|ENSEMBL=ENSG00000132692|UniProtKB=Q96GW7	BCAN	Brevican core protein	Q96GW7	-	cell adhesion	extracellular matrix glycoprotein
			BCAN			cell adhesion
						ectoderm development
						mesoderm development
						nervous system development
10.	HUMAN|ENSEMBL=ENSG00000170458|UniProtKB=P08571	CD14	Monocyte differentiation antigen CD14, membrane-bound form	P08571	receptor activity	immune system process	receptor
			CD14
11.	HUMAN|ENSEMBL=ENSG00000186074|UniProtKB=Q8TDQ1	CD300LF	CMRF35-like molecule 1	Q8TDQ1	receptor activity	B cell mediated immunity	immunoglobulin receptor superfamily
			CD300LF			intracellular protein transport
						endocytosis
						response to stimulus
12.	HUMAN|ENSEMBL=ENSG00000196352|UniProtKB=P08174	CD55	Complement decay-accelerating factor	P08174	peptidase activity	complement activation	apolipoprotein
			CD55		receptor activity	signal transduction
					lipid transporter activity	cell-cell adhesion
						protein metabolic process
						signal transduction
						cell-cell adhesion
						blood coagulation
13.	HUMAN|ENSEMBL=ENSG00000013725|UniProtKB=P30203	CD6	T-cell differentiation antigen CD6	P30203	oxidoreductase activity	macrophage activation	receptor
			CD6		peptidase activity	neurological system process
					receptor activity	extracellular transport
						intracellular protein transport
						endocytosis
						negative regulation of apoptosis
						signal transduction
						cell-cell signaling
						cell-cell adhesion
						protein metabolic process
						signal transduction
						cell-cell signaling
						cell-cell adhesion
						mesoderm development
						hemopoiesis
						cellular defense response
14.	HUMAN|ENSEMBL=ENSG00000173762|UniProtKB=P09564	CD7	T-cell antigen CD7	P09564	receptor activity	immune system process	immunoglobulin receptor superfamily
			CD7			cellular defense response
15.	HUMAN|ENSEMBL=ENSG00000039068|UniProtKB=P12830	CDH1	E-Cad/CTF3	P12830	G-protein coupled receptor activity	visual perception	G-protein coupled receptor
			CDH1		calcium ion binding	sensory perception of sound
						sensory perception
						cell surface receptor linked signal transduction
						cell-cell adhesion
						cell motion
						signal transduction
						cell-cell adhesion
						cellular component morphogenesis
						cellular component morphogenesis
						ectoderm development
						mesoderm development
						cellular component morphogenesis
						embryonic development
						nervous system development
						heart development
						muscle organ development
16.	HUMAN|ENSEMBL=ENSG00000179776|UniProtKB=P33151	CDH5	Cadherin-5	P33151	G-protein coupled receptor activity	visual perception	G-protein coupled receptor
			CDH5		calcium ion binding	sensory perception of sound
						sensory perception
						cell surface receptor linked signal transduction
						cell-cell adhesion
						cell motion
						signal transduction
						cell-cell adhesion
						cellular component morphogenesis
						cellular component morphogenesis
						ectoderm development
						mesoderm development
						cellular component morphogenesis
						embryonic development
						nervous system development
						heart development
						muscle organ development
17.	HUMAN|ENSEMBL=ENSG00000134121|UniProtKB=O00533	CHL1	Processed neural cell adhesion molecule L1-like protein	O00533	hydrolase activity, acting on ester bonds	immune system process	immunoglobulin receptor superfamily
			CHL1		phosphatase activity	muscle contraction
					receptor activity	induction of apoptosis
						cell cycle
						cell surface receptor linked signal transduction
						cell-cell signaling
						cell-cell adhesion
						protein metabolic process
						cell motion
						cell cycle
						signal transduction
						cell-cell signaling
						cell-cell adhesion
						ectoderm development
						mesoderm development
						angiogenesis
						nervous system development
						muscle organ development
18.	HUMAN|ENSEMBL=ENSG00000109572|UniProtKB=P51790	CLCN3	Chloride channel protein 3	P51790	anion channel activity	anion transport	anion channel
			CLCN3
19.	HUMAN|ENSEMBL=ENSG00000120885|UniProtKB=P10909	CLU	Clusterin alpha chain	P10909	-	apoptosis	-
			CLU
20.	HUMAN|ENSEMBL=ENSG00000108821|UniProtKB=P02452	COL1A1	Collagen alpha-1(I) chain	P02452	receptor activity	complement activation	peptide hormone
			COL1A1		extracellular matrix structural constituent	macrophage activation
					receptor binding	carbohydrate transport
						signal transduction
						cell-cell signaling
						cell-cell adhesion
						carbohydrate metabolic process
						lipid metabolic process
						signal transduction
						cell-cell signaling
						cell-cell adhesion
						cellular component morphogenesis
						cellular component morphogenesis
						ectoderm development
						mesoderm development
						cellular component morphogenesis
						skeletal system development
						angiogenesis
						response to stimulus
21.	HUMAN|ENSEMBL=ENSG00000204262|UniProtKB=P05997	COL5A2	Collagen alpha-2(V) chain	P05997	receptor activity	complement activation	surfactant
			COL5A2		extracellular matrix structural constituent	macrophage activation
					receptor binding	blood circulation
						carbohydrate transport
						signal transduction
						cell-cell signaling
						cell-cell adhesion
						carbohydrate metabolic process
						lipid metabolic process
						signal transduction
						cell-cell signaling
						cell-cell adhesion
						cellular component morphogenesis
						cellular component morphogenesis
						ectoderm development
						mesoderm development
						cellular component morphogenesis
						skeletal system development
						angiogenesis
						regulation of liquid surface tension
						response to stimulus
22.	HUMAN|ENSEMBL=ENSG00000109846|UniProtKB=P02511	CRYAB	Alpha-crystallin B chain	P02511	structural molecule activity	immune system process	structural protein
			CRYAB			muscle contraction
						visual perception
						sensory perception
						protein metabolic process
						response to stress
23.	HUMAN|ENSEMBL=ENSG00000165168|UniProtKB=P04839	CYBB	Cytochrome b-245 heavy chain	P04839	oxidoreductase activity	immune system process	oxidase
			CYBB			respiratory electron transport chain
						metabolic process
24.	HUMAN|ENSEMBL=ENSG00000204580|UniProtKB=Q08345	DDR1	Epithelial discoidin domain-containing receptor 1	Q08345	-	-	-
			DDR1
25.	HUMAN|ENSEMBL=ENSG00000106991|UniProtKB=P17813	ENG	Endoglin	P17813	transforming growth factor beta receptor activity	cell surface receptor linked signal transduction	TGF-beta receptor
			ENG		cytokine receptor activity	signal transduction
						mesoderm development
						angiogenesis
						heart development
26.	HUMAN|ENSEMBL=ENSG00000142627|UniProtKB=P29317	EPHA2	Ephrin type-A receptor 2	P29317	kinase activity	female gamete generation	protein kinase
			EPHA2		transmembrane receptor protein tyrosine kinase activity	immune system process
					transmembrane receptor protein kinase activity	negative regulation of apoptosis
					receptor binding	cell cycle
						cell surface receptor linked signal transduction
						intracellular signaling cascade
						cell-cell signaling
						cell-cell adhesion
						protein metabolic process
						cell motion
						cell cycle
						signal transduction
						cell-cell signaling
						cell-cell adhesion
						ectoderm development
						mesoderm development
						embryonic development
						nervous system development
27.	HUMAN|ENSEMBL=ENSG00000141736|UniProtKB=P04626	ERBB2	Receptor tyrosine-protein kinase erbB-2	P04626	kinase activity	female gamete generation	protein kinase
			ERBB2		transmembrane receptor protein tyrosine kinase activity	immune system process
					transmembrane receptor protein kinase activity	negative regulation of apoptosis
					receptor binding	cell cycle
						cell surface receptor linked signal transduction
						intracellular signaling cascade
						cell-cell signaling
						cell-cell adhesion
						protein metabolic process
						cell motion
						cell cycle
						signal transduction
						cell-cell signaling
						cell-cell adhesion
						dorsal/ventral axis specification
						ectoderm development
						mesoderm development
						embryonic development
						nervous system development
28.	HUMAN|ENSEMBL=ENSG00000078098|UniProtKB=Q12884	FAP	Seprase	Q12884	peptidase activity	immune system process	serine protease
			FAP		protein binding	neurological system process
						cation transport
						cell surface receptor linked signal transduction
						protein metabolic process
						signal transduction
						cellular defense response
29.	HUMAN|ENSEMBL=ENSG00000165323|UniProtKB=Q8TDW7	FAT3	Protocadherin Fat 3	Q8TDW7	G-protein coupled receptor activity	visual perception	G-protein coupled receptor
			FAT3		calcium ion binding	sensory perception of sound
						sensory perception
						cell surface receptor linked signal transduction
						cell-cell adhesion
						cell motion
						signal transduction
						cell-cell adhesion
						cellular component morphogenesis
						cellular component morphogenesis
						ectoderm development
						mesoderm development
						cellular component morphogenesis
						embryonic development
						nervous system development
						heart development
						muscle organ development
30.	HUMAN|ENSEMBL=ENSG00000143641|UniProtKB=Q10471	GALNT2	Polypeptide N-acetylgalactosaminyltransferase 2 soluble form	Q10471	transferase activity, transferring glycosyl groups	carbohydrate metabolic process	glycosyltransferase
			GALNT2			protein metabolic process
31.	HUMAN|ENSEMBL=ENSG00000136235|UniProtKB=Q14956	GPNMB	Transmembrane glycoprotein NMB	Q14956	receptor binding	cell adhesion	membrane-bound signaling molecule
			GPNMB			cell motion
						cell adhesion
32.	HUMAN|ENSEMBL=ENSG00000166598|UniProtKB=P14625	HSP90B1	Endoplasmin	P14625	-	immune system process	Hsp90 family chaperone
			HSP90B1			protein metabolic process
						response to stress
33.	HUMAN|ENSEMBL=ENSG00000196083|UniProtKB=Q9NPH3	IL1RAP	Interleukin-1 receptor accessory protein	Q9NPH3	cytokine receptor activity	immune system process	type I cytokine receptor
			IL1RAP			cell surface receptor linked signal transduction
						signal transduction
34.	HUMAN|ENSEMBL=ENSG00000164171|UniProtKB=P17301	ITGA2	Integrin alpha-2	P17301	-	cell adhesion	cell adhesion molecule
			ITGA2			cell adhesion
35.	HUMAN|ENSEMBL=ENSG00000135424|UniProtKB=Q13683	ITGA7	Integrin alpha-7 light chain	Q13683	-	cell adhesion	cell adhesion molecule
			ITGA7			cell adhesion
36.	HUMAN|ENSEMBL=ENSG00000144668|UniProtKB=Q13797	ITGA9	Integrin alpha-9	Q13797	-	cell adhesion	cell adhesion molecule
			ITGA9			cell adhesion
37.	HUMAN|ENSEMBL=ENSG00000150093|UniProtKB=P05556	ITGB1	Integrin beta-1	P05556	receptor activity	immune system process	receptor
			ITGB1			signal transduction
						cell-matrix adhesion
						cell-cell adhesion
						cell motion
						signal transduction
						cell-matrix adhesion
						cell-cell adhesion
						blood coagulation
38.	HUMAN|ENSEMBL=ENSG00000154721|UniProtKB=P57087	JAM2	Junctional adhesion molecule B	P57087	receptor activity	immune system process	receptor
			JAM2			cell adhesion
						cell adhesion
39.	HUMAN|ENSEMBL=ENSG00000183853|UniProtKB=Q96J84	KIRREL	Kin of IRRE-like protein 1	Q96J84	-	apoptosis	cell junction protein
			KIRREL			signal transduction
						cell-matrix adhesion
						cell-cell adhesion
						signal transduction
						cell-matrix adhesion
						cell-cell adhesion
						mesoderm development
						muscle organ development
40.	HUMAN|ENSEMBL=ENSG00000130702|UniProtKB=O15230	LAMA5	Laminin subunit alpha-5	O15230	-	-	-
			LAMA5
41.	HUMAN|ENSEMBL=ENSG00000091136|UniProtKB=P07942	LAMB1	Laminin subunit beta-1	P07942	-	-	-
			LAMB1
42.	HUMAN|ENSEMBL=ENSG00000108679|UniProtKB=Q08380	LGALS3BP	Galectin-3-binding protein	Q08380	oxidoreductase activity	macrophage activation	receptor
			LGALS3BP		peptidase activity	neurological system process
					receptor activity	extracellular transport
						intracellular protein transport
						endocytosis
						negative regulation of apoptosis
						signal transduction
						cell-cell signaling
						cell-cell adhesion
						protein metabolic process
						signal transduction
						cell-cell signaling
						cell-cell adhesion
						mesoderm development
						hemopoiesis
						cellular defense response
43.	HUMAN|ENSEMBL=ENSG00000198121|UniProtKB=Q92633	LPAR1	Lysophosphatidic acid receptor 1	Q92633	G-protein coupled receptor activity	visual perception	G-protein coupled receptor
			LPAR1			sensory perception
						cell surface receptor linked signal transduction
						intracellular signaling cascade
						cell-cell signaling
						signal transduction
						cell-cell signaling
44.	HUMAN|ENSEMBL=ENSG00000175445|UniProtKB=P06858	LPL	Lipoprotein lipase	P06858	hydrolase activity, acting on ester bonds	lipid transport	phospholipase
			LPL			lipid metabolic process
45.	HUMAN|ENSEMBL=ENSG00000123384|UniProtKB=Q07954	LRP1	Low-density lipoprotein receptor-related protein 1 intracellular domain	Q07954	receptor activity	female gamete generation	receptor
			LRP1			cell adhesion
						cell adhesion
46.	HUMAN|ENSEMBL=ENSG00000076706|UniProtKB=P43121	MCAM	Cell surface glycoprotein MUC18	P43121	receptor activity	signal transduction	receptor
			MCAM			cell adhesion
						signal transduction
						cell adhesion
						ectoderm development
						nervous system development
47.	HUMAN|ENSEMBL=ENSG00000204520|UniProtKB=Q29983	MICA	MHC class I polypeptide-related sequence A	Q29983	-	-	-
			MICA
48.	HUMAN|ENSEMBL=ENSG00000197965|UniProtKB=O95297	MPZL1	Myelin protein zero-like protein 1	O95297	cation transmembrane transporter activity	cation transport	sodium channel
			MPZL1		voltage-gated sodium channel activity	cell adhesion
					cation channel activity	cell adhesion
						cellular component morphogenesis
						cellular component morphogenesis
						cellular component morphogenesis
49.	HUMAN|ENSEMBL=ENSG00000130287|UniProtKB=O14594	NCAN	Neurocan core protein	O14594	-	cell adhesion	extracellular matrix glycoprotein
			NCAN			cell adhesion
						ectoderm development
						mesoderm development
						nervous system development
50.	HUMAN|ENSEMBL=ENSG00000188811|UniProtKB=Q5JS37	NHLRC3	NHL repeat-containing protein 3	Q5JS37	ubiquitin-protein ligase activity	protein metabolic process	ubiquitin-protein ligase
			NHLRC3
51.	HUMAN|ENSEMBL=ENSG00000196338|UniProtKB=Q9NZ94	NLGN3	Neuroligin-3	Q9NZ94	hydrolase activity, acting on ester bonds	neurological system process	peptide hormone
			NLGN3		receptor binding	meiosis
						signal transduction
						synaptic transmission
						cell-cell adhesion
						vitamin metabolic process
						lipid metabolic process
						meiosis
						signal transduction
						cell-cell signaling
						cell-cell adhesion
						ectoderm development
						nervous system development
52.	HUMAN|ENSEMBL=ENSG00000148400|UniProtKB=P46531	NOTCH1	Notch 1 intracellular domain	P46531	receptor activity	immune system process	transcription factor
			NOTCH1		extracellular matrix structural constituent	intracellular protein transport
					DNA binding	endocytosis
					receptor binding	signal transduction
					transcription factor activity	cell-cell signaling
						cell-matrix adhesion
						cell-cell adhesion
						nucleobase, nucleoside, nucleotide and nucleic acid metabolic process
						cell motion
						signal transduction
						cell-cell signaling
						cell-matrix adhesion
						cell-cell adhesion
						ectoderm development
						nervous system development
53.	HUMAN|ENSEMBL=ENSG00000159899|UniProtKB=P20594	NPR2	Atrial natriuretic peptide receptor B	P20594	adenylate cyclase activity	nucleobase, nucleoside, nucleotide and nucleic acid metabolic process	adenylate cyclase
			NPR2		guanylate cyclase activity
54.	HUMAN|ENSEMBL=ENSG00000184613|UniProtKB=Q99435	NRP2	Protein kinase C-binding protein NELL2	Q99435	calcium ion binding	signal transduction	annexin
			NELL2		calmodulin binding	cell adhesion
					calcium-dependent phospholipid binding	signal transduction
						cell adhesion
						ectoderm development
						nervous system development
55.	HUMAN|ENSEMBL=ENSG00000173391|UniProtKB=P78380	OLR1	Oxidized low-density lipoprotein receptor 1, soluble form	P78380	receptor activity	B cell mediated immunity	membrane-bound signaling molecule
			OLR1		receptor binding	natural killer cell activation
						intracellular protein transport
						endocytosis
						signal transduction
						cell-cell adhesion
						signal transduction
						cell-cell adhesion
						cellular defense response
56.	HUMAN|ENSEMBL=ENSG00000129451|UniProtKB=O43240	PRSSL1	Kallikrein-10	O43240	oxidoreductase activity	female gamete generation	serine protease
			KLK10		peptidase activity	fertilization
					calcium ion binding	complement activation
					calmodulin binding	blood circulation
					calcium-dependent phospholipid binding	protein metabolic process
						blood coagulation
57.	HUMAN|ENSEMBL=ENSG00000127329|UniProtKB=P23467	PTPRB	Receptor-type tyrosine-protein phosphatase beta	P23467	hydrolase activity, acting on ester bonds	immune system process	receptor
			PTPRB		phosphatase activity	intracellular protein transport
					receptor activity	mitosis
						cell surface receptor linked signal transduction
						intracellular signaling cascade
						cell-matrix adhesion
						cell-cell adhesion
						protein metabolic process
						cytokinesis
						cell motion
						mitosis
						signal transduction
						cell-matrix adhesion
						cell-cell adhesion
						cellular component morphogenesis
						cellular component morphogenesis
						ectoderm development
						cellular component morphogenesis
						nervous system development
						cellular glucose homeostasis
58.	HUMAN|ENSEMBL=ENSG00000130508|UniProtKB=Q92626	PXDN	Peroxidasin homolog	Q92626	oxidoreductase activity	immune system process	peroxidase
			PXDN		peroxidase activity	oxygen and reactive oxygen species metabolic process
59.	HUMAN|ENSEMBL=ENSG00000169071|UniProtKB=Q01974	ROR2	Tyrosine-protein kinase transmembrane receptor ROR2	Q01974	kinase activity	female gamete generation	protein kinase
			ROR2		transmembrane receptor protein tyrosine kinase activity	immune system process
					transmembrane receptor protein kinase activity	negative regulation of apoptosis
					receptor binding	cell cycle
						cell surface receptor linked signal transduction
						intracellular signaling cascade
						cell-cell signaling
						cell-cell adhesion
						protein metabolic process
						cell motion
						cell cycle
						signal transduction
						cell-cell signaling
						cell-cell adhesion
						ectoderm development
						mesoderm development
						embryonic development
						nervous system development
60.	HUMAN|ENSEMBL=ENSG00000146197|UniProtKB=Q8IX30	SCUBE3	Signal peptide, CUB and EGF-like domain-containing protein 3	Q8IX30	-	visual perception	extracellular matrix glycoprotein
			SCUBE3			sensory perception
						signal transduction
						cell-cell adhesion
						signal transduction
						cell-cell adhesion
						mesoderm development
						skeletal system development
61.	HUMAN|ENSEMBL=ENSG00000132824|UniProtKB=Q13530	SERINC3	Serine incorporator 3	Q13530	-	-	transmembrane receptor regulatory/adaptor protein
			SERINC3
62.	HUMAN|ENSEMBL=ENSG00000135919|UniProtKB=P07093	SERPINE2	Glia-derived nexin	P07093	protein binding	protein metabolic process	serine protease inhibitor
			SERPINE2		peptidase inhibitor activity
63.	HUMAN|ENSEMBL=ENSG00000198053|UniProtKB=P78324	SIRPA	Tyrosine-protein phosphatase non-receptor type substrate 1	P78324	receptor binding	cell surface receptor linked signal transduction	chemokine
			SIRPA			signal transduction
64.	HUMAN|ENSEMBL=ENSG00000141469|UniProtKB=Q13336	SLC14A1	Urea transporter, erythrocyte	Q13336	transmembrane transporter activity	transport	transporter
			SLC14A1
65.	HUMAN|ENSEMBL=ENSG00000079215|UniProtKB=P43003	SLC1A3	Excitatory amino acid transporter 1	P43003	cation transmembrane transporter activity	neurological system process	cation transporter
			SLC1A3			cation transport
						amino acid transport
						signal transduction
						synaptic transmission
						cellular amino acid and derivative metabolic process
						signal transduction
						cell-cell signaling
66.	HUMAN|ENSEMBL=ENSG00000115902|UniProtKB=P43007	SLC1A4	Neutral amino acid transporter A	P43007	cation transmembrane transporter activity	neurological system process	cation transporter
			SLC1A4			cation transport
						amino acid transport
						signal transduction
						synaptic transmission
						cellular amino acid and derivative metabolic process
						signal transduction
						cell-cell signaling
67.	HUMAN|ENSEMBL=ENSG00000146411|UniProtKB=Q8TD20	SLC2A12	Solute carrier family 2, facilitated glucose transporter member 12	Q8TD20	carbohydrate transmembrane transporter activity	neurotransmitter secretion	carbohydrate transporter
			SLC2A12		transmembrane transporter activity	anion transport
						extracellular transport
						carbohydrate transport
						synaptic transmission
						carbohydrate metabolic process
						cell-cell signaling
68.	HUMAN|ENSEMBL=ENSG00000136868|UniProtKB=O15431	SLC31A1	High affinity copper uptake protein 1	O15431	cation transmembrane transporter activity	cation transport	cation transporter
			SLC31A1
69.	HUMAN|ENSEMBL=ENSG00000017483|UniProtKB=Q8WUX1	SLC38A5	Sodium-coupled neutral amino acid transporter 5	Q8WUX1	amino acid transmembrane transporter activity	amino acid transport	amino acid transporter
			SLC38A5		transmembrane transporter activity	intracellular protein transport
						peroxisomal transport
						cellular amino acid and derivative metabolic process
70.	HUMAN|ENSEMBL=ENSG00000168003|UniProtKB=P08195	SLC3A2	4F2 cell-surface antigen heavy chain	P08195	hydrolase activity, hydrolyzing O-glycosyl compounds	carbohydrate metabolic process	amylase
			SLC3A2
71.	HUMAN|ENSEMBL=ENSG00000129353|UniProtKB=Q8IWA5	SLC44A2	Choline transporter-like protein 2	Q8IWA5	transmembrane transporter activity	transport	transporter
			SLC44A2
72.	HUMAN|ENSEMBL=ENSG00000076351|UniProtKB=Q96NT5	SLC46A1	Proton-coupled folate transporter	Q96NT5	-	transport	-
			SLC46A1
73.	HUMAN|ENSEMBL=ENSG00000138074|UniProtKB=Q9Y289	SLC5A6	Sodium-dependent multivitamin transporter	Q9Y289	carbohydrate transmembrane transporter activity	cation transport	carbohydrate transporter
			SLC5A6		cation transmembrane transporter activity	extracellular transport
						amino acid transport
						carbohydrate metabolic process
						cellular amino acid and derivative metabolic process
74.	HUMAN|ENSEMBL=ENSG00000131389|UniProtKB=P31641	SLC6A6	Sodium- and chloride-dependent taurine transporter	P31641	amino acid transmembrane transporter activity	neurological system process	amino acid transporter
			SLC6A6		cation transmembrane transporter activity	cation transport
						extracellular transport
						amino acid transport
						signal transduction
						synaptic transmission
						cellular amino acid and derivative metabolic process
						signal transduction
						cell-cell signaling
75.	HUMAN|ENSEMBL=ENSG00000130768|UniProtKB=Q92485	SMPDL3B	Acid sphingomyelinase-like phosphodiesterase 3b	Q92485	hydrolase activity, acting on ester bonds	metabolic process	phosphodiesterase
			SMPDL3B			ectoderm development
						nervous system development
76.	HUMAN|ENSEMBL=ENSG00000113140|UniProtKB=P09486	SPARC	SPARC	P09486	receptor binding	signal transduction	growth factor
			SPARC			cell-cell signaling
						signal transduction
						cell-cell signaling
77.	HUMAN|ENSEMBL=ENSG00000149418|UniProtKB=Q9Y5Y6	ST14	Suppressor of tumorigenicity protein 14	Q9Y5Y6	peptidase activity	female gamete generation	receptor
			ST14		receptor activity	fertilization
						immune system process
						blood circulation
						apoptosis
						lipid metabolic process
						protein metabolic process
						cell motion
						blood coagulation
78.	HUMAN|ENSEMBL=ENSG00000109689|UniProtKB=Q9P246	STIM2	Stromal interaction molecule 2	Q9P246	-	-	-
			STIM2
79.	HUMAN|ENSEMBL=ENSG00000067715|UniProtKB=P21579	SYT1	Synaptotagmin-1	P21579	-	neurotransmitter secretion	membrane trafficking regulatory protein
			SYT1			intracellular protein transport
						exocytosis
						signal transduction
						synaptic transmission
						signal transduction
						cell-cell signaling
80.	HUMAN|ENSEMBL=ENSG00000072274|UniProtKB=P02786	TFRC	Transferrin receptor protein 1, serum form	P02786	peptidase activity	ion transport	receptor
			TFRC		receptor activity	protein metabolic process
81.	HUMAN|ENSEMBL=ENSG00000135452|UniProtKB=Q12999	TSPAN31	Tetraspanin-31	Q12999	receptor activity	gamete generation	membrane-bound signaling molecule
			TSPAN31		receptor binding	immune system process
						neurological system process
						signal transduction
						cell-cell adhesion
						cell motion
						signal transduction
						cell-cell adhesion
						blood coagulation
82.	HUMAN|ENSEMBL=ENSG00000103489|UniProtKB=Q86Y38	XYLT1	Xylosyltransferase 1	Q86Y38	transferase activity, transferring glycosyl groups	carbohydrate metabolic process	glycosyltransferase
			XYLT1			protein metabolic process
83.	HUMAN|ENSEMBL=ENSG00000165029|UniProtKB=O95477	ABCA1	ATP-binding cassette sub-family A member 1	O95477	ATPase activity, coupled to transmembrane movement of substances	lipid transport	ATP-binding cassette (ABC) transporter
			ABCA1		transmembrane transporter activity	lipid metabolic process
84.	HUMAN|ENSEMBL=ENSG00000103222|UniProtKB=P33527	ABCC1	Multidrug resistance-associated protein 1	P33527	ATPase activity, coupled to transmembrane movement of substances	immune system process	ATP-binding cassette (ABC) transporter
			ABCC1		transmembrane transporter activity	sensory perception
						ion transport
						extracellular transport
						carbohydrate metabolic process
						response to toxin
						response to pheromone
85.	HUMAN|ENSEMBL=ENSG00000108846|UniProtKB=O15438	ABCC3	Canalicular multispecific organic anion transporter 2	O15438	ATPase activity, coupled to transmembrane movement of substances	immune system process	ATP-binding cassette (ABC) transporter
			ABCC3		transmembrane transporter activity	sensory perception
						ion transport
						extracellular transport
						carbohydrate metabolic process
						response to toxin
						response to pheromone
86.	HUMAN|ENSEMBL=ENSG00000114770|UniProtKB=O15440	ABCC5	Multidrug resistance-associated protein 5	O15440	ATPase activity, coupled to transmembrane movement of substances	immune system process	ATP-binding cassette (ABC) transporter
			ABCC5		transmembrane transporter activity	sensory perception
						ion transport
						extracellular transport
						carbohydrate metabolic process
						response to toxin
						response to pheromone
87.	HUMAN|ENSEMBL=ENSG00000137845|UniProtKB=O14672	ADAM10	ADAM 10	O14672	peptidase activity	fertilization	metalloprotease
			ADAM10			neurological system process
						apoptosis
						cell surface receptor linked signal transduction
						cell-cell adhesion
						protein metabolic process
						signal transduction
						cell-cell adhesion
						mesoderm development
						heart development
88.	HUMAN|ENSEMBL=ENSG00000154734|UniProtKB=Q9UHI8	ADAMTS1	A disintegrin and metalloproteinase with thrombospondin motifs 1	Q9UHI8	peptidase activity	fertilization	metalloprotease
			ADAMTS1		protein binding	signal transduction
					peptidase inhibitor activity	cell-matrix adhesion
						cell-cell adhesion
						protein metabolic process
						signal transduction
						cell-matrix adhesion
						cell-cell adhesion
						ectoderm development
						mesoderm development
						skeletal system development
						angiogenesis
						nervous system development
						muscle organ development
89.	HUMAN|ENSEMBL=ENSG00000171094|UniProtKB=Q9UM73	ALK	ALK tyrosine kinase receptor	Q9UM73	kinase activity	female gamete generation	protein kinase
			ALK		transmembrane receptor protein tyrosine kinase activity	immune system process
					transmembrane receptor protein kinase activity	negative regulation of apoptosis
					receptor binding	cell cycle
						cell surface receptor linked signal transduction
						intracellular signaling cascade
						cell-cell signaling
						cell-cell adhesion
						protein metabolic process
						cell motion
						cell cycle
						signal transduction
						cell-cell signaling
						cell-cell adhesion
						ectoderm development
						mesoderm development
						embryonic development
						nervous system development
90.	HUMAN|ENSEMBL=ENSG00000091879|UniProtKB=O15123	ANGPT2	Angiopoietin-2	O15123	receptor binding	immune system process	signaling molecule
			ANGPT2		kinase regulator activity	blood circulation
						intracellular protein transport
						endocytosis
						cell surface receptor linked signal transduction
						cell-matrix adhesion
						cell-cell adhesion
						signal transduction
						cell-matrix adhesion
						cell-cell adhesion
						cellular component morphogenesis
						cellular component morphogenesis
						ectoderm development
						mesoderm development
						cellular component morphogenesis
						angiogenesis
						nervous system development
						blood coagulation
						defense response to bacterium
91.	HUMAN|ENSEMBL=ENSG00000169604|UniProtKB=Q9H6X2	ANTXR1	Anthrax toxin receptor 1	Q9H6X2	receptor activity	immune system process	receptor
			ANTXR1
92.	HUMAN|ENSEMBL=ENSG00000033627|UniProtKB=Q93050	ATP6V0A1	V-type proton ATPase 116 kDa subunit a isoform 1	Q93050	hydrolase activity	immune system process	ATP synthase
			ATP6V0A1		cation transmembrane transporter activity	cation transport
					hydrogen ion transmembrane transporter activity	cellular defense response
93.	HUMAN|ENSEMBL=ENSG00000088812|UniProtKB=O75882	ATRN	Attractin	O75882	-	-	-
			ATRN
94.	HUMAN|ENSEMBL=ENSG00000109743|UniProtKB=Q10588	BST1	ADP-ribosyl cyclase 2	Q10588	hydrolase activity, hydrolyzing N-glycosyl compounds	metabolic process	cyclase
			BST1		lyase activity
95.	HUMAN|ENSEMBL=ENSG00000007402|UniProtKB=Q9NY47	CACNA2D2	Voltage-dependent calcium channel subunit delta-2	Q9NY47	cation transmembrane transporter activity	muscle contraction	calcium channel
			CACNA2D2		voltage-gated calcium channel activity	neurological system process
					cation channel activity	cation transport
						intracellular protein transport
						intracellular signaling cascade
						signal transduction
96.	HUMAN|ENSEMBL=ENSG00000175161|UniProtKB=Q8N3J6	CADM2	Cell adhesion molecule 2	Q8N3J6	receptor activity	-	receptor
			CADM2
97.	HUMAN|ENSEMBL=ENSG00000122223|UniProtKB=Q9BZW8	CD244	Natural killer cell receptor 2B4	Q9BZW8	receptor activity	B cell mediated immunity	membrane-bound signaling molecule
			CD244		receptor binding	response to interferon-gamma
						cell surface receptor linked signal transduction
						cell adhesion
						signal transduction
						cell adhesion
						cellular defense response
98.	HUMAN|ENSEMBL=ENSG00000174807|UniProtKB=Q9HCU0	CD248	Endosialin	Q9HCU0	receptor activity	immune system process	transcription factor
			CD248		extracellular matrix structural constituent	visual perception
					DNA binding	sensory perception
					calcium ion binding	intracellular protein transport
					receptor binding	endocytosis
					calmodulin binding	cell surface receptor linked signal transduction
					calcium-dependent phospholipid binding	cell-cell signaling
					transcription factor activity	cell-matrix adhesion
						cell-cell adhesion
						nucleobase, nucleoside, nucleotide and nucleic acid metabolic process
						cell motion
						signal transduction
						cell-cell signaling
						cell-matrix adhesion
						cell-cell adhesion
						ectoderm development
						mesoderm development
						embryonic development
						skeletal system development
						angiogenesis
						nervous system development
99.	HUMAN|ENSEMBL=ENSG00000135218|UniProtKB=P16671	CD36	Platelet glycoprotein 4	P16671	receptor activity	macrophage activation	receptor
			CD36			lipid transport
						apoptosis
						signal transduction
						cell adhesion
						lipid metabolic process
						signal transduction
						cell adhesion
						cellular component morphogenesis
						cellular component morphogenesis
						cellular component morphogenesis
100.	HUMAN|ENSEMBL=ENSG00000117091|UniProtKB=P09326	CD48	CD48 antigen	P09326	receptor activity	B cell mediated immunity	membrane-bound signaling molecule
			CD48		receptor binding	response to interferon-gamma
						cell surface receptor linked signal transduction
						cell adhesion
						signal transduction
						cell adhesion
						cellular defense response
101.	HUMAN|ENSEMBL=ENSG00000129226|UniProtKB=P34810	CD68	Macrosialin	P34810	-	lysosomal transport	membrane trafficking regulatory protein
			CD68			intracellular protein transport
						protein metabolic process
102.	HUMAN|ENSEMBL=ENSG00000143126|UniProtKB=Q9HCU4	CELSR2	Cadherin EGF LAG seven-pass G-type receptor 2	Q9HCU4	G-protein coupled receptor activity	cell surface receptor linked signal transduction	G-protein coupled receptor
			CELSR2		calcium ion binding	cell-cell adhesion
						cell motion
						signal transduction
						cell-cell adhesion
						cellular component morphogenesis
						cellular component morphogenesis
						ectoderm development
						mesoderm development
						cellular component morphogenesis
						embryonic development
						nervous system development
						heart development
						muscle organ development
103.	HUMAN|ENSEMBL=ENSG00000188603|UniProtKB=Q13286	CLN3	Battenin	Q13286	-	neurological system process	membrane trafficking regulatory protein
			CLN3			lysosomal transport
						intracellular protein transport
104.	HUMAN|ENSEMBL=ENSG00000060718|UniProtKB=P12107	COL11A1	Collagen alpha-1(XI) chain	P12107	receptor activity	complement activation	peptide hormone
			COL11A1		extracellular matrix structural constituent	macrophage activation
					receptor binding	carbohydrate transport
						signal transduction
						cell-cell signaling
						cell-cell adhesion
						carbohydrate metabolic process
						lipid metabolic process
						signal transduction
						cell-cell signaling
						cell-cell adhesion
						cellular component morphogenesis
						cellular component morphogenesis
						ectoderm development
						mesoderm development
						cellular component morphogenesis
						skeletal system development
						angiogenesis
						response to stimulus
105.	HUMAN|ENSEMBL=ENSG00000135678|UniProtKB=P14384	CPM	Carboxypeptidase M	P14384	peptidase activity	protein metabolic process	metalloprotease
			CPM
106.	HUMAN|ENSEMBL=ENSG00000150938|UniProtKB=Q9NZV1	CRIM1	Processed cysteine-rich motor neuron 1 protein	Q9NZV1	receptor binding	fertilization	signaling molecule
			CRIM1			cell adhesion
						cell adhesion
						dorsal/ventral axis specification
107.	HUMAN|ENSEMBL=ENSG00000121966|UniProtKB=P61073	CXCR4	C-X-C chemokine receptor type 4	P61073	G-protein coupled receptor activity	immune response	G-protein coupled receptor
			CXCR4			neurological system process
						apoptosis
						cell surface receptor linked signal transduction
						cell motion
						signal transduction
						ectoderm development
						nervous system development
						response to stimulus
108.	HUMAN|ENSEMBL=ENSG00000185559|UniProtKB=P80370	DLK1	Fetal antigen 1	P80370	receptor activity	immune system process	transcription factor
			DLK1		extracellular matrix structural constituent	intracellular protein transport
					DNA binding	endocytosis
					receptor binding	signal transduction
					transcription factor activity	cell-cell signaling
						cell-matrix adhesion
						cell-cell adhesion
						nucleobase, nucleoside, nucleotide and nucleic acid metabolic process
						cell motion
						signal transduction
						cell-cell signaling
						cell-matrix adhesion
						cell-cell adhesion
						ectoderm development
						nervous system development
109.	HUMAN|ENSEMBL=ENSG00000117525|UniProtKB=P13726	F3	Tissue factor	P13726	interferon receptor activity	natural killer cell activation	type I cytokine receptor
			F3			macrophage activation
						induction of apoptosis
						cell surface receptor linked signal transduction
						intracellular signaling cascade
						cell-cell signaling
						signal transduction
						cell-cell signaling
						cellular defense response
						blood coagulation
110.	HUMAN|ENSEMBL=ENSG00000103335|UniProtKB=Q92508	FAM38A	Protein FAM38A	Q92508	-	-	-
			FAM38A
111.	HUMAN|ENSEMBL=ENSG00000214390|UniProtKB=Q8TDW7	FAT3	Protocadherin Fat 3	Q8TDW7	-	-	-
			FAT3
112.	HUMAN|ENSEMBL=ENSG00000104870|UniProtKB=P55899	FCGRT	IgG receptor FcRn large subunit p51	P55899	receptor activity	B cell mediated immunity	immunoglobulin receptor superfamily
			FCGRT			antigen processing and presentation
						cellular defense response
113.	HUMAN|ENSEMBL=ENSG00000077782|UniProtKB=P11362	FGFR1	Basic fibroblast growth factor receptor 1	P11362	kinase activity	female gamete generation	protein kinase
			FGFR1		transmembrane receptor protein tyrosine kinase activity	immune system process
					transmembrane receptor protein kinase activity	negative regulation of apoptosis
					receptor binding	cell cycle
						cell surface receptor linked signal transduction
						intracellular signaling cascade
						cell-cell signaling
						cell-cell adhesion
						protein metabolic process
						cell motion
						cell cycle
						signal transduction
						cell-cell signaling
						cell-cell adhesion
						ectoderm development
						mesoderm development
						embryonic development
						nervous system development
114.	HUMAN|ENSEMBL=ENSG00000066468|UniProtKB=P21802	FGFR2	Fibroblast growth factor receptor 2	P21802	kinase activity	female gamete generation	protein kinase
			FGFR2		transmembrane receptor protein tyrosine kinase activity	immune system process
					transmembrane receptor protein kinase activity	negative regulation of apoptosis
					receptor binding	cell cycle
						cell surface receptor linked signal transduction
						intracellular signaling cascade
						cell-cell signaling
						cell-cell adhesion
						protein metabolic process
						cell motion
						cell cycle
						signal transduction
						cell-cell signaling
						cell-cell adhesion
						ectoderm development
						mesoderm development
						embryonic development
						nervous system development
115.	HUMAN|ENSEMBL=ENSG00000185070|UniProtKB=O43155	FLRT2	Leucine-rich repeat transmembrane protein FLRT2	O43155	receptor activity	immune system process	receptor
			FLRT2			cell surface receptor linked signal transduction
						cell-cell adhesion
						signal transduction
						cell-cell adhesion
						mesoderm development
						skeletal system development
116.	HUMAN|ENSEMBL=ENSG00000125848|UniProtKB=Q9NZU0	FLRT3	Leucine-rich repeat transmembrane protein FLRT3	Q9NZU0	receptor activity	immune system process	receptor
			FLRT3			cell surface receptor linked signal transduction
						cell-cell adhesion
						signal transduction
						cell-cell adhesion
						mesoderm development
						skeletal system development
117.	HUMAN|ENSEMBL=ENSG00000115414|UniProtKB=P02751	FN1	Ugl-Y3	P02751	receptor binding	immune system process	signaling molecule
			FN1			blood circulation
						intracellular protein transport
						endocytosis
						signal transduction
						cell-matrix adhesion
						cell-cell adhesion
						signal transduction
						cell-matrix adhesion
						cell-cell adhesion
						cellular component morphogenesis
						cellular component morphogenesis
						ectoderm development
						mesoderm development
						cellular component morphogenesis
						angiogenesis
						nervous system development
						blood coagulation
						defense response to bacterium
118.	HUMAN|ENSEMBL=ENSG00000180340|UniProtKB=Q14332	FZD2	Frizzled-2	Q14332	G-protein coupled receptor activity	cell surface receptor linked signal transduction	signaling molecule
			FZD2		receptor binding	cell-cell signaling
						signal transduction
						cell-cell signaling
119.	HUMAN|ENSEMBL=ENSG00000164930|UniProtKB=O60353	FZD6	Frizzled-6	O60353	G-protein coupled receptor activity	cell surface receptor linked signal transduction	signaling molecule
			FZD6		receptor binding	cell-cell signaling
						signal transduction
						cell-cell signaling
120.	HUMAN|ENSEMBL=ENSG00000069122|UniProtKB=Q8IZF2	GPR116	Probable G-protein coupled receptor 116	Q8IZF2	G-protein coupled receptor activity	immune system process	G-protein coupled receptor
			GPR116			neurotransmitter secretion
						intracellular protein transport
						exocytosis
						cell surface receptor linked signal transduction
						synaptic transmission
						cell adhesion
						signal transduction
						cell-cell signaling
						cell adhesion
						mesoderm development
						angiogenesis
						heart development
121.	HUMAN|ENSEMBL=ENSG00000183840|UniProtKB=O43194	GPR39	Probable G-protein coupled receptor 39	O43194	G-protein coupled receptor activity	immune system process	G-protein coupled receptor
			GPR39			neurological system process
						cell surface receptor linked signal transduction
						signal transduction
122.	HUMAN|ENSEMBL=ENSG00000206341|UniProtKB=P30460	HLA-B	HLA class I histocompatibility antigen, B-8 alpha chain	P30460	receptor activity	B cell mediated immunity	immunoglobulin receptor superfamily
			HLA-B			antigen processing and presentation
						cellular defense response
123.	HUMAN|ENSEMBL=ENSG00000206450|UniProtKB=P30498	HLA-B	HLA class I histocompatibility antigen, B-78 alpha chain	P30498	receptor activity	B cell mediated immunity	immunoglobulin receptor superfamily
			HLA-B			antigen processing and presentation
						cellular defense response
124.	HUMAN|ENSEMBL=ENSG00000204525|UniProtKB=P10321	HLA-C	HLA class I histocompatibility antigen, Cw-7 alpha chain	P10321	receptor activity	B cell mediated immunity	immunoglobulin receptor superfamily
			HLA-C			antigen processing and presentation
						cellular defense response
125.	HUMAN|ENSEMBL=ENSG00000197081|UniProtKB=P11717	IGF2R	Cation-independent mannose-6-phosphate receptor	P11717	receptor activity	intracellular protein transport	receptor
		M6PR	IGF2R			endocytosis
126.	HUMAN|ENSEMBL=ENSG00000123496|UniProtKB=Q14627	IL13RA2	Interleukin-13 receptor alpha-2 chain	Q14627	cytokine receptor activity	B cell mediated immunity	signaling molecule
			IL13RA2		receptor binding	cell surface receptor linked signal transduction
						intracellular signaling cascade
						cell-cell signaling
						signal transduction
						cell-cell signaling
						ectoderm development
						mesoderm development
						nervous system development
						hemopoiesis
						response to stimulus
127.	HUMAN|ENSEMBL=ENSG00000134352|UniProtKB=P40189	IL6ST	Interleukin-6 receptor subunit beta	P40189	cytokine receptor activity	B cell mediated immunity	signaling molecule
			IL6ST		receptor binding	cell surface receptor linked signal transduction
						intracellular signaling cascade
						cell-cell signaling
						signal transduction
						cell-cell signaling
						ectoderm development
						mesoderm development
						nervous system development
						hemopoiesis
						response to stimulus
128.	HUMAN|ENSEMBL=ENSG00000005884|UniProtKB=P26006	ITGA3	Integrin alpha-3 light chain	P26006	-	cell adhesion	cell adhesion molecule
			ITGA3			cell adhesion
129.	HUMAN|ENSEMBL=ENSG00000105855|UniProtKB=P26012	ITGB8	Integrin beta-8	P26012	receptor activity	immune system process	receptor
			ITGB8			signal transduction
						cell-matrix adhesion
						cell-cell adhesion
						cell motion
						signal transduction
						cell-matrix adhesion
						cell-cell adhesion
						blood coagulation
130.	HUMAN|ENSEMBL=ENSG00000136156|UniProtKB=Q9Y287	ITM2B	ABri/ADan amyloid peptide	Q9Y287	-	sensory perception of sound	-
			ITM2B			sensory perception
						ectoderm development
						nervous system development
131.	HUMAN|ENSEMBL=ENSG00000101384|UniProtKB=P78504	JAG1	Protein jagged-1	P78504	receptor activity	immune system process	transcription factor
			JAG1		extracellular matrix structural constituent	intracellular protein transport
					DNA binding	endocytosis
					receptor binding	signal transduction
					transcription factor activity	cell-cell signaling
						cell-matrix adhesion
						cell-cell adhesion
						nucleobase, nucleoside, nucleotide and nucleic acid metabolic process
						cell motion
						signal transduction
						cell-cell signaling
						cell-matrix adhesion
						cell-cell adhesion
						ectoderm development
						nervous system development
132.	HUMAN|ENSEMBL=ENSG00000157404|UniProtKB=P10721	KIT	Mast/stem cell growth factor receptor	P10721	kinase activity	female gamete generation	protein kinase
			KIT		transmembrane receptor protein tyrosine kinase activity	immune system process
					transmembrane receptor protein kinase activity	negative regulation of apoptosis
					receptor binding	cell cycle
						cell surface receptor linked signal transduction
						intracellular signaling cascade
						cell-cell signaling
						cell-cell adhesion
						protein metabolic process
						cell motion
						cell cycle
						signal transduction
						cell-cell signaling
						cell-cell adhesion
						ectoderm development
						mesoderm development
						embryonic development
						angiogenesis
						nervous system development
						response to stress
133.	HUMAN|ENSEMBL=ENSG00000135862|UniProtKB=P11047	LAMC1	Laminin subunit gamma-1	P11047	-	-	-
			LAMC1
134.	HUMAN|ENSEMBL=ENSG00000117114|UniProtKB=O95490	LPHN2	Latrophilin-2	O95490	G-protein coupled receptor activity	immune system process	G-protein coupled receptor
			LPHN2			neurotransmitter secretion
						intracellular protein transport
						exocytosis
						cell surface receptor linked signal transduction
						synaptic transmission
						cell adhesion
						signal transduction
						cell-cell signaling
						cell adhesion
						mesoderm development
						angiogenesis
						heart development
135.	HUMAN|ENSEMBL=ENSG00000134569|UniProtKB=O75096	LRP4	Low-density lipoprotein receptor-related protein 4	O75096	receptor activity	female gamete generation	receptor
			LRP4			cell adhesion
						cell adhesion
136.	HUMAN|ENSEMBL=ENSG00000131409|UniProtKB=Q9NT99	LRRC4B	Leucine-rich repeat-containing protein 4B	Q9NT99	receptor activity	immune system process	receptor
			LRRC4B			cell surface receptor linked signal transduction
						cell-cell adhesion
						signal transduction
						cell-cell adhesion
						mesoderm development
						skeletal system development
137.	HUMAN|ENSEMBL=ENSG00000119681|UniProtKB=Q14767	LTBP2	Latent-transforming growth factor beta-binding protein 2	Q14767	receptor activity	immune system process	signaling molecule
			LTBP2		extracellular matrix structural constituent	visual perception
					calcium ion binding	sensory perception
					receptor binding	signal transduction
					calmodulin binding	signal transduction
					calcium-dependent phospholipid binding	ectoderm development
						mesoderm development
						skeletal system development
						nervous system development
138.	HUMAN|ENSEMBL=ENSG00000133800|UniProtKB=Q9Y5Y7	LYVE1	Lymphatic vessel endothelial hyaluronic acid receptor 1	Q9Y5Y7	-	-	-
			LYVE1
139.	HUMAN|ENSEMBL=ENSG00000173269|UniProtKB=Q9H8L6	MMRN2	Multimerin-2	Q9H8L6	-	cell adhesion	extracellular matrix glycoprotein
			MMRN2			cell adhesion
140.	HUMAN|ENSEMBL=ENSG00000120586|UniProtKB=P22897	MRC1	Macrophage mannose receptor 1	P22897	receptor activity	macrophage activation	receptor
			MRC1			intracellular protein transport
						endocytosis
141.	HUMAN|ENSEMBL=ENSG00000101825|UniProtKB=Q9NR99	MXRA5	Matrix-remodeling-associated protein 5	Q9NR99	hydrolase activity, acting on ester bonds	immune system process	immunoglobulin receptor superfamily
			MXRA5		phosphatase activity	muscle contraction
					receptor activity	induction of apoptosis
						cell cycle
						cell surface receptor linked signal transduction
						cell-cell signaling
						cell-cell adhesion
						protein metabolic process
						cell motion
						cell cycle
						signal transduction
						cell-cell signaling
						cell-cell adhesion
						ectoderm development
						mesoderm development
						angiogenesis
						nervous system development
142.	HUMAN|ENSEMBL=ENSG00000163531|UniProtKB=O94856	NFASC	Neurofascin	O94856	hydrolase activity, acting on ester bonds	immune system process	immunoglobulin receptor superfamily
			NFASC		phosphatase activity	muscle contraction
					receptor activity	induction of apoptosis
						cell cycle
						cell surface receptor linked signal transduction
						cell-cell signaling
						cell-cell adhesion
						protein metabolic process
						cell motion
						cell cycle
						signal transduction
						cell-cell signaling
						cell-cell adhesion
						ectoderm development
						mesoderm development
						angiogenesis
						nervous system development
						muscle organ development
143.	HUMAN|ENSEMBL=ENSG00000156642|UniProtKB=Q9Y639	NPTN	Neuroplastin	Q9Y639	-	cell surface receptor linked signal transduction	transmembrane receptor regulatory/adaptor protein
			NPTN			signal transduction
144.	HUMAN|ENSEMBL=ENSG00000189184|UniProtKB=Q9HCL0	PCDH18	Protocadherin-18	Q9HCL0	G-protein coupled receptor activity	cell surface receptor linked signal transduction	G-protein coupled receptor
			PCDH18		calcium ion binding	cell-cell adhesion
						cell motion
						signal transduction
						cell-cell adhesion
						cellular component morphogenesis
						cellular component morphogenesis
						ectoderm development
						mesoderm development
						cellular component morphogenesis
						embryonic development
						nervous system development
						heart development
						muscle organ development
145.	HUMAN|ENSEMBL=ENSG00000136099|UniProtKB=O95206	PCDH8	Protocadherin-8	O95206	G-protein coupled receptor activity	cell surface receptor linked signal transduction	G-protein coupled receptor
			PCDH8		calcium ion binding	cell-cell adhesion
						cell motion
						signal transduction
						cell-cell adhesion
						cellular component morphogenesis
						cellular component morphogenesis
						ectoderm development
						mesoderm development
						cellular component morphogenesis
						embryonic development
						nervous system development
						heart development
						muscle organ development
146.	HUMAN|ENSEMBL=ENSG00000153246|UniProtKB=Q13018	PLA2R1	Soluble secretory phospholipase A2 receptor	Q13018	receptor activity	macrophage activation	receptor
			PLA2R1			intracellular protein transport
						endocytosis
147.	HUMAN|ENSEMBL=ENSG00000011422|UniProtKB=Q03405	PLAUR	Urokinase plasminogen activator surface receptor	Q03405	receptor activity	immune system process	receptor
			PLAUR			blood coagulation
148.	HUMAN|ENSEMBL=ENSG00000100979|UniProtKB=P55058	PLTP	Phospholipid transfer protein	P55058	-	macrophage activation	transfer/carrier protein
			PLTP			lipid transport
						lipid metabolic process
						response to stress
						defense response to bacterium
149.	HUMAN|ENSEMBL=ENSG00000132334|UniProtKB=P23469	PTPRE	Receptor-type tyrosine-protein phosphatase epsilon	P23469	hydrolase activity, acting on ester bonds	immune system process	receptor
			PTPRE		phosphatase activity	intracellular protein transport
					receptor activity	mitosis
						cell surface receptor linked signal transduction
						intracellular signaling cascade
						cell-matrix adhesion
						cell-cell adhesion
						protein metabolic process
						cytokinesis
						cell motion
						mitosis
						signal transduction
						cell-matrix adhesion
						cell-cell adhesion
						nervous system development
						cellular glucose homeostasis
150.	HUMAN|ENSEMBL=ENSG00000107859|UniProtKB=O75364	PTX3	Pituitary homeobox 3	O75364	DNA binding	nucleobase, nucleoside, nucleotide and nucleic acid metabolic process	homeobox transcription factor
			PITX3		transcription factor activity	segment specification
						ectoderm development
						gut mesoderm development
						embryonic development
						skeletal system development
						nervous system development
						heart development
						muscle organ development
151.	HUMAN|ENSEMBL=ENSG00000177707|UniProtKB=Q9NQS3	PVRL3	Poliovirus receptor-related protein 3	Q9NQS3	receptor activity	immune system process	receptor
			PVRL3			signal transduction
						cell-cell adhesion
						signal transduction
						cell-cell adhesion
152.	HUMAN|ENSEMBL=ENSG00000169733|UniProtKB=Q9Y644	RFNG	Beta-1,3-N-acetylglucosaminyltransferase radical fringe	Q9Y644	transferase activity, transferring glycosyl groups	cell surface receptor linked signal transduction	glycosyltransferase
			RFNG		receptor binding	signal transduction
						segment specification
153.	HUMAN|ENSEMBL=ENSG00000073060|UniProtKB=Q8WTV0	SCARB1	Scavenger receptor class B member 1	Q8WTV0	receptor activity	macrophage activation	receptor
			SCARB1			lipid transport
						apoptosis
						signal transduction
						cell adhesion
						lipid metabolic process
						signal transduction
						cell adhesion
						cellular component morphogenesis
						cellular component morphogenesis
						cellular component morphogenesis
154.	HUMAN|ENSEMBL=ENSG00000110876|UniProtKB=Q14242	SELPLG	P-selectin glycoprotein ligand 1	Q14242	receptor activity	immune system process	receptor
			SELPLG			cell adhesion
						cell adhesion
155.	HUMAN|ENSEMBL=ENSG00000187764|UniProtKB=Q92854	SEMA4D	Semaphorin-4D	Q92854	receptor binding	immune system process	membrane-bound signaling molecule
			SEMA4D			cell surface receptor linked signal transduction
						intracellular signaling cascade
						cell-cell adhesion
						signal transduction
						cell-cell adhesion
						ectoderm development
						mesoderm development
						angiogenesis
						nervous system development
						heart development
156.	HUMAN|ENSEMBL=ENSG00000174938|UniProtKB=Q6UXD5	SEZ6L2	Seizure 6-like protein 2	Q6UXD5	peptidase activity	complement activation	apolipoprotein
			SEZ6L2		receptor activity	signal transduction
					lipid transporter activity	cell-cell adhesion
						protein metabolic process
						signal transduction
						cell-cell adhesion
						blood coagulation
157.	HUMAN|ENSEMBL=ENSG00000064651|UniProtKB=P55011	SLC12A2	Solute carrier family 12 member 2	P55011	cation transmembrane transporter activity	cation transport	cation transporter
			SLC12A2
158.	HUMAN|ENSEMBL=ENSG00000089057|UniProtKB=Q9UGH3	SLC23A2	Solute carrier family 23 member 2	Q9UGH3	transmembrane transporter activity	nucleobase, nucleoside, nucleotide and nucleic acid transport	transporter
			SLC23A2			vitamin transport
						nucleobase, nucleoside, nucleotide and nucleic acid metabolic process
159.	HUMAN|ENSEMBL=ENSG00000155850|UniProtKB=P50443	SLC26A2	Sulfate transporter	P50443	transmembrane transporter activity	anion transport	transporter
			SLC26A2			extracellular transport
						sulfur metabolic process
160.	HUMAN|ENSEMBL=ENSG00000117394|UniProtKB=P11166	SLC2A1	Solute carrier family 2, facilitated glucose transporter member 1	P11166	carbohydrate transmembrane transporter activity	neurotransmitter secretion	carbohydrate transporter
			SLC2A1		transmembrane transporter activity	anion transport
						extracellular transport
						carbohydrate transport
						synaptic transmission
						carbohydrate metabolic process
						cell-cell signaling
161.	HUMAN|ENSEMBL=ENSG00000134294|UniProtKB=Q96QD8	SLC38A2	Sodium-coupled neutral amino acid transporter 2	Q96QD8	-	-	-
			SLC38A2
162.	HUMAN|ENSEMBL=ENSG00000141424|UniProtKB=Q13433	SLC39A6	Zinc transporter ZIP6	Q13433	transmembrane transporter activity	ion transport	transporter
			SLC39A6
163.	HUMAN|ENSEMBL=ENSG00000033867|UniProtKB=Q9Y6M7	SLC4A7	Sodium bicarbonate cotransporter 3	Q9Y6M7	cation transmembrane transporter activity	cation transport	cation transporter
			SLC4A7			cellular component morphogenesis
						cellular component morphogenesis
						cellular component morphogenesis
164.	HUMAN|ENSEMBL=ENSG00000103257|UniProtKB=Q01650	SLC7A5	Large neutral amino acids transporter small subunit 1	Q01650	amino acid transmembrane transporter activity	amino acid transport	amino acid transporter
			SLC7A5		transmembrane transporter activity	cellular amino acid and derivative metabolic process
165.	HUMAN|ENSEMBL=ENSG00000145147|UniProtKB=O94813	SLIT2	Slit homolog 2 protein C-product	O94813	receptor activity	immune system process	receptor
			SLIT2			sensory perception
						cell surface receptor linked signal transduction
						cell-cell signaling
						cell-cell adhesion
						nucleobase, nucleoside, nucleotide and nucleic acid metabolic process
						protein metabolic process
						cell motion
						signal transduction
						cell-cell signaling
						cell-cell adhesion
						ectoderm development
						nervous system development
166.	HUMAN|ENSEMBL=ENSG00000010327|UniProtKB=Q9NY15	STAB1	Stabilin-1	Q9NY15	extracellular matrix structural constituent	signal transduction	extracellular matrix structural protein
			STAB1			cell-matrix adhesion
						signal transduction
						cell-matrix adhesion
167.	HUMAN|ENSEMBL=ENSG00000105329|UniProtKB=P01137	TGFB1	Latency-associated peptide	P01137	receptor binding	cell surface receptor linked signal transduction	growth factor
			TGFB1			signal transduction
						ectoderm development
						mesoderm development
						skeletal system development
						heart development
						muscle organ development
168.	HUMAN|ENSEMBL=ENSG00000064115|UniProtKB=Q9NS93	TM7SF3	Transmembrane 7 superfamily member 3	Q9NS93	-	-	-
			TM7SF3
169.	HUMAN|ENSEMBL=ENSG00000186891|UniProtKB=Q9Y5U5	TNFRSF18	Tumor necrosis factor receptor superfamily member 18	Q9Y5U5	cytokine receptor activity	B cell mediated immunity	tumor necrosis factor receptor
			TNFRSF18		tumor necrosis factor receptor activity	macrophage activation
						induction of apoptosis
						negative regulation of apoptosis
						cell surface receptor linked signal transduction
						intracellular signaling cascade
						cell-cell signaling
						signal transduction
						cell-cell signaling
						ectoderm development
						mesoderm development
						skeletal system development
						nervous system development
						cellular defense response
170.	HUMAN|ENSEMBL=ENSG00000092445|UniProtKB=Q06418	TYRO3	Tyrosine-protein kinase receptor TYRO3	Q06418	kinase activity	female gamete generation	protein kinase
			TYRO3		transmembrane receptor protein tyrosine kinase activity	fertilization
					transmembrane receptor protein kinase activity	immune system process
					receptor binding	negative regulation of apoptosis
						cell cycle
						cell surface receptor linked signal transduction
						intracellular signaling cascade
						cell-cell signaling
						cell-cell adhesion
						protein metabolic process
						cell motion
						cell cycle
						signal transduction
						cell-cell signaling
						cell-cell adhesion
						ectoderm development
						mesoderm development
						embryonic development
						nervous system development
171.	HUMAN|ENSEMBL=ENSG00000118777|UniProtKB=Q9UNQ0	ABCG2	ATP-binding cassette sub-family G member 2	Q9UNQ0	ATPase activity, coupled to transmembrane movement of substances	immune system process	ATP-binding cassette (ABC) transporter
			ABCG2		transmembrane transporter activity	anion transport
					anion channel activity	lipid transport
						oxygen and reactive oxygen species metabolic process
						lipid metabolic process
						response to stress
172.	HUMAN|ENSEMBL=ENSG00000159640|UniProtKB=P12821	ACE	Angiotensin-converting enzyme, soluble form	P12821	peptidase activity	protein metabolic process	metalloprotease
			ACE
173.	HUMAN|ENSEMBL=ENSG00000106624|UniProtKB=Q8IUX7	AEBP1	Adipocyte enhancer-binding protein 1	Q8IUX7	peptidase activity	protein metabolic process	metalloprotease
			AEBP1
174.	HUMAN|ENSEMBL=ENSG00000188157|UniProtKB=O00468	AGRN	Agrin	O00468	-	-	-
			AGRN
175.	HUMAN|ENSEMBL=ENSG00000135744|UniProtKB=P01019	AGT	Angiotensin-3	P01019	protein binding	protein metabolic process	serine protease inhibitor
			AGT		peptidase inhibitor activity
176.	HUMAN|ENSEMBL=ENSG00000163631|UniProtKB=P02768	ALB	Serum albumin	P02768	-	transport	transfer/carrier protein
			ALB
177.	HUMAN|ENSEMBL=ENSG00000170017|UniProtKB=Q13740	ALCAM	CD166 antigen	Q13740	receptor activity	signal transduction	receptor
			ALCAM			cell-cell adhesion
						signal transduction
						cell-cell adhesion
						ectoderm development
						nervous system development
178.	HUMAN|ENSEMBL=ENSG00000166825|UniProtKB=P15144	ANPEP	Aminopeptidase N	P15144	peptidase activity	protein metabolic process	metalloprotease
			ANPEP
179.	HUMAN|ENSEMBL=ENSG00000142192|UniProtKB=P05067	APP	C31	P05067	receptor binding	intracellular protein transport	signaling molecule
			APP			signal transduction
						signal transduction
180.	HUMAN|ENSEMBL=ENSG00000167601|UniProtKB=P30530	AXL	Tyrosine-protein kinase receptor UFO	P30530	kinase activity	female gamete generation	protein kinase
			AXL		transmembrane receptor protein tyrosine kinase activity	fertilization
					transmembrane receptor protein kinase activity	immune system process
					receptor binding	negative regulation of apoptosis
						cell cycle
						cell surface receptor linked signal transduction
						intracellular signaling cascade
						cell-cell signaling
						cell-cell adhesion
						protein metabolic process
						cell motion
						cell cycle
						signal transduction
						cell-cell signaling
						cell-cell adhesion
						ectoderm development
						mesoderm development
						embryonic development
						nervous system development
181.	HUMAN|ENSEMBL=ENSG00000179218|UniProtKB=P27797	CALR	Calreticulin	P27797	calcium ion binding	protein metabolic process	calcium-binding protein
			CALR
182.	HUMAN|ENSEMBL=ENSG00000004468|UniProtKB=P28907	CD38	ADP-ribosyl cyclase 1	P28907	hydrolase activity, hydrolyzing N-glycosyl compounds	metabolic process	cyclase
			CD38		lyase activity
183.	HUMAN|ENSEMBL=ENSG00000135404|UniProtKB=P08962	CD63	CD63 antigen	P08962	receptor activity	gamete generation	membrane-bound signaling molecule
			CD63		receptor binding	immune system process
						neurological system process
						signal transduction
						cell-cell adhesion
						cell motion
						signal transduction
						cell-cell adhesion
						blood coagulation
184.	HUMAN|ENSEMBL=ENSG00000125726|UniProtKB=P32970	CD70	CD70 antigen	P32970	-	-	-
			CD70
185.	HUMAN|ENSEMBL=ENSG00000019582|UniProtKB=P04233	CD74	HLA class II histocompatibility antigen gamma chain	P04233	-	antigen processing and presentation of peptide or polysaccharide antigen via MHC class II	major histocompatibility complex antigen
			CD74			cellular defense response
186.	HUMAN|ENSEMBL=ENSG00000085117|UniProtKB=P27701	CD82	CD82 antigen	P27701	receptor activity	gamete generation	membrane-bound signaling molecule
			CD82		receptor binding	immune system process
						neurological system process
						signal transduction
						cell-cell adhesion
						cell motion
						signal transduction
						cell-cell adhesion
						blood coagulation
187.	HUMAN|ENSEMBL=ENSG00000153563|UniProtKB=P01732	CD8A	T-cell surface glycoprotein CD8 alpha chain	P01732	receptor activity	antigen processing and presentation	immunoglobulin receptor superfamily
			CD8A			cell surface receptor linked signal transduction
						signal transduction
						cellular defense response
188.	HUMAN|ENSEMBL=ENSG00000125810|UniProtKB=Q9NPY3	CD93	Complement component C1q receptor	Q9NPY3	receptor activity	immune system process	transcription factor
			CD93		extracellular matrix structural constituent	visual perception
					DNA binding	sensory perception
					calcium ion binding	intracellular protein transport
					receptor binding	endocytosis
					calmodulin binding	cell surface receptor linked signal transduction
					calcium-dependent phospholipid binding	cell-cell signaling
					transcription factor activity	cell-matrix adhesion
						cell-cell adhesion
						nucleobase, nucleoside, nucleotide and nucleic acid metabolic process
						cell motion
						signal transduction
						cell-cell signaling
						cell-matrix adhesion
						cell-cell adhesion
						ectoderm development
						mesoderm development
						embryonic development
						skeletal system development
						nervous system development
						blood coagulation
189.	HUMAN|ENSEMBL=ENSG00000123146|UniProtKB=P48960	CD97	CD97 antigen subunit beta	P48960	G-protein coupled receptor activity	B cell mediated immunity	G-protein coupled receptor
			CD97			macrophage activation
						neurotransmitter secretion
						intracellular protein transport
						exocytosis
						cell surface receptor linked signal transduction
						synaptic transmission
						cell adhesion
						signal transduction
						cell-cell signaling
						cell adhesion
						mesoderm development
						angiogenesis
						heart development
						response to stimulus
190.	HUMAN|ENSEMBL=ENSG00000113361|UniProtKB=P55285	CDH6	Cadherin-6	P55285	G-protein coupled receptor activity	visual perception	G-protein coupled receptor
			CDH6		calcium ion binding	sensory perception of sound
						sensory perception
						cell surface receptor linked signal transduction
						cell-cell adhesion
						cell motion
						signal transduction
						cell-cell adhesion
						cellular component morphogenesis
						cellular component morphogenesis
						ectoderm development
						mesoderm development
						cellular component morphogenesis
						embryonic development
						nervous system development
						heart development
						muscle organ development
191.	HUMAN|ENSEMBL=ENSG00000105472|UniProtKB=Q9Y240	CLEC11A	C-type lectin domain family 11 member A	Q9Y240	extracellular matrix structural constituent	signal transduction	growth factor
			CLEC11A		receptor binding	cell-cell signaling
						signal transduction
						cell-cell signaling
						mesoderm development
						skeletal system development
						hemopoiesis
192.	HUMAN|ENSEMBL=ENSG00000090269|UniProtKB=Q9NY25	CLEC5A	C-type lectin domain family 5 member A	Q9NY25	receptor activity	B cell mediated immunity	membrane-bound signaling molecule
			CLEC5A		receptor binding	natural killer cell activation
						intracellular protein transport
						endocytosis
						signal transduction
						cell-cell adhesion
						signal transduction
						cell-cell adhesion
						cellular defense response
193.	HUMAN|ENSEMBL=ENSG00000104853|UniProtKB=O96005	CLPTM1	Cleft lip and palate transmembrane protein 1	O96005	lyase activity	cellular amino acid and derivative metabolic process	lyase
			CLPTM1
194.	HUMAN|ENSEMBL=ENSG00000182871|UniProtKB=P39060	COL18A1	Endostatin	P39060	receptor activity	complement activation	peptide hormone
			COL18A1		extracellular matrix structural constituent	macrophage activation
					receptor binding	carbohydrate transport
						signal transduction
						cell-cell signaling
						cell-cell adhesion
						carbohydrate metabolic process
						lipid metabolic process
						signal transduction
						cell-cell signaling
						cell-cell adhesion
						cellular component morphogenesis
						cellular component morphogenesis
						ectoderm development
						mesoderm development
						cellular component morphogenesis
						skeletal system development
						angiogenesis
						response to stimulus
195.	HUMAN|ENSEMBL=ENSG00000161921|UniProtKB=Q9H2A7	CXCL16	C-X-C motif chemokine 16	Q9H2A7	receptor binding	macrophage activation	chemokine
			CXCL16
196.	HUMAN|ENSEMBL=ENSG00000173402|UniProtKB=Q14118	DAG1	Beta-dystroglycan	Q14118	receptor activity	signal transduction	receptor
			DAG1			cell-matrix adhesion
						signal transduction
						cell-matrix adhesion
197.	HUMAN|ENSEMBL=ENSG00000215522|UniProtKB=Q08345	DDR1	Epithelial discoidin domain-containing receptor 1	Q08345	kinase activity	female gamete generation	protein kinase
			DDR1		transmembrane receptor protein tyrosine kinase activity	immune system process
					transmembrane receptor protein kinase activity	negative regulation of apoptosis
					receptor binding	cell cycle
						cell surface receptor linked signal transduction
						intracellular signaling cascade
						cell-cell signaling
						cell-cell adhesion
						protein metabolic process
						cell motion
						cell cycle
						signal transduction
						cell-cell signaling
						cell-cell adhesion
						ectoderm development
						mesoderm development
						embryonic development
						nervous system development
198.	HUMAN|ENSEMBL=ENSG00000137332|UniProtKB=Q08345	DDR1	Epithelial discoidin domain-containing receptor 1	Q08345	-	-	-
			DDR1
199.	HUMAN|ENSEMBL=ENSG00000134762|UniProtKB=Q14574	DSC3	Desmocollin-3	Q14574	calcium ion binding	signal transduction	cell junction protein
			DSC3			cell-cell adhesion
						signal transduction
						cell-cell adhesion
200.	HUMAN|ENSEMBL=ENSG00000151914|UniProtKB=O94833	DST	Bullous pemphigoid antigen 1, isoforms 6/9/10	O94833	-	-	-
			DST
201.	HUMAN|ENSEMBL=ENSG00000117298|UniProtKB=P42892	ECE1	Endothelin-converting enzyme 1	P42892	peptidase activity	blood circulation	metalloprotease
			ECE1			cell surface receptor linked signal transduction
						protein metabolic process
						signal transduction
						regulation of vasoconstriction
202.	HUMAN|ENSEMBL=ENSG00000162618|UniProtKB=Q9HBW9	ELTD1	EGF, latrophilin and seven transmembrane domain-containing protein 1	Q9HBW9	G-protein coupled receptor activity	immune system process	G-protein coupled receptor
			ELTD1			neurotransmitter secretion
						intracellular protein transport
						exocytosis
						cell surface receptor linked signal transduction
						synaptic transmission
						cell adhesion
						signal transduction
						cell-cell signaling
						cell adhesion
						mesoderm development
						angiogenesis
						heart development
203.	HUMAN|ENSEMBL=ENSG00000138792|UniProtKB=Q07075	ENPEP	Glutamyl aminopeptidase	Q07075	peptidase activity	protein metabolic process	metalloprotease
			ENPEP
204.	HUMAN|ENSEMBL=ENSG00000145242|UniProtKB=P54756	EPHA5	Ephrin type-A receptor 5	P54756	kinase activity	female gamete generation	protein kinase
			EPHA5		transmembrane receptor protein tyrosine kinase activity	immune system process
					transmembrane receptor protein kinase activity	negative regulation of apoptosis
					receptor binding	cell cycle
						cell surface receptor linked signal transduction
						intracellular signaling cascade
						cell-cell signaling
						cell-cell adhesion
						protein metabolic process
						cell motion
						cell cycle
						signal transduction
						cell-cell signaling
						cell-cell adhesion
						ectoderm development
						mesoderm development
						embryonic development
						nervous system development
205.	HUMAN|ENSEMBL=ENSG00000147475|UniProtKB=O94905	ERLIN2	Erlin-2	O94905	-	-	-
			ERLIN2
206.	HUMAN|ENSEMBL=ENSG00000124491|UniProtKB=P00488	F13A1	Coagulation factor XIII A chain	P00488	acyltransferase activity	immune system process	acyltransferase
			F13A1			protein metabolic process
						blood coagulation
207.	HUMAN|ENSEMBL=ENSG00000180210|UniProtKB=P00734	F2	Thrombin heavy chain	P00734	oxidoreductase activity	female gamete generation	serine protease
			F2		peptidase activity	fertilization
					calcium ion binding	complement activation
					calmodulin binding	blood circulation
					calcium-dependent phospholipid binding	protein metabolic process
						blood coagulation
208.	HUMAN|ENSEMBL=ENSG00000108950|UniProtKB=Q96MK3	FAM20A	Protein FAM20A	Q96MK3	-	-	-
			FAM20A
209.	HUMAN|ENSEMBL=ENSG00000177706|UniProtKB=Q8IXL6	FAM20C	Dentin matrix protein 4	Q8IXL6	-	-	-
			FAM20C
210.	HUMAN|ENSEMBL=ENSG00000203820|UniProtKB=A6NKC4	FCGR1C	Putative high affinity immunoglobulin gamma Fc receptor IC	A6NKC4	receptor activity	B cell mediated immunity	immunoglobulin receptor superfamily
			FCGR1C			natural killer cell activation
						macrophage activation
						signal transduction
						cell adhesion
						cell motion
						signal transduction
						cell adhesion
						response to stimulus
211.	HUMAN|ENSEMBL=ENSG00000150893|UniProtKB=Q5SZK8	FREM2	FRAS1-related extracellular matrix protein 2	Q5SZK8	cation transmembrane transporter activity	cation transport	cation transporter
			FREM2			signal transduction
						signal transduction
212.	HUMAN|ENSEMBL=ENSG00000180447|UniProtKB=P54826	GAS1	Growth arrest-specific protein 1	P54826	-	-	-
			GAS1
213.	HUMAN|ENSEMBL=ENSG00000146013|UniProtKB=O60609	GFRA3	GDNF family receptor alpha-3	O60609	-	-	-
			GFRA3
214.	HUMAN|ENSEMBL=ENSG00000102393|UniProtKB=P06280	GLA	Alpha-galactosidase A	P06280	hydrolase activity, hydrolyzing O-glycosyl compounds	signal transduction	galactosidase
			GLA			porphyrin metabolic process
						carbohydrate metabolic process
						protein metabolic process
						signal transduction
215.	HUMAN|ENSEMBL=ENSG00000135052|UniProtKB=Q8NBJ4	GOLM1	Golgi membrane protein 1	Q8NBJ4	-	-	-
			GOLM1
216.	HUMAN|ENSEMBL=ENSG00000159618|UniProtKB=Q8IZF4	GPR114	Probable G-protein coupled receptor 114	Q8IZF4	G-protein coupled receptor activity	neurological system process	G-protein coupled receptor
			GPR114			cell surface receptor linked signal transduction
						signal transduction
						mesoderm development
						angiogenesis
						heart development
217.	HUMAN|ENSEMBL=ENSG00000101294|UniProtKB=Q8TCT9	HM13	Minor histocompatibility antigen H13	Q8TCT9	peptidase activity	intracellular signaling cascade	membrane-bound signaling molecule
			HM13		receptor binding	signal transduction
218.	HUMAN|ENSEMBL=ENSG00000105376|UniProtKB=Q9UMF0	ICAM5	Intercellular adhesion molecule 5	Q9UMF0	receptor activity	B cell mediated immunity	signaling molecule
			ICAM5		receptor binding	signal transduction
						cell-cell adhesion
						signal transduction
						cell-cell adhesion
						response to stimulus
219.	HUMAN|ENSEMBL=ENSG00000160223|UniProtKB=O75144	ICOSLG	ICOS ligand	O75144	ubiquitin-protein ligase activity	immune system process	ubiquitin-protein ligase
			ICOSLG			protein metabolic process
						mesoderm development
						mammary gland development
						cellular defense response
220.	HUMAN|ENSEMBL=ENSG00000147255|UniProtKB=Q8N6C5	IGSF1	Immunoglobulin superfamily member 1	Q8N6C5	receptor activity	natural killer cell activation	immunoglobulin receptor superfamily
			IGSF1			cell surface receptor linked signal transduction
						cell-cell signaling
						signal transduction
						cell-cell signaling
						response to stimulus
221.	HUMAN|ENSEMBL=ENSG00000129636|UniProtKB=Q8TB96	ITFG1	T-cell immunomodulatory protein	Q8TB96	-	immune system process	-
			ITFG1			cellular defense response
222.	HUMAN|ENSEMBL=ENSG00000139626|UniProtKB=P26010	ITGB7	Integrin beta-7	P26010	receptor activity	immune system process	receptor
			ITGB7			signal transduction
						cell-matrix adhesion
						cell-cell adhesion
						cell motion
						signal transduction
						cell-matrix adhesion
						cell-cell adhesion
						blood coagulation
223.	HUMAN|ENSEMBL=ENSG00000150471|UniProtKB=Q9HAR2	LPHN3	Latrophilin-3	Q9HAR2	G-protein coupled receptor activity	immune system process	G-protein coupled receptor
			LPHN3			neurotransmitter secretion
						intracellular protein transport
						exocytosis
						cell surface receptor linked signal transduction
						synaptic transmission
						cell adhesion
						signal transduction
						cell-cell signaling
						cell adhesion
						mesoderm development
						angiogenesis
						heart development
224.	HUMAN|ENSEMBL=ENSG00000146006|UniProtKB=O43300	LRRTM2	Leucine-rich repeat transmembrane neuronal protein 2	O43300	receptor activity	immune system process	receptor
			LRRTM2			visual perception
						sensory perception
						cell surface receptor linked signal transduction
						cell-cell adhesion
						signal transduction
						cell-cell adhesion
225.	HUMAN|ENSEMBL=ENSG00000124466|UniProtKB=O95274	LYPD3	Ly6/PLAUR domain-containing protein 3	O95274	-	-	-
			LYPD3
226.	HUMAN|ENSEMBL=ENSG00000140545|UniProtKB=Q08431	MFGE8	Medin	Q08431	peptidase activity	immune system process	signaling molecule
			MFGE8		receptor activity	visual perception
					receptor binding	sensory perception
					enzyme regulator activity	intracellular protein transport
						endocytosis
						vitamin transport
						cell surface receptor linked signal transduction
						synaptic transmission
						cell-cell adhesion
						protein metabolic process
						signal transduction
						cell-cell signaling
						cell-cell adhesion
						ectoderm development
						mesoderm development
						skeletal system development
						angiogenesis
						nervous system development
						heart development
						blood coagulation
227.	HUMAN|ENSEMBL=ENSG00000005381|UniProtKB=P05164	MPO	Myeloperoxidase heavy chain	P05164	oxidoreductase activity	immune response	peroxidase
			MPO		peroxidase activity	oxygen and reactive oxygen species metabolic process
						response to stimulus
228.	HUMAN|ENSEMBL=ENSG00000087303|UniProtKB=Q14112	NID2	Nidogen-2	Q14112	receptor activity	female gamete generation	receptor
			NID2			cell adhesion
						cell adhesion
229.	HUMAN|ENSEMBL=ENSG00000169760|UniProtKB=Q8N2Q7	NLGN1	Neuroligin-1	Q8N2Q7	hydrolase activity, acting on ester bonds	neurological system process	peptide hormone
			NLGN1		receptor binding	meiosis
						signal transduction
						synaptic transmission
						cell-cell adhesion
						vitamin metabolic process
						lipid metabolic process
						meiosis
						signal transduction
						cell-cell signaling
						cell-cell adhesion
						ectoderm development
						nervous system development
230.	HUMAN|ENSEMBL=ENSG00000182162|UniProtKB=Q86VZ1	P2RY8	P2Y purinoceptor 8	Q86VZ1	G-protein coupled receptor activity	immune system process	G-protein coupled receptor
			P2RY8			neurological system process
						cell surface receptor linked signal transduction
						signal transduction
						blood coagulation
231.	HUMAN|ENSEMBL=ENSG00000169851|UniProtKB=O60245	PCDH7	Protocadherin-7	O60245	G-protein coupled receptor activity	visual perception	G-protein coupled receptor
			PCDH7		calcium ion binding	sensory perception of sound
						sensory perception
						cell surface receptor linked signal transduction
						cell-cell adhesion
						cell motion
						signal transduction
						cell-cell adhesion
						cellular component morphogenesis
						cellular component morphogenesis
						ectoderm development
						mesoderm development
						cellular component morphogenesis
						embryonic development
						nervous system development
						heart development
						muscle organ development
232.	HUMAN|ENSEMBL=ENSG00000128567|UniProtKB=O00592	PODXL	Podocalyxin-like protein 1	O00592	-	-	-
			PODXL
233.	HUMAN|ENSEMBL=ENSG00000162407|UniProtKB=O14495	PPAP2B	Lipid phosphate phosphohydrolase 3	O14495	-	cell surface receptor linked signal transduction	phosphatase
			PPAP2B			phosphate metabolic process
						lipid metabolic process
						signal transduction
234.	HUMAN|ENSEMBL=ENSG00000141934|UniProtKB=O43688	PPAP2C	Lipid phosphate phosphohydrolase 2	O43688	-	cell surface receptor linked signal transduction	phosphatase
			PPAP2C			phosphate metabolic process
						lipid metabolic process
						signal transduction
235.	HUMAN|ENSEMBL=ENSG00000137509|UniProtKB=P42785	PRCP	Lysosomal Pro-X carboxypeptidase	P42785	peptidase activity	protein metabolic process	serine protease
			PRCP
236.	HUMAN|ENSEMBL=ENSG00000081237|UniProtKB=P08575	PTPRC	Leukocyte common antigen	P08575	hydrolase activity, acting on ester bonds	immune system process	receptor
			PTPRC		phosphatase activity	intracellular protein transport
					receptor activity	mitosis
						cell surface receptor linked signal transduction
						intracellular signaling cascade
						cell-matrix adhesion
						cell-cell adhesion
						protein metabolic process
						cytokinesis
						cell motion
						mitosis
						signal transduction
						cell-matrix adhesion
						cell-cell adhesion
						nervous system development
						cellular glucose homeostasis
237.	HUMAN|ENSEMBL=ENSG00000173482|UniProtKB=P28827	PTPRM	Receptor-type tyrosine-protein phosphatase mu	P28827	hydrolase activity, acting on ester bonds	immune system process	receptor
			PTPRM		phosphatase activity	intracellular protein transport
					receptor activity	mitosis
						cell surface receptor linked signal transduction
						intracellular signaling cascade
						cell-matrix adhesion
						cell-cell adhesion
						protein metabolic process
						cytokinesis
						cell motion
						mitosis
						signal transduction
						cell-matrix adhesion
						cell-cell adhesion
						nervous system development
						cellular glucose homeostasis
238.	HUMAN|ENSEMBL=ENSG00000073008|UniProtKB=P15151	PVR	Poliovirus receptor	P15151	receptor activity	immune system process	receptor
			PVR			signal transduction
						cell-cell adhesion
						signal transduction
						cell-cell adhesion
239.	HUMAN|ENSEMBL=ENSG00000130202|UniProtKB=Q92692	PVRL2	Poliovirus receptor-related protein 2	Q92692	receptor activity	immune system process	receptor
			PVRL2			signal transduction
						cell-cell adhesion
						signal transduction
						cell-cell adhesion
240.	HUMAN|ENSEMBL=ENSG00000143217|UniProtKB=Q96NY8	PVRL4	Processed poliovirus receptor-related protein 4	Q96NY8	receptor activity	immune system process	receptor
			PVRL4			signal transduction
						cell-cell adhesion
						signal transduction
						cell-cell adhesion
241.	HUMAN|ENSEMBL=ENSG00000165661|UniProtKB=Q6ZRP7	QSOX2	Sulfhydryl oxidase 2	Q6ZRP7	oxidoreductase activity	respiratory electron transport chain	oxidase
			QSOX2		protein disulfide isomerase activity	protein metabolic process
242.	HUMAN|ENSEMBL=ENSG00000122707|UniProtKB=O95980	RECK	Reversion-inducing cysteine-rich protein with Kazal motifs	O95980	protein binding	-	serine protease inhibitor
			RECK		peptidase inhibitor activity
243.	HUMAN|ENSEMBL=ENSG00000115884|UniProtKB=P18827	SDC1	Syndecan-1	P18827	structural constituent of cytoskeleton	macrophage activation	membrane-bound signaling molecule
			SDC1		receptor binding	signal transduction
						cell adhesion
						signal transduction
						cell adhesion
						mesoderm development
						skeletal system development
244.	HUMAN|ENSEMBL=ENSG00000163536|UniProtKB=Q99574	SERPINI1	Neuroserpin	Q99574	protein binding	protein metabolic process	serine protease inhibitor
			SERPINI1		peptidase inhibitor activity
245.	HUMAN|ENSEMBL=ENSG00000101307|UniProtKB=O00241	SIRPB1	Signal-regulatory protein beta-1	O00241	receptor binding	cell surface receptor linked signal transduction	chemokine
			SIRPB1			signal transduction
246.	HUMAN|ENSEMBL=ENSG00000140199|UniProtKB=Q9UHW9	SLC12A6	Solute carrier family 12 member 6	Q9UHW9	cation transmembrane transporter activity	cation transport	cation transporter
			SLC12A6
247.	HUMAN|ENSEMBL=ENSG00000113504|UniProtKB=Q9Y666	SLC12A7	Solute carrier family 12 member 7	Q9Y666	cation transmembrane transporter activity	cation transport	cation transporter
			SLC12A7
248.	HUMAN|ENSEMBL=ENSG00000173638|UniProtKB=P41440	SLC19A1	Folate transporter 1	P41440	transmembrane transporter activity	vitamin transport	transporter
			SLC19A1
249.	HUMAN|ENSEMBL=ENSG00000110436|UniProtKB=P43004	SLC1A2	Excitatory amino acid transporter 2	P43004	cation transmembrane transporter activity	neurological system process	cation transporter
			SLC1A2			cation transport
						amino acid transport
						signal transduction
						synaptic transmission
						cellular amino acid and derivative metabolic process
						signal transduction
						cell-cell signaling
250.	HUMAN|ENSEMBL=ENSG00000112759|UniProtKB=Q99808	SLC29A1	Equilibrative nucleoside transporter 1	Q99808	transmembrane transporter activity	nucleobase, nucleoside, nucleotide and nucleic acid transport	transporter
			SLC29A1			nucleobase, nucleoside, nucleotide and nucleic acid metabolic process
251.	HUMAN|ENSEMBL=ENSG00000059804|UniProtKB=P11169	SLC2A3	Solute carrier family 2, facilitated glucose transporter member 3	P11169	carbohydrate transmembrane transporter activity	neurotransmitter secretion	carbohydrate transporter
			SLC2A3		transmembrane transporter activity	anion transport
						extracellular transport
						carbohydrate transport
						synaptic transmission
						carbohydrate metabolic process
						cell-cell signaling
252.	HUMAN|ENSEMBL=ENSG00000149150|UniProtKB=O75387	SLC43A1	Large neutral amino acids transporter small subunit 3	O75387	amino acid transmembrane transporter activity	amino acid transport	amino acid transporter
			SLC43A1
253.	HUMAN|ENSEMBL=ENSG00000166311|UniProtKB=P17405	SMPD1	Sphingomyelin phosphodiesterase	P17405	hydrolase activity, acting on ester bonds	metabolic process	phosphodiesterase
			SMPD1			ectoderm development
						nervous system development
254.	HUMAN|ENSEMBL=ENSG00000167642|UniProtKB=O43291	SPINT2	Kunitz-type protease inhibitor 2	O43291	protein binding	immune system process	serine protease inhibitor
			SPINT2		peptidase inhibitor activity	protein metabolic process
						blood coagulation
255.	HUMAN|ENSEMBL=ENSG00000164081|UniProtKB=Q9Y6I9	TEX264	Testis-expressed sequence 264 protein	Q9Y6I9	-	-	-
			TEX264
256.	HUMAN|ENSEMBL=ENSG00000137801|UniProtKB=P07996	THBS1	Thrombospondin-1	P07996	receptor binding	immune system process	signaling molecule
			THBS1		enzyme regulator activity	blood coagulation
257.	HUMAN|ENSEMBL=ENSG00000041982|UniProtKB=P24821	TNC	Tenascin	P24821	receptor binding	immune system process	signaling molecule
			TNC			blood circulation
						intracellular protein transport
						endocytosis
						signal transduction
						cell-matrix adhesion
						cell-cell adhesion
						signal transduction
						cell-matrix adhesion
						cell-cell adhesion
						cellular component morphogenesis
						cellular component morphogenesis
						ectoderm development
						mesoderm development
						cellular component morphogenesis
						angiogenesis
						nervous system development
						blood coagulation
						defense response to bacterium
258.	HUMAN|ENSEMBL=ENSG00000187688|UniProtKB=Q9Y5S1	TRPV2	Transient receptor potential cation channel subfamily V member 2	Q9Y5S1	ion channel activity	sensory perception	ion channel
			TRPV2			cation transport
259.	HUMAN|ENSEMBL=ENSG00000136295|UniProtKB=Q9C0H2	TTYH3	Protein tweety homolog 3	Q9C0H2	anion channel activity	anion transport	anion channel
			TTYH3
260.	HUMAN|ENSEMBL=ENSG00000168140|UniProtKB=Q6EMK4	VASN	Vasorin	Q6EMK4	receptor activity	immune system process	receptor
			VASN			sensory perception
						cell surface receptor linked signal transduction
						cell adhesion
						signal transduction
						cell adhesion
261.	HUMAN|ENSEMBL=ENSG00000110799|UniProtKB=P04275	VWF	von Willebrand antigen 2	P04275	receptor binding	fertilization	signaling molecule
			VWF			immune system process
						sensory perception
						cell adhesion
						cell adhesion
						cellular component morphogenesis
						cellular component morphogenesis
						dorsal/ventral axis specification
						cellular component morphogenesis
						blood coagulation
262.	HUMAN|ENSEMBL=ENSG00000151694|UniProtKB=P78536	ADAM17	ADAM 17	P78536	peptidase activity	fertilization	metalloprotease
			ADAM17			neurological system process
						apoptosis
						signal transduction
						cell-cell adhesion
						protein metabolic process
						signal transduction
						cell-cell adhesion
						mesoderm development
						heart development
263.	HUMAN|ENSEMBL=ENSG00000174233|UniProtKB=O43306	ADCY6	Adenylate cyclase type 6	O43306	adenylate cyclase activity	nucleobase, nucleoside, nucleotide and nucleic acid metabolic process	adenylate cyclase
			ADCY6		guanylate cyclase activity
264.	HUMAN|ENSEMBL=ENSG00000172482|UniProtKB=P21549	AGT	Serine--pyruvate aminotransferase	P21549	transaminase activity	cellular amino acid and derivative metabolic process	transaminase
			AGXT
265.	HUMAN|ENSEMBL=ENSG00000117448|UniProtKB=P14550	AKR1A1	Alcohol dehydrogenase [NADP+]	P14550	oxidoreductase activity	metabolic process	reductase
			AKR1A1		ion channel activity
266.	HUMAN|ENSEMBL=ENSG00000162551|UniProtKB=P05186	ALPL	Alkaline phosphatase, tissue-nonspecific isozyme	P05186	hydrolase activity, acting on ester bonds	mesoderm development	nucleotide phosphatase
			ALPL		phosphatase activity	skeletal system development
267.	HUMAN|ENSEMBL=ENSG00000182492|UniProtKB=P21810	BGN	Biglycan	P21810	receptor activity	immune system process	receptor
			BGN			cell surface receptor linked signal transduction
						cell-cell adhesion
						signal transduction
						cell-cell adhesion
						mesoderm development
						skeletal system development
268.	HUMAN|ENSEMBL=ENSG00000172270|UniProtKB=P35613	BSG	Basigin	P35613	-	cell surface receptor linked signal transduction	transmembrane receptor regulatory/adaptor protein
			BSG			signal transduction
269.	HUMAN|ENSEMBL=ENSG00000182985|UniProtKB=Q9BY67	CADM1	Cell adhesion molecule 1	Q9BY67	receptor activity	-	receptor
			CADM1
270.	HUMAN|ENSEMBL=ENSG00000128595|UniProtKB=O43852	CALU	Calumenin	O43852	calcium ion binding	intracellular signaling cascade	calmodulin
			CALU		calmodulin binding	signal transduction
271.	HUMAN|ENSEMBL=ENSG00000177575|UniProtKB=Q86VB7	CD163	Soluble CD163	Q86VB7	oxidoreductase activity	macrophage activation	receptor
			CD163		peptidase activity	neurological system process
					receptor activity	extracellular transport
						intracellular protein transport
						endocytosis
						negative regulation of apoptosis
						signal transduction
						cell-cell adhesion
						protein metabolic process
						signal transduction
						cell-cell adhesion
						cellular defense response
272.	HUMAN|ENSEMBL=ENSG00000158485|UniProtKB=P29016	CD1B	T-cell surface glycoprotein CD1b	P29016	receptor activity	B cell mediated immunity	immunoglobulin receptor superfamily
			CD1B			antigen processing and presentation
						cellular defense response
273.	HUMAN|ENSEMBL=ENSG00000158481|UniProtKB=P29017	CD1C	T-cell surface glycoprotein CD1c	P29017	receptor activity	B cell mediated immunity	immunoglobulin receptor superfamily
			CD1C			antigen processing and presentation
						cellular defense response
274.	HUMAN|ENSEMBL=ENSG00000116824|UniProtKB=P06729	CD2	T-cell surface antigen CD2	P06729	kinase activity	B cell mediated immunity	protein kinase
			CD2		receptor activity	response to interferon-gamma
					receptor binding	cell surface receptor linked signal transduction
						intracellular signaling cascade
						cell-cell signaling
						cell-cell adhesion
						phosphate metabolic process
						protein metabolic process
						signal transduction
						cell-cell signaling
						cell-cell adhesion
						cellular defense response
275.	HUMAN|ENSEMBL=ENSG00000101017|UniProtKB=P25942	CD40	Tumor necrosis factor receptor superfamily member 5	P25942	cytokine receptor activity	B cell mediated immunity	tumor necrosis factor receptor
			CD40		tumor necrosis factor receptor activity	macrophage activation
						induction of apoptosis
						negative regulation of apoptosis
						cell surface receptor linked signal transduction
						intracellular signaling cascade
						cell-cell signaling
						signal transduction
						cell-cell signaling
						ectoderm development
						nervous system development
						cellular defense response
276.	HUMAN|ENSEMBL=ENSG00000153283|UniProtKB=P40200	CD96	T-cell surface protein tactile	P40200	-	immune system process	defense/immunity protein
			CD96			signal transduction
						cell adhesion
						signal transduction
						cell adhesion
277.	HUMAN|ENSEMBL=ENSG00000163814|UniProtKB=Q9H5V8	CDCP1	CUB domain-containing protein 1	Q9H5V8	-	-	-
			CDCP1
278.	HUMAN|ENSEMBL=ENSG00000140945|UniProtKB=P55290	CDH13	Cadherin-13	P55290	G-protein coupled receptor activity	visual perception	G-protein coupled receptor
			CDH13		calcium ion binding	sensory perception of sound
						sensory perception
						cell surface receptor linked signal transduction
						cell-cell adhesion
						cell motion
						signal transduction
						cell-cell adhesion
						cellular component morphogenesis
						cellular component morphogenesis
						ectoderm development
						mesoderm development
						cellular component morphogenesis
						embryonic development
						nervous system development
						heart development
						muscle organ development
279.	HUMAN|ENSEMBL=ENSG00000100604|UniProtKB=P10645	CHGA	ER-37	P10645	receptor binding	cellular glucose homeostasis	peptide hormone
			CHGA
280.	HUMAN|ENSEMBL=ENSG00000018236|UniProtKB=Q12860	CNTN1	Contactin-1	Q12860	hydrolase activity, acting on ester bonds	immune system process	immunoglobulin receptor superfamily
			CNTN1		phosphatase activity	muscle contraction
					receptor activity	induction of apoptosis
						cell cycle
						cell surface receptor linked signal transduction
						cell-cell signaling
						cell-cell adhesion
						protein metabolic process
						cell motion
						cell cycle
						signal transduction
						cell-cell signaling
						cell-cell adhesion
						ectoderm development
						mesoderm development
						angiogenesis
						nervous system development
						muscle organ development
281.	HUMAN|ENSEMBL=ENSG00000187955|UniProtKB=Q05707	COL14A1	Collagen alpha-1(XIV) chain	Q05707	receptor activity	complement activation	peptide hormone
			COL14A1		extracellular matrix structural constituent	macrophage activation
					receptor binding	carbohydrate transport
						signal transduction
						cell-cell signaling
						cell-cell adhesion
						carbohydrate metabolic process
						lipid metabolic process
						signal transduction
						cell-cell signaling
						cell-cell adhesion
						cellular component morphogenesis
						cellular component morphogenesis
						ectoderm development
						mesoderm development
						cellular component morphogenesis
						skeletal system development
						angiogenesis
						response to stimulus
282.	HUMAN|ENSEMBL=ENSG00000142173|UniProtKB=P12110	COL6A2	Collagen alpha-2(VI) chain	P12110	receptor activity	complement activation	peptide hormone
			COL6A2		extracellular matrix structural constituent	macrophage activation
					receptor binding	carbohydrate transport
						signal transduction
						cell-cell signaling
						cell-cell adhesion
						carbohydrate metabolic process
						lipid metabolic process
						signal transduction
						cell-cell signaling
						cell-cell adhesion
						cellular component morphogenesis
						cellular component morphogenesis
						ectoderm development
						mesoderm development
						cellular component morphogenesis
						skeletal system development
						angiogenesis
						response to stimulus
283.	HUMAN|ENSEMBL=ENSG00000006210|UniProtKB=P78423	CX3CL1	Processed fractalkine	P78423	cytokine receptor activity	cell surface receptor linked signal transduction	cytokine receptor
			CX3CL1			signal transduction
284.	HUMAN|ENSEMBL=ENSG00000050165|UniProtKB=Q9UBP4	DKK3	Dickkopf-related protein 3	Q9UBP4	-	-	-
			DKK3
285.	HUMAN|ENSEMBL=ENSG00000134757|UniProtKB=P32926	DSG3	Desmoglein-3	P32926	calcium ion binding	signal transduction	cell junction protein
			DSG3			cell-cell adhesion
						signal transduction
						cell-cell adhesion
286.	HUMAN|ENSEMBL=ENSG00000133216|UniProtKB=P29323	EPHB2	Ephrin type-B receptor 2	P29323	kinase activity	female gamete generation	protein kinase
			EPHB2		transmembrane receptor protein tyrosine kinase activity	immune system process
					transmembrane receptor protein kinase activity	negative regulation of apoptosis
					receptor binding	cell cycle
						cell surface receptor linked signal transduction
						intracellular signaling cascade
						cell-cell signaling
						cell-cell adhesion
						protein metabolic process
						cell motion
						cell cycle
						signal transduction
						cell-cell signaling
						cell-cell adhesion
						ectoderm development
						mesoderm development
						embryonic development
						nervous system development
287.	HUMAN|ENSEMBL=ENSG00000158769|UniProtKB=Q9Y624	F11R	Junctional adhesion molecule A	Q9Y624	receptor activity	immune system process	receptor
			F11R			cell adhesion
						cell adhesion
288.	HUMAN|ENSEMBL=ENSG00000157240|UniProtKB=Q9UP38	FZD1	Frizzled-1	Q9UP38	G-protein coupled receptor activity	cell surface receptor linked signal transduction	signaling molecule
			FZD1		receptor binding	cell-cell signaling
						signal transduction
						cell-cell signaling
289.	HUMAN|ENSEMBL=ENSG00000155760|UniProtKB=O75084	FZD7	Frizzled-7	O75084	G-protein coupled receptor activity	cell surface receptor linked signal transduction	signaling molecule
			FZD7		receptor binding	cell-cell signaling
						signal transduction
						cell-cell signaling
290.	HUMAN|ENSEMBL=ENSG00000141429|UniProtKB=Q10472	GALNT1	Polypeptide N-acetylgalactosaminyltransferase 1 soluble form	Q10472	transferase activity, transferring glycosyl groups	carbohydrate metabolic process	glycosyltransferase
			GALNT1			protein metabolic process
291.	HUMAN|ENSEMBL=ENSG00000100031|UniProtKB=P19440	GGT1	Gamma-glutamyltranspeptidase 1 light chain	P19440	acyltransferase activity	cellular amino acid and derivative metabolic process	acyltransferase
			GGT1		peptidase activity	protein metabolic process
292.	HUMAN|ENSEMBL=ENSG00000090863|UniProtKB=Q92896	GLG1	Golgi apparatus protein 1	Q92896	receptor binding	intracellular protein transport	signaling molecule
			GLG1			cell adhesion
						cell adhesion
293.	HUMAN|ENSEMBL=ENSG00000213420|UniProtKB=Q8N158	GPC2	Secreted glypican-2	Q8N158	-	cell adhesion	extracellular matrix glycoprotein
			GPC2			cell adhesion
294.	HUMAN|ENSEMBL=ENSG00000183098|UniProtKB=Q9Y625	GPC6	Secreted glypican-6	Q9Y625	-	cell adhesion	extracellular matrix glycoprotein
			GPC6			cell adhesion
295.	HUMAN|ENSEMBL=ENSG00000166073|UniProtKB=Q14439	GPR176	Probable G-protein coupled receptor 176	Q14439	G-protein coupled receptor activity	neurological system process	G-protein coupled receptor
			GPR176			cell surface receptor linked signal transduction
						synaptic transmission
						signal transduction
						cell-cell signaling
296.	HUMAN|ENSEMBL=ENSG00000206441|UniProtKB=P30455	HLA-A	HLA class I histocompatibility antigen, A-36 alpha chain	P30455	receptor activity	B cell mediated immunity	immunoglobulin receptor superfamily
			HLA-A			antigen processing and presentation
						cellular defense response
297.	HUMAN|ENSEMBL=ENSG00000108622|UniProtKB=P13598	ICAM2	Intercellular adhesion molecule 2	P13598	receptor binding	B cell mediated immunity	signaling molecule
			ICAM2			signal transduction
						cell-cell adhesion
						signal transduction
						cell-cell adhesion
						response to stimulus
298.	HUMAN|ENSEMBL=ENSG00000163453|UniProtKB=Q16270	IGFBP7	Insulin-like growth factor-binding protein 7	Q16270	-	-	-
			IGFBP7
299.	HUMAN|ENSEMBL=ENSG00000185291|UniProtKB=P26951	IL3RA	Interleukin-3 receptor subunit alpha	P26951	cytokine receptor activity	B cell mediated immunity	signaling molecule
			IL3RA		receptor binding	negative regulation of apoptosis
						cell surface receptor linked signal transduction
						intracellular signaling cascade
						cell-cell signaling
						signal transduction
						cell-cell signaling
						ectoderm development
						mesoderm development
						nervous system development
						hemopoiesis
						response to stimulus
300.	HUMAN|ENSEMBL=ENSG00000161638|UniProtKB=P08648	ITGA5	Integrin alpha-5 light chain	P08648	-	cell adhesion	cell adhesion molecule
			ITGA5			cell adhesion
301.	HUMAN|ENSEMBL=ENSG00000091409|UniProtKB=P23229	ITGA6	Integrin alpha-6 light chain	P23229	-	cell adhesion	cell adhesion molecule
			ITGA6			cell adhesion
302.	HUMAN|ENSEMBL=ENSG00000167613|UniProtKB=Q6GTX8	LAIR1	Leukocyte-associated immunoglobulin-like receptor 1	Q6GTX8	receptor activity	natural killer cell activation	immunoglobulin receptor superfamily
			LAIR1			cell surface receptor linked signal transduction
						cell-cell signaling
						signal transduction
						cell-cell signaling
						response to stimulus
303.	HUMAN|ENSEMBL=ENSG00000003056|UniProtKB=P20645	M6PR	Cation-dependent mannose-6-phosphate receptor	P20645	receptor activity	signal transduction	receptor
			M6PR			signal transduction
304.	HUMAN|ENSEMBL=ENSG00000186868|UniProtKB=P10636	MAPT	Microtubule-associated protein tau	P10636	structural constituent of cytoskeleton	apoptosis	non-motor microtubule binding protein
			MAPT		cytoskeletal protein binding	cellular component morphogenesis
						cellular component morphogenesis
[truncated: 2,257 more rows]
