# Supplementary material for: Identification of Novel Tumor-Associated Cell Surface Sialoglycoproteins in Human Glioblastoma Tumors Using Quantitative Proteomics
Source: PLoS One. 2014 Oct 31;9(10):e110316. doi: 10.1371/journal.pone.0110316 (PMC4216004; doi:10.1371/journal.pone.0110316)
Supplement: Table S3 — Top 65 cell surface sialoglycoproteins overexpressed in GBM patient tumor cells. (XLSX) [file pone.0110316.s004.xlsx]

## Sheet: Table S3
Table S3. Top 65 cell surface sialoglycoproteins overexpressed in GBM patient tumor cells. Sialoglycoproteins overexpressed (Log2 effect size > 3) in primary cultures derived from GBM patient tumors (SIDs, n = 4 patients) compared to human fetal and adult astrocytes and human NPCs. Displayed columns include the HUGO ID, gene onthology (GO terms), glycosylation status (annotated by UniProtKB), sig…
HUGO-ID	GO onthology	Carbo_N-linked	Predicted signal peptide	Predicted TM helices	Function	Subcellular location	Log2 protein intensity in NPCs	Log2 protein intensity in fetal astrocytes	Log2 protein intensity in adult astrocytes	Log2 protein intensity in SID238	Log2 protein intensity in SID233	Log2 protein intensity in SID227	Log2 protein intensity in SID186	Median Log2 protein intensity in SIDs	mediane protein intensity (linear scale)	Detection in the indicated number of tumours	Effect Size Tumors/astrocytes (Log2 scale)	p-value	Effect Size Tumors/NPCs (Log2 scale)	p-value	Protein name	CD number
SLC1A3	GO:0001504 [neurotransmitter uptake] GO:0005313 [L-glutamate transmembrane transporter activity] GO:0005314 [high-affinity glutamate transmembrane transporter activity] GO:0005515 [protein binding] GO:0005624 [membrane fraction] GO:0005743 [mitochondrial inner membrane] GO:0005886 [plasma membrane] GO:0006536 [glutamate metabolic process] GO:0006537 [glutamate biosynthetic process] GO:0006811 [io…	No	No	10	transporter	plasma membrane	ND	11.08	10.75	19.77	16.84	18.02	15.99	17.43	176585	4	7.83684	4.22905e-17	18.2241	0.000948506	solute carrier family 1 (glial high affinity glutamate transporter), member 3
ABCA8	GO:0000166 [nucleotide binding] GO:0005524 [ATP binding] GO:0005886 [plasma membrane] GO:0006810 [transport] GO:0016021 [integral to membrane] GO:0016887 [ATPase activity] GO:0017111 [nucleoside-triphosphatase activity]	yes	Yes	9	transporter	plasma membrane	ND	ND	12.55	ND	23.39	ND	ND	6.64	99.7331	1	2.11038	0.0869994	12.0446	0.00167091	ATP-binding cassette, sub-family A (ABC1), member 8
ABCB1	GO:0000086 [G2/M transition of mitotic cell cycle] GO:0000139 [Golgi membrane] GO:0000166 [nucleotide binding] GO:0005215 [transporter activity] GO:0005515 [protein binding] GO:0005524 [ATP binding] GO:0005624 [membrane fraction] GO:0006810 [transport] GO:0008559 [xenobiotic-transporting ATPase activity] GO:0009986 [cell surface] GO:0016020 [membrane] GO:0016021 [integral to membrane] GO:0016324 …	yes	No	9	transporter	plasma membrane	8.56	10.6	12.74	12.67	13.07	13.76	12.79	12.93	7804.01	4	0.890171	0.0631522	-3.02508	0.00065012	ATP-binding cassette, sub-family B (MDR/TAP), member 1	CD243
PTPRZ1	GO:0004725 [protein tyrosine phosphatase activity] GO:0005001 [transmembrane receptor protein tyrosine phosphatase activity] GO:0005515 [protein binding] GO:0005578 [proteinaceous extracellular matrix] GO:0005887 [integral to plasma membrane] GO:0006470 [protein dephosphorylation] GO:0007409 [axonogenesis] GO:0007417 [central nervous system development] GO:0008330 [protein tyrosine/threonine phos…	yes	Yes	1	phosphatase	plasma membrane	7.54	11.74	12.51	16.04	23.66	19.9	17.91	18.905	490876	4	7.67825	2.95096e-10	5.50488	3.35822e-05	protein tyrosine phosphatase, receptor-type, Z polypeptide 1
ABCB8	GO:0000166 [nucleotide binding] GO:0005215 [transporter activity] GO:0005524 [ATP binding] GO:0005624 [membrane fraction] GO:0005739 [mitochondrion] GO:0005740 [mitochondrial envelope] GO:0005743 [mitochondrial inner membrane] GO:0006810 [transport] GO:0016020 [membrane] GO:0016021 [integral to membrane] GO:0016887 [ATPase activity] GO:0017111 [nucleoside-triphosphatase activity] GO:0055085 [tran…	yes	Yes	7	transporter	Integral to membrane	11.78	9.29	10.56	10.55	12.49	20.08	13.32	12.905	7669.94	4	2.43763	0.0182023	-2.6818	0.0214707	ATP-binding cassette, sub-family B (MDR/TAP), member 8
ABCC1	GO:0000166 [nucleotide binding] GO:0005215 [transporter activity] GO:0005324 [long-chain fatty acid transporter activity] GO:0005524 [ATP binding] GO:0005624 [membrane fraction] GO:0005634 [nucleus] GO:0005737 [cytoplasm] GO:0005794 [Golgi apparatus] GO:0005886 [plasma membrane] GO:0005887 [integral to plasma membrane] GO:0006200 [ATP catabolic process] GO:0006692 [prostanoid metabolic process] G…	yes	Yes	17	transporter	plasma membrane	8.29	15.88	17.9	16.41	15.08	16.01	19.41	16.21	75804.7	4	-0.410531	0.254157	13.942	8.04754e-06	ATP-binding cassette, sub-family C (CFTR/MRP), member 1
EPDR1	GO:0005509 [calcium ion binding] GO:0005576 [extracellular region] GO:0005764 [lysosome] GO:0007160 [cell-matrix adhesion]	yes	Yes	1	other	Extracellular	ND	ND	ND	15.64	12.38	12.96	18.41	14.3	20171.1	4	6.62944	8.55772e-05	12.3456	0.00321947	ependymin related protein 1 (zebrafish)
ABCC3	GO:0000166 [nucleotide binding] GO:0005215 [transporter activity] GO:0005524 [ATP binding] GO:0005624 [membrane fraction] GO:0005886 [plasma membrane] GO:0005887 [integral to plasma membrane] GO:0006810 [transport] GO:0008206 [bile acid metabolic process] GO:0008514 [organic anion transmembrane transporter activity] GO:0015711 [organic anion transport] GO:0015721 [bile acid and bile salt transpor…	yes	No	9	transporter	plasma membrane	7.44	10.18	11.93	16.07	13.6	13.65	18.36	14.86	29737.6	4	0.22963	0.575224	11.4829	2.42266e-13	ATP-binding cassette, sub-family C (CFTR/MRP), member 3
ABCC4	GO:0000166 [nucleotide binding] GO:0002576 [platelet degranulation] GO:0005254 [chloride channel activity] GO:0005524 [ATP binding] GO:0005624 [membrane fraction] GO:0005886 [plasma membrane] GO:0006811 [ion transport] GO:0007596 [blood coagulation] GO:0008150 [biological_process] GO:0016021 [integral to membrane] GO:0016887 [ATPase activity] GO:0017111 [nucleoside-triphosphatase activity] GO:003…	yes	No	9	transporter	plasma membrane	7.95	11.59	12	11.49	12.06	11.97	12.87	12.015	4138.81	4	-0.00265192	0.992336	11.6669	2.90272e-11	ATP-binding cassette, sub-family C (CFTR/MRP), member 4
ABCC5	GO:0000166 [nucleotide binding] GO:0005524 [ATP binding] GO:0005624 [membrane fraction] GO:0005887 [integral to plasma membrane] GO:0006810 [transport] GO:0008514 [organic anion transmembrane transporter activity] GO:0015711 [organic anion transport] GO:0016020 [membrane] GO:0016887 [ATPase activity] GO:0017111 [nucleoside-triphosphatase activity] GO:0032496 [response to lipopolysaccharide] GO:00…	yes	No	13	transporter	plasma membrane	ND	12.3	15.34	14.77	14.39	15.11	13.89	14.58	24491.6	4	-0.661107	0.129831	6.05969	0.000690553	ATP-binding cassette, sub-family C (CFTR/MRP), member 5
ABCD3	GO:0000166 [nucleotide binding] GO:0005515 [protein binding] GO:0005524 [ATP binding] GO:0005739 [mitochondrion] GO:0005743 [mitochondrial inner membrane] GO:0005777 [peroxisome] GO:0005778 [peroxisomal membrane] GO:0005779 [integral to peroxisomal membrane] GO:0005829 [cytosol] GO:0006810 [transport] GO:0007031 [peroxisome organization] GO:0015910 [peroxisomal long-chain fatty acid import] GO:00…	yes	Yes	5	transporter	Integral to membrane	ND	ND	11.95	8.04	10.97	19.37	12.02	11.495	2886.29	4	4.3948	0.000179993	11.2821	0.00163359	ATP-binding cassette, sub-family D (ALD), member 3
ABCG2	GO:0000166 [nucleotide binding] GO:0005215 [transporter activity] GO:0005515 [protein binding] GO:0005524 [ATP binding] GO:0005886 [plasma membrane] GO:0006810 [transport] GO:0006879 [cellular iron ion homeostasis] GO:0008559 [xenobiotic-transporting ATPase activity] GO:0015232 [heme transporter activity] GO:0015886 [heme transport] GO:0016021 [integral to membrane] GO:0016887 [ATPase activity] G…	yes	No	6	transporter	plasma membrane	ND	ND	ND	ND	8.41	8.56	ND	7.525	184.183	2	1.12106	0.0680629	3.31993	0.0971111	ATP-binding cassette, sub-family G (WHITE), member 2	CD338
ABHD12	GO:0016020 [membrane] GO:0016021 [integral to membrane] GO:0016787 [hydrolase activity] GO:0047372 [acylglycerol lipase activity]	yes	Yes	2	enzyme	Integral to membrane	8.56	ND	10.11	11.44	12.8	13.36	14.63	13.08	8659.09	4	2.98614	9.01294e-05	8.24777	0.000186755	abhydrolase domain containing 12
AGT	GO:0001543 [ovarian follicle rupture] GO:0001558 [regulation of cell growth] GO:0001568 [blood vessel development] GO:0001658 [branching involved in ureteric bud morphogenesis] GO:0001819 [positive regulation of cytokine production] GO:0001822 [kidney development] GO:0001974 [blood vessel remodeling] GO:0001991 [regulation of systemic arterial blood pressure by circulatory renin-angiotensin] GO:0…	yes	Yes	0	other	Extracellular	ND	ND	ND	7.56	14.82	22.38	8.42	11.62	3147.52	4	6.42408	2.53359e-05	12.1878	0.00111874	angiotensinogen (serpin peptidase inhibitor, clade A, member 8)
GPR56	GO:0004888 [transmembrane signaling receptor activity] GO:0004930 [G-protein coupled receptor activity] GO:0005886 [plasma membrane] GO:0007166 [cell surface receptor linked signaling pathway] GO:0007218 [neuropeptide signaling pathway] GO:0016020 [membrane] GO:0016021 [integral to membrane] GO:0005887 [integral to plasma membrane] GO:0007155 [cell adhesion] GO:0007186 [G-protein coupled receptor…	yes	Yes	7	G-protein coupled receptor	plasma membrane	7.72	11.82	10.65	15.74	23.57	22	20.06	21.03	2.14122e+06	4	6.21446	9.38598e-13	17.0352	0.00177006	G protein-coupled receptor 56
ACP2	GO:0001501 [skeletal system development] GO:0001784 [phosphotyrosine binding] GO:0003993 [acid phosphatase activity] GO:0004721 [phosphoprotein phosphatase activity] GO:0005764 [lysosome] GO:0005765 [lysosomal membrane] GO:0007040 [lysosome organization] GO:0010033 [response to organic substance] GO:0016020 [membrane] GO:0016021 [integral to membrane] GO:0016787 [hydrolase activity] GO:0019717 [s…	yes	Yes	1	phosphatase	Integral to membrane	13.89	14.18	13.98	19.26	19.73	16.01	21.62	19.495	738890	4	3.30491	1.57647e-08	3.57215	0.000983932	acid phosphatase 2, lysosomal
CRYAB	GO:0001666 [response to hypoxia] GO:0002088 [lens development in camera-type eye] GO:0005212 [structural constituent of eye lens] GO:0005515 [protein binding] GO:0005625 [soluble fraction] GO:0005626 [insoluble fraction] GO:0005634 [nucleus] GO:0005737 [cytoplasm] GO:0005739 [mitochondrion] GO:0005794 [Golgi apparatus] GO:0005829 [cytosol] GO:0005886 [plasma membrane] GO:0006006 [glucose metaboli…	yes	No	1	other	plasma membrane	ND	10.46	10.52	10.56	10.71	23.64	10.88	10.795	1776.72	4	6.15536	8.41966e-05	14.7772	0.00762513	crystallin, alpha B
ANGPTL2	GO:0005102 [receptor binding] GO:0005576 [extracellular region] GO:0005615 [extracellular space] GO:0007165 [signal transduction] GO:0007275 [multicellular organismal development]	yes	Yes	0	other	Extracellular	ND	ND	ND	15.16	9.47	15.89	12.42	13.79	14164.6	4	5.83576	0.00027882	11.6485	0.00477816	angiopoietin-like 2
CLU	GO:0001836 [release of cytochrome c from mitochondria] GO:0002576 [platelet degranulation] GO:0005515 [protein binding] GO:0005576 [extracellular region] GO:0005615 [extracellular space] GO:0005634 [nucleus] GO:0005737 [cytoplasm] GO:0005739 [mitochondrion] GO:0005783 [endoplasmic reticulum] GO:0005792 [microsome] GO:0005829 [cytosol] GO:0006629 [lipid metabolic process] GO:0006916 [anti-apoptosi…	yes	Yes	0	other	Extracellular	9.21	15.54	18.47	22.65	24.85	25.58	23.97	24.41	2.22916e+07	4	5.71009	1.00486e-18	19.6867	0.00942666	clusterin
ADAM15	GO:0001525 [angiogenesis] GO:0001669 [acrosomal vesicle] GO:0004222 [metalloendopeptidase activity] GO:0005515 [protein binding] GO:0005912 [adherens junction] GO:0006508 [proteolysis] GO:0007155 [cell adhesion] GO:0007160 [cell-matrix adhesion] GO:0008233 [peptidase activity] GO:0008237 [metallopeptidase activity] GO:0008270 [zinc ion binding] GO:0012505 [endomembrane system] GO:0016020 [membran…	yes	Yes	1	peptidase	Integral to membrane	9.47	12.4	14.87	16.89	14.24	14.52	15.26	14.89	30362.4	4	0.237881	0.557824	0.987217	0.263431	ADAM metallopeptidase domain 15
ADAM17	GO:0001666 [response to hypoxia] GO:0001934 [positive regulation of protein phosphorylation] GO:0002446 [neutrophil mediated immunity] GO:0002467 [germinal center formation] GO:0002690 [positive regulation of leukocyte chemotaxis] GO:0004222 [metalloendopeptidase activity] GO:0005138 [interleukin-6 receptor binding] GO:0005178 [integrin binding] GO:0005515 [protein binding] GO:0005737 [cytoplasm]…	yes	Yes	1	peptidase	plasma membrane	14.73	17.96	16.62	18.42	20.68	22.32	17.46	19.55	767603	4	0.0680939	0.83914	11.3447	2.45652e-10	ADAM metallopeptidase domain 17	CD156b
ADAM22	GO:0004222 [metalloendopeptidase activity] GO:0004872 [receptor activity] GO:0005178 [integrin binding] GO:0005515 [protein binding] GO:0006508 [proteolysis] GO:0007162 [negative regulation of cell adhesion] GO:0007417 [central nervous system development] GO:0008270 [zinc ion binding] GO:0008344 [adult locomotory behavior] GO:0014037 [Schwann cell differentiation] GO:0016020 [membrane] GO:0016021…	yes	Yes	1	peptidase	Integral to membrane	ND	ND	ND	7.89	7.85	ND	ND	7.245	151.692	2	0.471327	0.132355	2.46914	0.118646	ADAM metallopeptidase domain 22
EXTL2	GO:0001888 [glucuronyl-galactosyl-proteoglycan 4-alpha-N-acetylglucosaminyltransferase activity] GO:0005576 [extracellular region] GO:0005783 [endoplasmic reticulum] GO:0006044 [N-acetylglucosamine metabolic process] GO:0016020 [membrane] GO:0016021 [integral to membrane] GO:0019276 [UDP-N-acetylgalactosamine metabolic process] GO:0031227 [intrinsic to endoplasmic reticulum membrane] GO:0046872 […	yes	Yes	0	enzyme	Extracellular	ND	8.35	ND	16.4	18.8	12.76	10.52	14.58	24491.6	4	5.40937	2.91925e-06	11.7459	0.000223733	exostoses (multiple)-like 2
ADAMTS1	GO:0001542 [ovulation from ovarian follicle] GO:0001822 [kidney development] GO:0004222 [metalloendopeptidase activity] GO:0005515 [protein binding] GO:0005576 [extracellular region] GO:0005604 [basement membrane] GO:0006508 [proteolysis] GO:0007229 [integrin-mediated signaling pathway] GO:0008201 [heparin binding] GO:0008233 [peptidase activity] GO:0008237 [metallopeptidase activity] GO:0008270 …	yes	Yes	1	peptidase	Extracellular	13.34	9.03	11.08	8.76	13.03	12.89	8.53	10.825	1814.05	4	-0.694701	0.202019	-0.999344	0.183651	ADAM metallopeptidase with thrombospondin type 1 motif, 1
QSOX2	GO:0005576 [extracellular region] GO:0005634 [nucleus] GO:0005886 [plasma membrane] GO:0016021 [integral to membrane] GO:0016491 [oxidoreductase activity] GO:0016972 [thiol oxidase activity] GO:0031965 [nuclear membrane] GO:0045454 [cell redox homeostasis]	yes	No	1	enzyme	plasma membrane	9.29	13.46	15.09	20.04	21.8	18.26	19.41	19.725	866596	4	4.90283	1.00829e-09	14.9827	5.45219e-09	quiescin Q6 sulfhydryl oxidase 2
NTRK2	GO:0000166 [nucleotide binding] GO:0004672 [protein kinase activity] GO:0004674 [protein serine/threonine kinase activity] GO:0004713 [protein tyrosine kinase activity] GO:0004714 [transmembrane receptor protein tyrosine kinase activity] GO:0005030 [neurotrophin receptor activity] GO:0005515 [protein binding] GO:0005524 [ATP binding] GO:0005887 [integral to plasma membrane] GO:0006468 [protein ph…	yes	Yes	1	kinase	plasma membrane	13.99	11.43	16.69	12.6	11.59	26.85	12.01	12.305	5060.27	4	4.76303	0.000112988	-1.81434	0.21756	neurotrophic tyrosine kinase, receptor, type 2
UCHL1	GO:0004197 [cysteine-type endopeptidase activity] GO:0004221 [ubiquitin thiolesterase activity] GO:0005515 [protein binding] GO:0005622 [intracellular] GO:0005634 [nucleus] GO:0005737 [cytoplasm] GO:0005829 [cytosol] GO:0005886 [plasma membrane] GO:0006511 [ubiquitin-dependent protein catabolic process] GO:0006950 [response to stress] GO:0007409 [axonogenesis] GO:0007412 [axon target recognition]…	No	No	0	peptidase	plasma membrane	ND	9.73	10.89	15.69	14.78	18.56	15.76	15.725	54162.2	4	4.75098	2.81303e-12	16.3987	0.00028118	ubiquitin carboxyl-terminal esterase L1 (ubiquitin thiolesterase)
COL17A1	GO:0005515 [protein binding] GO:0005576 [extracellular region] GO:0005581 [collagen] GO:0005604 [basement membrane] GO:0005886 [plasma membrane] GO:0005887 [integral to plasma membrane] GO:0005911 [cell-cell junction] GO:0007160 [cell-matrix adhesion] GO:0008544 [epidermis development] GO:0030056 [hemidesmosome] GO:0031581 [hemidesmosome assembly] GO:0034329 [cell junction assembly]	yes	No	1	other	plasma membrane	17.46	ND	14.02	13.39	17.9	23.32	10.06	15.645	51240.6	4	4.68558	0.00352213	-3.21504	0.000312505	collagen, type XVII, alpha 1
ADCY9	GO:0000166 [nucleotide binding] GO:0003924 [GTPase activity] GO:0004016 [adenylate cyclase activity] GO:0005524 [ATP binding] GO:0005886 [plasma membrane] GO:0005887 [integral to plasma membrane] GO:0006112 [energy reserve metabolic process] GO:0006171 [cAMP biosynthetic process] GO:0006184 [GTP catabolic process] GO:0006833 [water transport] GO:0007165 [signal transduction] GO:0007189 [activatio…	yes	No	12	enzyme	plasma membrane	ND	ND	10.12	9.86	11.61	9.78	11.42	10.64	1595.73	4	0.188454	0.67692	5.18337	0.00520847	adenylate cyclase 9
IL1RAP	GO:0004871 [signal transducer activity] GO:0004888 [transmembrane signaling receptor activity] GO:0004908 [interleukin-1 receptor activity] GO:0005515 [protein binding] GO:0005576 [extracellular region] GO:0005886 [plasma membrane] GO:0005887 [integral to plasma membrane] GO:0006461 [protein complex assembly] GO:0006954 [inflammatory response] GO:0006955 [immune response] GO:0007165 [signal trans…	yes	Yes	1	transmembrane receptor	plasma membrane	7.55	11.16	9.91	15.61	19	13.63	18.75	17.18	148489	4	4.67091	2.18464e-09	13.2583	3.64314e-08	interleukin 1 receptor accessory protein
AGRN	GO:0005200 [structural constituent of cytoskeleton] GO:0005509 [calcium ion binding] GO:0005515 [protein binding] GO:0005576 [extracellular region] GO:0005604 [basement membrane] GO:0005605 [basal lamina] GO:0005615 [extracellular space] GO:0007009 [plasma membrane organization] GO:0007165 [signal transduction] GO:0007213 [muscarinic acetylcholine receptor signaling pathway] GO:0007268 [synaptic …	yes	Yes	0	other	plasma membrane	9.49	16.24	14.22	16.11	12.89	15.5	16.37	15.805	57250.5	4	0.641803	0.248368	1.48118	0.361201	agrin
NCAM1	GO:0005515 [protein binding] GO:0007155 [cell adhesion] GO:0016020 [membrane] GO:0000139 [Golgi membrane] GO:0005576 [extracellular region] GO:0005886 [plasma membrane] GO:0007411 [axon guidance] GO:0009986 [cell surface] GO:0016021 [integral to membrane] GO:0019221 [cytokine-mediated signaling pathway] GO:0031225 [anchored to membrane] GO:0060333 [interferon-gamma-mediated signaling pathway]	yes	Yes	1	cell adhesion	plasma membrane	10.81	11.79	12.79	19.58	20.71	17.24	19.32	19.45	716199	4	4.66264	1.0532e-08	1.28785	0.272523	neural cell adhesion molecule 1	CD56
AHSG	GO:0001501 [skeletal system development] GO:0001503 [ossification] GO:0004869 [cysteine-type endopeptidase inhibitor activity] GO:0005515 [protein binding] GO:0005576 [extracellular region] GO:0005615 [extracellular space] GO:0006907 [pinocytosis] GO:0006953 [acute-phase response] GO:0008584 [male gonad development] GO:0019210 [kinase inhibitor activity] GO:0021987 [cerebral cortex development] G…	yes	Yes	1	other	Extracellular	14.43	14.74	9.5	8.86	14.56	8.81	11.43	10.145	1132.27	4	-1.25567	0.0522049	-1.02773	0.230464	alpha-2-HS-glycoprotein
TM7SF3	GO:0005886 [plasma membrane] GO:0016021 [integral to membrane]	yes	Yes	5	other	plasma membrane	ND	ND	11.75	9.79	13.28	9.89	12.75	11.32	2556.58	4	4.65152	0.0044295	11.9889	0.0112492	transmembrane 7 superfamily member 3
LGALS3BP	GO:0005044 [scavenger receptor activity] GO:0005515 [protein binding] GO:0005576 [extracellular region] GO:0005578 [proteinaceous extracellular matrix] GO:0005615 [extracellular space] GO:0006968 [cellular defense response] GO:0007155 [cell adhesion] GO:0007165 [signal transduction] GO:0016020 [membrane] GO:0031012 [extracellular matrix]	yes	Yes	0	transmembrane receptor	Extracellular	9.9	12.3	13.77	19.32	19.37	16.52	20.25	19.345	665925	4	4.4733	5.37476e-22	16.718	1.42017e-05	lectin, galactoside-binding, soluble, 3 binding protein
ALB	GO:0002576 [platelet degranulation] GO:0003677 [DNA binding] GO:0005504 [fatty acid binding] GO:0005507 [copper ion binding] GO:0005515 [protein binding] GO:0005576 [extracellular region] GO:0005604 [basement membrane] GO:0005615 [extracellular space] GO:0005737 [cytoplasm] GO:0006629 [lipid metabolic process] GO:0006810 [transport] GO:0006950 [response to stress] GO:0007584 [response to nutrient…	yes	Yes	0	transporter	Extracellular	12.56	14.96	16.76	18	17.76	16.13	16.91	17.335	165331	4	-0.199462	0.701201	-0.111532	0.894485	albumin
ALCAM	GO:0005102 [receptor binding] GO:0005515 [protein binding] GO:0007155 [cell adhesion] GO:0007165 [signal transduction] GO:0007411 [axon guidance] GO:0008045 [motor axon guidance] GO:0009897 [external side of plasma membrane] GO:0016020 [membrane] GO:0016021 [integral to membrane] GO:0030424 [axon] GO:0043025 [neuronal cell body]	yes	Yes	1	cell adhesion	plasma membrane	8.74	17.22	17.04	15.37	17.12	17.05	14.36	16.21	75804.7	4	-0.439696	0.431733	-1.62746	0.160755	activated leukocyte cell adhesion molecule	CD166
NRCAM	GO:0005515 [protein binding] GO:0005886 [plasma membrane] GO:0007411 [axon guidance] GO:0007417 [central nervous system development] GO:0008104 [protein localization] GO:0016337 [cell-cell adhesion] GO:0019227 [neuronal action potential propagation] GO:0030424 [axon] GO:0045202 [synapse] GO:0001525 [angiogenesis] GO:0001764 [neuron migration] GO:0005887 [integral to plasma membrane] GO:0007409 [a…	yes	Yes	1	cell adhesion	plasma membrane	8.99	10.33	9.41	16.38	15.09	15.61	20.02	15.995	65309.3	4	4.45129	6.52135e-09	-0.0787676	0.94019	neuronal cell adhesion molecule
ALPL	GO:0001501 [skeletal system development] GO:0003824 [catalytic activity] GO:0004035 [alkaline phosphatase activity] GO:0005615 [extracellular space] GO:0005737 [cytoplasm] GO:0005886 [plasma membrane] GO:0008152 [metabolic process] GO:0016021 [integral to membrane] GO:0016311 [dephosphorylation] GO:0016787 [hydrolase activity] GO:0016791 [phosphatase activity] GO:0031214 [biomineral tissue develo…	yes	Yes	1	phosphatase	plasma membrane	10.08	12.53	18.51	14.55	15.27	15.14	15.47	15.205	37771.2	4	0.0395201	0.902931	2.33394	3.69579e-07	alkaline phosphatase, liver/bone/kidney
AMIGO2	GO:0005515 [protein binding] GO:0005634 [nucleus] GO:0005886 [plasma membrane] GO:0006916 [anti-apoptosis] GO:0007155 [cell adhesion] GO:0007156 [homophilic cell adhesion] GO:0007157 [heterophilic cell-cell adhesion] GO:0016021 [integral to membrane] GO:0043069 [negative regulation of programmed cell death] GO:0016787 [hydrolase activity]	yes	Yes	1	cell adhesion	plasma membrane	ND	18.61	11.57	13.81	14.03	12.57	24.7	13.92	15500.2	4	1.41303	0.129006	12.5103	0.000254517	adhesion molecule with Ig-like domain 2
SLC4A4	GO:0005452 [inorganic anion exchanger activity] GO:0006820 [anion transport] GO:0016020 [membrane] GO:0005215 [transporter activity] GO:0005515 [protein binding] GO:0005886 [plasma membrane] GO:0005887 [integral to plasma membrane] GO:0006810 [transport] GO:0006811 [ion transport] GO:0006814 [sodium ion transport] GO:0008509 [anion transmembrane transporter activity] GO:0015293 [symporter activit…	yes	No	11	transporter	plasma membrane	8.61	13.7	12.21	18.54	21.76	18.62	17.66	18.58	391866	4	4.35973	1.99026e-08	16.6871	7.99118e-06	solute carrier family 4, sodium bicarbonate cotransporter, member 4
MAPT	GO:0000226 [microtubule cytoskeleton organization] GO:0005200 [structural constituent of cytoskeleton] GO:0005515 [protein binding] GO:0005737 [cytoplasm] GO:0005829 [cytosol] GO:0005856 [cytoskeleton] GO:0005874 [microtubule] GO:0005875 [microtubule associated complex] GO:0005886 [plasma membrane] GO:0006915 [apoptosis] GO:0006921 [cellular component disassembly involved in apoptosis] GO:0007026…	yes	No	0	other	plasma membrane	14.28	ND	ND	8.11	8.81	12.74	8.41	8.61	390.722	4	4.32362	0.00118931	-4.11646	1.71297e-07	microtubule-associated protein tau
ANGPTL4	GO:0001666 [response to hypoxia] GO:0004857 [enzyme inhibitor activity] GO:0005102 [receptor binding] GO:0005515 [protein binding] GO:0005576 [extracellular region] GO:0005578 [proteinaceous extracellular matrix] GO:0005615 [extracellular space] GO:0007165 [signal transduction] GO:0007275 [multicellular organismal development] GO:0030154 [cell differentiation] GO:0043066 [negative regulation of a…	yes	Yes	0	other	Extracellular	ND	14.39	15.44	14.47	10.49	15.8	20.97	15.135	35982.3	4	0.650708	0.234856	12.617	6.14633e-06	angiopoietin-like 4
ANO5	GO:0005216 [ion channel activity] GO:0005254 [chloride channel activity] GO:0005783 [endoplasmic reticulum] GO:0005789 [endoplasmic reticulum membrane] GO:0006811 [ion transport] GO:0016020 [membrane] GO:0016021 [integral to membrane] GO:0034707 [chloride channel complex]	yes	No	9	other	Integral to membrane	13.32	14.61	15.06	14.44	17.88	14.86	14.83	14.845	29430	4	0.204992	0.703413	3.34734	0.0130537	anoctamin 5
HM13	GO:0004190 [aspartic-type endopeptidase activity] GO:0005515 [protein binding] GO:0005783 [endoplasmic reticulum] GO:0005789 [endoplasmic reticulum membrane] GO:0005886 [plasma membrane] GO:0008233 [peptidase activity] GO:0009986 [cell surface] GO:0016021 [integral to membrane] GO:0033619 [membrane protein proteolysis]	yes	No	9	peptidase	plasma membrane	8.31	10.88	12.51	15.16	16.11	21.69	17.62	16.865	119363	4	4.29483	5.72991e-06	1.22631	0.419147	histocompatibility (minor) 13
ANPEP	GO:0001525 [angiogenesis] GO:0004177 [aminopeptidase activity] GO:0004872 [receptor activity] GO:0005625 [soluble fraction] GO:0005737 [cytoplasm] GO:0005793 [endoplasmic reticulum-Golgi intermediate compartment] GO:0005829 [cytosol] GO:0005886 [plasma membrane] GO:0005887 [integral to plasma membrane] GO:0006508 [proteolysis] GO:0006725 [cellular aromatic compound metabolic process] GO:0007275 […	yes	Yes	1	peptidase	plasma membrane	9.22	15.03	21.51	20.49	15.66	16.07	20.95	18.28	318294	4	-0.771935	0.241853	2.08265	0.348071	alanyl (membrane) aminopeptidase	CD13
OLR1	GO:0004872 [receptor activity] GO:0005041 [low-density lipoprotein receptor activity] GO:0005488 [binding] GO:0005529 [sugar binding] GO:0005576 [extracellular region] GO:0005624 [membrane fraction] GO:0005886 [plasma membrane] GO:0005887 [integral to plasma membrane] GO:0006508 [proteolysis] GO:0006954 [inflammatory response] GO:0007155 [cell adhesion] GO:0007159 [leukocyte cell-cell adhesion] G…	yes	Yes	1	transmembrane receptor	plasma membrane	12.89	8.27	12.83	17.07	17.62	17.96	17.53	17.575	195255	4	4.25878	7.99377e-05	-0.194848	0.87631	oxidized low density lipoprotein (lectin-like) receptor 1
ANTXR2	GO:0004872 [receptor activity] GO:0005515 [protein binding] GO:0005576 [extracellular region] GO:0005783 [endoplasmic reticulum] GO:0005789 [endoplasmic reticulum membrane] GO:0005886 [plasma membrane] GO:0016021 [integral to membrane] GO:0046872 [metal ion binding]	yes	Yes	1	other	plasma membrane	10.99	17.01	21.95	17.31	12.52	14.98	19.66	16.145	72465.2	4	-0.919571	0.0766149	-0.328149	0.766505	anthrax toxin receptor 2
SORT1	GO:0001503 [ossification] GO:0004872 [receptor activity] GO:0005515 [protein binding] GO:0005634 [nucleus] GO:0005765 [lysosomal membrane] GO:0005768 [endosome] GO:0005769 [early endosome] GO:0005783 [endoplasmic reticulum] GO:0005789 [endoplasmic reticulum membrane] GO:0005792 [microsome] GO:0005794 [Golgi apparatus] GO:0005886 [plasma membrane] GO:0005905 [coated pit] GO:0006810 [transport] GO:…	yes	Yes	1	transporter	plasma membrane	8.19	11.08	11.08	14.49	15	14.15	15.08	14.745	27459.2	4	4.10641	3.10325e-07	15.0707	0.000463952	sortilin 1
SERPINI1	GO:0004867 [serine-type endopeptidase inhibitor activity] GO:0005576 [extracellular region] GO:0007417 [central nervous system development] GO:0007422 [peripheral nervous system development] GO:0010951 [negative regulation of endopeptidase activity] GO:0030155 [regulation of cell adhesion] GO:0030162 [regulation of proteolysis] GO:0030414 [peptidase inhibitor activity]	yes	Yes	0	other	Extracellular	ND	ND	11.37	18.28	13.82	13.99	17.22	15.605	49839.4	4	4.08955	0.00151993	11.0458	0.00280509	serpin peptidase inhibitor, clade I (neuroserpin), member 1
AKR1A1	GO:0005515 [protein binding] GO:0005829 [cytosol] GO:0006006 [glucose metabolic process] GO:0006081 [cellular aldehyde metabolic process] GO:0009055 [electron carrier activity] GO:0016324 [apical plasma membrane] GO:0016491 [oxidoreductase activity] GO:0019853 [L-ascorbic acid biosynthetic process] GO:0042840 [D-glucuronate catabolic process] GO:0046185 [aldehyde catabolic process] GO:0047939 [L-…	yes	No	0	enzyme	plasma membrane	8.43	7.18	12.29	14.89	14.47	17.73	15.2	15.045	33806.2	4	4.03573	1.0311e-10	13.1453	5.12042e-05	aldo-keto reductase family 1, member A1 (aldehyde reductase)
CD68	GO:0005624 [membrane fraction] GO:0005765 [lysosomal membrane] GO:0005768 [endosome] GO:0005886 [plasma membrane] GO:0010008 [endosome membrane] GO:0016021 [integral to membrane]	yes	Yes	1	other	plasma membrane	ND	11.59	11.85	11.81	22.37	16.36	23.66	19.365	675221	4	3.99283	0.000511205	12.6921	4.63458e-05	CD68 molecule	CD68
ARSF	GO:0004065 [arylsulfatase activity] GO:0005576 [extracellular region] GO:0016787 [hydrolase activity] GO:0046872 [metal ion binding]	yes	Yes	2	enzyme	Extracellular	25.57	22.83	18.95	21.84	22.05	19.06	18.53	20.45	1.4324e+06	4	-0.811033	0.126258	3.36743	0.0348844	arylsulfatase F
ASAH1	GO:0003824 [catalytic activity] GO:0005764 [lysosome] GO:0006629 [lipid metabolic process] GO:0006672 [ceramide metabolic process] GO:0016787 [hydrolase activity] GO:0017040 [ceramidase activity] GO:0010033 [response to organic substance] GO:0030324 [lung development]	yes	Yes	0	enzyme	Lysosome	9.79	9.49	10.21	10.94	11.7	11.86	18.01	11.78	3516.68	4	0.159547	0.713322	7.4447	0.000475378	N-acylsphingosine amidohydrolase (acid ceramidase) 1
ASPH	GO:0004597 [peptide-aspartate beta-dioxygenase activity] GO:0005198 [structural molecule activity] GO:0005488 [binding] GO:0005509 [calcium ion binding] GO:0005515 [protein binding] GO:0005783 [endoplasmic reticulum] GO:0005789 [endoplasmic reticulum membrane] GO:0006936 [muscle contraction] GO:0007389 [pattern specification process] GO:0008285 [negative regulation of cell proliferation] GO:00083…	yes	Yes	1	enzyme	Integral to membrane	8.7	14.21	19.72	19.15	12.45	19.23	23.25	19.19	598089	4	-0.541622	0.465942	13.5509	0.000471707	aspartate beta-hydroxylase
ATP13A1	GO:0000166 [nucleotide binding] GO:0003674 [molecular_function] GO:0005524 [ATP binding] GO:0005575 [cellular_component] GO:0006200 [ATP catabolic process] GO:0006754 [ATP biosynthetic process] GO:0006812 [cation transport] GO:0008150 [biological_process] GO:0016020 [membrane] GO:0016021 [integral to membrane] GO:0016787 [hydrolase activity] GO:0016887 [ATPase activity] GO:0046872 [metal ion bind…	yes	Yes	9	transporter	Integral to membrane	17.63	8.34	13.47	8.28	15.94	16.45	15.88	15.91	61572.6	4	2.23687	0.0260319	0.545495	0.596242	ATPase type 13A1
ATP1B1	GO:0001666 [response to hypoxia] GO:0005515 [protein binding] GO:0005886 [plasma membrane] GO:0005901 [caveola] GO:0006754 [ATP biosynthetic process] GO:0006810 [transport] GO:0006811 [ion transport] GO:0006813 [potassium ion transport] GO:0006814 [sodium ion transport] GO:0007596 [blood coagulation] GO:0016020 [membrane] GO:0016021 [integral to membrane] GO:0016323 [basolateral plasma membrane] …	yes	Yes	1	transporter	plasma membrane	10.35	15.71	13.33	17.7	16.68	18.17	18.81	17.935	250595	4	0.915354	0.0511242	1.23611	0.359323	ATPase, Na+/K+ transporting, beta 1 polypeptide
AKT2	GO:0000166 [nucleotide binding] GO:0001934 [positive regulation of protein phosphorylation] GO:0004672 [protein kinase activity] GO:0004674 [protein serine/threonine kinase activity] GO:0004713 [protein tyrosine kinase activity] GO:0005080 [protein kinase C binding] GO:0005515 [protein binding] GO:0005524 [ATP binding] GO:0005625 [soluble fraction] GO:0005634 [nucleus] GO:0005654 [nucleoplasm] GO…	No	No	0	kinase	plasma membrane	ND	ND	ND	10.07	8.2	11.2	11.63	10.635	1590.21	4	3.96947	0.0015135	10.0673	0.00362092	v-akt murine thymoma viral oncogene homolog 2
SLC2A13	GO:0005886 [plasma membrane] GO:0016020 [membrane] GO:0016021 [integral to membrane] GO:0022891 [substrate-specific transmembrane transporter activity] GO:0055085 [transmembrane transport]	yes	No	12	transporter	plasma membrane	ND	ND	ND	7.59	12.37	18.66	10.9	11.635	3180.42	4	3.93875	0.000124362	9.41481	0.00158637	solute carrier family 2 (facilitated glucose transporter), member 13
ATP7A	GO:0000166 [nucleotide binding] GO:0000299 [integral to membrane of membrane fraction] GO:0001568 [blood vessel development] GO:0001701 [in utero embryonic development] GO:0001836 [release of cytochrome c from mitochondria] GO:0001974 [blood vessel remodeling] GO:0002082 [regulation of oxidative phosphorylation] GO:0004008 [copper-exporting ATPase activity] GO:0005375 [copper ion transmembrane tr…	yes	No	8	transporter	plasma membrane	11.64	12.63	12.57	11.65	11.71	12.73	13.23	12.22	4770.75	4	0.132593	0.811093	-1.18479	0.057025	ATPase, Cu++ transporting, alpha polypeptide
ATRN	GO:0005488 [binding] GO:0005515 [protein binding] GO:0004872 [receptor activity] GO:0005529 [sugar binding] GO:0005576 [extracellular region] GO:0005615 [extracellular space] GO:0005737 [cytoplasm] GO:0005886 [plasma membrane] GO:0005887 [integral to plasma membrane] GO:0006954 [inflammatory response] GO:0006979 [response to oxidative stress] GO:0040014 [regulation of multicellular organism growt…	yes	Yes	2	transmembrane receptor	plasma membrane	13.4	16.72	16.65	20.47	20.88	20.52	20.47	20.495	1.47778e+06	4	0.42127	0.421463	1.03254	0.176559	attractin
CLN3	GO:0000046 [autophagic vacuole fusion] GO:0000139 [Golgi membrane] GO:0001508 [regulation of action potential] GO:0001575 [globoside metabolic process] GO:0005515 [protein binding] GO:0005624 [membrane fraction] GO:0005634 [nucleus] GO:0005737 [cytoplasm] GO:0005739 [mitochondrion] GO:0005764 [lysosome] GO:0005765 [lysosomal membrane] GO:0005769 [early endosome] GO:0005770 [late endosome] GO:0005…	yes	No	11	other	plasma membrane	ND	ND	10.49	14.15	13.07	13.97	15.33	14.06	17079.8	4	3.91542	7.21115e-05	13.1258	0.000579282	ceroid-lipofuscinosis, neuronal 3
B2M	GO:0000139 [Golgi membrane] GO:0002474 [antigen processing and presentation of peptide antigen via MHC class I] GO:0005515 [protein binding] GO:0005576 [extracellular region] GO:0005615 [extracellular space] GO:0005788 [endoplasmic reticulum lumen] GO:0005886 [plasma membrane] GO:0012507 [ER to Golgi transport vesicle membrane] GO:0016032 [viral reproduction] GO:0019221 [cytokine-mediated signali…	yes	Yes	0	transmembrane receptor	plasma membrane	24.42	ND	ND	ND	ND	9.17	9.03	7.835	228.334	2	0.748897	0.130237	-7.71078	9.61573e-07	beta-2-microglobulin
B3GALNT1	GO:0000139 [Golgi membrane] GO:0005794 [Golgi apparatus] GO:0006486 [protein glycosylation] GO:0008378 [galactosyltransferase activity] GO:0009312 [oligosaccharide biosynthetic process] GO:0016020 [membrane] GO:0016021 [integral to membrane] GO:0047273 [galactosylgalactosylglucosylceramide beta-D-acetylgalactosaminyltransferase activity]	yes	Yes	0	enzyme	Integral to membrane	ND	9.58	11.59	19.42	14.45	11.85	16.98	15.715	53788.1	4	2.29797	4.17914e-05	8.15628	6.71317e-06	beta-1,3-N-acetylgalactosaminyltransferase 1 (globoside blood group)
B3GALT6	GO:0005794 [Golgi apparatus] GO:0005797 [Golgi medial cisterna] GO:0006024 [glycosaminoglycan biosynthetic process] GO:0006486 [protein glycosylation] GO:0016020 [membrane] GO:0016021 [integral to membrane] GO:0032580 [Golgi cisterna membrane] GO:0035250 [UDP-galactosyltransferase activity] GO:0047220 [galactosylxylosylprotein 3-beta-galactosyltransferase activity]	yes	Yes	0	enzyme	Integral to membrane	11.62	14.44	14.4	14.8	15.94	15.6	15.17	15.385	42790.4	4	0.405882	0.440535	-3.05364	0.0011288	UDP-Gal:betaGal beta 1,3-galactosyltransferase polypeptide 6
B3GAT3	GO:0000139 [Golgi membrane] GO:0005794 [Golgi apparatus] GO:0006024 [glycosaminoglycan biosynthetic process] GO:0015018 [galactosylgalactosylxylosylprotein 3-beta-glucuronosyltransferase activity] GO:0016020 [membrane] GO:0016021 [integral to membrane] GO:0016740 [transferase activity] GO:0030145 [manganese ion binding] GO:0046872 [metal ion binding]	yes	Yes	0	enzyme	Integral to membrane	10.41	12.76	12.78	20.51	22.74	17.07	23.48	21.625	3.23425e+06	4	3.28591	4.78397e-09	0.205728	0.782022	beta-1,3-glucuronyltransferase 3 (glucuronosyltransferase I)
B3GNT1	GO:0000139 [Golgi membrane] GO:0005794 [Golgi apparatus] GO:0016020 [membrane] GO:0016021 [integral to membrane] GO:0030173 [integral to Golgi membrane] GO:0030311 [poly-N-acetyllactosamine biosynthetic process]	yes	Yes	0	enzyme	Integral to membrane	12.04	16.24	17.13	23.72	22.59	21.33	21.65	22.12	4.5581e+06	4	2.01378	2.41177e-05	2.28459	0.00345165	UDP-GlcNAc:betaGal beta-1,3-N-acetylglucosaminyltransferase 1
ITGB8	GO:0001573 [ganglioside metabolic process] GO:0004872 [receptor activity] GO:0005488 [binding] GO:0005515 [protein binding] GO:0005886 [plasma membrane] GO:0007155 [cell adhesion] GO:0007160 [cell-matrix adhesion] GO:0007229 [integrin-mediated signaling pathway] GO:0007275 [multicellular organismal development] GO:0008305 [integrin complex] GO:0016020 [membrane] GO:0016021 [integral to membrane] …	yes	Yes	1	integrin	plasma membrane	8.45	9.39	9.21	12.24	14.94	15.62	13.63	14.285	19962.4	4	3.8719	5.84164e-08	5.72182	0.000577732	integrin, beta 8
CACNG4	GO:0005244 [voltage-gated ion channel activity] GO:0005245 [voltage-gated calcium channel activity] GO:0005886 [plasma membrane] GO:0005887 [integral to plasma membrane] GO:0006810 [transport] GO:0006811 [ion transport] GO:0007268 [synaptic transmission] GO:0019226 [transmission of nerve impulse] GO:0030666 [endocytic vesicle membrane] GO:0032281 [alpha-amino-3-hydroxy-5-methyl-4-isoxazolepropion…	yes	No	4	ion channel	plasma membrane	ND	ND	13.89	14.73	14.54	21.2	14.72	14.725	27081.1	4	3.8265	0.00104294	11.0972	0.00239271	calcium channel, voltage-dependent, gamma subunit 4
B4GALT3	GO:0000139 [Golgi membrane] GO:0003945 [N-acetyllactosamine synthase activity] GO:0005737 [cytoplasm] GO:0005794 [Golgi apparatus] GO:0005975 [carbohydrate metabolic process] GO:0008378 [galactosyltransferase activity] GO:0016020 [membrane] GO:0016021 [integral to membrane] GO:0018279 [protein N-linked glycosylation via asparagine] GO:0032580 [Golgi cisterna membrane] GO:0043687 [post-translation…	yes	Yes	0	enzyme	Integral to membrane	10.04	10.45	13.04	14.89	19.16	18.3	16.54	17.42	175365	4	-0.757399	0.22638	4.35985	1.71742e-05	UDP-Gal:betaGlcNAc beta 1,4- galactosyltransferase, polypeptide 3
B4GALT4	GO:0000139 [Golgi membrane] GO:0003945 [N-acetyllactosamine synthase activity] GO:0005794 [Golgi apparatus] GO:0005975 [carbohydrate metabolic process] GO:0006643 [membrane lipid metabolic process] GO:0008378 [galactosyltransferase activity] GO:0016020 [membrane] GO:0016021 [integral to membrane] GO:0018279 [protein N-linked glycosylation via asparagine] GO:0032580 [Golgi cisterna membrane] GO:00…	yes	Yes	0	enzyme	Integral to membrane	ND	7.77	9.98	19.34	13.65	9.88	18.79	16.22	76332	4	3.37297	8.03306e-05	8.96906	0.000436152	UDP-Gal:betaGlcNAc beta 1,4- galactosyltransferase, polypeptide 4
B4GALT5	GO:0000139 [Golgi membrane] GO:0005794 [Golgi apparatus] GO:0005975 [carbohydrate metabolic process] GO:0008378 [galactosyltransferase activity] GO:0016020 [membrane] GO:0016021 [integral to membrane] GO:0018279 [protein N-linked glycosylation via asparagine] GO:0032580 [Golgi cisterna membrane] GO:0043687 [post-translational protein modification] GO:0044267 [cellular protein metabolic process] G…	yes	Yes	0	enzyme	Integral to membrane	ND	ND	ND	11.63	12	10.46	11.9	11.765	3480.31	4	2.05676	5.72608e-05	4.14745	0.00125531	UDP-Gal:betaGlcNAc beta 1,4- galactosyltransferase, polypeptide 5
B4GALT7	GO:0005794 [Golgi apparatus] GO:0005975 [carbohydrate metabolic process] GO:0006024 [glycosaminoglycan biosynthetic process] GO:0006029 [proteoglycan metabolic process] GO:0006464 [protein modification process] GO:0008378 [galactosyltransferase activity] GO:0016020 [membrane] GO:0016021 [integral to membrane] GO:0032580 [Golgi cisterna membrane] GO:0043206 [fibril organization] GO:0046525 [xylosy…	yes	Yes	0	enzyme	Integral to membrane	ND	ND	9.15	18.83	15.71	9.77	21.92	17.27	158048	4	5.85508	5.23934e-05	12.4572	0.000837427	xylosylprotein beta 1,4-galactosyltransferase, polypeptide 7 (galactosyltransferase I)
BACE2	GO:0004190 [aspartic-type endopeptidase activity] GO:0005768 [endosome] GO:0005783 [endoplasmic reticulum] GO:0005794 [Golgi apparatus] GO:0006508 [proteolysis] GO:0006509 [membrane protein ectodomain proteolysis] GO:0008233 [peptidase activity] GO:0009986 [cell surface] GO:0016020 [membrane] GO:0016021 [integral to membrane] GO:0016486 [peptide hormone processing] GO:0042985 [negative regulation…	yes	Yes	1	peptidase	Integral to membrane	ND	ND	ND	15.73	20.2	10.06	ND	12.895	7616.96	3	6.34361	0.000967217	10.9532	0.0131403	beta-site APP-cleaving enzyme 2
BCAM	GO:0004888 [transmembrane signaling receptor activity] GO:0005055 [laminin receptor activity] GO:0005515 [protein binding] GO:0005886 [plasma membrane] GO:0005887 [integral to plasma membrane] GO:0007155 [cell adhesion] GO:0007160 [cell-matrix adhesion] GO:0007165 [signal transduction] GO:0009897 [external side of plasma membrane] GO:0009986 [cell surface] GO:0043236 [laminin binding]	yes	Yes	1	cell adhesion	plasma membrane	7.63	11.87	12.02	14.29	12.51	15	14.35	14.32	20452.6	4	0.488399	0.395418	13.2417	2.63932e-08	basal cell adhesion molecule (Lutheran blood group)
CLCN3	GO:0000139 [Golgi membrane] GO:0000166 [nucleotide binding] GO:0005216 [ion channel activity] GO:0005244 [voltage-gated ion channel activity] GO:0005247 [voltage-gated chloride channel activity] GO:0005254 [chloride channel activity] GO:0005515 [protein binding] GO:0005524 [ATP binding] GO:0005769 [early endosome] GO:0005770 [late endosome] GO:0005794 [Golgi apparatus] GO:0006810 [transport] GO:0…	yes	No	15	ion channel	plasma membrane	ND	8.76	12.96	16.37	22.76	19.61	21.07	20.34	1.32724e+06	4	3.798	7.08841e-05	14.1544	2.55126e-07	chloride channel 3
BGN	GO:0001974 [blood vessel remodeling] GO:0005201 [extracellular matrix structural constituent] GO:0005539 [glycosaminoglycan binding] GO:0005576 [extracellular region] GO:0005578 [proteinaceous extracellular matrix] GO:0008150 [biological_process] GO:0009986 [cell surface] GO:0019800 [peptide cross-linking via chondroitin 4-sulfate glycosaminoglycan] GO:0030133 [transport vesicle] GO:0031012 [extr…	yes	Yes	0	other	Extracellular	8	12.99	22.44	13.79	14.71	16.88	13.92	14.315	20381.9	4	-0.448485	0.440126	1.41932	0.16442	biglycan
BMPR2	GO:0000166 [nucleotide binding] GO:0001707 [mesoderm formation] GO:0001938 [positive regulation of endothelial cell proliferation] GO:0003085 [negative regulation of systemic arterial blood pressure] GO:0004672 [protein kinase activity] GO:0004674 [protein serine/threonine kinase activity] GO:0004675 [transmembrane receptor protein serine/threonine kinase activity] GO:0004713 [protein tyrosine ki…	yes	Yes	2	kinase	plasma membrane	ND	14.87	16.01	17.37	15.33	17.02	16.12	16.57	97289.7	4	0.197142	0.527019	8.34808	6.10935e-08	bone morphogenetic protein receptor, type II (serine/threonine kinase)
CLPTM1	GO:0005887 [integral to plasma membrane] GO:0007275 [multicellular organismal development] GO:0009897 [external side of plasma membrane] GO:0016020 [membrane] GO:0016021 [integral to membrane] GO:0030154 [cell differentiation] GO:0033081 [regulation of T cell differentiation in thymus]	yes	No	6	other	plasma membrane	13.56	8.48	11	13.53	14.07	18.3	13.37	13.8	14263.1	4	3.73645	0.00448675	2.39599	0.192089	cleft lip and palate associated transmembrane protein 1
BST1	GO:0005488 [binding] GO:0005886 [plasma membrane] GO:0006959 [humoral immune response] GO:0007275 [multicellular organismal development] GO:0016787 [hydrolase activity] GO:0019898 [extrinsic to membrane] GO:0031225 [anchored to membrane]	yes	Yes	0	enzyme	plasma membrane	8.34	14.25	13.11	13.93	14.81	12.34	14.65	14.29	20031.7	4	0.0461788	0.884025	1.77661	0.0729902	bone marrow stromal cell antigen 1	CD157
BST2	GO:0004871 [signal transducer activity] GO:0005770 [late endosome] GO:0005794 [Golgi apparatus] GO:0005887 [integral to plasma membrane] GO:0006959 [humoral immune response] GO:0007165 [signal transduction] GO:0007267 [cell-cell signaling] GO:0007275 [multicellular organismal development] GO:0008283 [cell proliferation] GO:0031225 [anchored to membrane] GO:0042113 [B cell activation] GO:0042803 […	yes	Yes	1	other	plasma membrane	13.35	12.63	15.2	15.93	21.25	18.49	22.31	19.87	958222	4	-0.676962	0.237404	0.0569686	0.918089	bone marrow stromal cell antigen 2	CD317
STIM2	GO:0005246 [calcium channel regulator activity] GO:0005509 [calcium ion binding] GO:0005515 [protein binding] GO:0005783 [endoplasmic reticulum] GO:0005789 [endoplasmic reticulum membrane] GO:0005886 [plasma membrane] GO:0006811 [ion transport] GO:0006874 [cellular calcium ion homeostasis] GO:0016021 [integral to membrane] GO:0032235 [negative regulation of calcium ion transport via store-operate…	yes	Yes	1	other	plasma membrane	9.67	9.62	9.42	12.06	17.84	16.69	12.41	14.55	23987.6	4	3.72925	5.3372e-07	0.0338498	0.974212	stromal interaction molecule 2
C11ORF30	GO:0005634 [nucleus] GO:0006281 [DNA repair] GO:0016568 [chromatin modification]	yes	No	0	transcription regulator	Nucleus	ND	ND	ND	9.88	18.17	ND	8.77	9.325	641.364	3	2.81815	0.00913797	7.24121	0.0216887	chromosome 11 open reading frame 30
C1ORF159	GO:0016020 [membrane] GO:0016021 [integral to membrane]	yes	Yes	1	other	Integral to membrane	ND	8.69	ND	13.69	14.58	13.41	13.42	13.555	12035.4	4	2.02729	0.000856985	5.37785	0.00212853	chromosome 1 open reading frame 159
C1ORF85	GO:0000988 [protein binding transcription factor activity] GO:0003700 [sequence-specific DNA binding transcription factor activity] GO:0004879 [ligand-dependent nuclear receptor activity] GO:0005634 [nucleus] GO:0005764 [lysosome] GO:0005765 [lysosomal membrane] GO:0005829 [cytosol] GO:0016020 [membrane] GO:0016021 [integral to membrane] GO:0030522 [intracellular receptor mediated signaling pathw…	yes	Yes	1	other	Integral to membrane	12.68	13.43	15.01	14.75	15.55	12.84	21.93	15.15	36358.4	4	1.64762	0.0725192	-1.36009	0.307427	chromosome 1 open reading frame 85
C20ORF3	GO:0004064 [arylesterase activity] GO:0008150 [biological_process] GO:0009058 [biosynthetic process] GO:0009986 [cell surface] GO:0016020 [membrane] GO:0016021 [integral to membrane] GO:0016844 [strictosidine synthase activity]	yes	No	1	other	Integral to membrane	13.97	14.17	13.72	14.39	14.68	16.14	16.81	15.41	43538.4	4	2.36893	0.00166449	-1.41051	0.488011	chromosome 20 open reading frame 3
C5ORF15	GO:0016020 [membrane] GO:0016021 [integral to membrane]	yes	Yes	1	other	Integral to membrane	11.05	15.72	11.87	13.47	18.99	17.43	19.3	18.21	303219	4	1.46154	0.0432366	0.993674	0.438161	chromosome 5 open reading frame 15
CA12	GO:0004089 [carbonate dehydratase activity] GO:0006730 [one-carbon metabolic process] GO:0008270 [zinc ion binding] GO:0016020 [membrane] GO:0016021 [integral to membrane] GO:0016829 [lyase activity] GO:0046872 [metal ion binding]	yes	Yes	1	enzyme	Integral to membrane	ND	8.04	11.47	16.79	14.85	15.8	20.56	16.295	80405.1	4	3.58578	2.11449e-05	13.5107	4.30469e-06	carbonic anhydrase XII
CA9	GO:0002009 [morphogenesis of an epithelium] GO:0004089 [carbonate dehydratase activity] GO:0005634 [nucleus] GO:0005730 [nucleolus] GO:0005886 [plasma membrane] GO:0006730 [one-carbon metabolic process] GO:0008270 [zinc ion binding] GO:0016021 [integral to membrane] GO:0016829 [lyase activity] GO:0031528 [microvillus membrane] GO:0042995 [cell projection] GO:0046872 [metal ion binding] GO:0046903…	yes	Yes	1	enzyme	plasma membrane	11.96	11.77	15.81	18.72	20.31	20.35	19.61	19.96	1.0199e+06	4	0.890012	0.186763	-2.20684	0.0116967	carbonic anhydrase IX
CACNA2D1	GO:0005244 [voltage-gated ion channel activity] GO:0005245 [voltage-gated calcium channel activity] GO:0005515 [protein binding] GO:0005891 [voltage-gated calcium channel complex] GO:0006811 [ion transport] GO:0006816 [calcium ion transport] GO:0016020 [membrane] GO:0016021 [integral to membrane] GO:0016529 [sarcoplasmic reticulum] GO:0030315 [T-tubule] GO:0046872 [metal ion binding] GO:0051924 […	yes	Yes	1	ion channel	Integral to membrane	8.28	15.81	16.61	16.28	16.58	14.84	19.26	16.43	88292.3	4	-1.53187	0.0033807	2.74078	0.0039775	calcium channel, voltage-dependent, alpha 2/delta subunit 1
CACNA2D2	GO:0005515 [protein binding] GO:0005244 [voltage-gated ion channel activity] GO:0005245 [voltage-gated calcium channel activity] GO:0005262 [calcium channel activity] GO:0005886 [plasma membrane] GO:0005891 [voltage-gated calcium channel complex] GO:0006112 [energy reserve metabolic process] GO:0006811 [ion transport] GO:0006816 [calcium ion transport] GO:0007528 [neuromuscular junction developme…	yes	No	0	ion channel	plasma membrane	8.16	11.58	13.17	14.19	13.89	13.67	14.29	14.04	16844.6	4	0.613638	0.163267	11.6827	9.64124e-08	calcium channel, voltage-dependent, alpha 2/delta subunit 2
PLXDC1	GO:0001525 [angiogenesis] GO:0003674 [molecular_function] GO:0005575 [cellular_component] GO:0005576 [extracellular region] GO:0005737 [cytoplasm] GO:0005886 [plasma membrane] GO:0005923 [tight junction] GO:0016021 [integral to membrane] GO:0021510 [spinal cord development] GO:0030054 [cell junction] GO:0030425 [dendrite] GO:0043025 [neuronal cell body] GO:0016020 [membrane]	yes	Yes	1	other	plasma membrane	ND	7.07	8.77	19.51	9.23	8.31	9.31	9.27	617.374	4	3.58563	0.000217778	9.90061	0.00144177	plexin domain containing 1
CADM1	GO:0001889 [liver development] GO:0005102 [receptor binding] GO:0005515 [protein binding] GO:0005886 [plasma membrane] GO:0005911 [cell-cell junction] GO:0006915 [apoptosis] GO:0007155 [cell adhesion] GO:0007156 [homophilic cell adhesion] GO:0007157 [heterophilic cell-cell adhesion] GO:0007275 [multicellular organismal development] GO:0007283 [spermatogenesis] GO:0007416 [synapse assembly] GO:000…	yes	Yes	1	cell adhesion	plasma membrane	8.6	14.47	12.29	16.88	14.35	13.61	16.69	15.52	46987.8	4	0.492156	0.328408	13.3237	5.30752e-07	cell adhesion molecule 1
CADM2	GO:0005515 [protein binding] GO:0005886 [plasma membrane] GO:0016021 [integral to membrane] GO:0034329 [cell junction assembly] GO:0034332 [adherens junction organization] GO:0045216 [cell-cell junction organization]	yes	Yes	1	cell adhesion	plasma membrane	ND	12.35	9.21	18.56	15.61	14.51	14.33	15.06	34159.5	4	0.865569	0.213233	8.6512	0.00173563	cell adhesion molecule 2
CADM4	GO:0005515 [protein binding] GO:0007155 [cell adhesion] GO:0016020 [membrane] GO:0016021 [integral to membrane]	yes	Yes	1	cell adhesion	Integral to membrane	9.94	16.11	14.27	21.56	21.38	19.05	19.27	20.325	1.31351e+06	4	1.93495	7.81433e-06	-0.220954	0.762241	cell adhesion molecule 4
CALCRL	GO:0001635 [calcitonin gene-related polypeptide receptor activity] GO:0004888 [transmembrane signaling receptor activity] GO:0004930 [G-protein coupled receptor activity] GO:0004948 [calcitonin receptor activity] GO:0005886 [plasma membrane] GO:0005887 [integral to plasma membrane] GO:0006937 [regulation of muscle contraction] GO:0007166 [cell surface receptor linked signaling pathway] GO:0007189…	yes	Yes	7	G-protein coupled receptor	plasma membrane	ND	22.21	20.28	22.22	23.55	22.49	24.04	23.02	8.50571e+06	4	0.530474	0.209613	11.5032	5.09968e-09	calcitonin receptor-like
TTYH3	GO:0005216 [ion channel activity] GO:0005254 [chloride channel activity] GO:0005886 [plasma membrane] GO:0006811 [ion transport] GO:0006821 [chloride transport] GO:0016021 [integral to membrane] GO:0034707 [chloride channel complex]	yes	Yes	5	ion channel	plasma membrane	11.4	12.28	14.42	18.37	19.11	20.41	19.05	19.08	554182	4	3.54863	3.35457e-09	13.6982	1.8334e-05	tweety homolog 3 (Drosophila)
CALU	GO:0002576 [platelet degranulation] GO:0005509 [calcium ion binding] GO:0005515 [protein binding] GO:0005576 [extracellular region] GO:0005783 [endoplasmic reticulum] GO:0005788 [endoplasmic reticulum lumen] GO:0005794 [Golgi apparatus] GO:0007596 [blood coagulation] GO:0008150 [biological_process] GO:0030168 [platelet activation] GO:0033018 [sarcoplasmic reticulum lumen] GO:0042470 [melanosome]	yes	Yes	0	other	Extracellular	9.31	15.02	14.23	14.97	15.77	16.91	18.51	16.34	82952.6	4	0.218514	0.690308	13.934	0.000247424	calumenin
CANT1	GO:0004871 [signal transducer activity] GO:0005509 [calcium ion binding] GO:0005783 [endoplasmic reticulum] GO:0005789 [endoplasmic reticulum membrane] GO:0005794 [Golgi apparatus] GO:0007165 [signal transduction] GO:0016020 [membrane] GO:0016021 [integral to membrane] GO:0016787 [hydrolase activity] GO:0017110 [nucleoside-diphosphatase activity] GO:0032580 [Golgi cisterna membrane] GO:0043123 [p…	yes	No	1	enzyme	Integral to membrane	10.72	13.19	17.82	16.6	16.72	14.89	18.32	16.66	103552	4	2.16554	0.000206536	2.19247	0.0463838	calcium activated nucleotidase 1
CANX	GO:0002474 [antigen processing and presentation of peptide antigen via MHC class I] GO:0005509 [calcium ion binding] GO:0005515 [protein binding] GO:0005529 [sugar binding] GO:0005737 [cytoplasm] GO:0005783 [endoplasmic reticulum] GO:0005788 [endoplasmic reticulum lumen] GO:0005789 [endoplasmic reticulum membrane] GO:0005791 [rough endoplasmic reticulum] GO:0005840 [ribosome] GO:0006457 [protein …	yes	Yes	2	other	Integral to membrane	7.28	12.62	12.67	12.07	12.85	19.67	14.46	13.655	12899.3	4	1.49164	0.0250278	15.7876	0.0039501	calnexin
JAM2	GO:0005515 [protein binding] GO:0005886 [plasma membrane] GO:0005887 [integral to plasma membrane] GO:0005923 [tight junction] GO:0007596 [blood coagulation] GO:0016337 [cell-cell adhesion] GO:0030054 [cell junction] GO:0046982 [protein heterodimerization activity] GO:0050900 [leukocyte migration]	yes	Yes	1	cell adhesion	plasma membrane	11.26	11.29	11.3	13.13	14.09	13.55	20.26	13.82	14462.2	4	3.3667	0.000158519	3.59615	0.0229575	junctional adhesion molecule 2	CD322
CASC4	GO:0016020 [membrane] GO:0016021 [integral to membrane]	yes	Yes	0	other	Integral to membrane	8.71	15.91	14.98	14.78	17.08	18.96	19.76	18.02	265803	4	0.990415	0.0141057	15.1493	1.07435e-05	cancer susceptibility candidate 4
CBR1	GO:0005515 [protein binding] GO:0005737 [cytoplasm] GO:0016491 [oxidoreductase activity] GO:0017144 [drug metabolic process] GO:0042373 [vitamin K metabolic process] GO:0050221 [prostaglandin-E2 9-reductase activity] GO:0005488 [binding]	yes	No	0	enzyme	Cytoplasm	ND	12.32	13.76	12.76	14.17	24.33	12.56	13.465	11307.6	4	-0.113653	0.913523	13.711	0.000349826	carbonyl reductase 1
CCDC47	GO:0005509 [calcium ion binding] GO:0005515 [protein binding] GO:0005575 [cellular_component] GO:0005783 [endoplasmic reticulum] GO:0005792 [microsome] GO:0006983 [ER overload response] GO:0008150 [biological_process] GO:0009790 [embryo development] GO:0009791 [post-embryonic development] GO:0016020 [membrane] GO:0016021 [integral to membrane] GO:0055074 [calcium ion homeostasis]	yes	Yes	1	other	Integral to membrane	ND	8.93	9.37	11.67	10.54	14.04	13.78	12.725	6770.28	4	-0.28744	0.619271	10.1873	2.1593e-05	coiled-coil domain containing 47
DNER	GO:0001764 [neuron migration] GO:0004888 [transmembrane signaling receptor activity] GO:0005112 [Notch binding] GO:0005509 [calcium ion binding] GO:0005515 [protein binding] GO:0005769 [early endosome] GO:0005886 [plasma membrane] GO:0006897 [endocytosis] GO:0007219 [Notch signaling pathway] GO:0007220 [Notch receptor processing] GO:0007416 [synapse assembly] GO:0007417 [central nervous system de…	yes	Yes	1	transmembrane receptor	plasma membrane	ND	11.85	12.05	14.21	12.57	21.61	16.61	15.41	43538.4	4	3.34591	0.000136693	11.1145	0.000258938	delta/notch-like EGF repeat containing
CCR9	GO:0004872 [receptor activity] GO:0004930 [G-protein coupled receptor activity] GO:0004950 [chemokine receptor activity] GO:0005515 [protein binding] GO:0005886 [plasma membrane] GO:0005887 [integral to plasma membrane] GO:0006935 [chemotaxis] GO:0006955 [immune response] GO:0006968 [cellular defense response] GO:0007186 [G-protein coupled receptor protein signaling pathway] GO:0007204 [elevation…	yes	No	7	G-protein coupled receptor	plasma membrane	10.54	18.47	20.21	20.89	19.45	20.12	20.97	20.505	1.48806e+06	4	-0.343796	0.334724	11.0735	5.52852e-12	chemokine (C-C motif) receptor 9	CDw199
THBD	GO:0004872 [receptor activity] GO:0004888 [transmembrane signaling receptor activity] GO:0005488 [binding] GO:0005509 [calcium ion binding] GO:0005515 [protein binding] GO:0005615 [extracellular space] GO:0005886 [plasma membrane] GO:0005887 [integral to plasma membrane] GO:0007565 [female pregnancy] GO:0007596 [blood coagulation] GO:0009790 [embryo development] GO:0009986 [cell surface] GO:00101…	yes	Yes	2	transmembrane receptor	plasma membrane	12.78	9.31	15.56	19.21	18.74	21.45	22.49	20.33	1.31807e+06	4	3.32505	9.28605e-08	-0.654696	0.431341	thrombomodulin	CD141
CD14	GO:0001530 [lipopolysaccharide binding] GO:0001847 [opsonin receptor activity] GO:0002237 [response to molecule of bacterial origin] GO:0005515 [protein binding] GO:0005576 [extracellular region] GO:0005615 [extracellular space] GO:0005886 [plasma membrane] GO:0006909 [phagocytosis] GO:0006915 [apoptosis] GO:0006950 [response to stress] GO:0006954 [inflammatory response] GO:0007166 [cell surface …	yes	Yes	0	transmembrane receptor	plasma membrane	11.07	13.27	14.18	16.48	16.43	14.94	17.08	16.455	89835.6	4	0.421644	0.277238	-0.621616	0.26624	CD14 molecule	CD14
CD151	GO:0005515 [protein binding] GO:0005624 [membrane fraction] GO:0005829 [cytosol] GO:0005886 [plasma membrane] GO:0005887 [integral to plasma membrane] GO:0007155 [cell adhesion] GO:0016020 [membrane] GO:0016021 [integral to membrane] GO:0031581 [hemidesmosome assembly] GO:0034329 [cell junction assembly]	yes	Yes	4	cell adhesion	plasma membrane	13.85	12.53	12.1	12.57	14.21	14.07	19.78	14.14	18053.6	4	1.31818	0.161911	-3.08557	4.08632e-08	CD151 molecule (Raph blood group)	CD151
SLC12A7	GO:0005215 [transporter activity] GO:0005886 [plasma membrane] GO:0005887 [integral to plasma membrane] GO:0006810 [transport] GO:0006811 [ion transport] GO:0006813 [potassium ion transport] GO:0006814 [sodium ion transport] GO:0006821 [chloride transport] GO:0006884 [cell volume homeostasis] GO:0015293 [symporter activity] GO:0016021 [integral to membrane] GO:0055085 [transmembrane transport]	yes	No	12	transporter	plasma membrane	9.83	11.07	12.82	14.96	15.94	15.62	16.53	15.78	56266.9	4	3.32297	6.0641e-06	1.8189	0.0688209	solute carrier family 12 (potassium/chloride transporters), member 7
SLC22A17	GO:0004888 [transmembrane signaling receptor activity] GO:0005515 [protein binding] GO:0005773 [vacuole] GO:0005774 [vacuolar membrane] GO:0005886 [plasma membrane] GO:0005887 [integral to plasma membrane] GO:0006811 [ion transport] GO:0015891 [siderophore transport] GO:0022857 [transmembrane transporter activity] GO:0031301 [integral to organelle membrane] GO:0055072 [iron ion homeostasis]	yes	Yes	11	transporter	plasma membrane	12.07	ND	ND	11.46	15.97	13.03	8.23	12.245	4854.14	4	3.3013	0.000560874	-1.95434	0.326795	solute carrier family 22, member 17
ADCY6	GO:0000166 [nucleotide binding] GO:0003924 [GTPase activity] GO:0004016 [adenylate cyclase activity] GO:0005102 [receptor binding] GO:0005515 [protein binding] GO:0005524 [ATP binding] GO:0005624 [membrane fraction] GO:0005768 [endosome] GO:0005886 [plasma membrane] GO:0006112 [energy reserve metabolic process] GO:0006171 [cAMP biosynthetic process] GO:0006184 [GTP catabolic process] GO:0006833 […	yes	Yes	12	enzyme	plasma membrane	11.79	8.06	14.9	17.35	17.51	21.74	17.61	17.56	193235	4	3.29718	6.14293e-05	2.85329	0.0154315	adenylate cyclase 6
KTN1	GO:0003674 [molecular_function] GO:0005624 [membrane fraction] GO:0005783 [endoplasmic reticulum] GO:0005789 [endoplasmic reticulum membrane] GO:0005887 [integral to plasma membrane] GO:0007018 [microtubule-based movement] GO:0016020 [membrane] GO:0016021 [integral to membrane] GO:0004872 [receptor activity]	yes	Yes	1	transmembrane receptor	plasma membrane	8.22	8.71	10.12	9.93	12.09	13.85	14.51	12.97	8023.41	4	3.27548	1.68085e-06	11.7802	5.56703e-09	kinectin 1 (kinesin receptor)
RGMA	GO:0001843 [neural tube closure] GO:0005783 [endoplasmic reticulum] GO:0005886 [plasma membrane] GO:0007411 [axon guidance] GO:0009986 [cell surface] GO:0030510 [regulation of BMP signaling pathway] GO:0031225 [anchored to membrane]	yes	Yes	0	other	plasma membrane	13.97	ND	11.75	17.65	20.36	14.13	16.96	17.305	161929	4	3.25128	0.00395542	1.54982	0.277352	RGM domain family, member A
ADAMTS3	GO:0004222 [metalloendopeptidase activity] GO:0005576 [extracellular region] GO:0005578 [proteinaceous extracellular matrix] GO:0006508 [proteolysis] GO:0008201 [heparin binding] GO:0008233 [peptidase activity] GO:0008270 [zinc ion binding] GO:0030199 [collagen fibril organization] GO:0030574 [collagen catabolic process] GO:0046872 [metal ion binding] GO:0051605 [protein maturation by peptide bon…	yes	Yes	0	peptidase	Extracellular	12.86	ND	7.38	10.65	22.43	11.43	11.56	11.495	2886.29	4	3.21906	0.000205774	-0.71767	0.461005	ADAM metallopeptidase with thrombospondin type 1 motif, 3
IL13RA2	GO:0004871 [signal transducer activity] GO:0004872 [receptor activity] GO:0004896 [cytokine receptor activity] GO:0005615 [extracellular space] GO:0005625 [soluble fraction] GO:0007165 [signal transduction] GO:0016020 [membrane] GO:0016021 [integral to membrane] GO:0019221 [cytokine-mediated signaling pathway]	yes	Yes	1	transmembrane receptor	Extracellular	10	11.76	12.87	20.91	23.91	14.05	21.3	21.105	2.25548e+06	4	3.18154	1.0799e-06	5.64441	0.000107944	interleukin 13 receptor, alpha 2	CD213a2
CD200	GO:0005515 [protein binding] GO:0005886 [plasma membrane] GO:0005887 [integral to plasma membrane] GO:0042802 [identical protein binding] GO:0050776 [regulation of immune response]	yes	Yes	2	other	plasma membrane	ND	15.92	12.84	14.54	15.07	14.24	15.91	14.805	28625.2	4	-1.00743	0.0566766	6.67474	0.00546072	CD200 molecule	CD200
SYT1	GO:0005215 [transporter activity] GO:0005509 [calcium ion binding] GO:0005513 [detection of calcium ion] GO:0005515 [protein binding] GO:0005516 [calmodulin binding] GO:0005543 [phospholipid binding] GO:0005545 [1-phosphatidylinositol binding] GO:0005737 [cytoplasm] GO:0005886 [plasma membrane] GO:0007268 [synaptic transmission] GO:0007269 [neurotransmitter secretion] GO:0008021 [synaptic vesicle…	yes	No	1	transporter	plasma membrane	16.29	7.95	14.73	13.33	20.77	12.76	11.39	13.045	8451.55	4	3.17143	0.00316218	1.80056	0.16939	synaptotagmin I
SORL1	GO:0004888 [transmembrane signaling receptor activity] GO:0005515 [protein binding] GO:0005887 [integral to plasma membrane] GO:0006810 [transport] GO:0006869 [lipid transport] GO:0006898 [receptor-mediated endocytosis] GO:0008202 [steroid metabolic process] GO:0008203 [cholesterol metabolic process] GO:0016020 [membrane] GO:0016021 [integral to membrane] GO:0030169 [low-density lipoprotein parti…	yes	Yes	1	transporter	plasma membrane	7.94	8.81	9.78	15.84	17.78	12.73	16.92	16.38	85284.7	4	3.06639	6.98914e-11	13.7506	2.27262e-07	sortilin-related receptor, L(DLR class) A repeats-containing
NPC1	GO:0004872 [receptor activity] GO:0004888 [transmembrane signaling receptor activity] GO:0005515 [protein binding] GO:0005635 [nuclear envelope] GO:0005764 [lysosome] GO:0005765 [lysosomal membrane] GO:0005768 [endosome] GO:0005783 [endoplasmic reticulum] GO:0005887 [integral to plasma membrane] GO:0006914 [autophagy] GO:0007041 [lysosomal transport] GO:0008158 [hedgehog receptor activity] GO:000…	yes	Yes	11	transporter	plasma membrane	9.53	11.55	14.18	19.43	20.03	16.53	21.68	19.73	869605	4	3.05571	2.07243e-09	16.824	1.03565e-07	Niemann-Pick disease, type C1
CD274	GO:0004725 [protein tyrosine phosphatase activity] GO:0004872 [receptor activity] GO:0005515 [protein binding] GO:0005886 [plasma membrane] GO:0006955 [immune response] GO:0007165 [signal transduction] GO:0007166 [cell surface receptor linked signaling pathway] GO:0008283 [cell proliferation] GO:0009897 [external side of plasma membrane] GO:0012505 [endomembrane system] GO:0016021 [integral to me…	yes	Yes	1	transmembrane receptor	plasma membrane	ND	16.01	13.91	16.07	15.9	16.24	16.62	16.155	72969.2	4	-0.640046	0.166015	11.0997	2.08283e-10	CD274 molecule	CD274
TNC	GO:0005102 [receptor binding] GO:0005488 [binding] GO:0005515 [protein binding] GO:0005576 [extracellular region] GO:0005604 [basement membrane] GO:0005614 [interstitial matrix] GO:0005615 [extracellular space] GO:0007155 [cell adhesion] GO:0007165 [signal transduction] GO:0007528 [neuromuscular junction development] GO:0008284 [positive regulation of cell proliferation] GO:0009611 [response to w…	yes	Yes	0	cell adhesion	Extracellular	8.41	12.89	14.98	21.07	20.35	13.81	15.83	18.09	279018	4	3.05549	7.21314e-05	15.8667	0.000173454	tenascin C
CD300A	GO:0004872 [receptor activity] GO:0005515 [protein binding] GO:0005886 [plasma membrane] GO:0007155 [cell adhesion] GO:0016021 [integral to membrane]	yes	Yes	1	cell adhesion	plasma membrane	9.06	12.31	12.81	12.77	12.83	12.48	11.93	12.625	6316.9	4	-0.50485	0.158553	1.61599	0.0935494	CD300a molecule	CD300a
CD300LF	GO:0004872 [receptor activity] GO:0005515 [protein binding] GO:0005886 [plasma membrane] GO:0016021 [integral to membrane]	yes	Yes	1	transmembrane receptor	plasma membrane	12.42	16.92	20.56	21.75	21.41	23.15	22.22	21.985	4.15092e+06	4	0.722701	0.107221	0.999857	0.232416	CD300 molecule-like family member f
CD320	GO:0001558 [regulation of cell growth] GO:0003674 [molecular_function] GO:0005515 [protein binding] GO:0005783 [endoplasmic reticulum] GO:0008083 [growth factor activity] GO:0016020 [membrane] GO:0016021 [integral to membrane]	yes	Yes	1	other	Integral to membrane	9.9	15.17	15.32	16.15	15.62	16.87	18.12	16.51	93326.6	4	1.29136	0.0112418	1.62041	0.115729	CD320 molecule	CD320
CD34	GO:0005576 [extracellular region] GO:0005737 [cytoplasm] GO:0005886 [plasma membrane] GO:0007155 [cell adhesion] GO:0009897 [external side of plasma membrane] GO:0009986 [cell surface] GO:0016020 [membrane] GO:0016021 [integral to membrane] GO:0016337 [cell-cell adhesion] GO:0030246 [carbohydrate binding] GO:0043199 [sulfate binding] GO:0050776 [regulation of immune response] GO:0050900 [leukocyt…	yes	Yes	2	cell adhesion	plasma membrane	13.55	12.76	13.85	17.16	16.7	16.31	16.78	16.74	109457	4	0.787604	0.0709086	-3.1577	0.00609824	CD34 molecule	CD34
ABCB6	GO:0000166 [nucleotide binding] GO:0005524 [ATP binding] GO:0005739 [mitochondrion] GO:0005740 [mitochondrial envelope] GO:0005741 [mitochondrial outer membrane] GO:0005774 [vacuolar membrane] GO:0005794 [Golgi apparatus] GO:0005886 [plasma membrane] GO:0006779 [porphyrin biosynthetic process] GO:0006810 [transport] GO:0006879 [cellular iron ion homeostasis] GO:0015439 [heme-transporting ATPase a…	yes	Yes	10	transporter	plasma membrane	ND	13.9	13.91	14.3	15.53	18.61	15.34	15.435	44299.4	4	3.01699	6.64388e-05	9.77752	0.00188343	ATP-binding cassette, sub-family B (MDR/TAP), member 6
CD37	GO:0002639 [positive regulation of immunoglobulin production] GO:0002920 [regulation of humoral immune response] GO:0016020 [membrane] GO:0016021 [integral to membrane]	yes	Yes	4	other	Integral to membrane	17.56	10.37	11.29	16.12	16.42	19.95	16.83	16.625	101070	4	1.26172	0.0312287	-2.07782	0.0145091	CD37 molecule	CD37
CD38	GO:0001666 [response to hypoxia] GO:0004872 [receptor activity] GO:0005488 [binding] GO:0005624 [membrane fraction] GO:0005634 [nucleus] GO:0005792 [microsome] GO:0005886 [plasma membrane] GO:0007165 [signal transduction] GO:0007204 [elevation of cytosolic calcium ion concentration] GO:0007565 [female pregnancy] GO:0008624 [induction of apoptosis by extracellular signals] GO:0009725 [response to …	yes	Yes	1	enzyme	plasma membrane	12.33	15.19	14.41	18	18.36	17.49	17.09	17.745	219673	4	-0.249545	0.53465	-0.457756	0.479239	CD38 molecule	CD38
ICAM1	GO:0001541 [ovarian follicle development] GO:0001666 [response to hypoxia] GO:0001772 [immunological synapse] GO:0001910 [regulation of leukocyte mediated cytotoxicity] GO:0001975 [response to amphetamine] GO:0002291 [T cell activation via T cell receptor contact with antigen bound to MHC molecule on antigen presenting cell] GO:0002457 [T cell antigen processing and presentation] GO:0002693 [posi…	yes	Yes	1	cell adhesion	plasma membrane	10.95	12.97	13.08	18.41	14.75	16.75	20.71	17.58	195933	4	3.00692	0.000128558	0.207348	0.835423	intercellular adhesion molecule 1	CD54
CD44	GO:0001658 [branching involved in ureteric bud morphogenesis] GO:0002246 [wound healing involved in inflammatory response] GO:0004888 [transmembrane signaling receptor activity] GO:0005488 [binding] GO:0005515 [protein binding] GO:0005518 [collagen binding] GO:0005540 [hyaluronic acid binding] GO:0005737 [cytoplasm] GO:0005794 [Golgi apparatus] GO:0005886 [plasma membrane] GO:0005887 [integral to…	yes	Yes	1	cell adhesion	plasma membrane	12.73	19.54	19.65	21.14	18.06	24.32	21.72	21.43	2.82535e+06	4	0.275147	0.293051	8.28922	0.00139693	CD44 molecule (Indian blood group)	CD44
LSAMP	GO:0005515 [protein binding] GO:0005886 [plasma membrane] GO:0007155 [cell adhesion] GO:0007399 [nervous system development] GO:0031225 [anchored to membrane]	yes	Yes	1	cell adhesion	plasma membrane	12.48	13.05	14.65	20.2	24.35	18.31	21.91	21.055	2.17865e+06	4	2.97036	0.000133261	-0.782659	0.359194	limbic system-associated membrane protein
CD47	GO:0005515 [protein binding] GO:0005886 [plasma membrane] GO:0005887 [integral to plasma membrane] GO:0007155 [cell adhesion] GO:0007229 [integrin-mediated signaling pathway] GO:0007596 [blood coagulation] GO:0008228 [opsonization] GO:0008284 [positive regulation of cell proliferation] GO:0009617 [response to bacterium] GO:0022409 [positive regulation of cell-cell adhesion] GO:0034329 [cell junct…	yes	Yes	6	cell adhesion	plasma membrane	12.06	13.34	14.83	13.12	17.02	17.68	16.61	16.815	115297	4	-0.947469	0.112011	0.737944	0.47011	CD47 molecule	CD47
CD48	GO:0003823 [antigen binding] GO:0005515 [protein binding] GO:0005886 [plasma membrane] GO:0005887 [integral to plasma membrane] GO:0006952 [defense response] GO:0007165 [signal transduction] GO:0007596 [blood coagulation] GO:0009897 [external side of plasma membrane] GO:0042110 [T cell activation] GO:0043234 [protein complex] GO:0043499 [eukaryotic cell surface binding] GO:0045121 [membrane raft]…	yes	Yes	1	other	plasma membrane	10.17	13.29	10.67	12.5	14.77	11.09	12.96	12.73	6793.79	4	-0.3671	0.54268	-1.31097	0.137076	CD48 molecule	CD48
ST3GAL1	GO:0005576 [extracellular region] GO:0005794 [Golgi apparatus] GO:0006464 [protein modification process] GO:0006468 [protein phosphorylation] GO:0006486 [protein glycosylation] GO:0008373 [sialyltransferase activity] GO:0016020 [membrane] GO:0016021 [integral to membrane] GO:0030173 [integral to Golgi membrane] GO:0032580 [Golgi cisterna membrane]	yes	Yes	0	enzyme	Extracellular	18.61	11.96	19.85	23.51	22.21	21.51	24.76	22.86	7.61282e+06	4	2.95318	4.28829e-05	-1.01217	0.199382	ST3 beta-galactoside alpha-2,3-sialyltransferase 1
P2RY8	GO:0004872 [receptor activity] GO:0004930 [G-protein coupled receptor activity] GO:0005886 [plasma membrane] GO:0016021 [integral to membrane]	yes	No	7	G-protein coupled receptor	plasma membrane	ND	14.3	14.26	15.04	16.11	18.22	17.94	17.025	133363	4	2.9266	0.000465653	11.1286	0.00138967	purinergic receptor P2Y, G-protein coupled, 8
CD97	GO:0004888 [transmembrane signaling receptor activity] GO:0004930 [G-protein coupled receptor activity] GO:0005509 [calcium ion binding] GO:0005515 [protein binding] GO:0005576 [extracellular region] GO:0005615 [extracellular space] GO:0005886 [plasma membrane] GO:0005887 [integral to plasma membrane] GO:0006928 [cellular component movement] GO:0006954 [inflammatory response] GO:0006955 [immune r…	yes	Yes	7	G-protein coupled receptor	plasma membrane	7.03	11.43	13.44	16.95	18.29	13.71	19.18	17.62	201441	4	2.90375	9.23521e-05	15.4575	1.69652e-06	CD97 molecule	CD97
APP	GO:0004867 [serine-type endopeptidase inhibitor activity] GO:0005488 [binding] GO:0016021 [integral to membrane] GO:0000085 [G2 phase of mitotic cell cycle] GO:0001967 [suckling behavior] GO:0002218 [activation of innate immune response] GO:0002576 [platelet degranulation] GO:0003677 [DNA binding] GO:0005102 [receptor binding] GO:0005515 [protein binding] GO:0005576 [extracellular region] GO:0005…	yes	Yes	1	cell adhesion	plasma membrane	13.76	12.52	14.21	17.09	17.17	17.53	16.92	17.13	143431	4	2.88626	5.13528e-12	4.49677	0.0048317	amyloid beta (A4) precursor protein
SLC12A2	GO:0005215 [transporter activity] GO:0005624 [membrane fraction] GO:0005886 [plasma membrane] GO:0005887 [integral to plasma membrane] GO:0006810 [transport] GO:0006811 [ion transport] GO:0006813 [potassium ion transport] GO:0006814 [sodium ion transport] GO:0006821 [chloride transport] GO:0015293 [symporter activity] GO:0015696 [ammonium transport] GO:0016020 [membrane] GO:0016021 [integral to m…	yes	No	12	transporter	plasma membrane	9.92	14.2	14.29	17.48	20.59	19.21	20.2	19.705	854665	4	2.84942	6.41709e-06	14.6192	6.71008e-07	solute carrier family 12 (sodium/potassium/chloride transporters), member 2
DKK3	GO:0005576 [extracellular region] GO:0005615 [extracellular space] GO:0007275 [multicellular organismal development] GO:0009653 [anatomical structure morphogenesis] GO:0030178 [negative regulation of Wnt receptor signaling pathway] GO:0030325 [adrenal gland development] GO:0032348 [negative regulation of aldosterone biosynthetic process] GO:0090090 [negative regulation of canonical Wnt receptor s…	yes	Yes	0	other	Extracellular	ND	10.53	17.68	23.95	8.53	13.41	12.96	13.185	9312.8	4	2.8182	0.00662149	13.3515	0.000307383	dickkopf homolog 3 (Xenopus laevis)
CAPRIN1	GO:0000932 [cytoplasmic mRNA processing body] GO:0003723 [RNA binding] GO:0005515 [protein binding] GO:0005737 [cytoplasm] GO:0005829 [cytosol] GO:0005887 [integral to plasma membrane] GO:0010494 [stress granule] GO:0017148 [negative regulation of translation] GO:0030154 [cell differentiation] GO:0030425 [dendrite] GO:0042995 [cell projection] GO:0050775 [positive regulation of dendrite morphogen…	yes	No	0	other	plasma membrane	ND	15.88	16.17	19.78	23.31	20.48	24.5	21.895	3.89988e+06	4	2.80323	1.87912e-08	12.8982	9.45585e-12	cell cycle associated protein 1
CD7	GO:0004872 [receptor activity] GO:0005515 [protein binding] GO:0005624 [membrane fraction] GO:0005886 [plasma membrane] GO:0006955 [immune response] GO:0007169 [transmembrane receptor protein tyrosine kinase signaling pathway] GO:0016021 [integral to membrane] GO:0042110 [T cell activation] GO:0048873 [homeostasis of number of cells within a tissue]	yes	Yes	1	transmembrane receptor	plasma membrane	11.27	15.13	13.73	18.66	14.74	14.16	14.15	14.45	22381.2	4	-0.457205	0.328498	2.2693	0.0496283	CD7 molecule	CD7
HLA-C	GO:0000139 [Golgi membrane] GO:0002474 [antigen processing and presentation of peptide antigen via MHC class I] GO:0005515 [protein binding] GO:0005886 [plasma membrane] GO:0006955 [immune response] GO:0012507 [ER to Golgi transport vesicle membrane] GO:0016020 [membrane] GO:0016021 [integral to membrane] GO:0019221 [cytokine-mediated signaling pathway] GO:0019882 [antigen processing and presenta…	yes	Yes	1	transmembrane receptor	plasma membrane	8.49	9.41	8.05	14.41	9.09	11.24	13.03	12.135	4497.79	4	2.78405	0.00014549	2.47351	0.0409672	major histocompatibility complex, class I, C
CDH2	GO:0005509 [calcium ion binding] GO:0005515 [protein binding] GO:0005624 [membrane fraction] GO:0005886 [plasma membrane] GO:0005911 [cell-cell junction] GO:0005912 [adherens junction] GO:0005913 [cell-cell adherens junction] GO:0005916 [fascia adherens] GO:0007155 [cell adhesion] GO:0007156 [homophilic cell adhesion] GO:0007157 [heterophilic cell-cell adhesion] GO:0007416 [synapse assembly] GO:0…	yes	Yes	1	cell adhesion	plasma membrane	8.18	14.18	13.47	17.62	18.68	17.8	19.03	18.24	309590	4	2.76683	9.44992e-05	15.2902	3.91649e-08	cadherin 2, type 1, N-cadherin (neuronal)	CD325
CD82	GO:0005515 [protein binding] GO:0005886 [plasma membrane] GO:0005887 [integral to plasma membrane] GO:0016020 [membrane] GO:0016021 [integral to membrane]	yes	Yes	4	other	plasma membrane	7.49	14.7	20.52	16.95	20.44	15.2	19.33	18.14	288858	4	0.300561	0.641974	15.2193	1.50175e-06	CD82 molecule	CD82
CD84	GO:0004872 [receptor activity] GO:0005515 [protein binding] GO:0005886 [plasma membrane] GO:0005887 [integral to plasma membrane] GO:0006952 [defense response] GO:0007155 [cell adhesion] GO:0007156 [homophilic cell adhesion] GO:0007596 [blood coagulation] GO:0050900 [leukocyte migration]	yes	Yes	1	cell adhesion	plasma membrane	ND	11.76	16.8	17.68	16.12	15.8	17.39	16.755	110601	4	0.632636	0.113822	10.8793	5.40053e-11	CD84 molecule	CD84
B4GALT1	GO:0000138 [Golgi trans cisterna] GO:0000139 [Golgi membrane] GO:0002064 [epithelial cell development] GO:0002526 [acute inflammatory response] GO:0003945 [N-acetyllactosamine synthase activity] GO:0004461 [lactose synthase activity] GO:0005515 [protein binding] GO:0005576 [extracellular region] GO:0005794 [Golgi apparatus] GO:0005886 [plasma membrane] GO:0005975 [carbohydrate metabolic process] …	yes	Yes	1	enzyme	plasma membrane	7.36	13.73	14.88	17.89	14.77	17.1	22.64	17.495	184722	4	2.75178	0.000174796	14.2032	3.48558e-06	UDP-Gal:betaGlcNAc beta 1,4- galactosyltransferase, polypeptide 1
CD8A	GO:0002456 [T cell mediated immunity] GO:0005515 [protein binding] GO:0005576 [extracellular region] GO:0005886 [plasma membrane] GO:0005887 [integral to plasma membrane] GO:0006955 [immune response] GO:0007166 [cell surface receptor linked signaling pathway] GO:0007169 [transmembrane receptor protein tyrosine kinase signaling pathway] GO:0009897 [external side of plasma membrane] GO:0009986 [cel…	yes	Yes	2	other	plasma membrane	17.25	16.55	18.31	18.21	17.68	20.41	18.05	18.13	286863	4	-0.353398	0.482858	-3.18285	1.77784e-07	CD8a molecule	CD8a
CD93	GO:0001849 [complement component C1q binding] GO:0004872 [receptor activity] GO:0005488 [binding] GO:0005509 [calcium ion binding] GO:0005515 [protein binding] GO:0005529 [sugar binding] GO:0005886 [plasma membrane] GO:0006909 [phagocytosis] GO:0009986 [cell surface] GO:0016021 [integral to membrane] GO:0016023 [cytoplasmic membrane-bounded vesicle] GO:0016337 [cell-cell adhesion] GO:0042116 [mac…	yes	Yes	1	cell adhesion	plasma membrane	9.2	12.76	13.47	13.54	13.77	12.98	13.66	13.6	12416.8	4	-0.201818	0.581468	-0.133648	0.857001	CD93 molecule	CD93
LRRTM2	GO:0005886 [plasma membrane] GO:0016021 [integral to membrane] GO:0030054 [cell junction] GO:0045202 [synapse] GO:0045211 [postsynaptic membrane]	yes	Yes	1	transmembrane receptor	plasma membrane	ND	10.98	12.65	14.32	22.81	18.1	14.49	16.295	80405.1	4	2.73754	0.000289835	12.5157	4.89665e-06	leucine rich repeat transmembrane neuronal 2
PODXL2	GO:0005515 [protein binding] GO:0005539 [glycosaminoglycan binding] GO:0005887 [integral to plasma membrane] GO:0007155 [cell adhesion] GO:0016020 [membrane] GO:0050901 [leukocyte tethering or rolling]	yes	Yes	1	cell adhesion	plasma membrane	ND	11.7	9.88	11.73	12.45	19.02	11.46	12.09	4359.66	4	2.73203	0.0063838	10.4001	0.00111174	podocalyxin-like 2
CD99L2	GO:0005886 [plasma membrane] GO:0007155 [cell adhesion] GO:0016021 [integral to membrane] GO:0030054 [cell junction]	yes	Yes	1	cell adhesion	plasma membrane	7.73	10.97	13.17	15.07	15.49	10.16	18.68	15.28	39786.7	4	-0.46751	0.248712	3.50533	0.00354482	CD99 molecule-like 2
CDCP1	GO:0005576 [extracellular region] GO:0005886 [plasma membrane] GO:0016021 [integral to membrane]	yes	Yes	1	cell adhesion	plasma membrane	8.42	13.17	12.29	12.9	12.39	13.23	17.93	13.065	8569.53	4	0.239822	0.570974	-0.0878252	0.938559	CUB domain containing protein 1	CD318
CDH1	GO:0001701 [in utero embryonic development] GO:0001829 [trophectodermal cell differentiation] GO:0005509 [calcium ion binding] GO:0005515 [protein binding] GO:0005737 [cytoplasm] GO:0005768 [endosome] GO:0005794 [Golgi apparatus] GO:0005886 [plasma membrane] GO:0005911 [cell-cell junction] GO:0005912 [adherens junction] GO:0005913 [cell-cell adherens junction] GO:0005925 [focal adhesion] GO:00069…	yes	Yes	1	cell adhesion	plasma membrane	ND	12.39	13.82	15.86	15.83	15.02	14.12	15.425	43993.4	4	1.4182	0.0561895	12.8431	0.00110595	cadherin 1, type 1, E-cadherin (epithelial)	CD324
CDH11	GO:0001501 [skeletal system development] GO:0001503 [ossification] GO:0005509 [calcium ion binding] GO:0005515 [protein binding] GO:0005737 [cytoplasm] GO:0005886 [plasma membrane] GO:0007155 [cell adhesion] GO:0007156 [homophilic cell adhesion] GO:0016020 [membrane] GO:0016021 [integral to membrane] GO:0016337 [cell-cell adhesion] GO:0034329 [cell junction assembly] GO:0034332 [adherens junction…	yes	Yes	3	cell adhesion	plasma membrane	10.77	14.76	13.63	16.31	1ND	14.12	14.99	15.65	51418.5	3	-0.548184	0.223598	-2.04081	0.00749985	cadherin 11, type 2, OB-cadherin (osteoblast)
CDH13	GO:0000278 [mitotic cell cycle] GO:0001558 [regulation of cell growth] GO:0001938 [positive regulation of endothelial cell proliferation] GO:0001954 [positive regulation of cell-matrix adhesion] GO:0002040 [sprouting angiogenesis] GO:0005509 [calcium ion binding] GO:0005515 [protein binding] GO:0005615 [extracellular space] GO:0005737 [cytoplasm] GO:0005886 [plasma membrane] GO:0005901 [caveola] …	yes	Yes	1	cell adhesion	plasma membrane	9.37	18.95	14.4	14.7	14.52	14.9	13.59	14.61	25006.2	4	0.0558262	0.92675	13.7283	4.35492e-05	cadherin 13, H-cadherin (heart)
CNNM3	GO:0005515 [protein binding] GO:0005886 [plasma membrane] GO:0006811 [ion transport] GO:0016021 [integral to membrane]	yes	Yes	4	ion channel	plasma membrane	ND	ND	ND	13.55	14.03	14.81	11.15	13.79	14164.6	4	2.73023	0.00144602	8.33871	0.00685022	cyclin M3
PON2	GO:0004064 [arylesterase activity] GO:0005576 [extracellular region] GO:0005634 [nucleus] GO:0005739 [mitochondrion] GO:0005764 [lysosome] GO:0005792 [microsome] GO:0005886 [plasma membrane] GO:0006979 [response to oxidative stress] GO:0016787 [hydrolase activity] GO:0019439 [aromatic compound catabolic process] GO:0042802 [identical protein binding] GO:0046872 [metal ion binding]	yes	Yes	0	enzyme	plasma membrane	ND	7.04	8	8.03	8.35	24.12	8.28	8.315	318.467	4	2.71457	0.0114694	10.9511	0.00116917	paraoxonase 2
CDH5	GO:0001955 [blood vessel maturation] GO:0005102 [receptor binding] GO:0005509 [calcium ion binding] GO:0005515 [protein binding] GO:0005624 [membrane fraction] GO:0005886 [plasma membrane] GO:0005911 [cell-cell junction] GO:0005923 [tight junction] GO:0007155 [cell adhesion] GO:0007156 [homophilic cell adhesion] GO:0008013 [beta-catenin binding] GO:0008285 [negative regulation of cell proliferati…	yes	Yes	1	cell adhesion	plasma membrane	9.47	8.28	9.78	12.56	15.3	12.75	12.4	12.655	6449.63	4	1.05028	0.0953478	1.0524	0.268868	cadherin 5, type 2 (vascular endothelium)	CD144
LAMA5	GO:0001525 [angiogenesis] GO:0001658 [branching involved in ureteric bud morphogenesis] GO:0001738 [morphogenesis of a polarized epithelium] GO:0001755 [neural crest cell migration] GO:0001942 [hair follicle development] GO:0005178 [integrin binding] GO:0005198 [structural molecule activity] GO:0005488 [binding] GO:0005515 [protein binding] GO:0005576 [extracellular region] GO:0005578 [proteinace…	yes	Yes	0	cell adhesion	plasma membrane	11.31	14.82	15.18	18.75	18.2	18.97	18.33	18.54	381150	4	2.6831	0.000344575	13.0358	0.000167954	laminin, alpha 5
FLRT3	GO:0005057 [receptor signaling protein activity] GO:0005515 [protein binding] GO:0005578 [proteinaceous extracellular matrix] GO:0005887 [integral to plasma membrane] GO:0007155 [cell adhesion] GO:0008150 [biological_process] GO:0016020 [membrane] GO:0016021 [integral to membrane]	yes	Yes	1	cell adhesion	plasma membrane	8.16	11.86	14.46	20.83	18.17	16.25	23.56	19.5	741455	4	2.67456	0.000744114	15.7783	0.0164976	fibronectin leucine rich transmembrane protein 3
GNAS	GO:0000166 [nucleotide binding] GO:0001501 [skeletal system development] GO:0001894 [tissue homeostasis] GO:0001958 [endochondral ossification] GO:0003924 [GTPase activity] GO:0004871 [signal transducer activity] GO:0005515 [protein binding] GO:0005525 [GTP binding] GO:0005624 [membrane fraction] GO:0005834 [heterotrimeric G-protein complex] GO:0005886 [plasma membrane] GO:0006112 [energy reserve…	yes	No	0	enzyme	plasma membrane	ND	ND	7.27	7.95	7.16	19.39	8.45	8.2	294.067	4	2.65424	0.00590562	6.80774	0.00969904	GNAS complex locus
FAM20C	GO:0005576 [extracellular region]	yes	Yes	0	other	Extracellular	12.09	10.04	10.65	20.26	12.15	12.34	14.58	13.46	11268.4	4	2.63596	9.15054e-05	0.803831	0.294255	family with sequence similarity 20, member C
CHGA	GO:0005515 [protein binding] GO:0005576 [extracellular region] GO:0008217 [regulation of blood pressure] GO:0030141 [stored secretory granule]	yes	Yes	0	other	Extracellular	ND	10.31	11.63	16.33	14.51	15.74	13.94	15.125	35733.8	4	0.260716	0.634402	8.34971	8.29343e-05	chromogranin A (parathyroid secretory protein 1)
CD96	GO:0005515 [protein binding] GO:0005886 [plasma membrane] GO:0005887 [integral to plasma membrane] GO:0006955 [immune response] GO:0007155 [cell adhesion] GO:0050776 [regulation of immune response]	yes	No	1	cell adhesion	plasma membrane	14	11.48	14.32	17.55	18.16	18.49	19.6	18.325	328378	4	2.62862	1.63403e-05	2.47846	0.00354221	CD96 molecule	CD96
CHPF	GO:0005515 [protein binding] GO:0005794 [Golgi apparatus] GO:0016020 [membrane] GO:0016021 [integral to membrane] GO:0016740 [transferase activity] GO:0032580 [Golgi cisterna membrane] GO:0046872 [metal ion binding] GO:0047238 [glucuronosyl-N-acetylgalactosaminyl-proteoglycan 4-beta-N-acetylgalactosaminyltransferase activity] GO:0050510 [N-acetylgalactosaminyl-proteoglycan 3-beta-glucuronosyltran…	yes	Yes	0	enzyme	Integral to membrane	ND	13.04	12.51	18.57	14.33	15.81	17.81	16.81	114898	4	1.18131	0.00727246	11.9967	9.18479e-09	chondroitin polymerizing factor
CHRM3	GO:0003056 [regulation of vascular smooth muscle contraction] GO:0004435 [phosphatidylinositol phospholipase C activity] GO:0004872 [receptor activity] GO:0004930 [G-protein coupled receptor activity] GO:0004981 [muscarinic acetylcholine receptor activity] GO:0005886 [plasma membrane] GO:0005887 [integral to plasma membrane] GO:0006112 [energy reserve metabolic process] GO:0006464 [protein modifi…	yes	No	7	G-protein coupled receptor	plasma membrane	11.18	11	11.02	11.6	12.15	12.59	14.59	12.37	5293.48	4	-0.43879	0.344498	-1.34508	0.0347334	cholinergic receptor, muscarinic 3
CHST11	GO:0000139 [Golgi membrane] GO:0001537 [N-acetylgalactosamine 4-O-sulfotransferase activity] GO:0002063 [chondrocyte development] GO:0005794 [Golgi apparatus] GO:0007585 [respiratory gaseous exchange] GO:0008146 [sulfotransferase activity] GO:0009791 [post-embryonic development] GO:0016020 [membrane] GO:0016021 [integral to membrane] GO:0016051 [carbohydrate biosynthetic process] GO:0016740 [tran…	yes	Yes	0	enzyme	Integral to membrane	9.13	12.02	12.49	15.14	24.03	16.41	15.61	16.01	65991.8	4	1.66516	0.00958982	4.21846	0.000259271	carbohydrate (chondroitin 4) sulfotransferase 11
CHST12	GO:0000139 [Golgi membrane] GO:0005515 [protein binding] GO:0005794 [Golgi apparatus] GO:0008146 [sulfotransferase activity] GO:0016020 [membrane] GO:0016021 [integral to membrane] GO:0016051 [carbohydrate biosynthetic process] GO:0016740 [transferase activity] GO:0030173 [integral to Golgi membrane] GO:0030206 [chondroitin sulfate biosynthetic process] GO:0030208 [dermatan sulfate biosynthetic p…	yes	Yes	1	enzyme	Integral to membrane	9.52	16.24	14.62	17.41	17.5	16.41	17.05	17.23	153726	4	1.77702	0.000157174	12.0236	1.38798e-10	carbohydrate (chondroitin 4) sulfotransferase 12
CHST14	GO:0000139 [Golgi membrane] GO:0001537 [N-acetylgalactosamine 4-O-sulfotransferase activity] GO:0005515 [protein binding] GO:0005794 [Golgi apparatus] GO:0016020 [membrane] GO:0016021 [integral to membrane] GO:0016051 [carbohydrate biosynthetic process] GO:0016740 [transferase activity] GO:0042301 [phosphate binding] GO:0050655 [dermatan sulfate proteoglycan metabolic process]	yes	No	1	enzyme	Integral to membrane	10.84	12.54	12.04	18.15	20.16	16.02	21.49	19.155	583754	4	2.53249	0.000355199	14.1085	2.95228e-07	carbohydrate (N-acetylgalactosamine 4-0) sulfotransferase 14
CHST2	GO:0000139 [Golgi membrane] GO:0001517 [N-acetylglucosamine 6-O-sulfotransferase activity] GO:0005794 [Golgi apparatus] GO:0005802 [trans-Golgi network] GO:0005975 [carbohydrate metabolic process] GO:0006044 [N-acetylglucosamine metabolic process] GO:0006790 [sulfur compound metabolic process] GO:0006954 [inflammatory response] GO:0007275 [multicellular organismal development] GO:0008146 [sulfotr…	yes	Yes	1	enzyme	Integral to membrane	ND	9.56	11.58	18.73	11.87	14.44	14.77	14.605	24919.7	4	2.35812	3.49629e-05	9.94767	6.75677e-06	carbohydrate (N-acetylglucosamine-6-O) sulfotransferase 2
CHST3	GO:0000139 [Golgi membrane] GO:0005794 [Golgi apparatus] GO:0005975 [carbohydrate metabolic process] GO:0006790 [sulfur compound metabolic process] GO:0008146 [sulfotransferase activity] GO:0008459 [chondroitin 6-sulfotransferase activity] GO:0014012 [peripheral nervous system axon regeneration] GO:0016020 [membrane] GO:0016021 [integral to membrane] GO:0016740 [transferase activity] GO:0030206 […	yes	No	1	enzyme	Integral to membrane	12.3	16.33	13.91	18.66	16.56	16.48	18.75	17.61	200050	4	1.2491	4.64214e-05	1.03559	0.184332	carbohydrate (chondroitin 6) sulfotransferase 3
CHST5	GO:0000139 [Golgi membrane] GO:0001517 [N-acetylglucosamine 6-O-sulfotransferase activity] GO:0005794 [Golgi apparatus] GO:0005975 [carbohydrate metabolic process] GO:0006044 [N-acetylglucosamine metabolic process] GO:0006477 [protein sulfation] GO:0006790 [sulfur compound metabolic process] GO:0008146 [sulfotransferase activity] GO:0016020 [membrane] GO:0016021 [integral to membrane] GO:0016740 …	yes	Yes	0	enzyme	Integral to membrane	ND	13.88	9.11	21.62	8.93	8.83	22.57	15.275	39649.1	4	3.40764	0.00534036	11.2535	0.00310453	carbohydrate (N-acetylglucosamine 6-O) sulfotransferase 5
CHSY1	GO:0005794 [Golgi apparatus] GO:0016020 [membrane] GO:0016021 [integral to membrane] GO:0016740 [transferase activity] GO:0030206 [chondroitin sulfate biosynthetic process] GO:0031667 [response to nutrient levels] GO:0032580 [Golgi cisterna membrane] GO:0046872 [metal ion binding] GO:0047238 [glucuronosyl-N-acetylgalactosaminyl-proteoglycan 4-beta-N-acetylgalactosaminyltransferase activity] GO:00…	yes	Yes	0	enzyme	Integral to membrane	8.56	9.18	9.98	15.13	15.86	14.57	16.06	15.495	46180.6	4	2.39593	4.68218e-05	2.89588	0.00599597	chondroitin sulfate synthase 1
CHSY3	GO:0005794 [Golgi apparatus] GO:0016020 [membrane] GO:0016021 [integral to membrane] GO:0016740 [transferase activity] GO:0032580 [Golgi cisterna membrane] GO:0046872 [metal ion binding] GO:0047238 [glucuronosyl-N-acetylgalactosaminyl-proteoglycan 4-beta-N-acetylgalactosaminyltransferase activity] GO:0050510 [N-acetylgalactosaminyl-proteoglycan 3-beta-glucuronosyltransferase activity]	yes	Yes	0	enzyme	Integral to membrane	8.81	13.01	10.95	22.44	13.03	12.67	15.42	14.225	19149.2	4	1.45019	0.00173066	1.99307	0.0569046	chondroitin sulfate synthase 3
ITFG1	GO:0005515 [protein binding] GO:0005576 [extracellular region] GO:0016020 [membrane] GO:0016021 [integral to membrane]	yes	Yes	1	integrin	Extracellular	ND	11.72	12.9	17.93	13.87	14.59	14.69	14.64	25531.7	4	2.62798	3.29657e-07	11.6637	2.09212e-07	integrin alpha FG-GAP repeat containing 1
CLDND1	GO:0016020 [membrane] GO:0016021 [integral to membrane]	yes	Yes	3	other	Integral to membrane	ND	17.87	17.36	19.24	17.55	17.49	17.87	17.71	214408	4	0.0766019	0.851811	10.0661	6.21218e-06	claudin domain containing 1
B4GALNT1	GO:0000139 [Golgi membrane] GO:0001574 [ganglioside biosynthetic process] GO:0005624 [membrane fraction] GO:0005794 [Golgi apparatus] GO:0005886 [plasma membrane] GO:0005975 [carbohydrate metabolic process] GO:0006687 [glycosphingolipid metabolic process] GO:0007283 [spermatogenesis] GO:0008376 [acetylgalactosaminyltransferase activity] GO:0016021 [integral to membrane] GO:0019915 [lipid storage]…	yes	Yes	0	enzyme	plasma membrane	10.85	11.02	10.7	17.42	17.17	16.12	19.8	17.295	160810	4	2.60499	9.76103e-07	-2.29995	1.95933e-05	beta-1,4-N-acetyl-galactosaminyl transferase 1
CLEC5A	GO:0001618 [viral receptor activity] GO:0002076 [osteoblast development] GO:0005488 [binding] GO:0005515 [protein binding] GO:0005529 [sugar binding] GO:0005886 [plasma membrane] GO:0005887 [integral to plasma membrane] GO:0006916 [anti-apoptosis] GO:0006968 [cellular defense response] GO:0007165 [signal transduction] GO:0009986 [cell surface] GO:0044419 [interspecies interaction between organism…	yes	Yes	1	other	plasma membrane	14.1	11.93	15.65	13.75	12.01	14.98	11.53	12.88	7538.18	4	-0.882986	0.247734	1.35807	0.257983	C-type lectin domain family 5, member A
SLC4A7	GO:0005215 [transporter activity] GO:0005452 [inorganic anion exchanger activity] GO:0005515 [protein binding] GO:0005886 [plasma membrane] GO:0006811 [ion transport] GO:0006814 [sodium ion transport] GO:0006820 [anion transport] GO:0008509 [anion transmembrane transporter activity] GO:0015293 [symporter activity] GO:0015701 [bicarbonate transport] GO:0016020 [membrane] GO:0016021 [integral to me…	yes	Yes	11	transporter	plasma membrane	8.79	13.3	13.9	16.66	17.96	16.76	18.73	17.36	168221	4	2.58818	1.86815e-10	16.6638	2.0838e-08	solute carrier family 4, sodium bicarbonate cotransporter, member 7
CLN5	GO:0005515 [protein binding] GO:0005764 [lysosome] GO:0005765 [lysosomal membrane] GO:0005775 [vacuolar lumen] GO:0005783 [endoplasmic reticulum] GO:0005794 [Golgi apparatus] GO:0007040 [lysosome organization] GO:0007042 [lysosomal lumen acidification] GO:0007420 [brain development] GO:0007601 [visual perception] GO:0008219 [cell death] GO:0016021 [integral to membrane] GO:0022008 [neurogenesis] …	yes	Yes	1	other	Integral to membrane	17.99	21.79	21.42	23.63	22.91	24.22	24.44	23.925	1.59273e+07	4	0.753832	0.0317168	0.301683	0.570926	ceroid-lipofuscinosis, neuronal 5
PSAP	GO:0002576 [platelet degranulation] GO:0005576 [extracellular region] GO:0005615 [extracellular space] GO:0005739 [mitochondrion] GO:0005764 [lysosome] GO:0005794 [Golgi apparatus] GO:0006629 [lipid metabolic process] GO:0006665 [sphingolipid metabolic process] GO:0006687 [glycosphingolipid metabolic process] GO:0006869 [lipid transport] GO:0007596 [blood coagulation] GO:0008047 [enzyme activator…	yes	Yes	0	other	Extracellular	10.84	13.61	15.39	16.2	17.83	16.43	18.01	17.13	143431	4	2.58145	9.17284e-09	3.31417	0.040238	prosaposin
GFRA3	GO:0001764 [neuron migration] GO:0004872 [receptor activity] GO:0005102 [receptor binding] GO:0005515 [protein binding] GO:0005737 [cytoplasm] GO:0005886 [plasma membrane] GO:0007165 [signal transduction] GO:0007399 [nervous system development] GO:0007411 [axon guidance] GO:0007422 [peripheral nervous system development] GO:0008046 [axon guidance receptor activity] GO:0009897 [external side of pl…	yes	Yes	1	transmembrane receptor	plasma membrane	8.04	14.75	13.32	16.8	17.42	16.63	16.83	16.815	115297	4	2.57369	2.35537e-08	-0.248261	0.851322	GDNF family receptor alpha 3
RFNG	GO:0000139 [Golgi membrane] GO:0003674 [molecular_function] GO:0005576 [extracellular region] GO:0005794 [Golgi apparatus] GO:0007389 [pattern specification process] GO:0007399 [nervous system development] GO:0009887 [organ morphogenesis] GO:0016020 [membrane] GO:0016021 [integral to membrane] GO:0030154 [cell differentiation] GO:0030173 [integral to Golgi membrane] GO:0033829 [O-fucosylpeptide 3…	yes	Yes	0	enzyme	Extracellular	ND	18.64	18.55	23.02	22.89	22	23.57	22.955	8.13099e+06	4	2.5661	1.15376e-08	11.2415	5.91211e-11	RFNG O-fucosylpeptide 3-beta-N-acetylglucosaminyltransferase
PROM1	GO:0001750 [photoreceptor outer segment] GO:0005886 [plasma membrane] GO:0005887 [integral to plasma membrane] GO:0005929 [cilium] GO:0009986 [cell surface] GO:0010842 [retina layer formation] GO:0016021 [integral to membrane] GO:0016324 [apical plasma membrane] GO:0031528 [microvillus membrane] GO:0042622 [photoreceptor outer segment membrane] GO:0045296 [cadherin binding] GO:0045494 [photorecep…	yes	Yes	5	other	plasma membrane	7.38	9.13	10.24	22.26	10.36	10.75	10.64	10.695	1657.74	4	2.53945	1.00558e-05	3.73349	0.00172704	prominin 1	CD133
CNTN1	GO:0001948 [glycoprotein binding] GO:0005515 [protein binding] GO:0005624 [membrane fraction] GO:0005886 [plasma membrane] GO:0007155 [cell adhesion] GO:0007219 [Notch signaling pathway] GO:0007411 [axon guidance] GO:0010628 [positive regulation of gene expression] GO:0030246 [carbohydrate binding] GO:0031225 [anchored to membrane] GO:0090072 [positive regulation of sodium ion transport via volta…	yes	Yes	0	enzyme	plasma membrane	7.97	9.51	10.17	11.08	11.86	12.17	12	11.93	3902.01	4	0.212537	0.691381	-2.4095	0.0505027	contactin 1
COL11A1	GO:0001502 [cartilage condensation] GO:0001503 [ossification] GO:0002063 [chondrocyte development] GO:0003007 [heart morphogenesis] GO:0005198 [structural molecule activity] GO:0005201 [extracellular matrix structural constituent] GO:0005576 [extracellular region] GO:0005581 [collagen] GO:0005592 [collagen type XI] GO:0006029 [proteoglycan metabolic process] GO:0007155 [cell adhesion] GO:0007601 …	yes	Yes	0	other	Extracellular	9.1	14.03	20.42	18.64	14.82	14.98	15.25	15.115	35486.9	4	-0.677862	0.137596	2.08392	0.0454847	collagen, type XI, alpha 1
COL12A1	GO:0001501 [skeletal system development] GO:0005198 [structural molecule activity] GO:0005515 [protein binding] GO:0005576 [extracellular region] GO:0005581 [collagen] GO:0005595 [collagen type XII] GO:0005615 [extracellular space] GO:0007155 [cell adhesion] GO:0030020 [extracellular matrix structural constituent conferring tensile strength] GO:0030199 [collagen fibril organization] GO:0031012 [e…	yes	Yes	0	other	Extracellular	8.29	13.4	16.22	16.11	16.19	16.75	16.31	16.25	77935.9	4	-0.603257	0.197707	12.4267	3.58695e-08	collagen, type XII, alpha 1
COL14A1	GO:0005198 [structural molecule activity] GO:0005201 [extracellular matrix structural constituent] GO:0005515 [protein binding] GO:0005518 [collagen binding] GO:0005576 [extracellular region] GO:0005578 [proteinaceous extracellular matrix] GO:0005581 [collagen] GO:0005596 [collagen type XIV] GO:0005615 [extracellular space] GO:0007155 [cell adhesion] GO:0016337 [cell-cell adhesion] GO:0030198 [ex…	yes	Yes	0	other	Extracellular	8.68	13.45	13.9	14.58	15.36	14.96	20.45	15.16	36611.3	4	0.662355	0.16608	1.41272	0.124925	collagen, type XIV, alpha 1
DDR1	GO:0000166 [nucleotide binding] GO:0001558 [regulation of cell growth] GO:0001952 [regulation of cell-matrix adhesion] GO:0004672 [protein kinase activity] GO:0004674 [protein serine/threonine kinase activity] GO:0004713 [protein tyrosine kinase activity] GO:0004714 [transmembrane receptor protein tyrosine kinase activity] GO:0004872 [receptor activity] GO:0005515 [protein binding] GO:0005524 [AT…	yes	Yes	2	kinase	plasma membrane	10.35	10.47	10.3	12.93	16.27	15.74	14.62	15.18	37122.3	4	2.51499	0.000149487	-2.3245	0.00315892	discoidin domain receptor tyrosine kinase 1	CD167a
SLC1A2	GO:0005313 [L-glutamate transmembrane transporter activity] GO:0005314 [high-affinity glutamate transmembrane transporter activity] GO:0005624 [membrane fraction] GO:0005886 [plasma membrane] GO:0006811 [ion transport] GO:0006835 [dicarboxylic acid transport] GO:0007268 [synaptic transmission] GO:0007399 [nervous system development] GO:0007632 [visual behavior] GO:0009416 [response to light stimu…	yes	Yes	9	transporter	plasma membrane	10.64	11.32	11.82	12.67	22.61	15.43	13.4	14.415	21844.8	4	2.50681	0.00213242	-1.08649	0.239861	solute carrier family 1 (glial high affinity glutamate transporter), member 2
FGFR1	GO:0000122 [negative regulation of transcription from RNA polymerase II promoter] GO:0000165 [MAPKKK cascade] GO:0000166 [nucleotide binding] GO:0001501 [skeletal system development] GO:0001525 [angiogenesis] GO:0001657 [ureteric bud development] GO:0001701 [in utero embryonic development] GO:0001759 [organ induction] GO:0001948 [glycoprotein binding] GO:0002053 [positive regulation of mesenchyma…	yes	Yes	1	kinase	plasma membrane	11.2	15.37	15.36	20.99	22.55	17.68	16.41	19.335	661325	4	2.50135	6.83658e-05	-3.54514	2.10647e-06	fibroblast growth factor receptor 1	CD331
COL1A2	GO:0001501 [skeletal system development] GO:0001568 [blood vessel development] GO:0005201 [extracellular matrix structural constituent] GO:0005515 [protein binding] GO:0005576 [extracellular region] GO:0005581 [collagen] GO:0005584 [collagen type I] GO:0005615 [extracellular space] GO:0005886 [plasma membrane] GO:0007179 [transforming growth factor beta receptor signaling pathway] GO:0007266 [Rho…	yes	Yes	0	other	plasma membrane	10.82	16.44	21.64	17.45	14.32	14.69	13.7	14.505	23250.9	4	0.0563993	0.885857	5.08429	3.37586e-05	collagen, type I, alpha 2
COL3A1	GO:0001501 [skeletal system development] GO:0001568 [blood vessel development] GO:0005178 [integrin binding] GO:0005201 [extracellular matrix structural constituent] GO:0005515 [protein binding] GO:0005576 [extracellular region] GO:0005581 [collagen] GO:0005586 [collagen type III] GO:0005615 [extracellular space] GO:0007160 [cell-matrix adhesion] GO:0007179 [transforming growth factor beta recept…	yes	Yes	0	other	Extracellular	13.82	8.27	17.53	15.13	17.43	12.25	16.62	15.875	60096.8	4	-0.525651	0.458451	-3.24969	0.000357817	collagen, type III, alpha 1
COL4A1	GO:0001525 [angiogenesis] GO:0005201 [extracellular matrix structural constituent] GO:0005515 [protein binding] GO:0005576 [extracellular region] GO:0005581 [collagen] GO:0005587 [collagen type IV] GO:0005604 [basement membrane] GO:0007411 [axon guidance] GO:0007528 [neuromuscular junction development] GO:0030855 [epithelial cell differentiation] GO:0048407 [platelet-derived growth factor binding…	yes	Yes	0	other	Extracellular	ND	14.22	17.73	15.2	13.73	14.1	14.03	14.065	17139.1	4	-1.00499	0.0815506	5.85795	0.00292649	collagen, type IV, alpha 1
COL5A2	GO:0001501 [skeletal system development] GO:0003674 [molecular_function] GO:0005201 [extracellular matrix structural constituent] GO:0005515 [protein binding] GO:0005576 [extracellular region] GO:0005581 [collagen] GO:0005588 [collagen type V] GO:0007411 [axon guidance] GO:0030199 [collagen fibril organization] GO:0031012 [extracellular matrix] GO:0043588 [skin development] GO:0046332 [SMAD bindi…	yes	Yes	0	other	Extracellular	ND	11.66	ND	8.47	ND	ND	ND	6.64	99.7331	1	-0.850526	0.127347	2.48286	0.162844	collagen, type V, alpha 2
COL5A3	GO:0005198 [structural molecule activity] GO:0005201 [extracellular matrix structural constituent] GO:0005518 [collagen binding] GO:0005576 [extracellular region] GO:0005581 [collagen] GO:0005588 [collagen type V] GO:0007155 [cell adhesion] GO:0007160 [cell-matrix adhesion] GO:0008201 [heparin binding] GO:0030199 [collagen fibril organization] GO:0043588 [skin development]	yes	Yes	0	other	Extracellular	14.85	ND	9.31	12.53	ND	9	ND	7.82	225.972	2	0.939171	0.424263	-4.18443	0.0731393	collagen, type V, alpha 3
COL6A1	GO:0005515 [protein binding] GO:0005576 [extracellular region] GO:0005581 [collagen] GO:0005589 [collagen type VI] GO:0007155 [cell adhesion] GO:0007411 [axon guidance] GO:0031012 [extracellular matrix] GO:0042383 [sarcolemma] GO:0043234 [protein complex] GO:0048407 [platelet-derived growth factor binding] GO:0070208 [protein heterotrimerization] GO:0071230 [cellular response to amino acid stimul…	yes	Yes	0	other	Extracellular	7.99	8.84	16.44	18.97	11.92	12.9	13.16	13.03	8364.13	4	-1.03323	0.153146	-0.634324	0.613644	collagen, type VI, alpha 1
COL6A2	GO:0005201 [extracellular matrix structural constituent] GO:0005515 [protein binding] GO:0005576 [extracellular region] GO:0005578 [proteinaceous extracellular matrix] GO:0005581 [collagen] GO:0005615 [extracellular space] GO:0007411 [axon guidance] GO:0009749 [response to glucose stimulus] GO:0016020 [membrane] GO:0016337 [cell-cell adhesion] GO:0030198 [extracellular matrix organization] GO:003…	yes	Yes	0	other	Extracellular	12.56	12.58	20.53	23.4	18.24	18.92	16.06	18.58	391866	4	0.69002	0.366176	2.33394	0.12311	collagen, type VI, alpha 2
DSG3	GO:0005509 [calcium ion binding] GO:0005829 [cytosol] GO:0005886 [plasma membrane] GO:0006915 [apoptosis] GO:0006921 [cellular component disassembly involved in apoptosis] GO:0007155 [cell adhesion] GO:0007156 [homophilic cell adhesion] GO:0016020 [membrane] GO:0016021 [integral to membrane] GO:0030054 [cell junction] GO:0030057 [desmosome]	yes	Yes	1	cell adhesion	plasma membrane	18.15	14.54	17.13	17.9	19.68	18.25	19.36	18.805	458004	4	2.48723	2.44949e-05	2.11479	0.0104678	desmoglein 3 (pemphigus vulgaris antigen)
COLEC12	GO:0002221 [pattern recognition receptor signaling pathway] GO:0005044 [scavenger receptor activity] GO:0005488 [binding] GO:0005529 [sugar binding] GO:0005534 [galactose binding] GO:0005581 [collagen] GO:0006952 [defense response] GO:0006955 [immune response] GO:0008329 [pattern recognition receptor activity] GO:0009756 [carbohydrate mediated signaling] GO:0016020 [membrane] GO:0016021 [integral…	yes	No	1	transmembrane receptor	Integral to membrane	11.86	13.28	11.74	16.47	11.77	13.05	13.1	13.075	8629.13	4	0.56602	0.212317	0.015757	0.978941	collectin sub-family member 12
DST	GO:0003779 [actin binding] GO:0005509 [calcium ion binding] GO:0005515 [protein binding] GO:0007050 [cell cycle arrest] GO:0005856 [cytoskeleton] GO:0000226 [microtubule cytoskeleton organization] GO:0005178 [integrin binding] GO:0005604 [basement membrane] GO:0005634 [nucleus] GO:0005635 [nuclear envelope] GO:0005737 [cytoplasm] GO:0005783 [endoplasmic reticulum] GO:0005789 [endoplasmic reticulu…	yes	Yes	0	cell adhesion	plasma membrane	16.44	19.1	21.27	23.49	23.34	25.36	23.3	23.415	1.11845e+07	4	2.48632	6.24419e-05	-0.0793002	0.910004	dystonin
CPD	GO:0004181 [metallocarboxypeptidase activity] GO:0004185 [serine-type carboxypeptidase activity] GO:0005624 [membrane fraction] GO:0005634 [nucleus] GO:0005792 [microsome] GO:0005802 [trans-Golgi network] GO:0006508 [proteolysis] GO:0008233 [peptidase activity] GO:0008237 [metallopeptidase activity] GO:0008270 [zinc ion binding] GO:0016020 [membrane] GO:0016021 [integral to membrane] GO:0046872 […	yes	Yes	1	peptidase	Integral to membrane	8.73	11.74	12.46	17.04	15.47	13.3	20.17	16.255	78206.5	4	2.02627	7.40142e-06	5.61256	8.70239e-05	carboxypeptidase D
CPM	GO:0004180 [carboxypeptidase activity] GO:0004181 [metallocarboxypeptidase activity] GO:0005634 [nucleus] GO:0005737 [cytoplasm] GO:0005886 [plasma membrane] GO:0006508 [proteolysis] GO:0008233 [peptidase activity] GO:0008237 [metallopeptidase activity] GO:0008270 [zinc ion binding] GO:0009653 [anatomical structure morphogenesis] GO:0031225 [anchored to membrane] GO:0046872 [metal ion binding]	yes	Yes	1	peptidase	plasma membrane	7.77	9.33	16.08	15.1	13.33	13.31	13.31	13.32	10226.3	4	-0.206978	0.721296	0.574493	0.581534	carboxypeptidase M
CPVL	GO:0004185 [serine-type carboxypeptidase activity] GO:0005515 [protein binding] GO:0006508 [proteolysis] GO:0008233 [peptidase activity]	yes	Yes	0	peptidase	Unknown	9.68	11.61	13.96	17.46	19.8	17.01	15.96	17.235	154260	4	3.4348	4.75314e-07	12.4737	5.94809e-09	carboxypeptidase, vitellogenic-like
CR2	GO:0002430 [complement receptor mediated signaling pathway] GO:0004875 [complement receptor activity] GO:0004888 [transmembrane signaling receptor activity] GO:0005886 [plasma membrane] GO:0006955 [immune response] GO:0016021 [integral to membrane] GO:0042803 [protein homodimerization activity] GO:0045087 [innate immune response] GO:0004872 [receptor activity] GO:0005515 [protein binding] GO:0009…	yes	Yes	1	transmembrane receptor	plasma membrane	15.36	13.54	22.26	16.63	14.23	13.27	13.97	14.1	17559.9	4	-0.98555	0.231504	-2.06013	0.099284	complement component (3d/Epstein Barr virus) receptor 2	CD21
CRELD1	GO:0003197 [endocardial cushion development] GO:0003279 [cardiac septum development] GO:0005509 [calcium ion binding] GO:0005515 [protein binding] GO:0016020 [membrane] GO:0016021 [integral to membrane]	yes	Yes	1	transmembrane receptor	Integral to membrane	13.61	13.95	14.68	14.49	15.15	17.78	14.69	14.92	31000.4	4	1.16693	0.00906027	2.84112	0.00889897	cysteine-rich with EGF-like domains 1
CRIM1	GO:0001558 [regulation of cell growth] GO:0004857 [enzyme inhibitor activity] GO:0004867 [serine-type endopeptidase inhibitor activity] GO:0005010 [insulin-like growth factor receptor activity] GO:0005515 [protein binding] GO:0005520 [insulin-like growth factor binding] GO:0005576 [extracellular region] GO:0005886 [plasma membrane] GO:0007399 [nervous system development] GO:0016021 [integral to m…	yes	Yes	1	kinase	plasma membrane	13.95	16.46	15.54	15.69	16.39	14.61	15.7	15.695	53047.6	4	-0.269284	0.517922	0.0920764	0.903281	cysteine rich transmembrane BMP regulator 1 (chordin-like)
GPNMB	GO:0016021 [integral to membrane] GO:0005178 [integrin binding] GO:0005887 [integral to plasma membrane] GO:0007155 [cell adhesion] GO:0008201 [heparin binding] GO:0008285 [negative regulation of cell proliferation] GO:0016020 [membrane] GO:0016023 [cytoplasmic membrane-bounded vesicle] GO:0042470 [melanosome]	yes	Yes	2	enzyme	plasma membrane	8.84	9.93	17.94	16.91	13.24	16.76	27.3	16.835	116907	4	2.4788	0.00174899	4.73747	0.00947272	glycoprotein (transmembrane) nmb
CSF1	GO:0001503 [ossification] GO:0001954 [positive regulation of cell-matrix adhesion] GO:0003006 [developmental process involved in reproduction] GO:0005125 [cytokine activity] GO:0005157 [macrophage colony-stimulating factor receptor binding] GO:0005515 [protein binding] GO:0005576 [extracellular region] GO:0005615 [extracellular space] GO:0005886 [plasma membrane] GO:0008083 [growth factor activit…	yes	Yes	1	cytokine	plasma membrane	ND	9.43	12.26	18.35	12.02	14.18	14.49	14.335	20666.4	4	-0.354685	0.619462	11.8684	1.45083e-09	colony stimulating factor 1 (macrophage)
NRP2	GO:0001525 [angiogenesis] GO:0001755 [neural crest cell migration] GO:0004872 [receptor activity] GO:0005021 [vascular endothelial growth factor receptor activity] GO:0005515 [protein binding] GO:0005624 [membrane fraction] GO:0005886 [plasma membrane] GO:0007155 [cell adhesion] GO:0007275 [multicellular organismal development] GO:0007399 [nervous system development] GO:0007411 [axon guidance] GO…	yes	Yes	1	kinase	plasma membrane	8.22	14.89	12.29	20.36	20.59	14.68	19.53	19.945	1.00935e+06	4	2.47502	0.00181205	15.2599	1.85925e-06	neuropilin 2
CTNND2	GO:0001763 [morphogenesis of a branching structure] GO:0005488 [binding] GO:0005515 [protein binding] GO:0005634 [nucleus] GO:0005737 [cytoplasm] GO:0005912 [adherens junction] GO:0007155 [cell adhesion] GO:0007158 [neuron cell-cell adhesion] GO:0007165 [signal transduction] GO:0007275 [multicellular organismal development] GO:0007612 [learning] GO:0014069 [postsynaptic density] GO:0019717 [synap…	yes	No	0	cell adhesion	Lysosome	8.39	8.4	11.26	13.56	18.75	17.31	13.98	15.645	51240.6	4	1.6593	0.00229168	2.80082	0.00291996	catenin (cadherin-associated protein), delta 2 (neural plakophilin-related arm-repeat protein)
CTSA	GO:0004180 [carboxypeptidase activity] GO:0004185 [serine-type carboxypeptidase activity] GO:0005515 [protein binding] GO:0005634 [nucleus] GO:0005739 [mitochondrion] GO:0005764 [lysosome] GO:0005783 [endoplasmic reticulum] GO:0006508 [proteolysis] GO:0006886 [intracellular protein transport] GO:0008047 [enzyme activator activity] GO:0008233 [peptidase activity] GO:0043085 [positive regulation of…	yes	Yes	0	peptidase	Intracellular membrane-bouded organelle	16.76	22.61	22.15	22.91	22.72	24.38	23.69	23.3	1.03276e+07	4	1.20493	0.00356465	-3.39111	7.42026e-06	cathepsin A
HLA-B	GO:0000139 [Golgi membrane] GO:0002474 [antigen processing and presentation of peptide antigen via MHC class I] GO:0005515 [protein binding] GO:0005886 [plasma membrane] GO:0005887 [integral to plasma membrane] GO:0006955 [immune response] GO:0012507 [ER to Golgi transport vesicle membrane] GO:0016020 [membrane] GO:0016021 [integral to membrane] GO:0019221 [cytokine-mediated signaling pathway] GO…	yes	Yes	1	transmembrane receptor	plasma membrane	9.92	11.18	11.51	15.08	11.73	15.41	16.95	15.245	38833.1	4	2.47005	4.30449e-07	14.2933	4.67928e-07	major histocompatibility complex, class I, B
CTSC	GO:0004197 [cysteine-type endopeptidase activity] GO:0005764 [lysosome] GO:0005783 [endoplasmic reticulum] GO:0005794 [Golgi apparatus] GO:0006508 [proteolysis] GO:0006955 [immune response] GO:0007568 [aging] GO:0008233 [peptidase activity] GO:0008234 [cysteine-type peptidase activity] GO:0010033 [response to organic substance] GO:0031404 [chloride ion binding] GO:0042802 [identical protein bindi…	yes	Yes	0	peptidase	Lysosome	7.91	10.27	9.07	14.93	16.91	12.98	17.37	15.92	62000.8	4	3.34987	4.62831e-05	11.9273	4.55261e-05	cathepsin C
PCDH17	GO:0005509 [calcium ion binding] GO:0005515 [protein binding] GO:0005886 [plasma membrane] GO:0007155 [cell adhesion] GO:0007156 [homophilic cell adhesion] GO:0016020 [membrane] GO:0016021 [integral to membrane]	yes	Yes	1	G-protein coupled receptor	plasma membrane	11.18	9.19	12.33	12.12	18.42	13.52	12.06	12.82	7231.1	4	2.43277	0.00333166	-0.230288	0.845167	protocadherin 17
CTSG	GO:0004252 [serine-type endopeptidase activity] GO:0005576 [extracellular region] GO:0005615 [extracellular space] GO:0005886 [plasma membrane] GO:0006508 [proteolysis] GO:0006955 [immune response] GO:0008201 [heparin binding] GO:0008233 [peptidase activity] GO:0009986 [cell surface] GO:0030141 [stored secretory granule] GO:0031012 [extracellular matrix] GO:0032496 [response to lipopolysaccharide…	yes	Yes	0	peptidase	plasma membrane	15.9	14.73	15.07	14.53	14.35	19.1	11.87	14.44	22226.6	4	-0.424215	0.32969	-2.06855	0.0130755	cathepsin G
FCGRT	GO:0004872 [receptor activity] GO:0005515 [protein binding] GO:0005886 [plasma membrane] GO:0006955 [immune response] GO:0007565 [female pregnancy] GO:0016021 [integral to membrane] GO:0019864 [IgG binding] GO:0019882 [antigen processing and presentation] GO:0030881 [beta-2-microglobulin binding] GO:0042612 [MHC class I protein complex]	yes	Yes	1	transmembrane receptor	plasma membrane	ND	ND	8.42	14.2	12.07	12.09	13.55	12.82	7231.1	4	2.42922	0.000154874	7.94972	0.000776512	Fc fragment of IgG, receptor, transporter, alpha
GOLM1	GO:0005794 [Golgi apparatus] GO:0005887 [integral to plasma membrane] GO:0016020 [membrane]	yes	Yes	1	other	plasma membrane	13.27	12.87	15.88	15.42	18.74	19.73	20.34	19.235	617038	4	2.42159	0.000178435	-1.10395	0.150638	golgi membrane protein 1
TYRO3	GO:0000166 [nucleotide binding] GO:0004672 [protein kinase activity] GO:0004674 [protein serine/threonine kinase activity] GO:0004713 [protein tyrosine kinase activity] GO:0004714 [transmembrane receptor protein tyrosine kinase activity] GO:0004716 [receptor signaling protein tyrosine kinase activity] GO:0004872 [receptor activity] GO:0005515 [protein binding] GO:0005524 [ATP binding] GO:0005886 …	yes	Yes	1	kinase	plasma membrane	ND	15.11	19.49	17.53	23.45	20.96	18.4	19.68	839983	4	2.41693	2.57294e-05	11.9833	7.13999e-08	TYRO3 protein tyrosine kinase
APOE	GO:0000302 [response to reactive oxygen species] GO:0001540 [beta-amyloid binding] GO:0001937 [negative regulation of endothelial cell proliferation] GO:0002021 [response to dietary excess] GO:0005319 [lipid transporter activity] GO:0005515 [protein binding] GO:0005543 [phospholipid binding] GO:0005576 [extracellular region] GO:0005615 [extracellular space] GO:0005737 [cytoplasm] GO:0005769 [earl…	yes	Yes	0	transporter	plasma membrane	8.05	8.06	9.07	10.02	8.9	18.3	17.04	13.53	11828.7	4	2.39534	0.000165008	2.03577	0.0910652	apolipoprotein E
SLC2A3	GO:0005355 [glucose transmembrane transporter activity] GO:0005886 [plasma membrane] GO:0005975 [carbohydrate metabolic process] GO:0006766 [vitamin metabolic process] GO:0006767 [water-soluble vitamin metabolic process] GO:0008643 [carbohydrate transport] GO:0008645 [hexose transport] GO:0015758 [glucose transport] GO:0016020 [membrane] GO:0016021 [integral to membrane] GO:0022891 [substrate-spe…	yes	Yes	9	transporter	plasma membrane	9.4	21.36	21.89	23.38	22.29	20.12	23.58	22.835	7.48204e+06	4	2.37381	0.000197789	13.2904	2.46096e-06	solute carrier family 2 (facilitated glucose transporter), member 3
DAG1	GO:0000299 [integral to membrane of membrane fraction] GO:0002011 [morphogenesis of an epithelial sheet] GO:0003779 [actin binding] GO:0004872 [receptor activity] GO:0005509 [calcium ion binding] GO:0005515 [protein binding] GO:0005576 [extracellular region] GO:0005604 [basement membrane] GO:0005615 [extracellular space] GO:0005626 [insoluble fraction] GO:0005634 [nucleus] GO:0005654 [nucleoplasm…	yes	Yes	1	transmembrane receptor	plasma membrane	10.2	17.42	17.72	19.48	18.78	18.32	20.01	19.13	573725	4	-0.0642319	0.883286	13.9282	4.95669e-07	dystroglycan 1 (dystrophin-associated glycoprotein 1)
SPP1	GO:0001503 [ossification] GO:0001649 [osteoblast differentiation] GO:0005125 [cytokine activity] GO:0005576 [extracellular region] GO:0005615 [extracellular space] GO:0005737 [cytoplasm] GO:0006954 [inflammatory response] GO:0007155 [cell adhesion] GO:0007566 [embryo implantation] GO:0010033 [response to organic substance] GO:0010811 [positive regulation of cell-substrate adhesion] GO:0030154 [ce…	yes	Yes	0	cytokine	Extracellular	10.14	10.51	10.43	12.1	10.71	18.98	18.79	15.445	44607.5	4	2.37089	0.00626259	3.4667	0.0251903	secreted phosphoprotein 1
DCBLD1	GO:0007155 [cell adhesion] GO:0016020 [membrane] GO:0016021 [integral to membrane]	yes	Yes	1	other	Integral to membrane	ND	17.18	17.03	16.83	17.37	16.72	19.42	17.1	140479	4	-0.140011	0.671498	12.3983	3.54863e-11	discoidin, CUB and LCCL domain containing 1
DCBLD2	GO:0005887 [integral to plasma membrane] GO:0007155 [cell adhesion] GO:0009986 [cell surface] GO:0016020 [membrane] GO:0030308 [negative regulation of cell growth] GO:0030522 [intracellular receptor mediated signaling pathway] GO:0042060 [wound healing]	yes	Yes	1	cell adhesion	plasma membrane	8.17	13.92	18.14	19.77	12.83	11.7	19.7	16.265	78750.4	4	-0.587398	0.144555	13.8591	4.01945e-07	discoidin, CUB and LCCL domain containing 2
LRP8	GO:0004888 [transmembrane signaling receptor activity] GO:0005509 [calcium ion binding] GO:0005515 [protein binding] GO:0005576 [extracellular region] GO:0005886 [plasma membrane] GO:0005901 [caveola] GO:0006508 [proteolysis] GO:0006629 [lipid metabolic process] GO:0006897 [endocytosis] GO:0007165 [signal transduction] GO:0007596 [blood coagulation] GO:0016021 [integral to membrane] GO:0019221 [c…	yes	Yes	1	transmembrane receptor	plasma membrane	8.15	10.75	10.73	18.16	16.3	13.71	18.77	17.23	153726	4	2.36943	0.000151167	14.5955	6.62616e-09	low density lipoprotein receptor-related protein 8, apolipoprotein e receptor
APLP2	GO:0004867 [serine-type endopeptidase inhibitor activity] GO:0005488 [binding] GO:0016021 [integral to membrane] GO:0001967 [suckling behavior] GO:0003677 [DNA binding] GO:0005515 [protein binding] GO:0005634 [nucleus] GO:0005886 [plasma membrane] GO:0006878 [cellular copper ion homeostasis] GO:0007176 [regulation of epidermal growth factor receptor activity] GO:0007186 [G-protein coupled recepto…	yes	Yes	1	other	plasma membrane	8.54	9.66	11.68	17.39	14.27	14.18	14.45	14.36	21027.6	4	2.35764	0.00129659	13.6219	9.77651e-06	amyloid beta (A4) precursor-like protein 2
ACPL2	GO:0003993 [acid phosphatase activity] GO:0005576 [extracellular region] GO:0016787 [hydrolase activity]	yes	Yes	0	phosphatase	Extracellular	12.63	16.18	13.25	21.98	17.37	16.23	17.58	17.475	182179	4	2.35099	2.72974e-07	-0.917882	0.11918	acid phosphatase-like 2
DIRC2	GO:0006810 [transport] GO:0016020 [membrane] GO:0016021 [integral to membrane]	yes	No	9	transporter	Integral to membrane	ND	ND	ND	ND	24.24	ND	24.19	15.415	43689.5	2	6.07882	2.82669e-05	11.8767	0.0016646	disrupted in renal carcinoma 2
DISP2	GO:0003674 [molecular_function] GO:0005575 [cellular_component] GO:0007224 [smoothened signaling pathway] GO:0016020 [membrane] GO:0016021 [integral to membrane]	yes	No	12	other	Integral to membrane	13.82	15.33	14.25	14.24	13.5	15.12	14.6	14.42	21920.6	4	-0.867151	0.0533916	1.32939	0.0461542	dispatched homolog 2 (Drosophila)
CD40	GO:0002768 [immune response-regulating cell surface receptor signaling pathway] GO:0004871 [signal transducer activity] GO:0004872 [receptor activity] GO:0005488 [binding] GO:0005515 [protein binding] GO:0005576 [extracellular region] GO:0005886 [plasma membrane] GO:0005887 [integral to plasma membrane] GO:0006461 [protein complex assembly] GO:0006954 [inflammatory response] GO:0007165 [signal tr…	yes	Yes	1	transmembrane receptor	plasma membrane	11.44	ND	9.97	13.17	15.1	14.01	12.24	13.59	12331	4	2.34754	0.00125536	2.58716	0.0388786	CD40 molecule, TNF receptor superfamily member 5	CD40
PXDN	GO:0001960 [negative regulation of cytokine-mediated signaling pathway] GO:0004601 [peroxidase activity] GO:0005152 [interleukin-1 receptor antagonist activity] GO:0005201 [extracellular matrix structural constituent] GO:0005515 [protein binding] GO:0005576 [extracellular region] GO:0005578 [proteinaceous extracellular matrix] GO:0005615 [extracellular space] GO:0005783 [endoplasmic reticulum] GO…	yes	Yes	0	enzyme	Extracellular	8.08	10.59	18.18	13.56	12.04	12.08	13	12.54	5955.47	4	2.32177	0.0121092	-0.0165917	0.993412	peroxidasin homolog (Drosophila)
DLK1	GO:0003674 [molecular_function] GO:0005509 [calcium ion binding] GO:0005515 [protein binding] GO:0005615 [extracellular space] GO:0005625 [soluble fraction] GO:0007275 [multicellular organismal development] GO:0009790 [embryo development] GO:0009791 [post-embryonic development] GO:0009897 [external side of plasma membrane] GO:0016020 [membrane] GO:0016021 [integral to membrane] GO:0048706 [embryo…	yes	Yes	1	other	plasma membrane	15.48	10.84	10.57	10.2	9.12	11.9	12	11.05	2120.22	4	-0.564101	0.245546	-0.203099	0.810842	delta-like 1 homolog (Drosophila)
SLC7A1	GO:0003333 [amino acid transmembrane transport] GO:0004872 [receptor activity] GO:0005886 [plasma membrane] GO:0005887 [integral to plasma membrane] GO:0006810 [transport] GO:0006811 [ion transport] GO:0006865 [amino acid transport] GO:0015171 [amino acid transmembrane transporter activity] GO:0015181 [arginine transmembrane transporter activity] GO:0015809 [arginine transport] GO:0016020 [membra…	yes	No	9	transporter	plasma membrane	14.79	15.77	17.02	19.1	20.19	18.94	20.49	19.645	819850	4	2.3215	1.24168e-05	0.599035	0.53105	solute carrier family 7 (cationic amino acid transporter, y+ system), member 1
DPP4	GO:0001666 [response to hypoxia] GO:0002020 [protease binding] GO:0002709 [regulation of T cell mediated immunity] GO:0004177 [aminopeptidase activity] GO:0004252 [serine-type endopeptidase activity] GO:0004872 [receptor activity] GO:0005102 [receptor binding] GO:0005515 [protein binding] GO:0005518 [collagen binding] GO:0005576 [extracellular region] GO:0005624 [membrane fraction] GO:0005625 [so…	yes	Yes	1	peptidase	plasma membrane	8.65	12.2	14.36	13.89	14.24	12.85	16.31	14.065	17139.1	4	0.464269	0.338379	12.6996	2.31698e-06	dipeptidyl-peptidase 4	CD26
DPP6	GO:0006508 [proteolysis] GO:0008236 [serine-type peptidase activity] GO:0016020 [membrane] GO:0008219 [cell death] GO:0008239 [dipeptidyl-peptidase activity] GO:0016021 [integral to membrane]	yes	No	1	peptidase	Integral to membrane	ND	ND	7.93	22.71	20.06	9.24	9.15	14.65	25709.3	4	4.95461	1.46187e-05	11.478	0.000289327	dipeptidyl-peptidase 6
DSC3	GO:0005509 [calcium ion binding] GO:0005624 [membrane fraction] GO:0005886 [plasma membrane] GO:0005911 [cell-cell junction] GO:0007155 [cell adhesion] GO:0007156 [homophilic cell adhesion] GO:0016020 [membrane] GO:0016021 [integral to membrane] GO:0030057 [desmosome] GO:0045295 [gamma-catenin binding] GO:0050821 [protein stabilization]	yes	Yes	1	cell adhesion	plasma membrane	ND	11.63	14.06	11.52	14.08	14.81	14.6	14.34	20738.2	4	0.610988	0.157521	5.79776	0.000820883	desmocollin 3
DSE	GO:0005783 [endoplasmic reticulum] GO:0005794 [Golgi apparatus] GO:0016020 [membrane] GO:0016021 [integral to membrane] GO:0016853 [isomerase activity] GO:0030208 [dermatan sulfate biosynthetic process] GO:0047757 [chondroitin-glucuronate 5-epimerase activity]	yes	Yes	2	enzyme	Integral to membrane	9.88	16.18	17.48	18.58	17.57	17.76	19.27	18.17	294927	4	1.46851	0.000826174	-1.16597	0.0483913	dermatan sulfate epimerase
DSG2	GO:0005509 [calcium ion binding] GO:0005886 [plasma membrane] GO:0005911 [cell-cell junction] GO:0006915 [apoptosis] GO:0006921 [cellular component disassembly involved in apoptosis] GO:0007155 [cell adhesion] GO:0007156 [homophilic cell adhesion] GO:0016020 [membrane] GO:0016021 [integral to membrane] GO:0030057 [desmosome]	yes	Yes	1	cell adhesion	plasma membrane	7.94	14.8	13.31	13.45	13.75	14.61	14.23	13.99	16270.8	4	0.147667	0.654818	13.065	2.6588e-06	desmoglein 2
TLR3	GO:0001934 [positive regulation of protein phosphorylation] GO:0002224 [toll-like receptor signaling pathway] GO:0002282 [microglial cell activation involved in immune response] GO:0002756 [MyD88-independent toll-like receptor signaling pathway] GO:0003725 [double-stranded RNA binding] GO:0004872 [receptor activity] GO:0004888 [transmembrane signaling receptor activity] GO:0005515 [protein bindin…	yes	Yes	1	transmembrane receptor	plasma membrane	ND	13.6	18.55	21.3	21.9	20.31	22.98	21.6	3.17869e+06	4	2.30924	0.000292757	10.8206	2.13869e-06	toll-like receptor 3	CD283
SLC12A4	GO:0005215 [transporter activity] GO:0005624 [membrane fraction] GO:0005886 [plasma membrane] GO:0005887 [integral to plasma membrane] GO:0006810 [transport] GO:0006811 [ion transport] GO:0006813 [potassium ion transport] GO:0006814 [sodium ion transport] GO:0006821 [chloride transport] GO:0006884 [cell volume homeostasis] GO:0015293 [symporter activity] GO:0016021 [integral to membrane] GO:00550…	yes	No	12	transporter	plasma membrane	9.34	12.36	13.05	15.54	17.46	21.85	16.87	17.165	146953	4	2.30698	1.92079e-10	16.1306	0.00163553	solute carrier family 12 (potassium/chloride transporters), member 4
EMR2	GO:0004888 [transmembrane signaling receptor activity] GO:0004930 [G-protein coupled receptor activity] GO:0005509 [calcium ion binding] GO:0005515 [protein binding] GO:0005886 [plasma membrane] GO:0007155 [cell adhesion] GO:0007166 [cell surface receptor linked signaling pathway] GO:0007186 [G-protein coupled receptor protein signaling pathway] GO:0007218 [neuropeptide signaling pathway] GO:0016…	yes	Yes	7	G-protein coupled receptor	plasma membrane	ND	22.15	22.34	23.72	22.69	21.73	19.35	22.21	4.8515e+06	4	2.2973	0.0113994	12.8659	0.0040794	egf-like module containing, mucin-like, hormone receptor-like 2	CD312
EFEMP1	GO:0005006 [epidermal growth factor receptor activity] GO:0005154 [epidermal growth factor receptor binding] GO:0005509 [calcium ion binding] GO:0005515 [protein binding] GO:0005576 [extracellular region] GO:0005578 [proteinaceous extracellular matrix] GO:0005615 [extracellular space] GO:0007173 [epidermal growth factor receptor signaling pathway] GO:0007601 [visual perception] GO:0008083 [growth…	yes	Yes	0	other	Extracellular	8.83	10.23	13.36	15.03	11.54	11.2	11.43	11.485	2866.35	4	-1.29402	0.055319	0.811382	0.489884	EGF-containing fibulin-like extracellular matrix protein 1
CXCR4	GO:0000187 [activation of MAPK activity] GO:0001666 [response to hypoxia] GO:0002407 [dendritic cell chemotaxis] GO:0003779 [actin binding] GO:0004930 [G-protein coupled receptor activity] GO:0005515 [protein binding] GO:0005737 [cytoplasm] GO:0005886 [plasma membrane] GO:0006915 [apoptosis] GO:0006954 [inflammatory response] GO:0007186 [G-protein coupled receptor protein signaling pathway] GO:00…	yes	No	7	G-protein coupled receptor	plasma membrane	12.4	ND	11.36	13.28	18.1	19.11	11.91	15.69	52864.1	4	2.29712	0.000422994	-0.447148	0.63061	chemokine (C-X-C motif) receptor 4	CD184
EFNB1	GO:0001755 [neural crest cell migration] GO:0005515 [protein binding] GO:0005625 [soluble fraction] GO:0005634 [nucleus] GO:0005737 [cytoplasm] GO:0005887 [integral to plasma membrane] GO:0007155 [cell adhesion] GO:0007267 [cell-cell signaling] GO:0007275 [multicellular organismal development] GO:0007399 [nervous system development] GO:0007411 [axon guidance] GO:0009880 [embryonic pattern specifi…	yes	Yes	1	other	plasma membrane	9.52	12.59	16.73	16.95	16.66	17.65	16.55	16.805	114501	4	0.648477	0.217768	-0.976703	0.294014	ephrin-B1
EFNB2	GO:0001945 [lymph vessel development] GO:0005102 [receptor binding] GO:0005515 [protein binding] GO:0005886 [plasma membrane] GO:0005887 [integral to plasma membrane] GO:0007219 [Notch signaling pathway] GO:0007267 [cell-cell signaling] GO:0007275 [multicellular organismal development] GO:0007399 [nervous system development] GO:0009653 [anatomical structure morphogenesis] GO:0009887 [organ morpho…	yes	Yes	1	other	plasma membrane	ND	17.14	14.4	13.54	14.97	14.69	15.33	14.83	29125.6	4	-0.241993	0.433475	11.0819	8.02621e-12	ephrin-B2
EGFR	GO:0000139 [Golgi membrane] GO:0000166 [nucleotide binding] GO:0000902 [cell morphogenesis] GO:0001503 [ossification] GO:0001892 [embryonic placenta development] GO:0001942 [hair follicle development] GO:0003690 [double-stranded DNA binding] GO:0004672 [protein kinase activity] GO:0004674 [protein serine/threonine kinase activity] GO:0004710 [MAP/ERK kinase kinase activity] GO:0004713 [protein ty…	yes	Yes	1	kinase	plasma membrane	8.2	13.13	11.42	12.33	12.66	11.82	11.7	12.075	4314.57	4	0.816211	0.244084	4.16758	0.0060491	epidermal growth factor receptor (erythroblastic leukemia viral (v-erb-b) oncogene homolog, avian)
ELFN2	GO:0009986 [cell surface] GO:0016020 [membrane] GO:0016021 [integral to membrane]	yes	Yes	1	transmembrane receptor	Integral to membrane	ND	10.5	14.91	15.59	16.72	19.89	16.57	16.645	102481	4	1.79914	0.00308832	13.8352	0.0263827	extracellular leucine-rich repeat and fibronectin type III domain containing 2
ELTD1	GO:0004888 [transmembrane signaling receptor activity] GO:0004930 [G-protein coupled receptor activity] GO:0005509 [calcium ion binding] GO:0005515 [protein binding] GO:0005886 [plasma membrane] GO:0007166 [cell surface receptor linked signaling pathway] GO:0007186 [G-protein coupled receptor protein signaling pathway] GO:0007218 [neuropeptide signaling pathway] GO:0016020 [membrane] GO:0016021 […	yes	Yes	7	G-protein coupled receptor	plasma membrane	ND	19.69	22.87	22.38	23.06	20.97	21.51	21.945	4.03741e+06	4	0.717987	0.293566	11.5855	0.000640162	EGF, latrophilin and seven transmembrane domain containing 1
EMB	GO:0005515 [protein binding] GO:0007155 [cell adhesion] GO:0016020 [membrane] GO:0016021 [integral to membrane]	yes	Yes	1	other	Integral to membrane	9.91	7.13	9.81	11.05	11.57	13.44	10.92	11.31	2538.92	4	0.779185	0.199197	-0.64194	0.318217	embigin homolog (mouse)
EMILIN1	GO:0005515 [protein binding] GO:0005576 [extracellular region] GO:0005578 [proteinaceous extracellular matrix] GO:0005581 [collagen] GO:0007155 [cell adhesion] GO:0010811 [positive regulation of cell-substrate adhesion] GO:0030023 [extracellular matrix constituent conferring elasticity] GO:0030198 [extracellular matrix organization] GO:0031012 [extracellular matrix] GO:0042802 [identical protein …	yes	Yes	0	other	Extracellular	10.72	15.23	20.6	19.74	14.49	13.63	15.23	14.86	29737.6	4	-0.973127	0.0833574	0.97719	0.137071	elastin microfibril interfacer 1
EMILIN2	GO:0005515 [protein binding] GO:0005576 [extracellular region] GO:0005581 [collagen] GO:0007155 [cell adhesion] GO:0008150 [biological_process] GO:0030023 [extracellular matrix constituent conferring elasticity]	yes	Yes	0	other	Extracellular	9.41	11.25	23.19	12.83	14.97	14.01	14.68	14.345	20810.2	4	-0.554706	0.255131	-3.43029	1.35138e-05	elastin microfibril interfacer 2
EMP3	GO:0008285 [negative regulation of cell proliferation] GO:0016020 [membrane] GO:0016021 [integral to membrane] GO:0016049 [cell growth]	yes	Yes	3	other	Integral to membrane	ND	10.26	24.69	15.27	12.65	17.46	25.59	16.365	84402.6	4	-2.61709	0.008749	13.7562	0.00485364	epithelial membrane protein 3
LAMP2	GO:0002576 [platelet degranulation] GO:0005624 [membrane fraction] GO:0005764 [lysosome] GO:0005765 [lysosomal membrane] GO:0005770 [late endosome] GO:0005886 [plasma membrane] GO:0007596 [blood coagulation] GO:0010008 [endosome membrane] GO:0016021 [integral to membrane] GO:0030168 [platelet activation] GO:0031088 [platelet dense granule membrane] GO:0016020 [membrane] GO:0005768 [endosome] GO:0…	yes	Yes	1	enzyme	plasma membrane	9.36	14.61	14.31	19.25	17.02	26.34	21.57	20.41	1.39323e+06	4	2.29518	6.9797e-12	8.23261	0.0123729	lysosomal-associated membrane protein 2	CD107b
ENG	GO:0000122 [negative regulation of transcription from RNA polymerase II promoter] GO:0001300 [chronological cell aging] GO:0001525 [angiogenesis] GO:0001569 [patterning of blood vessels] GO:0001570 [vasculogenesis] GO:0001666 [response to hypoxia] GO:0001934 [positive regulation of protein phosphorylation] GO:0001937 [negative regulation of endothelial cell proliferation] GO:0001947 [heart loopin…	yes	Yes	1	cell adhesion	plasma membrane	12.85	16.16	19.44	18.85	14.91	15.7	18.26	16.98	129267	4	0.00711442	0.987815	-1.52868	0.0250412	endoglin	CD105
ENPEP	GO:0001525 [angiogenesis] GO:0004177 [aminopeptidase activity] GO:0005886 [plasma membrane] GO:0005887 [integral to plasma membrane] GO:0005903 [brush border] GO:0006508 [proteolysis] GO:0007267 [cell-cell signaling] GO:0008233 [peptidase activity] GO:0008235 [metalloexopeptidase activity] GO:0008270 [zinc ion binding] GO:0008283 [cell proliferation] GO:0009897 [external side of plasma membrane] …	yes	Yes	1	peptidase	plasma membrane	16.19	10.34	11.88	14.43	14.55	10.45	16.15	14.49	23010.4	4	1.21202	0.0621865	-1.06961	0.313049	glutamyl aminopeptidase (aminopeptidase A)	CD249
ENPP1	GO:0003676 [nucleic acid binding] GO:0004528 [phosphodiesterase I activity] GO:0004551 [nucleotide diphosphatase activity] GO:0005044 [scavenger receptor activity] GO:0005158 [insulin receptor binding] GO:0005515 [protein binding] GO:0005524 [ATP binding] GO:0005615 [extracellular space] GO:0005886 [plasma membrane] GO:0006091 [generation of precursor metabolites and energy] GO:0006766 [vitamin m…	yes	No	1	enzyme	plasma membrane	7.49	11.97	15.71	12.77	10.87	11.98	14.21	12.375	5311.85	4	0.0745676	0.849918	11.5907	4.68613e-11	ectonucleotide pyrophosphatase/phosphodiesterase 1
ENPP4	GO:0016020 [membrane] GO:0016021 [integral to membrane] GO:0016787 [hydrolase activity]	yes	Yes	1	enzyme	Integral to membrane	11.65	14.87	18.06	18.13	17.96	20.26	18.85	18.49	368167	4	0.883405	0.0672664	1.23801	0.278169	ectonucleotide pyrophosphatase/phosphodiesterase 4 (putative function)
LPHN3	GO:0004888 [transmembrane signaling receptor activity] GO:0004930 [G-protein coupled receptor activity] GO:0005515 [protein binding] GO:0005529 [sugar binding] GO:0007166 [cell surface receptor linked signaling pathway] GO:0007218 [neuropeptide signaling pathway] GO:0016020 [membrane] GO:0005886 [plasma membrane] GO:0016021 [integral to membrane] GO:0007186 [G-protein coupled receptor protein sig…	yes	Yes	7	G-protein coupled receptor	plasma membrane	8.41	12.48	11.84	14.82	21.3	16.01	19.37	17.69	211456	4	2.27876	0.000173139	13.2237	4.38793e-07	latrophilin 3
NLGN3	GO:0004872 [receptor activity] GO:0005515 [protein binding] GO:0005737 [cytoplasm] GO:0005887 [integral to plasma membrane] GO:0006898 [receptor-mediated endocytosis] GO:0007155 [cell adhesion] GO:0007158 [neuron cell-cell adhesion] GO:0007416 [synapse assembly] GO:0008542 [visual learning] GO:0009986 [cell surface] GO:0016020 [membrane] GO:0030139 [endocytic vesicle] GO:0035176 [social behavior]…	yes	Yes	1	enzyme	plasma membrane	9	11.96	14.89	17.97	23.06	17.58	16.3	17.775	224289	4	2.2612	0.00357724	1.51359	0.239619	neuroligin 3
EPHA2	GO:0000166 [nucleotide binding] GO:0001501 [skeletal system development] GO:0001525 [angiogenesis] GO:0001568 [blood vessel development] GO:0001570 [vasculogenesis] GO:0004672 [protein kinase activity] GO:0004674 [protein serine/threonine kinase activity] GO:0004713 [protein tyrosine kinase activity] GO:0004714 [transmembrane receptor protein tyrosine kinase activity] GO:0004872 [receptor activit…	yes	Yes	1	kinase	plasma membrane	10.77	17.05	17.18	18.09	21.76	18.16	19.03	18.595	395961	4	0.650474	0.068563	1.21995	0.0115432	EPH receptor A2
EPHA3	GO:0000166 [nucleotide binding] GO:0001660 [fever generation] GO:0004672 [protein kinase activity] GO:0004674 [protein serine/threonine kinase activity] GO:0004713 [protein tyrosine kinase activity] GO:0004714 [transmembrane receptor protein tyrosine kinase activity] GO:0004872 [receptor activity] GO:0005003 [ephrin receptor activity] GO:0005515 [protein binding] GO:0005524 [ATP binding] GO:00055…	yes	Yes	2	kinase	plasma membrane	10.48	12.72	15.5	16.54	14.59	15.57	17.68	16.055	68082.7	4	-0.638661	0.166239	0.702178	0.49775	EPH receptor A3
SEZ6L2	GO:0005783 [endoplasmic reticulum] GO:0005789 [endoplasmic reticulum membrane] GO:0005886 [plasma membrane] GO:0016021 [integral to membrane]	yes	Yes	1	other	plasma membrane	10.63	14.58	16.34	18.27	20.17	16.21	20.23	19.22	610656	4	2.24661	5.3837e-05	13.2862	1.46734e-07	seizure related 6 homolog (mouse)-like 2
NLGN4X	GO:0002124 [territorial aggressive behavior] GO:0003360 [brainstem development] GO:0004872 [receptor activity] GO:0005515 [protein binding] GO:0005886 [plasma membrane] GO:0005887 [integral to plasma membrane] GO:0007155 [cell adhesion] GO:0007416 [synapse assembly] GO:0008049 [male courtship behavior] GO:0009986 [cell surface] GO:0016021 [integral to membrane] GO:0021549 [cerebellum development]…	yes	Yes	1	enzyme	plasma membrane	8.16	12.38	12.69	19.59	19.27	14.52	16.65	17.96	254976	4	2.219	1.54587e-07	13.614	6.02904e-07	neuroligin 4, X-linked
EPHB4	GO:0000166 [nucleotide binding] GO:0004672 [protein kinase activity] GO:0004674 [protein serine/threonine kinase activity] GO:0004713 [protein tyrosine kinase activity] GO:0004714 [transmembrane receptor protein tyrosine kinase activity] GO:0004872 [receptor activity] GO:0005003 [ephrin receptor activity] GO:0005515 [protein binding] GO:0005524 [ATP binding] GO:0005887 [integral to plasma membran…	yes	Yes	1	kinase	plasma membrane	7.74	12.76	12.53	15.81	16.23	11.57	16.53	16.02	66450.8	4	-0.128787	0.800524	13.1968	2.16473e-06	EPH receptor B4
EPX	GO:0004601 [peroxidase activity] GO:0005515 [protein binding] GO:0006979 [response to oxidative stress] GO:0016491 [oxidoreductase activity] GO:0020037 [heme binding] GO:0042744 [hydrogen peroxide catabolic process] GO:0046872 [metal ion binding] GO:0055114 [oxidation-reduction process]	yes	Yes	0	enzyme	unknown	10.95	16.12	16.75	19.21	19.19	16.28	19.43	19.2	602249	4	1.6647	9.44708e-05	1.58838	0.0663878	eosinophil peroxidase
CNTFR	GO:0001967 [suckling behavior] GO:0003360 [brainstem development] GO:0004872 [receptor activity] GO:0004897 [ciliary neurotrophic factor receptor activity] GO:0005102 [receptor binding] GO:0005515 [protein binding] GO:0005886 [plasma membrane] GO:0007165 [signal transduction] GO:0007399 [nervous system development] GO:0007548 [sex differentiation] GO:0008284 [positive regulation of cell prolifera…	yes	Yes	1	transmembrane receptor	plasma membrane	10.6	12	13.6	17.24	18.02	15.66	17.38	17.31	162491	4	2.21822	5.68269e-08	0.196099	0.828817	ciliary neurotrophic factor receptor
ITGA9	GO:0004872 [receptor activity] GO:0005515 [protein binding] GO:0005518 [collagen binding] GO:0005624 [membrane fraction] GO:0005886 [plasma membrane] GO:0007155 [cell adhesion] GO:0007229 [integrin-mediated signaling pathway] GO:0007411 [axon guidance] GO:0008305 [integrin complex] GO:0016021 [integral to membrane] GO:0034679 [alpha9-beta1 integrin complex] GO:0042060 [wound healing] GO:0043236 […	yes	Yes	1	integrin	plasma membrane	ND	12.74	12.9	15.92	15.53	15.26	15.48	15.505	46501.8	4	2.19844	6.56061e-06	11.4219	1.43e-08	integrin, alpha 9
CD276	GO:0005515 [protein binding] GO:0005102 [receptor binding] GO:0006955 [immune response] GO:0008283 [cell proliferation] GO:0009897 [external side of plasma membrane] GO:0016020 [membrane] GO:0016021 [integral to membrane] GO:0030501 [positive regulation of bone mineralization] GO:0042102 [positive regulation of T cell proliferation] GO:0042110 [T cell activation] GO:0042130 [negative regulation o…	yes	Yes	1	other	plasma membrane	8.36	13.11	13.9	19.34	17.75	17.66	19.71	18.545	382473	4	2.19016	3.54087e-05	15.9478	1.90697e-08	CD276 molecule	CD276
ERMP1	GO:0006508 [proteolysis] GO:0008233 [peptidase activity] GO:0001541 [ovarian follicle development] GO:0005783 [endoplasmic reticulum] GO:0005789 [endoplasmic reticulum membrane] GO:0008237 [metallopeptidase activity] GO:0016020 [membrane] GO:0016021 [integral to membrane] GO:0046872 [metal ion binding]	yes	Yes	9	other	Integral to membrane	ND	ND	ND	9.86	12.54	12.52	11.58	12.05	4240.45	4	3.89101	0.00302099	8.3487	0.0155725	endoplasmic reticulum metallopeptidase 1
EVI2B	GO:0005737 [cytoplasm] GO:0005887 [integral to plasma membrane] GO:0016020 [membrane]	yes	No	1	other	plasma membrane	ND	12.72	13.77	16.66	16.51	15.47	17.46	16.585	98306.6	4	-0.46777	0.384439	11.8541	4.90821e-09	ecotropic viral integration site 2B
ANO6	GO:0002543 [activation of blood coagulation via clotting cascade] GO:0005216 [ion channel activity] GO:0005254 [chloride channel activity] GO:0005886 [plasma membrane] GO:0006811 [ion transport] GO:0016021 [integral to membrane] GO:0034707 [chloride channel complex] GO:0097045 [phosphatidylserine exposure on blood platelet]	yes	No	9	ion channel	plasma membrane	13.84	14.68	15.35	17.59	19.02	19.08	19.88	19.05	542777	4	2.18329	0.000252181	-0.0408142	0.962636	anoctamin 6
EXTL3	GO:0001888 [glucuronyl-galactosyl-proteoglycan 4-alpha-N-acetylglucosaminyltransferase activity] GO:0005515 [protein binding] GO:0005783 [endoplasmic reticulum] GO:0005789 [endoplasmic reticulum membrane] GO:0016020 [membrane] GO:0016021 [integral to membrane] GO:0030307 [positive regulation of cell growth] GO:0031227 [intrinsic to endoplasmic reticulum membrane] GO:0046872 [metal ion binding]	yes	Yes	1	enzyme	Integral to membrane	ND	ND	ND	10.81	18.99	10.81	15	12.905	7669.94	4	4.70719	0.000371326	11.3414	0.000321605	exostoses (multiple)-like 3
F11R	GO:0004872 [receptor activity] GO:0005515 [protein binding] GO:0005886 [plasma membrane] GO:0005911 [cell-cell junction] GO:0005923 [tight junction] GO:0006954 [inflammatory response] GO:0007155 [cell adhesion] GO:0007596 [blood coagulation] GO:0016021 [integral to membrane] GO:0030855 [epithelial cell differentiation] GO:0034329 [cell junction assembly] GO:0044419 [interspecies interaction betwe…	yes	Yes	1	cell adhesion	plasma membrane	11.21	8.7	12.72	12.82	11.53	11.35	10.95	11.44	2778.33	4	0.320866	0.456372	-1.07094	0.00784114	F11 receptor	CD321
GCNT1	GO:0000139 [Golgi membrane] GO:0005794 [Golgi apparatus] GO:0006493 [protein O-linked glycosylation] GO:0016020 [membrane] GO:0016021 [integral to membrane] GO:0005615 [extracellular space] GO:0032868 [response to insulin stimulus]	yes	Yes	0	enzyme	Extracellular	8.95	7.33	7.35	11.37	9.41	12.72	11.45	11.41	2721.15	4	2.18062	0.000132823	0.32861	0.749964	glucosaminyl (N-acetyl) transferase 1, core 2 (beta-1,6-N-acetylglucosaminyltransferase)
F2	GO:0003674 [molecular_function] GO:0005515 [protein binding] GO:0005576 [extracellular region] GO:0008150 [biological_process]	yes	Yes	0	peptidase	Extracellular	11.51	12.32	12.33	12.36	12.18	13.9	12.1	12.27	4938.99	4	-0.178501	0.60941	-0.56191	0.668171	coagulation factor II (thrombin)
F2R	GO:0000186 [activation of MAPKK activity] GO:0001965 [G-protein alpha-subunit binding] GO:0002248 [connective tissue replacement involved in inflammatory response wound healing] GO:0004872 [receptor activity] GO:0004930 [G-protein coupled receptor activity] GO:0005102 [receptor binding] GO:0005515 [protein binding] GO:0005576 [extracellular region] GO:0005794 [Golgi apparatus] GO:0005886 [plasma …	yes	Yes	7	G-protein coupled receptor	plasma membrane	11.88	19.93	18.78	20.63	23.89	18.2	20.06	20.345	1.33185e+06	4	0.828881	0.108938	1.37997	0.214436	coagulation factor II (thrombin) receptor
ATP6V0A1	GO:0005634 [nucleus] GO:0005737 [cytoplasm] GO:0005794 [Golgi apparatus] GO:0015078 [hydrogen ion transmembrane transporter activity] GO:0015991 [ATP hydrolysis coupled proton transport] GO:0043231 [intracellular membrane-bounded organelle] GO:0005515 [protein binding] GO:0005886 [plasma membrane] GO:0006811 [ion transport] GO:0006879 [cellular iron ion homeostasis] GO:0008286 [insulin receptor s…	yes	No	7	transporter	plasma membrane	ND	8.61	8.54	10.14	19.29	11.91	17.81	14.86	29737.6	4	2.1723	0.000167422	8.95657	2.16656e-05	ATPase, H+ transporting, lysosomal V0 subunit a1
FAM171A1	GO:0016020 [membrane] GO:0016021 [integral to membrane]	yes	Yes	1	other	Integral to membrane	11.01	9.77	11.87	16.51	20.34	16.4	17.08	16.795	113710	4	1.82446	0.00597331	3.83065	0.00359117	family with sequence similarity 171, member A1
FAM174A	GO:0016020 [membrane] GO:0016021 [integral to membrane]	yes	Yes	1	other	Integral to membrane	14.44	14.59	16.37	16.47	19.14	14.11	22.35	17.805	229002	4	0.062122	0.942774	0.0579171	0.960427	family with sequence similarity 174, member A
FAM20A	GO:0005576 [extracellular region]	yes	Yes	0	other	Extracellular	ND	13.06	14.18	23.27	14.12	10.27	15.71	14.915	30893.2	4	-0.211547	0.785578	11.0057	0.000103739	family with sequence similarity 20, member A
PDGFRA	GO:0000166 [nucleotide binding] GO:0001553 [luteinization] GO:0001701 [in utero embryonic development] GO:0001775 [cell activation] GO:0004672 [protein kinase activity] GO:0004674 [protein serine/threonine kinase activity] GO:0004713 [protein tyrosine kinase activity] GO:0004714 [transmembrane receptor protein tyrosine kinase activity] GO:0004872 [receptor activity] GO:0005018 [platelet-derived g…	yes	Yes	1	kinase	plasma membrane	9.8	11.49	11.58	15.85	16.63	17.83	11.54	16.24	77397.5	4	2.17109	6.5348e-05	2.89564	0.0121589	platelet-derived growth factor receptor, alpha polypeptide	CD140a
FAM38A	GO:0005216 [ion channel activity] GO:0005783 [endoplasmic reticulum] GO:0005789 [endoplasmic reticulum membrane] GO:0005886 [plasma membrane] GO:0006811 [ion transport] GO:0016021 [integral to membrane] GO:0033116 [endoplasmic reticulum-Golgi intermediate compartment membrane]	yes	Yes	36	ion channel	plasma membrane	10.57	16.07	14.4	14.23	13.8	13.12	16.91	14.015	16555.2	4	-0.433261	0.48678	0.822034	0.581754	family with sequence similarity 38, member A
NCSTN	GO:0004175 [endopeptidase activity] GO:0004190 [aspartic-type endopeptidase activity] GO:0005515 [protein binding] GO:0005624 [membrane fraction] GO:0005765 [lysosomal membrane] GO:0005783 [endoplasmic reticulum] GO:0005794 [Golgi apparatus] GO:0005886 [plasma membrane] GO:0005887 [integral to plasma membrane] GO:0006508 [proteolysis] GO:0006509 [membrane protein ectodomain proteolysis] GO:000691…	yes	Yes	1	peptidase	plasma membrane	9.34	15.19	16.52	17.15	19.49	18.48	18.42	18.45	358099	4	2.16948	0.000346101	4.76196	0.000293054	nicastrin
LILRB4	GO:0003823 [antigen binding] GO:0004872 [receptor activity] GO:0005515 [protein binding] GO:0005886 [plasma membrane] GO:0007165 [signal transduction] GO:0016021 [integral to membrane]	yes	Yes	1	other	plasma membrane	9.15	10.7	12.57	12.27	13.77	11.31	10.47	11.79	3541.14	4	2.16244	9.02979e-06	-3.90057	9.12856e-10	leukocyte immunoglobulin-like receptor, subfamily B (with TM and ITIM domains), member 4	CD85K
FAT1	GO:0005509 [calcium ion binding] GO:0005515 [protein binding] GO:0005634 [nucleus] GO:0005737 [cytoplasm] GO:0005886 [plasma membrane] GO:0005887 [integral to plasma membrane] GO:0005911 [cell-cell junction] GO:0007015 [actin filament organization] GO:0007155 [cell adhesion] GO:0007156 [homophilic cell adhesion] GO:0007163 [establishment or maintenance of cell polarity] GO:0007267 [cell-cell sign…	yes	Yes	1	cell adhesion	plasma membrane	10.25	22.39	16.39	18.02	15.38	15.22	15.44	15.41	43538.4	4	-0.560106	0.136392	1.49812	0.0401458	FAT tumor suppressor homolog 1 (Drosophila)
LYPD3	GO:0005886 [plasma membrane] GO:0016021 [integral to membrane] GO:0046658 [anchored to plasma membrane]	yes	Yes	1	other	plasma membrane	22.77	16.24	9.79	20.44	14.91	20.61	21.77	20.525	1.50883e+06	4	2.16068	0.000831001	-0.62934	0.173409	LY6/PLAUR domain containing 3
FBLN1	GO:0005201 [extracellular matrix structural constituent] GO:0005509 [calcium ion binding] GO:0005515 [protein binding] GO:0005576 [extracellular region] GO:0005578 [proteinaceous extracellular matrix] GO:0005604 [basement membrane] GO:0005615 [extracellular space] GO:0005625 [soluble fraction] GO:0007566 [embryo implantation] GO:0010952 [positive regulation of peptidase activity] GO:0016504 [pept…	yes	Yes	0	other	Extracellular	9.4	16.41	22.09	16.48	16.36	16.2	16.32	16.34	82952.6	4	-0.587102	0.168956	11.719	2.10708e-10	fibulin 1
CD86	GO:0002224 [toll-like receptor signaling pathway] GO:0004872 [receptor activity] GO:0005515 [protein binding] GO:0005886 [plasma membrane] GO:0006955 [immune response] GO:0007267 [cell-cell signaling] GO:0008284 [positive regulation of cell proliferation] GO:0009897 [external side of plasma membrane] GO:0015026 [coreceptor activity] GO:0016021 [integral to membrane] GO:0031295 [T cell costimulati…	yes	Yes	1	transmembrane receptor	plasma membrane	8.45	8.13	12.53	14.19	15.38	15.38	13.74	14.785	28231.1	4	2.15042	0.00277963	-0.665925	0.647326	CD86 molecule	CD86
CD1B	GO:0005515 [protein binding] GO:0005765 [lysosomal membrane] GO:0005768 [endosome] GO:0005886 [plasma membrane] GO:0006955 [immune response] GO:0010008 [endosome membrane] GO:0016021 [integral to membrane] GO:0019882 [antigen processing and presentation]	yes	Yes	1	other	plasma membrane	7.99	13.58	15.8	18.89	19.15	19.51	18.36	19.02	531607	4	2.14877	0.000185613	12.0234	4.70271e-10	CD1b molecule	CD1b
SCARB2	GO:0004872 [receptor activity] GO:0005515 [protein binding] GO:0005624 [membrane fraction] GO:0005764 [lysosome] GO:0005765 [lysosomal membrane] GO:0005887 [integral to plasma membrane] GO:0006622 [protein targeting to lysosome] GO:0007155 [cell adhesion] GO:0016020 [membrane] GO:0019899 [enzyme binding] GO:0043202 [lysosomal lumen]	yes	Yes	1	other	plasma membrane	9.58	13.46	15.39	19.25	17.92	18.74	20.4	18.995	522474	4	2.14563	1.21592e-06	10.2714	1.52031e-05	scavenger receptor class B, member 2
FCGR3A	GO:0004872 [receptor activity] GO:0005515 [protein binding] GO:0005576 [extracellular region] GO:0005886 [plasma membrane] GO:0006955 [immune response] GO:0016021 [integral to membrane] GO:0019864 [IgG binding] GO:0050776 [regulation of immune response]	yes	Yes	1	transmembrane receptor	plasma membrane	ND	25.01	23.68	26.2	24.49	25.42	21.64	24.955	3.2524e+07	4	-0.318648	0.620077	13.4948	1.13054e-05	Fc fragment of IgG, low affinity IIIa, receptor (CD16a)	CD16a
BTN2A1	GO:0003674 [molecular_function] GO:0005515 [protein binding] GO:0005887 [integral to plasma membrane] GO:0006629 [lipid metabolic process] GO:0016020 [membrane] GO:0016021 [integral to membrane]	yes	Yes	1	other	plasma membrane	16.38	8.34	16.63	20.16	16.62	16.44	17.03	16.825	116099	4	2.13603	0.00220706	1.79173	0.05462	butyrophilin, subfamily 2, member A1
TACSTD2	GO:0004872 [receptor activity] GO:0005829 [cytosol] GO:0005886 [plasma membrane] GO:0005887 [integral to plasma membrane] GO:0007166 [cell surface receptor linked signaling pathway] GO:0007601 [visual perception] GO:0008283 [cell proliferation] GO:0016020 [membrane] GO:0050896 [response to stimulus]	yes	Yes	1	cell adhesion	plasma membrane	9.82	8.63	9.77	13.37	14.55	13.66	12.89	13.515	11706.3	4	2.12647	0.000462848	1.06655	0.0688008	tumor-associated calcium signal transducer 2
APLP1	GO:0005488 [binding] GO:0005515 [protein binding] GO:0005604 [basement membrane] GO:0005624 [membrane fraction] GO:0005737 [cytoplasm] GO:0005794 [Golgi apparatus] GO:0005886 [plasma membrane] GO:0006378 [mRNA polyadenylation] GO:0006417 [regulation of translation] GO:0006897 [endocytosis] GO:0006915 [apoptosis] GO:0007155 [cell adhesion] GO:0007193 [inhibition of adenylate cyclase activity by G-…	yes	Yes	1	cell adhesion	plasma membrane	23.22	12.87	12.77	17.81	19.36	18.81	21.05	19.085	556106	4	2.07686	0.00054495	-1.79057	0.00049769	amyloid beta (A4) precursor-like protein 1
CD58	GO:0005515 [protein binding] GO:0005886 [plasma membrane] GO:0005887 [integral to plasma membrane] GO:0007155 [cell adhesion] GO:0007596 [blood coagulation] GO:0016337 [cell-cell adhesion] GO:0031225 [anchored to membrane] GO:0050900 [leukocyte migration]	yes	Yes	1	other	plasma membrane	13.45	16.71	18.95	21.28	21.38	18.44	19.8	20.54	1.5246e+06	4	2.05775	6.31556e-05	5.69196	2.96324e-05	CD58 molecule	CD58
FKBP10	GO:0000413 [protein peptidyl-prolyl isomerization] GO:0003755 [peptidyl-prolyl cis-trans isomerase activity] GO:0005509 [calcium ion binding] GO:0005515 [protein binding] GO:0005528 [FK506 binding] GO:0005783 [endoplasmic reticulum] GO:0005788 [endoplasmic reticulum lumen] GO:0006457 [protein folding] GO:0016020 [membrane] GO:0016853 [isomerase activity] GO:0018208 [peptidyl-proline modification]	yes	Yes	0	enzyme	Intracellular membrane-bouded organelle	ND	11.76	11.75	12.16	11.93	21.23	11.98	12.07	4299.64	4	3.40805	0.00164259	11.9001	0.000599083	FK506 binding protein 10, 65 kDa
FLRT2	GO:0005057 [receptor signaling protein activity] GO:0005515 [protein binding] GO:0005578 [proteinaceous extracellular matrix] GO:0005887 [integral to plasma membrane] GO:0007155 [cell adhesion] GO:0008150 [biological_process] GO:0016020 [membrane] GO:0016021 [integral to membrane]	yes	Yes	1	cell adhesion	plasma membrane	8.35	10.44	9.09	21.12	8.71	10.11	8.89	9.5	724.077	4	-1.24945	0.185266	1.27623	0.306281	fibronectin leucine rich transmembrane protein 2
ALK	GO:0000166 [nucleotide binding] GO:0004672 [protein kinase activity] GO:0004674 [protein serine/threonine kinase activity] GO:0004713 [protein tyrosine kinase activity] GO:0004714 [transmembrane receptor protein tyrosine kinase activity] GO:0004872 [receptor activity] GO:0005515 [protein binding] GO:0005524 [ATP binding] GO:0005887 [integral to plasma membrane] GO:0006468 [protein phosphorylation…	yes	Yes	1	kinase	plasma membrane	10.85	12.1	13.09	15.97	21.49	16.96	15.85	16.465	90460.5	4	2.04285	0.000710097	0.171183	0.792909	anaplastic lymphoma receptor tyrosine kinase	CD246
TINAGL1	GO:0004197 [cysteine-type endopeptidase activity] GO:0005044 [scavenger receptor activity] GO:0005201 [extracellular matrix structural constituent] GO:0005576 [extracellular region] GO:0005737 [cytoplasm] GO:0006508 [proteolysis] GO:0006955 [immune response] GO:0008234 [cysteine-type peptidase activity] GO:0016197 [endosome transport] GO:0030247 [polysaccharide binding] GO:0031012 [extracellular …	yes	Yes	0	transporter	Extracellular	ND	ND	9.84	11.98	12.03	12.16	13.41	12.095	4374.8	4	2.03376	6.55924e-05	5.95007	0.00113868	tubulointerstitial nephritis antigen-like 1
SLC12A9	GO:0005886 [plasma membrane] GO:0016020 [membrane] GO:0016021 [integral to membrane] GO:0055085 [transmembrane transport]	yes	Yes	9	transporter	plasma membrane	9.09	16.51	17.4	22.19	23.67	20.93	23.85	22.93	7.99131e+06	4	2.0202	8.51364e-05	13.5286	1.31726e-08	solute carrier family 12 (potassium/chloride transporters), member 9
FREM2	GO:0002009 [morphogenesis of an epithelium] GO:0005509 [calcium ion binding] GO:0005604 [basement membrane] GO:0005886 [plasma membrane] GO:0007154 [cell communication] GO:0007155 [cell adhesion] GO:0007156 [homophilic cell adhesion] GO:0007275 [multicellular organismal development] GO:0016021 [integral to membrane]	yes	Yes	1	transporter	plasma membrane	8.67	9.15	11.35	21.81	15.12	11.74	12.18	13.65	12854.6	4	1.55323	0.0589426	13.513	4.39522e-09	FRAS1 related extracellular matrix protein 2
EPCAM	GO:0001657 [ureteric bud development] GO:0005515 [protein binding] GO:0005886 [plasma membrane] GO:0005923 [tight junction] GO:0008284 [positive regulation of cell proliferation] GO:0009986 [cell surface] GO:0016021 [integral to membrane] GO:0016323 [basolateral plasma membrane] GO:0016324 [apical plasma membrane] GO:0016328 [lateral plasma membrane] GO:0030054 [cell junction]	yes	Yes	1	cell adhesion	plasma membrane	9.23	7.35	10.65	11.37	11.86	11.96	14.4	11.91	3848.29	4	2.02006	0.000111301	0.691579	0.46273	epithelial cell adhesion molecule
FUCA1	GO:0003824 [catalytic activity] GO:0004560 [alpha-L-fucosidase activity] GO:0005529 [sugar binding] GO:0005625 [soluble fraction] GO:0005737 [cytoplasm] GO:0005764 [lysosome] GO:0005975 [carbohydrate metabolic process] GO:0006004 [fucose metabolic process] GO:0006027 [glycosaminoglycan catabolic process] GO:0015928 [fucosidase activity] GO:0043169 [cation binding]	yes	Yes	0	enzyme	Lysosome	ND	12.42	11.82	17.05	14.33	14.29	15.13	14.73	27175.1	4	1.45862	0.00915969	10.5984	4.87495e-06	fucosidase, alpha-L- 1, tissue
SLAMF6	GO:0004872 [receptor activity] GO:0005515 [protein binding] GO:0005886 [plasma membrane] GO:0016021 [integral to membrane]	yes	Yes	1	transmembrane receptor	plasma membrane	11.99	ND	9.46	11.23	13.32	12.86	9.84	12.045	4225.77	4	2.01726	0.00203657	-0.744873	0.557495	SLAM family member 6
FZD1	GO:0001934 [positive regulation of protein phosphorylation] GO:0001944 [vasculature development] GO:0003151 [outflow tract morphogenesis] GO:0004888 [transmembrane signaling receptor activity] GO:0004930 [G-protein coupled receptor activity] GO:0005102 [receptor binding] GO:0005515 [protein binding] GO:0005737 [cytoplasm] GO:0005886 [plasma membrane] GO:0007166 [cell surface receptor linked signa…	yes	No	8	G-protein coupled receptor	plasma membrane	8.72	14.87	16.53	18.3	15.26	12.91	17.71	16.485	91723.3	4	0.139727	0.746858	2.6877	0.013297	frizzled homolog 1 (Drosophila)
CALR	GO:0000122 [negative regulation of transcription from RNA polymerase II promoter] GO:0001669 [acrosomal vesicle] GO:0001849 [complement component C1q binding] GO:0002474 [antigen processing and presentation of peptide antigen via MHC class I] GO:0002502 [peptide antigen assembly with MHC class I protein complex] GO:0003677 [DNA binding] GO:0003729 [mRNA binding] GO:0005178 [integrin binding] GO:0…	yes	Yes	0	transcription regulator	plasma membrane	11.33	11.15	16.15	17.65	16.66	18.1	15.29	17.155	145938	4	1.99109	0.000120531	5.72622	9.18323e-08	calreticulin
FZD6	GO:0001525 [angiogenesis] GO:0001736 [establishment of planar polarity] GO:0001843 [neural tube closure] GO:0001942 [hair follicle development] GO:0004888 [transmembrane signaling receptor activity] GO:0004930 [G-protein coupled receptor activity] GO:0005515 [protein binding] GO:0005737 [cytoplasm] GO:0005886 [plasma membrane] GO:0005887 [integral to plasma membrane] GO:0007166 [cell surface rece…	yes	Yes	7	G-protein coupled receptor	plasma membrane	8.38	13.26	13.37	14.84	13.28	10.08	13.12	13.2	9410.14	4	-0.949596	0.0742886	3.31496	0.00647738	frizzled homolog 6 (Drosophila)
SLC2A1	GO:0001939 [female pronucleus] GO:0005355 [glucose transmembrane transporter activity] GO:0005515 [protein binding] GO:0005622 [intracellular] GO:0005624 [membrane fraction] GO:0005737 [cytoplasm] GO:0005886 [plasma membrane] GO:0005901 [caveola] GO:0005911 [cell-cell junction] GO:0005975 [carbohydrate metabolic process] GO:0006112 [energy reserve metabolic process] GO:0006766 [vitamin metabolic …	yes	Yes	9	transporter	plasma membrane	9.51	15.05	15.28	18.03	18.55	15.84	19.94	18.29	320508	4	1.98791	0.000705793	14.9242	2.35812e-05	solute carrier family 2 (facilitated glucose transporter), member 1
GAA	GO:0000023 [maltose metabolic process] GO:0002026 [regulation of the force of heart contraction] GO:0002086 [diaphragm contraction] GO:0003007 [heart morphogenesis] GO:0004558 [alpha-glucosidase activity] GO:0005764 [lysosome] GO:0005765 [lysosomal membrane] GO:0005975 [carbohydrate metabolic process] GO:0005977 [glycogen metabolic process] GO:0005980 [glycogen catabolic process] GO:0005985 [sucr…	yes	Yes	1	enzyme	Intracellular membrane-bouded organelle	7.67	12.67	16.89	17.96	22.64	21.56	17.83	19.76	887877	4	3.18455	2.41823e-06	17.8152	0.0273944	glucosidase, alpha; acid
AXL	GO:0000166 [nucleotide binding] GO:0001764 [neuron migration] GO:0001974 [blood vessel remodeling] GO:0004672 [protein kinase activity] GO:0004674 [protein serine/threonine kinase activity] GO:0004713 [protein tyrosine kinase activity] GO:0004714 [transmembrane receptor protein tyrosine kinase activity] GO:0004872 [receptor activity] GO:0005515 [protein binding] GO:0005524 [ATP binding] GO:000588…	yes	Yes	1	kinase	plasma membrane	9.26	15.43	15.26	17.25	15.44	23.19	16.9	17.075	138066	4	1.98423	0.00100348	-2.66693	0.253913	AXL receptor tyrosine kinase
GALNT10	GO:0000139 [Golgi membrane] GO:0004653 [polypeptide N-acetylgalactosaminyltransferase activity] GO:0005529 [sugar binding] GO:0005794 [Golgi apparatus] GO:0006493 [protein O-linked glycosylation] GO:0016020 [membrane] GO:0016021 [integral to membrane] GO:0046872 [metal ion binding] GO:0016740 [transferase activity]	yes	Yes	0	enzyme	Integral to membrane	20.53	19.56	15.73	19.3	18.25	17.1	18.84	18.545	382473	4	0.601637	0.121645	-3.65284	1.23918e-05	UDP-N-acetyl-alpha-D-galactosamine:polypeptide N-acetylgalactosaminyltransferase 10 (GalNAc-T10)
PTPRE	GO:0004725 [protein tyrosine phosphatase activity] GO:0004872 [receptor activity] GO:0005001 [transmembrane receptor protein tyrosine phosphatase activity] GO:0005515 [protein binding] GO:0005634 [nucleus] GO:0005737 [cytoplasm] GO:0005886 [plasma membrane] GO:0006468 [protein phosphorylation] GO:0006470 [protein dephosphorylation] GO:0007185 [transmembrane receptor protein tyrosine phosphatase s…	yes	Yes	1	phosphatase	plasma membrane	9.38	9.49	11.18	15.6	17.73	18.23	17.11	17.42	175365	4	1.98129	0.000314728	3.14284	0.000207391	protein tyrosine phosphatase, receptor type, E
GALNT3	GO:0004653 [polypeptide N-acetylgalactosaminyltransferase activity] GO:0005509 [calcium ion binding] GO:0005529 [sugar binding] GO:0005624 [membrane fraction] GO:0005634 [nucleus] GO:0005737 [cytoplasm] GO:0005794 [Golgi apparatus] GO:0005975 [carbohydrate metabolic process] GO:0016020 [membrane] GO:0016021 [integral to membrane] GO:0018242 [protein O-linked glycosylation via serine] GO:0018243 […	yes	Yes	1	enzyme	Integral to membrane	8.93	11.66	12.79	14.67	14.89	15.13	14.45	14.78	28133.5	4	1.351	0.00421292	-1.03347	0.199921	UDP-N-acetyl-alpha-D-galactosamine:polypeptide N-acetylgalactosaminyltransferase 3 (GalNAc-T3)
GALNT5	GO:0000139 [Golgi membrane] GO:0004653 [polypeptide N-acetylgalactosaminyltransferase activity] GO:0005529 [sugar binding] GO:0005575 [cellular_component] GO:0005794 [Golgi apparatus] GO:0006024 [glycosaminoglycan biosynthetic process] GO:0016020 [membrane] GO:0016021 [integral to membrane]	yes	Yes	0	enzyme	Integral to membrane	8.97	16.34	16.65	18.94	13.3	14.15	20.84	16.545	95618.4	4	1.36333	0.0349593	14.5332	0.000774454	UDP-N-acetyl-alpha-D-galactosamine:polypeptide N-acetylgalactosaminyltransferase 5 (GalNAc-T5)
GALNT6	GO:0000139 [Golgi membrane] GO:0004653 [polypeptide N-acetylgalactosaminyltransferase activity] GO:0005529 [sugar binding] GO:0005794 [Golgi apparatus] GO:0006493 [protein O-linked glycosylation] GO:0016020 [membrane] GO:0016021 [integral to membrane] GO:0048471 [perinuclear region of cytoplasm]	yes	Yes	0	enzyme	Integral to membrane	ND	16.23	19.22	17.58	17.71	19.85	16.91	17.645	204962	4	1.63359	0.0013523	11.6267	4.47078e-08	UDP-N-acetyl-alpha-D-galactosamine:polypeptide N-acetylgalactosaminyltransferase 6 (GalNAc-T6)
GANAB	GO:0003824 [catalytic activity] GO:0005515 [protein binding] GO:0005783 [endoplasmic reticulum] GO:0005788 [endoplasmic reticulum lumen] GO:0005794 [Golgi apparatus] GO:0005975 [carbohydrate metabolic process] GO:0006457 [protein folding] GO:0018279 [protein N-linked glycosylation via asparagine] GO:0030246 [carbohydrate binding] GO:0042470 [melanosome] GO:0043687 [post-translational protein modi…	yes	Yes	0	enzyme	Endoplasmic reticulum	7.66	11.93	15.13	18.03	17.97	19.51	17.52	18	262144	4	0.967049	0.00345521	13.8739	8.34384e-06	glucosidase, alpha; neutral AB
GAS1	GO:0002053 [positive regulation of mesenchymal cell proliferation] GO:0003674 [molecular_function] GO:0005515 [protein binding] GO:0005886 [plasma membrane] GO:0007049 [cell cycle] GO:0007050 [cell cycle arrest] GO:0007411 [axon guidance] GO:0008284 [positive regulation of cell proliferation] GO:0008285 [negative regulation of cell proliferation] GO:0009953 [dorsal/ventral pattern formation] GO:0…	yes	Yes	0	other	plasma membrane	ND	23.03	19.95	21.99	24.78	17.97	22.37	22.18	4.75166e+06	4	0.912786	0.156256	11.7983	0.00015811	growth arrest-specific 1
GBA	GO:0003824 [catalytic activity] GO:0004348 [glucosylceramidase activity] GO:0005102 [receptor binding] GO:0005515 [protein binding] GO:0005764 [lysosome] GO:0005765 [lysosomal membrane] GO:0005975 [carbohydrate metabolic process] GO:0006629 [lipid metabolic process] GO:0006665 [sphingolipid metabolic process] GO:0006680 [glucosylceramide catabolic process] GO:0007040 [lysosome organization] GO:00…	yes	Yes	0	enzyme	Intracellular membrane-bouded organelle	8.96	12.45	14.35	19.24	18.44	15.47	21.32	18.84	469251	4	-0.55162	0.277108	15.3423	1.83968e-07	glucosidase, beta; acid (includes glucosylceramidase)
PCDHGC3	GO:0005509 [calcium ion binding] GO:0005886 [plasma membrane] GO:0007155 [cell adhesion] GO:0007156 [homophilic cell adhesion] GO:0016020 [membrane] GO:0016021 [integral to membrane] GO:0016339 [calcium-dependent cell-cell adhesion]	yes	Yes	1	cell adhesion	plasma membrane	9.05	14	14.22	17.36	21.9	16.87	18.29	17.825	232199	4	1.96969	0.00215163	13.5225	1.07916e-10	protocadherin gamma subfamily C, 3
LRP4	GO:0001822 [kidney development] GO:0001942 [hair follicle development] GO:0004872 [receptor activity] GO:0005509 [calcium ion binding] GO:0005515 [protein binding] GO:0005575 [cellular_component] GO:0005886 [plasma membrane] GO:0006897 [endocytosis] GO:0008104 [protein localization] GO:0009953 [dorsal/ventral pattern formation] GO:0009954 [proximal/distal pattern formation] GO:0016021 [integral t…	yes	Yes	1	other	plasma membrane	11.69	8.78	10.98	13.32	14.41	12.29	12.92	13.12	8902.53	4	1.96602	9.93498e-05	0.146832	0.828116	low density lipoprotein receptor-related protein 4
SYNPO	GO:0001725 [stress fiber] GO:0003779 [actin binding] GO:0005515 [protein binding] GO:0005737 [cytoplasm] GO:0005886 [plasma membrane] GO:0005923 [tight junction] GO:0014069 [postsynaptic density] GO:0015629 [actin cytoskeleton] GO:0030054 [cell junction] GO:0032233 [positive regulation of actin filament bundle assembly] GO:0042995 [cell projection] GO:0043197 [dendritic spine] GO:0043204 [perikar…	yes	No	0	other	plasma membrane	10.7	7.86	10.45	11.83	10.68	16.02	12.29	12.06	4269.94	4	1.95583	0.000937253	-3.70409	0.0755809	synaptopodin
MSLN	GO:0005576 [extracellular region] GO:0005794 [Golgi apparatus] GO:0005886 [plasma membrane] GO:0007155 [cell adhesion] GO:0016020 [membrane] GO:0031225 [anchored to membrane] GO:0005615 [extracellular space] GO:0009986 [cell surface] GO:0031016 [pancreas development]	yes	Yes	1	cell adhesion	plasma membrane	11.41	ND	8.37	13.62	11.62	13.78	8.24	12.62	6295.04	4	1.95106	0.00393158	1.65063	0.142916	mesothelin
SLC5A3	GO:0005215 [transporter activity] GO:0005886 [plasma membrane] GO:0005887 [integral to plasma membrane] GO:0006020 [inositol metabolic process] GO:0006810 [transport] GO:0006811 [ion transport] GO:0006814 [sodium ion transport] GO:0007422 [peripheral nervous system development] GO:0015293 [symporter activity] GO:0015798 [myo-inositol transport] GO:0016020 [membrane] GO:0016021 [integral to membra…	yes	Yes	12	transporter	plasma membrane	9.05	10.03	13.66	18.71	13.87	16.02	18.03	17.025	133363	4	1.95035	0.00197085	13.1305	3.50208e-09	solute carrier family 5 (sodium/myo-inositol cotransporter), member 3
GGT1	GO:0003840 [gamma-glutamyltransferase activity] GO:0005515 [protein binding] GO:0005886 [plasma membrane] GO:0006520 [cellular amino acid metabolic process] GO:0006750 [glutathione biosynthetic process] GO:0006805 [xenobiotic metabolic process] GO:0016020 [membrane] GO:0016021 [integral to membrane] GO:0016740 [transferase activity]	yes	Yes	1	enzyme	plasma membrane	11.1	14.45	14.96	17.32	16.98	17.47	17.11	17.215	152136	4	0.554249	0.208372	-2.86003	0.000129439	gamma-glutamyltransferase 1	CD224
SYPL1	GO:0005215 [transporter activity] GO:0005887 [integral to plasma membrane] GO:0007268 [synaptic transmission] GO:0008021 [synaptic vesicle] GO:0016020 [membrane] GO:0016021 [integral to membrane] GO:0030141 [stored secretory granule] GO:0030659 [cytoplasmic vesicle membrane] GO:0031410 [cytoplasmic vesicle] GO:0042470 [melanosome]	yes	Yes	4	transporter	plasma membrane	ND	18.13	18.48	18.22	21.17	19.09	17.53	18.655	412776	4	1.9496	1.02229e-09	13.3122	5.41661e-12	synaptophysin-like 1
GGT7	GO:0003840 [gamma-glutamyltransferase activity] GO:0006750 [glutathione biosynthetic process] GO:0016020 [membrane] GO:0016021 [integral to membrane] GO:0016740 [transferase activity]	yes	No	2	enzyme	Integral to membrane	ND	10.1	8.31	14.08	15.91	16.68	15.76	15.835	58453.4	4	3.87751	3.59768e-05	11.1116	0.00013791	gamma-glutamyltransferase 7
GHDC	GO:0003674 [molecular_function] GO:0005575 [cellular_component] GO:0005634 [nucleus] GO:0005635 [nuclear envelope] GO:0005783 [endoplasmic reticulum] GO:0008150 [biological_process]	yes	Yes	0	other	Intracellular membrane-bouded organelle	11.56	14.47	16.37	19.29	24.2	18.29	23.41	21.35	2.67295e+06	4	3.44735	2.67169e-07	3.31036	0.00455771	GH3 domain containing
GDF15	GO:0005125 [cytokine activity] GO:0005576 [extracellular region] GO:0005615 [extracellular space] GO:0007165 [signal transduction] GO:0007179 [transforming growth factor beta receptor signaling pathway] GO:0007267 [cell-cell signaling] GO:0008083 [growth factor activity]	yes	Yes	0	growth factor	Extracellular	11.15	11.04	15.82	14.66	12.76	24.55	17.08	15.87	59888.9	4	1.93378	0.031485	0.765291	0.545492	growth differentiation factor 15
GLB1	GO:0003824 [catalytic activity] GO:0004565 [beta-galactosidase activity] GO:0005515 [protein binding] GO:0005625 [soluble fraction] GO:0005737 [cytoplasm] GO:0005764 [lysosome] GO:0005975 [carbohydrate metabolic process] GO:0016936 [galactoside binding] GO:0019388 [galactose catabolic process] GO:0043169 [cation binding] GO:0048471 [perinuclear region of cytoplasm]	yes	Yes	0	enzyme	Lysosome	7.5	13.2	13.91	18.66	17.4	16.18	18.23	17.815	230595	4	3.69947	2.77602e-06	15.1857	0.00110386	galactosidase, beta 1
GLCE	GO:0000139 [Golgi membrane] GO:0005794 [Golgi apparatus] GO:0015012 [heparan sulfate proteoglycan biosynthetic process] GO:0016020 [membrane] GO:0016021 [integral to membrane] GO:0016853 [isomerase activity] GO:0030210 [heparin biosynthetic process]	yes	Yes	0	enzyme	Integral to membrane	ND	ND	ND	ND	12.33	ND	12.34	9.485	716.588	2	3.10248	0.00154887	8.97801	0.00491749	glucuronic acid epimerase
ITGB2	GO:0001948 [glycoprotein binding] GO:0004872 [receptor activity] GO:0005488 [binding] GO:0005515 [protein binding] GO:0005886 [plasma membrane] GO:0006915 [apoptosis] GO:0006954 [inflammatory response] GO:0007155 [cell adhesion] GO:0007159 [leukocyte cell-cell adhesion] GO:0007160 [cell-matrix adhesion] GO:0007229 [integrin-mediated signaling pathway] GO:0007267 [cell-cell signaling] GO:0007275 […	yes	Yes	1	integrin	plasma membrane	10.73	14.68	16.66	18.22	18.4	17.27	18.03	18.125	285870	4	1.92878	0.00112588	-1.7346	0.0048922	integrin, beta 2 (complement component 3 receptor 3 and 4 subunit)	CD18
GLT25D1	GO:0005783 [endoplasmic reticulum] GO:0005788 [endoplasmic reticulum lumen] GO:0009103 [lipopolysaccharide biosynthetic process] GO:0050211 [procollagen galactosyltransferase activity]	yes	Yes	0	other	Endoplasmic reticulum	11.44	12.57	14.61	15.52	15.44	18.73	15.24	15.48	45703	4	1.43679	9.65468e-05	-1.11414	0.140127	glycosyltransferase 25 domain containing 1
GLT8D1	GO:0005739 [mitochondrion] GO:0016020 [membrane] GO:0016021 [integral to membrane]	yes	Yes	0	enzyme	Integral to membrane	ND	11.25	10.51	12.03	12.26	11.52	11.28	11.775	3504.52	4	0.932586	0.00425241	8.20068	8.42528e-09	glycosyltransferase 8 domain containing 1
CELSR2	GO:0001764 [neuron migration] GO:0004888 [transmembrane signaling receptor activity] GO:0004930 [G-protein coupled receptor activity] GO:0005509 [calcium ion binding] GO:0005515 [protein binding] GO:0005737 [cytoplasm] GO:0005886 [plasma membrane] GO:0007155 [cell adhesion] GO:0007156 [homophilic cell adhesion] GO:0007166 [cell surface receptor linked signaling pathway] GO:0007186 [G-protein coup…	yes	Yes	7	G-protein coupled receptor	plasma membrane	9.99	14.37	13.38	14.17	18.41	14.41	17.68	16.045	67612.4	4	1.92352	0.000120583	-1.2891	0.112348	cadherin, EGF LAG seven-pass G-type receptor 2 (flamingo homolog, Drosophila)
GNPTAB	GO:0000139 [Golgi membrane] GO:0003976 [UDP-N-acetylglucosamine-lysosomal-enzyme N-acetylglucosaminephosphotransferase activity] GO:0005634 [nucleus] GO:0005794 [Golgi apparatus] GO:0008134 [transcription factor binding] GO:0009306 [protein secretion] GO:0016020 [membrane] GO:0016021 [integral to membrane] GO:0030154 [cell differentiation] GO:0046835 [carbohydrate phosphorylation] GO:0046872 [met…	yes	Yes	2	enzyme	Integral to membrane	ND	16.71	16.89	19.13	18.03	18.02	17.58	18.025	266726	4	1.70215	4.56759e-05	9.91861	3.52233e-06	N-acetylglucosamine-1-phosphate transferase, alpha and beta subunits
GNS	GO:0003824 [catalytic activity] GO:0005515 [protein binding] GO:0005539 [glycosaminoglycan binding] GO:0005764 [lysosome] GO:0006027 [glycosaminoglycan catabolic process] GO:0008449 [N-acetylglucosamine-6-sulfatase activity] GO:0008484 [sulfuric ester hydrolase activity] GO:0016787 [hydrolase activity] GO:0030203 [glycosaminoglycan metabolic process] GO:0042340 [keratan sulfate catabolic process]…	yes	Yes	0	enzyme	Lysosome	ND	7.35	9.62	15.13	16.83	11.73	18.63	15.98	64633.7	4	3.08763	0.00123148	12.6578	4.21713e-06	glucosamine (N-acetyl)-6-sulfatase
GOLIM4	GO:0005634 [nucleus] GO:0005768 [endosome] GO:0005794 [Golgi apparatus] GO:0005796 [Golgi lumen] GO:0005801 [cis-Golgi network] GO:0006810 [transport] GO:0010008 [endosome membrane] GO:0016020 [membrane] GO:0016021 [integral to membrane] GO:0030139 [endocytic vesicle] GO:0032580 [Golgi cisterna membrane]	yes	Yes	1	other	Integral to membrane	12.91	13.83	13.6	17.98	17.04	15.41	18.39	17.51	186653	4	1.55067	0.0131634	-3.72162	2.78203e-05	golgi integral membrane protein 4
SLC46A1	GO:0005215 [transporter activity] GO:0016020 [membrane] GO:0016021 [integral to membrane] GO:0055085 [transmembrane transport] GO:0005542 [folic acid binding] GO:0005737 [cytoplasm] GO:0005886 [plasma membrane] GO:0006766 [vitamin metabolic process] GO:0006767 [water-soluble vitamin metabolic process] GO:0006879 [cellular iron ion homeostasis] GO:0008517 [folic acid transporter activity] GO:00152…	yes	No	11	transporter	plasma membrane	22.38	18.93	16.48	22.83	22.2	23.36	22.86	22.845	7.53408e+06	4	1.89246	0.000475291	0.385286	0.351768	solute carrier family 46 (folate transporter), member 1
GRN	GO:0001835 [blastocyst hatching] GO:0005125 [cytokine activity] GO:0005576 [extracellular region] GO:0005615 [extracellular space] GO:0005739 [mitochondrion] GO:0007165 [signal transduction] GO:0007566 [embryo implantation] GO:0008083 [growth factor activity] GO:0050679 [positive regulation of epithelial cell proliferation]	yes	Yes	0	growth factor	Extracellular	16.89	12.45	11.42	13.68	14.62	14.6	15.41	14.61	25006.2	4	1.88871	1.46214e-06	-0.886037	0.0465371	granulin
GPC2	GO:0005576 [extracellular region] GO:0005578 [proteinaceous extracellular matrix] GO:0005615 [extracellular space] GO:0005783 [endoplasmic reticulum] GO:0005886 [plasma membrane] GO:0030182 [neuron differentiation] GO:0031225 [anchored to membrane] GO:0043395 [heparan sulfate proteoglycan binding]	yes	Yes	0	other	plasma membrane	14.79	15.3	15.47	15.66	15.82	15.51	15.6	15.63	50710.6	4	0.272377	0.355181	1.56435	7.87335e-06	glypican 2
GPC4	GO:0005576 [extracellular region] GO:0005578 [proteinaceous extracellular matrix] GO:0005615 [extracellular space] GO:0005626 [insoluble fraction] GO:0005886 [plasma membrane] GO:0005887 [integral to plasma membrane] GO:0008283 [cell proliferation] GO:0009653 [anatomical structure morphogenesis] GO:0009897 [external side of plasma membrane] GO:0031225 [anchored to membrane] GO:0043395 [heparan su…	yes	Yes	1	transmembrane receptor	plasma membrane	ND	13.94	12.92	14.75	13.37	14.7	13.55	14.125	17866.9	4	0.129056	0.636289	11.5619	2.45122e-12	glypican 4
GPC6	GO:0005576 [extracellular region] GO:0005578 [proteinaceous extracellular matrix] GO:0005615 [extracellular space] GO:0005886 [plasma membrane] GO:0005887 [integral to plasma membrane] GO:0031225 [anchored to membrane] GO:0043395 [heparan sulfate proteoglycan binding]	yes	Yes	0	transmembrane receptor	plasma membrane	ND	23.32	14.76	13.01	13.47	13.24	13.52	13.355	10477.4	4	-0.811715	0.109113	8.36487	7.43409e-07	glypican 6
GPM6A	GO:0005262 [calcium channel activity] GO:0016021 [integral to membrane] GO:0009986 [cell surface] GO:0016020 [membrane] GO:0070588 [calcium ion transmembrane transport]	yes	No	4	ion channel	Integral to membrane	10.4	9.6	11.02	14.15	20.6	15.2	19.83	17.515	187301	4	3.70924	5.33598e-06	-3.73881	6.26531e-06	glycoprotein M6A
GPM6B	GO:0016021 [integral to membrane] GO:0003674 [molecular_function] GO:0007275 [multicellular organismal development] GO:0007399 [nervous system development] GO:0016020 [membrane] GO:0030154 [cell differentiation]	yes	Yes	4	other	Integral to membrane	12.17	11.48	14.74	18.78	18.98	20.25	18.67	18.88	482443	4	5.10206	1.44833e-12	0.645459	0.624892	glycoprotein M6B
SLC26A2	GO:0001503 [ossification] GO:0005215 [transporter activity] GO:0005624 [membrane fraction] GO:0005886 [plasma membrane] GO:0005887 [integral to plasma membrane] GO:0006811 [ion transport] GO:0008271 [secondary active sulfate transmembrane transporter activity] GO:0008272 [sulfate transport] GO:0015116 [sulfate transmembrane transporter activity] GO:0016020 [membrane] GO:0055085 [transmembrane tra…	yes	Yes	12	transporter	plasma membrane	ND	10.89	14.18	20.42	19.74	17.08	19.31	19.525	754416	4	1.88365	0.000953242	12.1421	1.31101e-09	solute carrier family 26 (sulfate transporter), member 2
GPR107	GO:0016020 [membrane] GO:0016021 [integral to membrane]	yes	Yes	7	G-protein coupled receptor	Integral to membrane	9.64	7.39	11.08	17.78	15.94	15.06	18.29	16.86	118950	4	3.76	1.50153e-05	-0.0596131	0.95347	G protein-coupled receptor 107
GPR108	GO:0016020 [membrane] GO:0016021 [integral to membrane]	yes	Yes	8	G-protein coupled receptor	Integral to membrane	10.1	12.57	15.01	18.07	16.24	16.05	19.45	17.155	145938	4	0.067234	0.852523	4.50941	2.86739e-06	G protein-coupled receptor 108
GPR114	GO:0004888 [transmembrane signaling receptor activity] GO:0004930 [G-protein coupled receptor activity] GO:0005886 [plasma membrane] GO:0007166 [cell surface receptor linked signaling pathway] GO:0007186 [G-protein coupled receptor protein signaling pathway] GO:0007218 [neuropeptide signaling pathway] GO:0016020 [membrane] GO:0016021 [integral to membrane]	yes	Yes	7	G-protein coupled receptor	plasma membrane	13.92	18.55	23.59	23.27	22.41	23.56	24.42	23.415	1.11845e+07	4	0.525886	0.406779	2.5861	0.0660163	G protein-coupled receptor 114
L1CAM	GO:0005178 [integrin binding] GO:0005515 [protein binding] GO:0005624 [membrane fraction] GO:0005886 [plasma membrane] GO:0007155 [cell adhesion] GO:0007156 [homophilic cell adhesion] GO:0007157 [heterophilic cell-cell adhesion] GO:0007159 [leukocyte cell-cell adhesion] GO:0007166 [cell surface receptor linked signaling pathway] GO:0007275 [multicellular organismal development] GO:0007399 [nervou…	yes	Yes	1	cell adhesion	plasma membrane	10.04	13.68	13.38	15.64	15.28	15.65	16.18	15.645	51240.6	4	1.87921	0.00421252	-2.95993	5.99562e-05	L1 cell adhesion molecule	CD171
GPR126	GO:0004888 [transmembrane signaling receptor activity] GO:0004930 [G-protein coupled receptor activity] GO:0005886 [plasma membrane] GO:0007166 [cell surface receptor linked signaling pathway] GO:0007186 [G-protein coupled receptor protein signaling pathway] GO:0007218 [neuropeptide signaling pathway] GO:0016020 [membrane] GO:0016021 [integral to membrane]	yes	Yes	7	G-protein coupled receptor	plasma membrane	ND	13.01	10.11	19.11	13.63	13.01	13.08	13.355	10477.4	4	1.26451	0.08212	9.02771	0.000264413	G protein-coupled receptor 126
GPR155	GO:0016020 [membrane] GO:0016021 [integral to membrane] GO:0035556 [intracellular signal transduction] GO:0055085 [transmembrane transport]	yes	Yes	17	G-protein coupled receptor	Integral to membrane	ND	ND	ND	ND	8.58	15.89	ND	7.61	195.361	2	4.41604	0.00848567	10.1543	0.0238183	G protein-coupled receptor 155
SLC6A6	GO:0005368 [taurine transmembrane transporter activity] GO:0005886 [plasma membrane] GO:0005887 [integral to plasma membrane] GO:0006520 [cellular amino acid metabolic process] GO:0006810 [transport] GO:0006811 [ion transport] GO:0006836 [neurotransmitter transport] GO:0006865 [amino acid transport] GO:0015293 [symporter activity] GO:0015734 [taurine transport] GO:0016020 [membrane] GO:0016021 [i…	yes	Yes	9	transporter	plasma membrane	9.41	11.29	11.28	13.74	11.3	12.31	17.36	13.025	8335.19	4	1.86806	0.00315993	4.80959	0.000897906	solute carrier family 6 (neurotransmitter transporter, taurine), member 6
GLG1	GO:0000139 [Golgi membrane] GO:0005102 [receptor binding] GO:0005792 [microsome] GO:0005794 [Golgi apparatus] GO:0005797 [Golgi medial cisterna] GO:0010955 [negative regulation of protein maturation by peptide bond cleavage] GO:0016020 [membrane] GO:0016021 [integral to membrane] GO:0030512 [negative regulation of transforming growth factor beta receptor signaling pathway] GO:0031012 [extracellul…	yes	Yes	1	other	Extracellular	10.38	14.32	15.61	20.27	19.94	17.43	19.28	19.61	800199	4	1.85827	5.35434e-11	7.56977	2.75175e-09	golgi apparatus protein 1
TEX264	GO:0005576 [extracellular region]	yes	Yes	0	other	Extracellular	ND	9.19	12.63	14.1	17.38	18.2	16.33	16.855	118539	4	1.8566	0.00762341	11.8973	1.98099e-06	testis expressed 264
ABCA1	GO:0005524 [ATP binding] GO:0000166 [nucleotide binding] GO:0002790 [peptide secretion] GO:0005515 [protein binding] GO:0005543 [phospholipid binding] GO:0005548 [phospholipid transporter activity] GO:0005622 [intracellular] GO:0005624 [membrane fraction] GO:0005794 [Golgi apparatus] GO:0005886 [plasma membrane] GO:0005887 [integral to plasma membrane] GO:0006497 [protein lipidation] GO:0006629 […	yes	Yes	9	transporter	plasma membrane	9.34	15.92	11.72	18.25	14.7	16.21	19.48	17.23	153726	4	1.85507	0.000702298	11.7641	7.36534e-10	ATP-binding cassette, sub-family A (ABC1), member 1
GPRC5A	GO:0004872 [receptor activity] GO:0004930 [G-protein coupled receptor activity] GO:0005794 [Golgi apparatus] GO:0005886 [plasma membrane] GO:0005887 [integral to plasma membrane] GO:0007165 [signal transduction] GO:0007186 [G-protein coupled receptor protein signaling pathway] GO:0016021 [integral to membrane] GO:0030659 [cytoplasmic vesicle membrane] GO:0031410 [cytoplasmic vesicle]	yes	Yes	7	G-protein coupled receptor	plasma membrane	13.29	9.87	10.4	12.07	11.53	10.41	9.78	10.97	2005.85	4	-0.423367	0.317248	-2.79051	9.68252e-05	G protein-coupled receptor, family C, group 5, member A
PTPRA	GO:0004725 [protein tyrosine phosphatase activity] GO:0004872 [receptor activity] GO:0005001 [transmembrane receptor protein tyrosine phosphatase activity] GO:0005886 [plasma membrane] GO:0005887 [integral to plasma membrane] GO:0006468 [protein phosphorylation] GO:0006470 [protein dephosphorylation] GO:0007411 [axon guidance] GO:0016311 [dephosphorylation] GO:0016787 [hydrolase activity] GO:0016…	yes	Yes	1	phosphatase	plasma membrane	8.84	15.32	16.96	18.21	20.38	17.63	17.88	18.045	270450	4	1.83849	0.000592321	15.1267	0.000175849	protein tyrosine phosphatase, receptor type, A
GUSB	GO:0004566 [beta-glucuronidase activity] GO:0005529 [sugar binding] GO:0005625 [soluble fraction] GO:0005764 [lysosome] GO:0005792 [microsome] GO:0005975 [carbohydrate metabolic process] GO:0006027 [glycosaminoglycan catabolic process] GO:0043169 [cation binding] GO:0003824 [catalytic activity]	yes	Yes	0	enzyme	Lysosome	ND	14.5	15.83	15.34	15.3	15.09	15.11	15.205	37771.2	4	-2.48738	0.0044866	6.62106	1.71066e-05	glucuronidase, beta
GYG1	GO:0005515 [protein binding] GO:0005536 [glucose binding] GO:0005625 [soluble fraction] GO:0005829 [cytosol] GO:0005975 [carbohydrate metabolic process] GO:0005978 [glycogen biosynthetic process] GO:0005980 [glycogen catabolic process] GO:0006006 [glucose metabolic process] GO:0008466 [glycogenin glucosyltransferase activity] GO:0046872 [metal ion binding]	yes	No	0	enzyme	cytoplasm	ND	12.98	13	14.69	14.92	17.45	18.33	16.185	74502.4	4	2.43665	0.00039912	11.1573	8.83793e-05	glycogenin 1
GYPC	GO:0005515 [protein binding] GO:0005886 [plasma membrane] GO:0005887 [integral to plasma membrane] GO:0016020 [membrane] GO:0030863 [cortical cytoskeleton]	yes	No	1	other	plasma membrane	ND	11.76	18.03	13.99	11.85	11.91	15.98	12.95	7912.95	4	-0.676285	0.17176	7.38714	0.000503825	glycophorin C (Gerbich blood group)	CD236
HCFC1	GO:0003682 [chromatin binding] GO:0003700 [sequence-specific DNA binding transcription factor activity] GO:0003713 [transcription coactivator activity] GO:0005515 [protein binding] GO:0005634 [nucleus] GO:0005671 [Ada2/Gcn5/Ada3 transcription activator complex] GO:0005737 [cytoplasm] GO:0005739 [mitochondrion] GO:0006366 [transcription from RNA polymerase II promoter] GO:0010628 [positive regulat…	yes	No	0	transcription regulator	Nucleus	9.21	11.76	12.69	16.43	21.93	18.67	16.9	17.785	225849	4	5.36521	1.09256e-09	16.521	7.27032e-05	host cell factor C1 (VP16-accessory protein)
CP	GO:0003674 [molecular_function] GO:0005515 [protein binding] GO:0005576 [extracellular region] GO:0008150 [biological_process]	yes	Yes	0	enzyme	Extracellular	7.95	10.8	12.86	13.87	14.17	14.63	15.59	14.4	21618.8	4	1.82472	0.00233424	2.00621	0.080015	ceruloplasmin (ferroxidase)
HEPACAM	GO:0005515 [protein binding] GO:0005737 [cytoplasm] GO:0007049 [cell cycle] GO:0007050 [cell cycle arrest] GO:0007155 [cell adhesion] GO:0016020 [membrane] GO:0016021 [integral to membrane] GO:0040008 [regulation of growth]	yes	Yes	1	cell adhesion	Integral to membrane	8.49	9.09	11.01	11.88	23	14.29	11.77	13.085	8689.15	4	2.08642	0.0188286	-0.300948	0.819957	hepatocyte cell adhesion molecule
HEXA	GO:0001501 [skeletal system development] GO:0004563 [beta-N-acetylhexosaminidase activity] GO:0005515 [protein binding] GO:0005764 [lysosome] GO:0005975 [carbohydrate metabolic process] GO:0006689 [ganglioside catabolic process] GO:0007040 [lysosome organization] GO:0007605 [sensory perception of sound] GO:0007626 [locomotory behavior] GO:0007628 [adult walking behavior] GO:0008219 [cell death] G…	yes	Yes	0	enzyme	Integral to membrane	ND	15.24	14.81	14.9	15	15.84	15.72	15.36	42055.3	4	0.817362	0.0134344	6.85704	0.000226113	hexosaminidase A (alpha polypeptide)
HEXB	GO:0001501 [skeletal system development] GO:0001669 [acrosomal vesicle] GO:0003824 [catalytic activity] GO:0004563 [beta-N-acetylhexosaminidase activity] GO:0005529 [sugar binding] GO:0005625 [soluble fraction] GO:0005764 [lysosome] GO:0005975 [carbohydrate metabolic process] GO:0006044 [N-acetylglucosamine metabolic process] GO:0006687 [glycosphingolipid metabolic process] GO:0006689 [gangliosid…	yes	Yes	0	enzyme	Integral to membrane	14.36	13.31	15.14	19.41	14.56	18.49	21.26	18.95	506429	4	0.359976	0.598182	1.1162	0.144952	hexosaminidase B (beta polypeptide)
VIM	GO:0005200 [structural constituent of cytoskeleton] GO:0005515 [protein binding] GO:0005737 [cytoplasm] GO:0005829 [cytosol] GO:0005856 [cytoskeleton] GO:0005882 [intermediate filament] GO:0005886 [plasma membrane] GO:0006915 [apoptosis] GO:0006921 [cellular component disassembly involved in apoptosis] GO:0006928 [cellular component movement] GO:0008022 [protein C-terminus binding] GO:0030049 [mu…	yes	No	0	other	plasma membrane	25.08	14.65	16.48	20.96	19.88	28.77	19.52	20.42	1.40292e+06	4	1.78988	3.8622e-08	21.4521	0.0613761	vimentin
ERAP1	GO:0004177 [aminopeptidase activity] GO:0005164 [tumor necrosis factor receptor binding] GO:0005737 [cytoplasm] GO:0005788 [endoplasmic reticulum lumen] GO:0005792 [microsome] GO:0006508 [proteolysis] GO:0008237 [metallopeptidase activity] GO:0008270 [zinc ion binding] GO:0045766 [positive regulation of angiogenesis] GO:0001525 [angiogenesis] GO:0002474 [antigen processing and presentation of pep…	yes	Yes	0	peptidase	Extracellular	ND	10.38	14.07	14.3	17.78	22.36	20.23	19.005	526108	4	1.7852	0.00017585	10.0814	7.6046e-08	endoplasmic reticulum aminopeptidase 1
SLC4A2	GO:0005215 [transporter activity] GO:0005452 [inorganic anion exchanger activity] GO:0005624 [membrane fraction] GO:0005886 [plasma membrane] GO:0006811 [ion transport] GO:0006820 [anion transport] GO:0008509 [anion transmembrane transporter activity] GO:0015108 [chloride transmembrane transporter activity] GO:0015297 [antiporter activity] GO:0015701 [bicarbonate transport] GO:0016020 [membrane] …	yes	No	10	transporter	plasma membrane	9.51	13.06	12.99	16.02	16.1	14.84	16.81	16.06	68319	4	1.7685	0.00071483	12.5811	8.61976e-09	solute carrier family 4, anion exchanger, member 2 (erythrocyte membrane protein band 3-like 1)
SLIT2	GO:0001656 [metanephros development] GO:0001657 [ureteric bud development] GO:0001701 [in utero embryonic development] GO:0001933 [negative regulation of protein phosphorylation] GO:0002042 [cell migration involved in sprouting angiogenesis] GO:0002689 [negative regulation of leukocyte chemotaxis] GO:0005095 [GTPase inhibitor activity] GO:0005509 [calcium ion binding] GO:0005515 [protein binding]…	yes	Yes	1	other	plasma membrane	7.69	11.3	13.02	13.09	13.83	13.84	13.71	13.77	13969.6	4	1.75831	0.000325217	12.0037	1.53379e-10	slit homolog 2 (Drosophila)
HLA-DRA	GO:0005515 [protein binding] GO:0006955 [immune response] GO:0016020 [membrane] GO:0019882 [antigen processing and presentation] GO:0042613 [MHC class II protein complex] GO:0002504 [antigen processing and presentation of peptide or polysaccharide antigen via MHC class II] GO:0016021 [integral to membrane]	yes	Yes	1	transmembrane receptor	Integral to membrane	ND	8.66	12.13	13.53	12.4	21.43	13.67	13.6	12416.8	4	3.20432	0.000901073	12.6464	0.000737051	major histocompatibility complex, class II, DR alpha
HLA-DRB1	GO:0002504 [antigen processing and presentation of peptide or polysaccharide antigen via MHC class II] GO:0005515 [protein binding] GO:0005765 [lysosomal membrane] GO:0005768 [endosome] GO:0005783 [endoplasmic reticulum] GO:0005789 [endoplasmic reticulum membrane] GO:0005794 [Golgi apparatus] GO:0005886 [plasma membrane] GO:0006955 [immune response] GO:0016020 [membrane] GO:0016021 [integral to m…	yes	Yes	1	transmembrane receptor	plasma membrane	ND	15.06	14.17	16.89	14.09	22.43	11.74	15.49	46020.8	4	2.43823	0.0593598	12.3451	0.00892622	major histocompatibility complex, class II, DR beta 1
HLA-DRB3	GO:0002504 [antigen processing and presentation of peptide or polysaccharide antigen via MHC class II] GO:0005515 [protein binding] GO:0006955 [immune response] GO:0016020 [membrane] GO:0016021 [integral to membrane] GO:0019882 [antigen processing and presentation] GO:0042613 [MHC class II protein complex]	yes	Yes	1	transmembrane receptor	Integral to membrane	14.56	11.13	12.93	16.2	14.57	14.7	14.43	14.635	25443.3	4	-0.23534	0.578863	0.48546	0.532838	major histocompatibility complex, class II, DR beta 3
IGF2R	GO:0001948 [glycoprotein binding] GO:0004872 [receptor activity] GO:0005010 [insulin-like growth factor receptor activity] GO:0005215 [transporter activity] GO:0005515 [protein binding] GO:0005520 [insulin-like growth factor binding] GO:0005537 [mannose binding] GO:0005624 [membrane fraction] GO:0005634 [nucleus] GO:0005641 [nuclear envelope lumen] GO:0005737 [cytoplasm] GO:0005765 [lysosomal mem…	yes	Yes	1	transmembrane receptor	plasma membrane	9.18	13.53	15.39	18.87	15.16	14.83	20.29	17.015	132442	4	1.75717	0.00256232	1.25254	0.104635	insulin-like growth factor 2 receptor	CD222
HS2ST1	GO:0000139 [Golgi membrane] GO:0004394 [heparan sulfate 2-O-sulfotransferase activity] GO:0005794 [Golgi apparatus] GO:0008146 [sulfotransferase activity] GO:0016020 [membrane] GO:0016021 [integral to membrane] GO:0016740 [transferase activity] GO:0030202 [heparin metabolic process] GO:0060676 [ureteric bud formation]	yes	Yes	0	enzyme	Integral to membrane	ND	13.71	13.68	18.05	15.04	12.59	18.09	16.545	95618.4	4	0.282222	0.582241	11.39	3.10923e-07	heparan sulfate 2-O-sulfotransferase 1
HS6ST2	GO:0008146 [sulfotransferase activity] GO:0016020 [membrane] GO:0016021 [integral to membrane] GO:0016740 [transferase activity]	yes	Yes	1	enzyme	Integral to membrane	ND	12.25	12.57	13.64	11.99	11.5	11.83	11.91	3848.29	4	-0.71657	0.326108	7.42821	0.00253285	heparan sulfate 6-O-sulfotransferase 2
ACPP	GO:0003993 [acid phosphatase activity] GO:0005576 [extracellular region] GO:0005765 [lysosomal membrane] GO:0005886 [plasma membrane] GO:0016787 [hydrolase activity] GO:0005771 [multivesicular body] GO:0016311 [dephosphorylation] GO:0030141 [stored secretory granule] GO:0031985 [Golgi cisterna] GO:0033265 [choline binding] GO:0045177 [apical part of cell]	yes	Yes	1	phosphatase	plasma membrane	ND	10.44	13.37	16.82	14.67	12.54	14.97	14.82	28924.4	4	1.74525	0.00619126	8.56914	0.000129523	acid phosphatase, prostate
HYOU1	GO:0005524 [ATP binding] GO:0000166 [nucleotide binding] GO:0001666 [response to hypoxia] GO:0005515 [protein binding] GO:0005783 [endoplasmic reticulum] GO:0005788 [endoplasmic reticulum lumen] GO:0006950 [response to stress]	yes	Yes	2	other	Endoplasmic reticulum	7.42	9.79	11.04	13.78	15.23	17.69	16.19	15.71	53602	4	0.138014	0.798291	12.2475	5.6104e-08	hypoxia up-regulated 1
CFI	GO:0004252 [serine-type endopeptidase activity] GO:0005044 [scavenger receptor activity] GO:0005515 [protein binding] GO:0006508 [proteolysis] GO:0016020 [membrane] GO:0008233 [peptidase activity] GO:0005576 [extracellular region] GO:0005615 [extracellular space] GO:0045087 [innate immune response]	yes	Yes	0	peptidase	Extracellular	16.79	14.13	14.61	19.48	20.27	18.78	14.45	19.13	573725	4	1.74304	0.0334487	-2.86771	0.016807	complement factor I
SERPINB1	GO:0004867 [serine-type endopeptidase inhibitor activity] GO:0005615 [extracellular space] GO:0005737 [cytoplasm] GO:0010951 [negative regulation of endopeptidase activity] GO:0030162 [regulation of proteolysis] GO:0030414 [peptidase inhibitor activity]	yes	No	0	other	Extracellular	11.41	11.26	13.38	16.62	13.65	17.15	14.71	15.665	51955.9	4	1.73943	0.000178647	2.86613	0.0133751	serpin peptidase inhibitor, clade B (ovalbumin), member 1
ICAM3	GO:0005102 [receptor binding] GO:0005178 [integrin binding] GO:0005515 [protein binding] GO:0005886 [plasma membrane] GO:0005887 [integral to plasma membrane] GO:0016337 [cell-cell adhesion] GO:0050776 [regulation of immune response]	yes	Yes	1	cell adhesion	plasma membrane	11.41	15.76	17.24	19.11	20.1	19.45	19.31	19.38	682278	4	0.0439189	0.922747	-1.84494	0.002718	intercellular adhesion molecule 3	CD50
ICAM5	GO:0005515 [protein binding] GO:0005886 [plasma membrane] GO:0005887 [integral to plasma membrane] GO:0016337 [cell-cell adhesion]	yes	Yes	1	cell adhesion	plasma membrane	11.63	15.86	17.42	17.26	17.02	17.03	18.36	17.145	144930	4	-0.509838	0.248744	1.70591	0.0962335	intercellular adhesion molecule 5, telencephalin
ICOSLG	GO:0005102 [receptor binding] GO:0005515 [protein binding] GO:0005886 [plasma membrane] GO:0005887 [integral to plasma membrane] GO:0006952 [defense response] GO:0006972 [hyperosmotic response] GO:0007165 [signal transduction] GO:0009897 [external side of plasma membrane] GO:0016020 [membrane] GO:0016021 [integral to membrane] GO:0031295 [T cell costimulation] GO:0042104 [positive regulation of a…	yes	Yes	1	other	plasma membrane	10.47	10.03	18.97	14.69	16.37	13.65	13.99	14.34	20738.2	4	0.721339	0.161303	1.23579	0.241474	inducible T-cell co-stimulator ligand	CD275
ATP1B3	GO:0005515 [protein binding] GO:0005737 [cytoplasm] GO:0005886 [plasma membrane] GO:0005901 [caveola] GO:0006754 [ATP biosynthetic process] GO:0006810 [transport] GO:0006813 [potassium ion transport] GO:0006814 [sodium ion transport] GO:0007596 [blood coagulation] GO:0016020 [membrane] GO:0016021 [integral to membrane] GO:0030001 [metal ion transport] GO:0034220 [ion transmembrane transport] GO:0…	yes	Yes	1	transporter	plasma membrane	9.63	12.1	13.65	17.93	17.42	18.81	16.61	17.675	209269	4	1.72752	8.37038e-05	13.2588	1.77491e-07	ATPase, Na+/K+ transporting, beta 3 polypeptide	CD298
IFNGR1	GO:0004872 [receptor activity] GO:0004906 [interferon-gamma receptor activity] GO:0005886 [plasma membrane] GO:0005887 [integral to plasma membrane] GO:0007165 [signal transduction] GO:0009615 [response to virus] GO:0019221 [cytokine-mediated signaling pathway] GO:0019955 [cytokine binding] GO:0060333 [interferon-gamma-mediated signaling pathway] GO:0060334 [regulation of interferon-gamma-mediate…	yes	Yes	1	transmembrane receptor	plasma membrane	14.96	14.54	12.03	14.53	14.74	14.31	14.6	14.565	24238.3	4	-0.0316078	0.942176	-0.467495	0.251684	interferon gamma receptor 1	CD119
IGF1R	GO:0000166 [nucleotide binding] GO:0004672 [protein kinase activity] GO:0004674 [protein serine/threonine kinase activity] GO:0004713 [protein tyrosine kinase activity] GO:0004714 [transmembrane receptor protein tyrosine kinase activity] GO:0004872 [receptor activity] GO:0005010 [insulin-like growth factor receptor activity] GO:0005158 [insulin receptor binding] GO:0005515 [protein binding] GO:00…	yes	Yes	1	transmembrane receptor	plasma membrane	10.78	16.04	14.68	15.14	15.44	15.48	15.22	15.33	41189.8	4	0.67142	0.0917783	-3.84165	7.58393e-07	insulin-like growth factor 1 receptor	CD221
PTPRB	GO:0001525 [angiogenesis] GO:0004725 [protein tyrosine phosphatase activity] GO:0005515 [protein binding] GO:0006470 [protein dephosphorylation] GO:0016311 [dephosphorylation] GO:0016791 [phosphatase activity] GO:0005001 [transmembrane receptor protein tyrosine phosphatase activity] GO:0005887 [integral to plasma membrane] GO:0006796 [phosphate metabolic process] GO:0016020 [membrane] GO:0016787 …	yes	Yes	1	phosphatase	plasma membrane	10.72	11.96	13.02	17.25	17.84	17.96	17.58	17.71	214408	4	1.72648	0.00317505	13.007	4.15712e-06	protein tyrosine phosphatase, receptor type, B
TTYH1	GO:0005216 [ion channel activity] GO:0005254 [chloride channel activity] GO:0005381 [iron ion transmembrane transporter activity] GO:0005886 [plasma membrane] GO:0006811 [ion transport] GO:0006826 [iron ion transport] GO:0007155 [cell adhesion] GO:0016021 [integral to membrane] GO:0034707 [chloride channel complex] GO:0034755 [iron ion transmembrane transport] GO:0005509 [calcium ion binding] GO:…	yes	Yes	5	ion channel	plasma membrane	11.47	10.96	11.8	13.83	17.59	17.62	13.91	15.75	55109	4	1.71728	0.0161816	-6.40111	4.69919e-11	tweety homolog 1 (Drosophila)
CXADR	GO:0001669 [acrosomal vesicle] GO:0004872 [receptor activity] GO:0005515 [protein binding] GO:0005576 [extracellular region] GO:0005634 [nucleus] GO:0005737 [cytoplasm] GO:0005886 [plasma membrane] GO:0005887 [integral to plasma membrane] GO:0005911 [cell-cell junction] GO:0005912 [adherens junction] GO:0005923 [tight junction] GO:0007005 [mitochondrion organization] GO:0007155 [cell adhesion] GO…	yes	Yes	1	transmembrane receptor	plasma membrane	10.4	12.07	10.33	13.33	17.83	13.37	16.02	14.695	26523.8	4	1.71108	0.0172059	1.782	0.145242	coxsackie virus and adenovirus receptor
IGSF1	GO:0005515 [protein binding] GO:0004872 [receptor activity] GO:0005576 [extracellular region] GO:0007165 [signal transduction] GO:0015026 [coreceptor activity] GO:0016020 [membrane] GO:0016021 [integral to membrane] GO:0048186 [inhibin beta-A binding] GO:0048187 [inhibin beta-B binding]	yes	Yes	3	other	Extracellular	9.28	12.51	12.28	13.25	12.03	12.91	12.7	12.805	7156.31	4	-0.635107	0.212651	-0.000456045	0.999586	immunoglobulin superfamily, member 1
IGSF3	GO:0005515 [protein binding] GO:0016020 [membrane] GO:0016021 [integral to membrane]	yes	Yes	1	other	Integral to membrane	11.37	13.48	13.25	17.39	16.74	17.36	17.47	17.375	169979	4	0.782116	0.15277	2.33288	0.0242284	immunoglobulin superfamily, member 3
IGSF8	GO:0005515 [protein binding] GO:0006928 [cellular component movement] GO:0007338 [single fertilization] GO:0007399 [nervous system development] GO:0007519 [skeletal muscle tissue development] GO:0008283 [cell proliferation] GO:0016020 [membrane] GO:0016021 [integral to membrane]	yes	Yes	1	other	Integral to membrane	10.07	13.35	12.8	17.94	1ND	16.97	17.88	17.425	175974	3	0.95048	0.0134586	3.43297	5.17725e-05	immunoglobulin superfamily, member 8	CD316
IL10RB	GO:0004872 [receptor activity] GO:0004920 [interleukin-10 receptor activity] GO:0005515 [protein binding] GO:0005886 [plasma membrane] GO:0006954 [inflammatory response] GO:0006955 [immune response] GO:0007165 [signal transduction] GO:0016021 [integral to membrane] GO:0032002 [interleukin-28 receptor complex]	yes	Yes	1	transmembrane receptor	plasma membrane	17.73	14.52	14.2	14.4	16.34	18.73	16.42	16.38	85284.7	4	-0.541134	0.347723	-1.8687	0.0137892	interleukin 10 receptor, beta	CDw210b
DKK1	GO:0000122 [negative regulation of transcription from RNA polymerase II promoter] GO:0000904 [cell morphogenesis involved in differentiation] GO:0001706 [endoderm formation] GO:0001707 [mesoderm formation] GO:0001942 [hair follicle development] GO:0002090 [regulation of receptor internalization] GO:0004871 [signal transducer activity] GO:0005515 [protein binding] GO:0005576 [extracellular region]…	yes	Yes	0	growth factor	plasma membrane	10.03	11.59	10.27	18.62	10.35	15.66	14.7	15.18	37122.3	4	1.7063	0.00638481	2.36407	0.141704	dickkopf homolog 1 (Xenopus laevis)
IL18R1	GO:0004872 [receptor activity] GO:0004888 [transmembrane signaling receptor activity] GO:0004908 [interleukin-1 receptor activity] GO:0005515 [protein binding] GO:0005886 [plasma membrane] GO:0006955 [immune response] GO:0007165 [signal transduction] GO:0016021 [integral to membrane] GO:0031224 [intrinsic to membrane] GO:0045087 [innate immune response]	yes	Yes	1	transmembrane receptor	plasma membrane	ND	12.35	13.82	11.82	15.26	14.03	12.04	13.035	8393.17	4	-0.94573	0.207812	8.60353	0.000566464	interleukin 18 receptor 1	CD218a
COL6A3	GO:0004867 [serine-type endopeptidase inhibitor activity] GO:0005515 [protein binding] GO:0005576 [extracellular region] GO:0005581 [collagen] GO:0005589 [collagen type VI] GO:0005615 [extracellular space] GO:0007155 [cell adhesion] GO:0007411 [axon guidance] GO:0007517 [muscle organ development] GO:0009749 [response to glucose stimulus] GO:0030414 [peptidase inhibitor activity] GO:0031012 [extra…	yes	Yes	0	other	Extracellular	8.36	10.54	18.44	21.61	11.53	19.6	11.34	15.565	48476.6	4	1.69936	0.000341858	7.41897	0.0032186	collagen, type VI, alpha 3
IL2RG	GO:0004872 [receptor activity] GO:0004896 [cytokine receptor activity] GO:0004911 [interleukin-2 receptor activity] GO:0004913 [interleukin-4 receptor activity] GO:0004917 [interleukin-7 receptor activity] GO:0005515 [protein binding] GO:0005886 [plasma membrane] GO:0005887 [integral to plasma membrane] GO:0006955 [immune response] GO:0007165 [signal transduction] GO:0009897 [external side of pla…	yes	Yes	1	transmembrane receptor	plasma membrane	ND	19.1	18.41	19.88	18.73	19.69	18.92	19.305	647715	4	0.562221	0.327031	12.0075	4.55855e-05	interleukin 2 receptor, gamma (severe combined immunodeficiency)	CD132
PLXNA2	GO:0001756 [somitogenesis] GO:0004872 [receptor activity] GO:0005515 [protein binding] GO:0005622 [intracellular] GO:0005886 [plasma membrane] GO:0007166 [cell surface receptor linked signaling pathway] GO:0007275 [multicellular organismal development] GO:0007411 [axon guidance] GO:0016021 [integral to membrane] GO:0017154 [semaphorin receptor activity] GO:0021915 [neural tube development] GO:002…	yes	Yes	1	other	plasma membrane	13.64	20.87	21.57	20.83	19.62	21.41	20.43	20.63	1.62274e+06	4	1.69834	0.00108401	-0.165795	0.751003	plexin A2
SPTBN1	GO:0003779 [actin binding] GO:0005200 [structural constituent of cytoskeleton] GO:0005515 [protein binding] GO:0005516 [calmodulin binding] GO:0005634 [nucleus] GO:0005730 [nucleolus] GO:0005737 [cytoplasm] GO:0005829 [cytosol] GO:0005886 [plasma membrane] GO:0007182 [common-partner SMAD protein phosphorylation] GO:0007184 [SMAD protein import into nucleus] GO:0007411 [axon guidance] GO:0008091 […	yes	No	0	other	plasma membrane	11.35	7.82	11.58	10.55	12.45	13.77	11.69	12.07	4299.64	4	1.69372	0.0256581	-1.12734	0.243661	spectrin, beta, non-erythrocytic 1
IMPAD1	GO:0001501 [skeletal system development] GO:0001958 [endochondral ossification] GO:0002063 [chondrocyte development] GO:0005794 [Golgi apparatus] GO:0009791 [post-embryonic development] GO:0016020 [membrane] GO:0016021 [integral to membrane] GO:0016787 [hydrolase activity] GO:0030204 [chondroitin sulfate metabolic process] GO:0042733 [embryonic digit morphogenesis] GO:0046872 [metal ion binding]	yes	No	1	enzyme	Integral to membrane	10.24	10.88	13.34	15.76	17.5	17.51	17.81	17.505	186007	4	1.13369	0.043083	-2.08206	0.000536218	inositol monophosphatase domain containing 1
INA	GO:0005200 [structural constituent of cytoskeleton] GO:0005883 [neurofilament] GO:0007275 [multicellular organismal development] GO:0007399 [nervous system development] GO:0030154 [cell differentiation] GO:0042246 [tissue regeneration] GO:0045104 [intermediate filament cytoskeleton organization] GO:0060052 [neurofilament cytoskeleton organization]	yes	No	0	other	Unknown	15.37	9.81	12.88	12.72	14.94	13.76	12.57	13.24	9674.69	4	-0.448847	0.362578	-3.85727	0.000186069	internexin neuronal intermediate filament protein, alpha
CD244	GO:0005515 [protein binding] GO:0004872 [receptor activity] GO:0005886 [plasma membrane] GO:0007165 [signal transduction] GO:0007596 [blood coagulation] GO:0009897 [external side of plasma membrane] GO:0016021 [integral to membrane] GO:0050900 [leukocyte migration]	yes	Yes	1	transmembrane receptor	plasma membrane	ND	12.03	12.05	14.78	14.73	18.78	14.5	14.755	27650.2	4	1.68719	0.0393289	9.88469	0.00456156	CD244 molecule, natural killer cell receptor 2B4	CD244
HLA-A	GO:0000139 [Golgi membrane] GO:0002474 [antigen processing and presentation of peptide antigen via MHC class I] GO:0005515 [protein binding] GO:0005886 [plasma membrane] GO:0005887 [integral to plasma membrane] GO:0006955 [immune response] GO:0012507 [ER to Golgi transport vesicle membrane] GO:0016020 [membrane] GO:0016021 [integral to membrane] GO:0019221 [cytokine-mediated signaling pathway] GO…	yes	Yes	1	transmembrane receptor	plasma membrane	10.41	12.94	12.61	16.38	14.61	15.07	16.89	15.725	54162.2	4	1.68713	0.00233206	1.2646	0.274482	major histocompatibility complex, class I, A
ITFG3	GO:0016020 [membrane] GO:0016021 [integral to membrane]	yes	No	1	integrin	Integral to membrane	8.75	13.18	13	17.9	16.17	13.35	19.8	17.035	134291	4	2.00468	0.00875243	14.5116	1.2613e-06	integrin alpha FG-GAP repeat containing 3
ITGA1	GO:0000187 [activation of MAPK activity] GO:0001669 [acrosomal vesicle] GO:0004872 [receptor activity] GO:0005178 [integrin binding] GO:0005515 [protein binding] GO:0005518 [collagen binding] GO:0005624 [membrane fraction] GO:0005886 [plasma membrane] GO:0006936 [muscle contraction] GO:0007155 [cell adhesion] GO:0007160 [cell-matrix adhesion] GO:0007229 [integrin-mediated signaling pathway] GO:00…	yes	Yes	1	integrin	plasma membrane	10.51	12.44	12.59	13.44	13.57	13.64	13.76	13.605	12459.9	4	-0.204555	0.606044	0.157483	0.806473	integrin, alpha 1	CD49a
ITGA11	GO:0004872 [receptor activity] GO:0005515 [protein binding] GO:0005518 [collagen binding] GO:0005886 [plasma membrane] GO:0007155 [cell adhesion] GO:0007160 [cell-matrix adhesion] GO:0007229 [integrin-mediated signaling pathway] GO:0007517 [muscle organ development] GO:0008305 [integrin complex] GO:0016020 [membrane] GO:0016021 [integral to membrane]	yes	Yes	1	integrin	plasma membrane	12.75	20.1	16.13	15.98	15.4	16.65	16.66	16.315	81527.5	4	-0.509724	0.283842	-2.81589	3.86742e-06	integrin, alpha 11
PLTP	GO:0005576 [extracellular region] GO:0006629 [lipid metabolic process] GO:0006810 [transport] GO:0006869 [lipid transport] GO:0008289 [lipid binding] GO:0010189 [vitamin E biosynthetic process] GO:0030317 [sperm motility] GO:0044255 [cellular lipid metabolic process]	yes	Yes	0	other	Extracellular	ND	11.35	18.77	14.5	23.36	17.81	17.19	17.5	185364	4	1.68257	0.0199499	11.7402	1.95071e-05	phospholipid transfer protein
ITGA3	GO:0001764 [neuron migration] GO:0004872 [receptor activity] GO:0005515 [protein binding] GO:0005886 [plasma membrane] GO:0007155 [cell adhesion] GO:0007160 [cell-matrix adhesion] GO:0007229 [integrin-mediated signaling pathway] GO:0007596 [blood coagulation] GO:0007613 [memory] GO:0008305 [integrin complex] GO:0009986 [cell surface] GO:0016020 [membrane] GO:0016021 [integral to membrane] GO:0016…	yes	Yes	1	integrin	plasma membrane	9.32	17.95	16.71	17.63	14.29	15.54	19.63	16.585	98306.6	4	-1.07713	0.0668814	13.7671	7.46749e-08	integrin, alpha 3 (antigen CD49C, alpha 3 subunit of VLA-3 receptor)	CD49c
GPR116	GO:0004888 [transmembrane signaling receptor activity] GO:0004930 [G-protein coupled receptor activity] GO:0005515 [protein binding] GO:0005886 [plasma membrane] GO:0007166 [cell surface receptor linked signaling pathway] GO:0007186 [G-protein coupled receptor protein signaling pathway] GO:0007218 [neuropeptide signaling pathway] GO:0016020 [membrane] GO:0016021 [integral to membrane]	yes	Yes	7	G-protein coupled receptor	plasma membrane	10.53	12.76	12.69	15.55	16.89	13.82	13.95	14.75	27554.5	4	1.68077	0.0129099	1.92655	0.141913	G protein-coupled receptor 116
ITGA5	GO:0001525 [angiogenesis] GO:0001726 [ruffle] GO:0004872 [receptor activity] GO:0005161 [platelet-derived growth factor receptor binding] GO:0005178 [integrin binding] GO:0005515 [protein binding] GO:0005886 [plasma membrane] GO:0005911 [cell-cell junction] GO:0005925 [focal adhesion] GO:0007044 [cell-substrate junction assembly] GO:0007155 [cell adhesion] GO:0007157 [heterophilic cell-cell adhes…	yes	Yes	1	integrin	plasma membrane	10.11	18.44	19.87	17.84	17.01	15.15	20.76	17.425	175974	4	-0.99929	0.0676411	2.75328	0.034278	integrin, alpha 5 (fibronectin receptor, alpha polypeptide)	CD49e
ITGA6	GO:0004872 [receptor activity] GO:0005178 [integrin binding] GO:0005604 [basement membrane] GO:0005886 [plasma membrane] GO:0005913 [cell-cell adherens junction] GO:0007160 [cell-matrix adhesion] GO:0007229 [integrin-mediated signaling pathway] GO:0009897 [external side of plasma membrane] GO:0009925 [basal plasma membrane] GO:0010811 [positive regulation of cell-substrate adhesion] GO:0016021 [i…	yes	Yes	1	integrin	plasma membrane	8.95	11.76	11.02	15.94	11.84	12.43	14.36	13.395	10772	4	0.0590923	0.903793	2.27907	0.00977914	integrin, alpha 6	CD49f
PLXNA1	GO:0004872 [receptor activity] GO:0005515 [protein binding] GO:0005622 [intracellular] GO:0005624 [membrane fraction] GO:0005886 [plasma membrane] GO:0007165 [signal transduction] GO:0007275 [multicellular organismal development] GO:0007411 [axon guidance] GO:0016021 [integral to membrane] GO:0017154 [semaphorin receptor activity] GO:0060666 [dichotomous subdivision of terminal units involved in …	yes	Yes	1	transmembrane receptor	plasma membrane	8.71	12.77	14.7	19.03	13.51	12.49	18.72	16.115	70973.9	4	1.66477	9.3467e-05	0.0676297	0.918324	plexin A1
ABCC2	GO:0000166 [nucleotide binding] GO:0005215 [transporter activity] GO:0005524 [ATP binding] GO:0005887 [integral to plasma membrane] GO:0006810 [transport] GO:0008514 [organic anion transmembrane transporter activity] GO:0015711 [organic anion transport] GO:0016020 [membrane] GO:0016021 [integral to membrane] GO:0016324 [apical plasma membrane] GO:0016887 [ATPase activity] GO:0017111 [nucleoside-t…	yes	Yes	9	transporter	plasma membrane	ND	8.66	14.64	14.31	14.4	13.68	14.6	14.355	20954.9	4	1.66069	2.86525e-06	10.08	1.86137e-16	ATP-binding cassette, sub-family C (CFTR/MRP), member 2
ITGAL	GO:0001772 [immunological synapse] GO:0002291 [T cell activation via T cell receptor contact with antigen bound to MHC molecule on antigen presenting cell] GO:0004872 [receptor activity] GO:0005515 [protein binding] GO:0005886 [plasma membrane] GO:0006928 [cellular component movement] GO:0006954 [inflammatory response] GO:0007155 [cell adhesion] GO:0007157 [heterophilic cell-cell adhesion] GO:000…	yes	Yes	1	integrin	plasma membrane	11.95	12.63	14.81	17	18.6	17.77	17.08	17.425	175974	4	-0.162762	0.78535	0.785845	0.353185	integrin, alpha L (antigen CD11A (p180), lymphocyte function-associated antigen 1; alpha polypeptide)	CD11a
ITGAM	GO:0001948 [glycoprotein binding] GO:0004872 [receptor activity] GO:0005515 [protein binding] GO:0005886 [plasma membrane] GO:0007155 [cell adhesion] GO:0007229 [integrin-mediated signaling pathway] GO:0007596 [blood coagulation] GO:0008305 [integrin complex] GO:0016020 [membrane] GO:0016021 [integral to membrane] GO:0050900 [leukocyte migration] GO:0001846 [opsonin binding] GO:0005634 [nucleus] …	yes	Yes	1	integrin	plasma membrane	7.51	15.32	14.73	14.66	15.33	16.02	15.91	15.62	50360.3	4	0.0601643	0.861994	11.9957	9.96238e-11	integrin, alpha M (complement component 3 receptor 3 subunit)	CD11b
CTSB	GO:0004197 [cysteine-type endopeptidase activity] GO:0005515 [protein binding] GO:0005576 [extracellular region] GO:0005615 [extracellular space] GO:0005622 [intracellular] GO:0005625 [soluble fraction] GO:0005737 [cytoplasm] GO:0005739 [mitochondrion] GO:0005764 [lysosome] GO:0005901 [caveola] GO:0006508 [proteolysis] GO:0006914 [autophagy] GO:0007519 [skeletal muscle tissue development] GO:0008…	yes	Yes	0	peptidase	plasma membrane	10.38	13.28	14.41	18.92	17.09	18.75	18.53	18.64	408507	4	1.62879	0.0113184	2.47954	0.00896906	cathepsin B
ITGAX	GO:0004872 [receptor activity] GO:0005515 [protein binding] GO:0005886 [plasma membrane] GO:0007155 [cell adhesion] GO:0007229 [integrin-mediated signaling pathway] GO:0007596 [blood coagulation] GO:0008305 [integrin complex] GO:0009887 [organ morphogenesis] GO:0009897 [external side of plasma membrane] GO:0016021 [integral to membrane] GO:0050900 [leukocyte migration] GO:0051607 [defense respons…	yes	Yes	1	integrin	plasma membrane	10.93	16.22	15.68	20	20.97	20.5	18.71	20.25	1.24697e+06	4	0.766154	0.269685	-0.796999	0.688782	integrin, alpha X (complement component 3 receptor 4 subunit)	CD11c
SLC1A4	GO:0005254 [chloride channel activity] GO:0005882 [intermediate filament] GO:0005886 [plasma membrane] GO:0005887 [integral to plasma membrane] GO:0006811 [ion transport] GO:0006821 [chloride transport] GO:0006835 [dicarboxylic acid transport] GO:0006865 [amino acid transport] GO:0015175 [neutral amino acid transmembrane transporter activity] GO:0015180 [L-alanine transmembrane transporter activi…	yes	Yes	9	transporter	plasma membrane	8.05	11.36	11.61	13.98	13.55	11.48	13.94	13.745	13729.6	4	1.61183	0.028175	13.5405	4.39417e-05	solute carrier family 1 (glutamate/neutral amino acid transporter), member 4
BCAN	GO:0005488 [binding] GO:0005515 [protein binding] GO:0005529 [sugar binding] GO:0005540 [hyaluronic acid binding] GO:0005576 [extracellular region] GO:0005578 [proteinaceous extracellular matrix] GO:0005615 [extracellular space] GO:0005624 [membrane fraction] GO:0007155 [cell adhesion] GO:0016020 [membrane] GO:0021766 [hippocampus development] GO:0030425 [dendrite] GO:0031225 [anchored to membran…	yes	Yes	0	other	Extracellular	8.19	11.5	12.71	13.62	22.49	14.09	13.52	13.855	14817.4	4	1.59997	0.0315285	12.0362	7.02237e-06	brevican
STAB1	GO:0004872 [receptor activity] GO:0005041 [low-density lipoprotein receptor activity] GO:0005044 [scavenger receptor activity] GO:0005488 [binding] GO:0005509 [calcium ion binding] GO:0005515 [protein binding] GO:0005540 [hyaluronic acid binding] GO:0005887 [integral to plasma membrane] GO:0006898 [receptor-mediated endocytosis] GO:0006954 [inflammatory response] GO:0007155 [cell adhesion] GO:000…	yes	Yes	6	transporter	plasma membrane	9.32	13.29	14.99	15.85	15.96	15.43	15.48	15.665	51955.9	4	1.58875	0.037352	1.05549	0.239645	stabilin 1
ITGB4	GO:0004872 [receptor activity] GO:0005488 [binding] GO:0005515 [protein binding] GO:0005886 [plasma membrane] GO:0007154 [cell communication] GO:0007155 [cell adhesion] GO:0007160 [cell-matrix adhesion] GO:0007229 [integrin-mediated signaling pathway] GO:0007275 [multicellular organismal development] GO:0008305 [integrin complex] GO:0009611 [response to wounding] GO:0009925 [basal plasma membrane…	yes	Yes	1	integrin	plasma membrane	8.87	10.73	11.37	12.71	12.29	12.58	12.01	12.435	5537.43	4	-1.12452e-05	0.999972	4.0691	0.000273605	integrin, beta 4	CD104
ITGB5	GO:0004872 [receptor activity] GO:0005488 [binding] GO:0005515 [protein binding] GO:0005886 [plasma membrane] GO:0006936 [muscle contraction] GO:0007155 [cell adhesion] GO:0007160 [cell-matrix adhesion] GO:0007229 [integrin-mediated signaling pathway] GO:0007275 [multicellular organismal development] GO:0008305 [integrin complex] GO:0016021 [integral to membrane]	yes	Yes	1	integrin	plasma membrane	10.1	17.31	19.41	20.79	13	15.86	21.4	18.325	328378	4	0.792713	0.22559	1.86271	0.092662	integrin, beta 5
ITGB7	GO:0004872 [receptor activity] GO:0005488 [binding] GO:0007155 [cell adhesion] GO:0007160 [cell-matrix adhesion] GO:0007229 [integrin-mediated signaling pathway] GO:0007275 [multicellular organismal development] GO:0008305 [integrin complex] GO:0016020 [membrane] GO:0016021 [integral to membrane] GO:0005886 [plasma membrane] GO:0042802 [identical protein binding] GO:0046872 [metal ion binding] GO…	yes	Yes	1	integrin	plasma membrane	15.19	8.16	14.71	16.47	17.13	18	15.03	16.8	114105	4	0.945787	0.131394	1.33495	0.0391191	integrin, beta 7
TEK	GO:0000166 [nucleotide binding] GO:0001525 [angiogenesis] GO:0004672 [protein kinase activity] GO:0004674 [protein serine/threonine kinase activity] GO:0004713 [protein tyrosine kinase activity] GO:0004714 [transmembrane receptor protein tyrosine kinase activity] GO:0004872 [receptor activity] GO:0005515 [protein binding] GO:0005524 [ATP binding] GO:0005886 [plasma membrane] GO:0005887 [integral …	yes	Yes	1	kinase	plasma membrane	14.78	ND	9.13	13.7	16.47	13.38	13.39	13.545	11952.3	4	1.58484	0.00912863	-1.27055	0.222307	TEK tyrosine kinase, endothelial	CD202b
ITM2A	GO:0005515 [protein binding] GO:0016020 [membrane] GO:0016021 [integral to membrane]	yes	No	1	other	Integral to membrane	ND	ND	ND	ND	9.4	9.28	ND	7.96	249	2	1.58816	0.0685318	6.56805	0.0580243	integral membrane protein 2A
NCAN	GO:0005488 [binding] GO:0005509 [calcium ion binding] GO:0005515 [protein binding] GO:0005529 [sugar binding] GO:0005540 [hyaluronic acid binding] GO:0005576 [extracellular region] GO:0007155 [cell adhesion] GO:0007411 [axon guidance] GO:0051823 [regulation of synapse structural plasticity]	yes	Yes	0	other	Extracellular	9.56	8.91	11.26	10.5	19.81	13.17	11.46	12.315	5095.47	4	1.57543	0.0214447	11.232	1.74904e-05	neurocan
ITM2C	GO:0001540 [beta-amyloid binding] GO:0005515 [protein binding] GO:0005524 [ATP binding] GO:0005764 [lysosome] GO:0005765 [lysosomal membrane] GO:0005794 [Golgi apparatus] GO:0010977 [negative regulation of neuron projection development] GO:0012502 [induction of programmed cell death] GO:0016020 [membrane] GO:0016021 [integral to membrane] GO:0030182 [neuron differentiation] GO:0048471 [perinuclea…	yes	No	1	other	Integral to membrane	ND	ND	ND	8.36	11.99	25.64	10.31	11.15	2272.4	4	6.67092	6.86643e-06	12.5227	0.000717316	integral membrane protein 2C
JAG1	GO:0001525 [angiogenesis] GO:0001709 [cell fate determination] GO:0002011 [morphogenesis of an epithelial sheet] GO:0005112 [Notch binding] GO:0005198 [structural molecule activity] GO:0005509 [calcium ion binding] GO:0005515 [protein binding] GO:0005576 [extracellular region] GO:0005886 [plasma membrane] GO:0005887 [integral to plasma membrane] GO:0007154 [cell communication] GO:0007219 [Notch s…	yes	Yes	1	growth factor	plasma membrane	8.79	18.9	13.11	15.62	23.14	16.84	17.9	17.37	169391	4	-0.0987561	0.856381	5.83322	0.000159126	jagged 1 (Alagille syndrome)	CD339
TGFB1	GO:0000122 [negative regulation of transcription from RNA polymerase II promoter] GO:0001657 [ureteric bud development] GO:0001666 [response to hypoxia] GO:0001763 [morphogenesis of a branching structure] GO:0001837 [epithelial to mesenchymal transition] GO:0001933 [negative regulation of protein phosphorylation] GO:0001934 [positive regulation of protein phosphorylation] GO:0002028 [regulation o…	yes	Yes	0	growth factor	Extracellular	12.33	13.34	11.73	15.03	16.95	16.93	13.86	15.98	64633.7	4	1.55221	0.0429166	0.287415	0.822791	transforming growth factor, beta 1
JAM3	GO:0001525 [angiogenesis] GO:0001780 [neutrophil homeostasis] GO:0002250 [adaptive immune response] GO:0002318 [myeloid progenitor cell differentiation] GO:0002523 [leukocyte migration involved in inflammatory response] GO:0005178 [integrin binding] GO:0005515 [protein binding] GO:0005576 [extracellular region] GO:0005615 [extracellular space] GO:0005886 [plasma membrane] GO:0005911 [cell-cell ju…	yes	Yes	2	cell adhesion	plasma membrane	12.48	21.91	22.86	18.61	20.64	17.62	22.32	19.625	808563	4	-0.347461	0.406695	-0.432418	0.652976	junctional adhesion molecule 3
KIAA0319L	GO:0005515 [protein binding] GO:0016020 [membrane] GO:0016021 [integral to membrane] GO:0044433 [cytoplasmic vesicle part]	yes	No	1	other	Integral to membrane	7.98	ND	7.08	12.99	14.82	7.84	13.21	13.1	8779.97	4	4.43212	6.36022e-06	0.659626	0.609005	KIAA0319-like
KIAA1161	GO:0005515 [protein binding] GO:0005975 [carbohydrate metabolic process] GO:0016020 [membrane] GO:0016021 [integral to membrane] GO:0031965 [nuclear membrane] GO:0043568 [positive regulation of insulin-like growth factor receptor signaling pathway] GO:0048741 [skeletal muscle fiber development] GO:0051897 [positive regulation of protein kinase B signaling cascade]	yes	Yes	0	enzyme	Integral to membrane	15.6	11.65	13.7	16.51	14.62	16.05	16.52	16.28	79573.5	4	1.30718	0.00243443	-2.84045	0.000185934	KIAA1161
KIAA2013	GO:0016020 [membrane] GO:0016021 [integral to membrane]	yes	Yes	1	other	Integral to membrane	12.84	14.38	12.52	17.69	17.79	17.71	18.46	17.75	220436	4	1.50196	5.2991e-05	0.453784	0.563607	KIAA2013
LDLR	GO:0004872 [receptor activity] GO:0005041 [low-density lipoprotein receptor activity] GO:0005509 [calcium ion binding] GO:0005515 [protein binding] GO:0005764 [lysosome] GO:0005768 [endosome] GO:0005769 [early endosome] GO:0005886 [plasma membrane] GO:0005887 [integral to plasma membrane] GO:0005901 [caveola] GO:0005905 [coated pit] GO:0006629 [lipid metabolic process] GO:0006810 [transport] GO:0…	yes	Yes	1	transporter	plasma membrane	8.28	15.82	19.09	18.94	21.91	15.31	19.09	19.015	529768	4	1.53108	0.0128124	-0.281315	0.793882	low density lipoprotein receptor
FAS	GO:0001666 [response to hypoxia] GO:0002377 [immunoglobulin production] GO:0003014 [renal system process] GO:0004871 [signal transducer activity] GO:0004872 [receptor activity] GO:0004888 [transmembrane signaling receptor activity] GO:0005031 [tumor necrosis factor receptor activity] GO:0005488 [binding] GO:0005515 [protein binding] GO:0005576 [extracellular region] GO:0005625 [soluble fraction] …	yes	Yes	1	transmembrane receptor	plasma membrane	9.68	17.91	20.03	17.37	19.12	17.62	16.6	17.495	184722	4	1.52243	0.00329476	5.8561	2.79562e-05	Fas (TNF receptor superfamily, member 6)	CD95
KRT13	GO:0005198 [structural molecule activity] GO:0005515 [protein binding] GO:0005882 [intermediate filament] GO:0008544 [epidermis development] GO:0009314 [response to radiation] GO:0043587 [tongue morphogenesis] GO:0071300 [cellular response to retinoic acid]	yes	No	0	other	Unknown	9.53	13.67	13.26	17.4	15.96	15.47	13.94	15.715	53788.1	4	0.491625	0.334234	2.69667	0.0301476	keratin 13
KRT8	GO:0005198 [structural molecule activity] GO:0005515 [protein binding] GO:0005634 [nucleus] GO:0005654 [nucleoplasm] GO:0005737 [cytoplasm] GO:0005882 [intermediate filament] GO:0007010 [cytoskeleton organization] GO:0016363 [nuclear matrix] GO:0044419 [interspecies interaction between organisms] GO:0045095 [keratin filament]	yes	Yes	0	other	Nucleus	10.85	18.24	19.66	18.76	19.25	17.66	17.49	18.21	303219	4	-1.41253	0.00023407	11.4383	4.00661e-10	keratin 8
PRCP	GO:0004180 [carboxypeptidase activity] GO:0004185 [serine-type carboxypeptidase activity] GO:0005515 [protein binding] GO:0005764 [lysosome] GO:0005886 [plasma membrane] GO:0006508 [proteolysis] GO:0007596 [blood coagulation] GO:0008233 [peptidase activity] GO:0008236 [serine-type peptidase activity]	yes	Yes	0	peptidase	plasma membrane	10.91	10.05	13.5	18.01	16.33	14.1	16.1	16.215	76067.9	4	1.51846	0.0384568	3.82362	0.00308777	prolylcarboxypeptidase (angiotensinase C)
ECE1	GO:0001666 [response to hypoxia] GO:0004222 [metalloendopeptidase activity] GO:0005624 [membrane fraction] GO:0006508 [proteolysis] GO:0006915 [apoptosis] GO:0009897 [external side of plasma membrane] GO:0016485 [protein processing] GO:0030141 [stored secretory granule] GO:0031982 [vesicle] GO:0045745 [positive regulation of G-protein coupled receptor protein signaling pathway] GO:0060037 [pharyn…	yes	No	1	peptidase	plasma membrane	8.72	14.23	16.46	17.95	16.04	15.13	17.18	16.61	100025	4	1.50211	0.000842192	8.43119	2.06834e-05	endothelin converting enzyme 1
LAIR1	GO:0004872 [receptor activity] GO:0005515 [protein binding] GO:0005886 [plasma membrane] GO:0016021 [integral to membrane]	yes	Yes	1	transmembrane receptor	plasma membrane	12.6	12.17	17.17	15.81	17.83	19.05	15.78	16.82	115698	4	-0.723972	0.141383	2.42596	0.00879221	leukocyte-associated immunoglobulin-like receptor 1	CD305
GPC1	GO:0005576 [extracellular region] GO:0005578 [proteinaceous extracellular matrix] GO:0005615 [extracellular space] GO:0005886 [plasma membrane] GO:0005887 [integral to plasma membrane] GO:0007411 [axon guidance] GO:0031225 [anchored to membrane] GO:0043395 [heparan sulfate proteoglycan binding]	yes	Yes	1	transmembrane receptor	plasma membrane	10.59	15.28	16.04	17.64	17.63	17.13	19.07	17.635	203547	4	1.48695	5.30784e-06	16.3729	0.00011814	glypican 1
ITGAV	GO:0001525 [angiogenesis] GO:0001568 [blood vessel development] GO:0001846 [opsonin binding] GO:0004872 [receptor activity] GO:0005515 [protein binding] GO:0005886 [plasma membrane] GO:0005887 [integral to plasma membrane] GO:0007155 [cell adhesion] GO:0007160 [cell-matrix adhesion] GO:0007229 [integrin-mediated signaling pathway] GO:0007411 [axon guidance] GO:0007596 [blood coagulation] GO:00082…	yes	Yes	1	integrin	plasma membrane	8.33	14.68	15.69	18.82	17.66	16.46	20.63	18.24	309590	4	1.4802	4.41344e-08	16.9984	7.55715e-08	integrin, alpha V (vitronectin receptor, alpha polypeptide, antigen CD51)	CD51
IL6ST	GO:0002675 [positive regulation of acute inflammatory response] GO:0002821 [positive regulation of adaptive immune response] GO:0004872 [receptor activity] GO:0004897 [ciliary neurotrophic factor receptor activity] GO:0004915 [interleukin-6 receptor activity] GO:0004923 [leukemia inhibitory factor receptor activity] GO:0004924 [oncostatin-M receptor activity] GO:0005127 [ciliary neurotrophic fact…	yes	Yes	1	transmembrane receptor	plasma membrane	ND	11.52	15.52	14.97	16.38	14.31	15.72	15.345	41620.3	4	1.47193	0.00600647	10.0465	6.6736e-05	interleukin 6 signal transducer (gp130, oncostatin M receptor)	CD130
LAMC1	GO:0005201 [extracellular matrix structural constituent] GO:0005515 [protein binding] GO:0005576 [extracellular region] GO:0005604 [basement membrane] GO:0005606 [laminin-1 complex] GO:0005615 [extracellular space] GO:0006461 [protein complex assembly] GO:0007155 [cell adhesion] GO:0007411 [axon guidance] GO:0007492 [endoderm development] GO:0016477 [cell migration] GO:0022617 [extracellular matr…	yes	Yes	0	other	Extracellular	9.16	16.72	18.78	18.26	13.69	12.66	15.5	14.595	24747.6	4	-0.434955	0.411241	0.792032	0.298281	laminin, gamma 1 (formerly LAMB2)
SLC38A1	GO:0001504 [neurotransmitter uptake] GO:0005886 [plasma membrane] GO:0006811 [ion transport] GO:0006814 [sodium ion transport] GO:0006865 [amino acid transport] GO:0007268 [synaptic transmission] GO:0015175 [neutral amino acid transmembrane transporter activity] GO:0015293 [symporter activity] GO:0015804 [neutral amino acid transport] GO:0016021 [integral to membrane] GO:0034641 [cellular nitroge…	yes	No	11	transporter	plasma membrane	ND	13.26	12.08	17.35	16.82	19.49	17.56	17.455	179671	4	1.46487	0.00821711	11.2229	9.74123e-08	solute carrier family 38, member 1
IFI30	GO:0005576 [extracellular region] GO:0005764 [lysosome] GO:0005886 [plasma membrane] GO:0019221 [cytokine-mediated signaling pathway] GO:0030054 [cell junction] GO:0042590 [antigen processing and presentation of exogenous peptide antigen via MHC class I] GO:0043202 [lysosomal lumen] GO:0043231 [intracellular membrane-bounded organelle] GO:0060333 [interferon-gamma-mediated signaling pathway]	yes	Yes	0	enzyme	plasma membrane	16.29	15.99	21.07	20.98	21.59	22.99	22.59	22.09	4.46429e+06	4	1.46048	0.0129799	-2.24887	0.00590185	interferon, gamma-inducible protein 30
LASS2	GO:0003700 [sequence-specific DNA binding transcription factor activity] GO:0005515 [protein binding] GO:0005634 [nucleus] GO:0005783 [endoplasmic reticulum] GO:0005789 [endoplasmic reticulum membrane] GO:0006665 [sphingolipid metabolic process] GO:0008610 [lipid biosynthetic process] GO:0016020 [membrane] GO:0016021 [integral to membrane] GO:0030148 [sphingolipid biosynthetic process] GO:0031965…	yes	Yes	6	transcription regulator	Integral to membrane	ND	21.97	21.91	22.24	23.68	24.54	22.57	23.125	9.14784e+06	4	1.57904	0.00797022	11.8636	8.08732e-06	LAG1 homolog, ceramide synthase 2
LAYN	GO:0005488 [binding] GO:0001726 [ruffle] GO:0005529 [sugar binding] GO:0005540 [hyaluronic acid binding] GO:0009986 [cell surface] GO:0016020 [membrane] GO:0016021 [integral to membrane]	yes	Yes	1	other	Integral to membrane	8.8	11.64	12.46	15.18	16.37	17.86	15.22	15.795	56855	4	-0.87783	0.0995101	2.27679	0.0162222	layilin
SEMA4D	GO:0005102 [receptor binding] GO:0005515 [protein binding] GO:0050772 [positive regulation of axonogenesis] GO:0004872 [receptor activity] GO:0005886 [plasma membrane] GO:0006916 [anti-apoptosis] GO:0006955 [immune response] GO:0007155 [cell adhesion] GO:0007275 [multicellular organismal development] GO:0007399 [nervous system development] GO:0007411 [axon guidance] GO:0016021 [integral to membra…	yes	Yes	1	other	plasma membrane	11.22	10.6	11.12	13.51	13.83	13.88	13.4	13.67	13034.1	4	1.44056	0.00280524	0.750524	0.29197	sema domain, immunoglobulin domain (Ig), transmembrane domain (TM) and short cytoplasmic domain, (semaphorin) 4D	CD100
CTSD	GO:0004190 [aspartic-type endopeptidase activity] GO:0005576 [extracellular region] GO:0005615 [extracellular space] GO:0005764 [lysosome] GO:0006508 [proteolysis] GO:0008219 [cell death] GO:0008233 [peptidase activity] GO:0031012 [extracellular matrix] GO:0042470 [melanosome]	yes	Yes	0	peptidase	Extracellular	9.13	13.3	15.06	19.13	16.06	13.58	18.9	17.48	182812	4	1.43478	0.00778955	12.3669	1.9564e-13	cathepsin D
LEPR	GO:0004888 [transmembrane signaling receptor activity] GO:0004896 [cytokine receptor activity] GO:0005515 [protein binding] GO:0005576 [extracellular region] GO:0005886 [plasma membrane] GO:0006112 [energy reserve metabolic process] GO:0007166 [cell surface receptor linked signaling pathway] GO:0007275 [multicellular organismal development] GO:0008203 [cholesterol metabolic process] GO:0016021 [i…	yes	Yes	2	transmembrane receptor	plasma membrane	ND	11.52	12.6	11.68	12.57	11.86	12.26	12.06	4269.94	4	1.05288	0.0635629	10.936	1.59159e-06	leptin receptor	CD295
LEPRE1	GO:0003674 [molecular_function] GO:0005488 [binding] GO:0005506 [iron ion binding] GO:0005575 [cellular_component] GO:0005576 [extracellular region] GO:0005578 [proteinaceous extracellular matrix] GO:0005634 [nucleus] GO:0005737 [cytoplasm] GO:0005783 [endoplasmic reticulum] GO:0008285 [negative regulation of cell proliferation] GO:0016049 [cell growth] GO:0019797 [procollagen-proline 3-dioxygena…	yes	Yes	0	enzyme	Extracellular	ND	12.75	16.83	17.07	13.99	14.38	13.05	14.185	18625.6	4	-0.883594	0.0517726	8.92762	2.7302e-05	leucine proline-enriched proteoglycan (leprecan) 1
CD70	GO:0000299 [integral to membrane of membrane fraction] GO:0002020 [protease binding] GO:0005102 [receptor binding] GO:0005125 [cytokine activity] GO:0005164 [tumor necrosis factor receptor binding] GO:0005515 [protein binding] GO:0005615 [extracellular space] GO:0005886 [plasma membrane] GO:0005887 [integral to plasma membrane] GO:0006917 [induction of apoptosis] GO:0006955 [immune response] GO:0…	yes	Yes	1	cytokine	plasma membrane	10.29	13.63	13.12	19.39	14.98	14.82	21.01	17.185	149005	4	1.42675	0.00361354	5.95801	5.68452e-06	CD70 molecule
CX3CL1	GO:0001666 [response to hypoxia] GO:0005102 [receptor binding] GO:0005515 [protein binding] GO:0005576 [extracellular region] GO:0005615 [extracellular space] GO:0005625 [soluble fraction] GO:0005737 [cytoplasm] GO:0005886 [plasma membrane] GO:0006935 [chemotaxis] GO:0006952 [defense response] GO:0006955 [immune response] GO:0008009 [chemokine activity] GO:0009986 [cell surface] GO:0010759 [posit…	yes	Yes	1	cytokine	plasma membrane	11.05	17.12	15.64	21.25	18.38	16.26	23.18	19.815	922379	4	1.42098	0.0451203	3.45132	0.0281352	chemokine (C-X3-C motif) ligand 1
LMAN2	GO:0000139 [Golgi membrane] GO:0005529 [sugar binding] GO:0005783 [endoplasmic reticulum] GO:0005789 [endoplasmic reticulum membrane] GO:0005793 [endoplasmic reticulum-Golgi intermediate compartment] GO:0005794 [Golgi apparatus] GO:0015031 [protein transport] GO:0016020 [membrane] GO:0016021 [integral to membrane] GO:0033116 [endoplasmic reticulum-Golgi intermediate compartment membrane] GO:00468…	yes	Yes	1	transporter	Integral to membrane	8.79	11.8	12.46	16.12	14.35	20.87	17.32	16.72	107950	4	2.91724	5.32382e-06	15.4088	0.00137319	lectin, mannose-binding 2
LMBRD1	GO:0005765 [lysosomal membrane] GO:0006810 [transport] GO:0016020 [membrane] GO:0016021 [integral to membrane] GO:0031419 [cobalamin binding] GO:0044419 [interspecies interaction between organisms]	yes	Yes	9	transporter	Integral to membrane	ND	13.95	13.06	20.17	21.86	14.2	20.49	20.33	1.31807e+06	4	3.47069	2.19301e-08	13.4732	2.45904e-08	LMBR1 domain containing 1
LMBRD2	GO:0016020 [membrane] GO:0016021 [integral to membrane]	yes	Yes	9	other	Integral to membrane	14.15	21.31	22	22.74	22.93	23.76	23.94	23.345	1.06548e+07	4	1.96849	2.26973e-05	2.12089	0.0328539	LMBR1 domain containing 2
LMF2	GO:0005783 [endoplasmic reticulum] GO:0005789 [endoplasmic reticulum membrane] GO:0016020 [membrane] GO:0016021 [integral to membrane]	yes	Yes	9	other	Integral to membrane	ND	ND	ND	9.33	9.36	ND	15.39	9.345	650.317	3	3.69252	0.00488654	9.92779	0.0155839	lipase maturation factor 2
KIT	GO:0000166 [nucleotide binding] GO:0002318 [myeloid progenitor cell differentiation] GO:0002320 [lymphoid progenitor cell differentiation] GO:0002573 [myeloid leukocyte differentiation] GO:0004672 [protein kinase activity] GO:0004674 [protein serine/threonine kinase activity] GO:0004713 [protein tyrosine kinase activity] GO:0004714 [transmembrane receptor protein tyrosine kinase activity] GO:0004…	yes	Yes	1	kinase	plasma membrane	13.85	9.58	11.02	17.88	17.16	15.69	15.52	16.425	87986.8	4	1.3985	0.000982115	0.466443	0.58103	v-kit Hardy-Zuckerman 4 feline sarcoma viral oncogene homolog	CD117
VLDLR	GO:0001666 [response to hypoxia] GO:0004872 [receptor activity] GO:0005041 [low-density lipoprotein receptor activity] GO:0005509 [calcium ion binding] GO:0005515 [protein binding] GO:0005615 [extracellular space] GO:0005624 [membrane fraction] GO:0005634 [nucleus] GO:0005886 [plasma membrane] GO:0005905 [coated pit] GO:0006810 [transport] GO:0006869 [lipid transport] GO:0006897 [endocytosis] GO:…	yes	Yes	1	transporter	plasma membrane	8.22	12.13	11.36	12.26	12.28	16.38	14.95	13.615	12546.5	4	1.39575	0.00365384	1.88263	0.0417131	very low density lipoprotein receptor
NLGN2	GO:0002087 [regulation of respiratory gaseous exchange by neurological system process] GO:0004872 [receptor activity] GO:0005887 [integral to plasma membrane] GO:0007158 [neuron cell-cell adhesion] GO:0007416 [synapse assembly] GO:0009986 [cell surface] GO:0016020 [membrane] GO:0016337 [cell-cell adhesion] GO:0042043 [neurexin family protein binding] GO:0045202 [synapse] GO:0045211 [postsynaptic …	yes	Yes	1	enzyme	plasma membrane	13.15	17.53	17.45	17.84	20.89	18.98	17.96	18.47	363098	4	1.39265	0.0057808	-2.16593	0.131865	neuroligin 2
LPAR1	GO:0000187 [activation of MAPK activity] GO:0001619 [lysosphingolipid and lysophosphatidic acid receptor activity] GO:0001965 [G-protein alpha-subunit binding] GO:0004872 [receptor activity] GO:0004930 [G-protein coupled receptor activity] GO:0005515 [protein binding] GO:0005543 [phospholipid binding] GO:0005737 [cytoplasm] GO:0005886 [plasma membrane] GO:0005887 [integral to plasma membrane] GO:…	yes	No	7	G-protein coupled receptor	plasma membrane	12.87	15.67	21.53	20.5	17.39	16.8	18.62	18.005	263054	4	-0.717289	0.190784	0.732668	0.517169	lysophosphatidic acid receptor 1
CD2	GO:0001766 [membrane raft polarization] GO:0004872 [receptor activity] GO:0005515 [protein binding] GO:0005576 [extracellular region] GO:0005886 [plasma membrane] GO:0005887 [integral to plasma membrane] GO:0006917 [induction of apoptosis] GO:0007155 [cell adhesion] GO:0007166 [cell surface receptor linked signaling pathway] GO:0007596 [blood coagulation] GO:0009897 [external side of plasma membr…	yes	Yes	1	transmembrane receptor	plasma membrane	12.67	ND	7.36	14.06	14.1	18.13	11.79	14.08	17318.2	4	1.38624	0.000111339	0.806228	0.440224	CD2 molecule	CD2
PVRL4	GO:0005515 [protein binding] GO:0005576 [extracellular region] GO:0005886 [plasma membrane] GO:0005912 [adherens junction] GO:0007155 [cell adhesion] GO:0016021 [integral to membrane] GO:0030054 [cell junction] GO:0034329 [cell junction assembly] GO:0034332 [adherens junction organization] GO:0045216 [cell-cell junction organization] GO:0004872 [receptor activity]	yes	Yes	1	cell adhesion	plasma membrane	15.51	14.75	14.67	17.93	15.33	18.27	14.52	16.63	101421	4	1.38161	0.043251	-1.99385	0.196021	poliovirus receptor-related 4
CD1C	GO:0002286 [T cell activation involved in immune response] GO:0005515 [protein binding] GO:0005768 [endosome] GO:0005886 [plasma membrane] GO:0005887 [integral to plasma membrane] GO:0006955 [immune response] GO:0010008 [endosome membrane] GO:0016020 [membrane] GO:0019882 [antigen processing and presentation] GO:0030883 [endogenous lipid antigen binding] GO:0030884 [exogenous lipid antigen bindin…	yes	Yes	1	other	plasma membrane	11.86	8.08	9.61	11.81	11.28	9.67	11.28	11.28	2486.67	4	1.37817	0.0205301	-0.596218	0.652505	CD1c molecule	CD1c
LRIG1	GO:0005515 [protein binding] GO:0016020 [membrane] GO:0016021 [integral to membrane]	yes	Yes	1	other	Integral to membrane	15.34	19.73	24.93	25.14	23.16	24.12	24.52	24.32	2.09435e+07	4	-0.0299946	0.958547	0.211589	0.836437	leucine-rich repeats and immunoglobulin-like domains 1
LRP1	GO:0002020 [protease binding] GO:0004872 [receptor activity] GO:0005509 [calcium ion binding] GO:0005515 [protein binding] GO:0005624 [membrane fraction] GO:0005634 [nucleus] GO:0005737 [cytoplasm] GO:0005768 [endosome] GO:0005886 [plasma membrane] GO:0005887 [integral to plasma membrane] GO:0005905 [coated pit] GO:0006898 [receptor-mediated endocytosis] GO:0007205 [activation of protein kinase C…	yes	Yes	1	transmembrane receptor	plasma membrane	10.6	16.19	18.7	17.22	21.06	14.18	15.68	16.45	89524.8	4	-0.24833	0.634834	0.22849	0.744605	low density lipoprotein-related protein 1 (alpha-2-macroglobulin receptor)	CD91
LRP11	GO:0004872 [receptor activity] GO:0005515 [protein binding] GO:0016020 [membrane] GO:0016021 [integral to membrane]	yes	Yes	1	transmembrane receptor	Integral to membrane	ND	ND	ND	ND	9.19	12.96	ND	7.915	241.353	2	3.10626	0.0255409	6.34147	0.0735373	low density lipoprotein receptor-related protein 11
LCN2	GO:0002020 [protease binding] GO:0005215 [transporter activity] GO:0005488 [binding] GO:0005506 [iron ion binding] GO:0005576 [extracellular region] GO:0005615 [extracellular space] GO:0005829 [cytosol] GO:0006811 [ion transport] GO:0006979 [response to oxidative stress] GO:0009615 [response to virus] GO:0009617 [response to bacterium] GO:0009635 [response to herbicide] GO:0010628 [positive regul…	yes	Yes	0	transporter	Extracellular	ND	7.88	10.46	11.72	13.11	10.98	10.96	11.35	2610.3	4	1.37064	0.00216322	7.39552	0.000659757	lipocalin 2
GALNT2	GO:0002378 [immunoglobulin biosynthetic process] GO:0004653 [polypeptide N-acetylgalactosaminyltransferase activity] GO:0005529 [sugar binding] GO:0005576 [extracellular region] GO:0005794 [Golgi apparatus] GO:0005795 [Golgi stack] GO:0016020 [membrane] GO:0016021 [integral to membrane] GO:0018242 [protein O-linked glycosylation via serine] GO:0018243 [protein O-linked glycosylation via threonine…	yes	Yes	0	enzyme	Extracellular	9.8	16.16	16.13	19.6	19.19	16.52	22.05	19.395	689409	4	1.36967	0.00318452	0.479523	0.620113	UDP-N-acetyl-alpha-D-galactosamine:polypeptide N-acetylgalactosaminyltransferase 2 (GalNAc-T2)
LRRC15	GO:0016020 [membrane] GO:0016021 [integral to membrane]	yes	Yes	1	other	Integral to membrane	ND	13.59	15.1	16.38	14.71	15.46	14.8	15.13	35857.8	4	-0.240842	0.493762	10.9769	2.31934e-12	leucine rich repeat containing 15
LRRC4B	GO:0005515 [protein binding] GO:0005886 [plasma membrane] GO:0016021 [integral to membrane] GO:0030054 [cell junction] GO:0042734 [presynaptic membrane] GO:0045202 [synapse]	yes	Yes	1	transmembrane receptor	plasma membrane	7.59	10.57	11.74	12.64	20.96	18.19	13.11	15.65	51418.5	4	0.197245	0.696017	1.35525	0.197655	leucine rich repeat containing 4B
LRRC8A	GO:0002329 [pre-B cell differentiation] GO:0016020 [membrane] GO:0016021 [integral to membrane] GO:0030154 [cell differentiation]	yes	No	4	enzyme	Integral to membrane	ND	14.86	16.03	17.35	18.37	15.77	16.1	16.725	108324	4	1.29868	0.00283045	12.7398	2.00331e-11	leucine rich repeat containing 8 family, member A
LRRC8C	GO:0005783 [endoplasmic reticulum] GO:0005789 [endoplasmic reticulum membrane] GO:0016020 [membrane] GO:0016021 [integral to membrane]	yes	No	4	other	Integral to membrane	ND	8.89	9.63	12.23	9.83	11.68	10.99	11.335	2583.3	4	-0.913196	0.148616	9.66292	1.61438e-07	leucine rich repeat containing 8 family, member C
LRRC8D	GO:0005515 [protein binding] GO:0016020 [membrane] GO:0016021 [integral to membrane]	yes	No	4	other	Integral to membrane	9.93	12.32	13.39	14.1	14.04	14.37	14.1	14.1	17559.9	4	1.33837	0.0042663	-1.10761	0.230013	leucine rich repeat containing 8 family, member D
LRRN1	GO:0005515 [protein binding] GO:0016020 [membrane] GO:0016021 [integral to membrane]	yes	Yes	1	transmembrane receptor	Integral to membrane	ND	ND	ND	ND	12.46	ND	ND	6.64	99.7331	1	2.38813	0.0417706	8.09815	0.0445326	leucine rich repeat neuronal 1
LRRN2	GO:0004872 [receptor activity] GO:0005515 [protein binding] GO:0007155 [cell adhesion] GO:0007165 [signal transduction] GO:0016020 [membrane] GO:0016021 [integral to membrane]	yes	Yes	1	other	Integral to membrane	ND	ND	ND	ND	ND	17.68	ND	6.64	99.7331	1	4.86637	0.000784607	11.0694	0.00461122	leucine rich repeat neuronal 2
F3	GO:0003674 [molecular_function] GO:0005515 [protein binding] GO:0005576 [extracellular region] GO:0008150 [biological_process]	yes	Yes	0	transmembrane receptor	Extracellular	8.45	14.08	12.12	15.45	14.6	16.87	14.47	15.025	33340.8	4	1.3683	0.0345769	-2.45164	0.0197421	coagulation factor III (thromboplastin, tissue factor)	CD142
GALNT1	GO:0004653 [polypeptide N-acetylgalactosaminyltransferase activity] GO:0005529 [sugar binding] GO:0005576 [extracellular region] GO:0005794 [Golgi apparatus] GO:0006493 [protein O-linked glycosylation] GO:0016020 [membrane] GO:0016021 [integral to membrane] GO:0018242 [protein O-linked glycosylation via serine] GO:0018243 [protein O-linked glycosylation via threonine] GO:0030145 [manganese ion bi…	yes	Yes	1	enzyme	Extracellular	10.5	12.9	11.51	17.24	18.42	11.79	15.75	16.495	92361.2	4	1.36672	0.00431703	-0.879069	0.142897	UDP-N-acetyl-alpha-D-galactosamine:polypeptide N-acetylgalactosaminyltransferase 1 (GalNAc-T1)
CD36	GO:0000122 [negative regulation of transcription from RNA polymerase II promoter] GO:0001954 [positive regulation of cell-matrix adhesion] GO:0002576 [platelet degranulation] GO:0004872 [receptor activity] GO:0005041 [low-density lipoprotein receptor activity] GO:0005581 [collagen] GO:0005624 [membrane fraction] GO:0005794 [Golgi apparatus] GO:0005886 [plasma membrane] GO:0005887 [integral to pla…	yes	No	2	transmembrane receptor	plasma membrane	9.59	14.45	15.1	16	15.22	16.85	25.62	16.425	87986.8	4	1.3656	0.0143919	0.810692	0.490474	CD36 molecule (thrombospondin receptor)	CD36
PROM2	GO:0005886 [plasma membrane] GO:0005929 [cilium] GO:0016021 [integral to membrane] GO:0016323 [basolateral plasma membrane] GO:0016324 [apical plasma membrane] GO:0031528 [microvillus membrane] GO:0060170 [cilium membrane] GO:0071914 [prominosome]	yes	Yes	5	transmembrane receptor	plasma membrane	8.9	11.79	13.04	13.35	13.58	13.17	12.88	13.26	9809.75	4	1.36353	0.0421712	4.62153	0.00767457	prominin 2
GLA	GO:0003824 [catalytic activity] GO:0004557 [alpha-galactosidase activity] GO:0005102 [receptor binding] GO:0005515 [protein binding] GO:0005576 [extracellular region] GO:0005625 [soluble fraction] GO:0005737 [cytoplasm] GO:0005764 [lysosome] GO:0005794 [Golgi apparatus] GO:0005975 [carbohydrate metabolic process] GO:0009311 [oligosaccharide metabolic process] GO:0016139 [glycoside catabolic proce…	yes	Yes	0	enzyme	Extracellular	7.94	11.65	14.13	17.51	14.76	15.62	17.08	16.35	83529.6	4	1.35274	0.0237427	11.228	9.33238e-11	galactosidase, alpha
CYBB	GO:0005244 [voltage-gated ion channel activity] GO:0005515 [protein binding] GO:0005737 [cytoplasm] GO:0005739 [mitochondrion] GO:0005886 [plasma membrane] GO:0005887 [integral to plasma membrane] GO:0006801 [superoxide metabolic process] GO:0006811 [ion transport] GO:0006954 [inflammatory response] GO:0009055 [electron carrier activity] GO:0016020 [membrane] GO:0016021 [integral to membrane] GO:…	yes	Yes	7	enzyme	plasma membrane	10.21	11.85	12.28	16.18	15.4	16.77	14.9	15.79	56658.3	4	1.3402	0.00564169	0.648613	0.501108	cytochrome b-245, beta polypeptide
IL3RA	GO:0004872 [receptor activity] GO:0004912 [interleukin-3 receptor activity] GO:0005515 [protein binding] GO:0005886 [plasma membrane] GO:0016021 [integral to membrane]	yes	Yes	1	transmembrane receptor	plasma membrane	11.5	14.21	14.83	13.67	17.62	16.17	13.85	15.01	32995.9	4	1.32513	0.0287677	0.501988	0.476292	interleukin 3 receptor, alpha (low affinity)	CD123
M6PR	GO:0000323 [lytic vacuole] GO:0004888 [transmembrane signaling receptor activity] GO:0005537 [mannose binding] GO:0005765 [lysosomal membrane] GO:0005768 [endosome] GO:0005770 [late endosome] GO:0005887 [integral to plasma membrane] GO:0006810 [transport] GO:0006898 [receptor-mediated endocytosis] GO:0008333 [endosome to lysosome transport] GO:0009986 [cell surface] GO:0015578 [mannose transmembr…	yes	Yes	1	transporter	plasma membrane	8.52	16.18	14.5	19.8	18.22	17.32	18.6	18.41	348307	4	-0.548355	0.276233	5.90187	2.10956e-06	mannose-6-phosphate receptor (cation dependent)
MAN1A2	GO:0000139 [Golgi membrane] GO:0005509 [calcium ion binding] GO:0005624 [membrane fraction] GO:0005794 [Golgi apparatus] GO:0006491 [N-glycan processing] GO:0007585 [respiratory gaseous exchange] GO:0008152 [metabolic process] GO:0009100 [glycoprotein metabolic process] GO:0016020 [membrane] GO:0016021 [integral to membrane] GO:0018279 [protein N-linked glycosylation via asparagine] GO:0043687 [p…	yes	No	1	enzyme	Integral to membrane	9.41	13.31	14.54	18.54	18.66	13.79	17.64	18.09	279018	4	2.53979	8.36456e-07	13.4027	1.42097e-09	mannosidase, alpha, class 1A, member 2
MAN1C1	GO:0000139 [Golgi membrane] GO:0005509 [calcium ion binding] GO:0005794 [Golgi apparatus] GO:0006487 [protein N-linked glycosylation] GO:0008152 [metabolic process] GO:0016020 [membrane] GO:0016021 [integral to membrane] GO:0018279 [protein N-linked glycosylation via asparagine] GO:0030173 [integral to Golgi membrane] GO:0043687 [post-translational protein modification] GO:0044267 [cellular prote…	yes	Yes	1	enzyme	Integral to membrane	9.01	ND	ND	10.28	10.85	20.18	9.96	10.565	1514.89	4	4.36968	1.57101e-06	3.26027	0.0189623	mannosidase, alpha, class 1C, member 1
MAN2A1	GO:0000139 [Golgi membrane] GO:0001701 [in utero embryonic development] GO:0001889 [liver development] GO:0004559 [alpha-mannosidase activity] GO:0005794 [Golgi apparatus] GO:0005975 [carbohydrate metabolic process] GO:0006013 [mannose metabolic process] GO:0006491 [N-glycan processing] GO:0007005 [mitochondrion organization] GO:0007033 [vacuole organization] GO:0007585 [respiratory gaseous excha…	yes	Yes	1	enzyme	Integral to membrane	8.17	14.22	16.04	17.92	16.27	15.82	20.52	17.095	139993	4	1.17805	0.0331225	13.6471	3.2904e-08	mannosidase, alpha, class 2A, member 1
MAN2A2	GO:0008270 [zinc ion binding] GO:0015923 [mannosidase activity] GO:0003824 [catalytic activity] GO:0005975 [carbohydrate metabolic process] GO:0006013 [mannose metabolic process] GO:0030246 [carbohydrate binding] GO:0000139 [Golgi membrane] GO:0004559 [alpha-mannosidase activity] GO:0005794 [Golgi apparatus] GO:0016020 [membrane] GO:0016021 [integral to membrane] GO:0018279 [protein N-linked glyc…	yes	Yes	1	enzyme	Integral to membrane	10.47	15.53	13.2	18.77	22.08	18.06	20.56	19.665	831294	4	0.697241	0.291033	12.5553	9.74791e-08	mannosidase, alpha, class 2A, member 2
MAN2B1	GO:0003824 [catalytic activity] GO:0004559 [alpha-mannosidase activity] GO:0005537 [mannose binding] GO:0005625 [soluble fraction] GO:0005764 [lysosome] GO:0005975 [carbohydrate metabolic process] GO:0006013 [mannose metabolic process] GO:0006464 [protein modification process] GO:0006517 [protein deglycosylation] GO:0007611 [learning or memory] GO:0008270 [zinc ion binding] GO:0030246 [carbohydra…	yes	Yes	0	enzyme	Lysosome	8.83	12.47	14.92	18.58	18.28	17.28	18.1	18.19	299044	4	0.150323	0.759261	13.757	0.00019308	mannosidase, alpha, class 2B, member 1
MANBA	GO:0004567 [beta-mannosidase activity] GO:0005537 [mannose binding] GO:0005625 [soluble fraction] GO:0005764 [lysosome] GO:0005975 [carbohydrate metabolic process] GO:0006464 [protein modification process] GO:0006516 [glycoprotein catabolic process] GO:0043169 [cation binding] GO:0003824 [catalytic activity]	yes	Yes	0	enzyme	Lysosome	ND	ND	14.18	15.74	20.4	15.35	20.47	18.07	275177	4	4.25894	0.000249997	11.2203	0.00230109	mannosidase, beta A, lysosomal
MANSC1	GO:0016020 [membrane] GO:0016021 [integral to membrane]	yes	Yes	1	other	Integral to membrane	9.59	10.03	9.86	14.44	13.65	19.13	14.69	14.565	24238.3	4	2.81305	0.0015591	3.81414	0.00732514	MANSC domain containing 1
ROBO1	GO:0002042 [cell migration involved in sprouting angiogenesis] GO:0004872 [receptor activity] GO:0005515 [protein binding] GO:0005737 [cytoplasm] GO:0005886 [plasma membrane] GO:0005887 [integral to plasma membrane] GO:0006919 [activation of caspase activity] GO:0007155 [cell adhesion] GO:0007156 [homophilic cell adhesion] GO:0007275 [multicellular organismal development] GO:0007399 [nervous syst…	yes	Yes	1	transmembrane receptor	plasma membrane	7.57	11.82	11.14	18.6	17.09	8.78	14.8	15.945	63084.6	4	1.30052	0.0149516	12.5401	1.73103e-08	roundabout, axon guidance receptor, homolog 1 (Drosophila)
ITGA2	GO:0004872 [receptor activity] GO:0005515 [protein binding] GO:0005518 [collagen binding] GO:0005886 [plasma membrane] GO:0007155 [cell adhesion] GO:0007160 [cell-matrix adhesion] GO:0007229 [integrin-mediated signaling pathway] GO:0007411 [axon guidance] GO:0007596 [blood coagulation] GO:0008305 [integrin complex] GO:0009887 [organ morphogenesis] GO:0009897 [external side of plasma membrane] GO:…	yes	Yes	1	integrin	plasma membrane	10.8	16.86	16.2	13.94	14.55	14.73	18.59	14.64	25531.7	4	1.29859	0.0133005	-0.770834	0.0970987	integrin, alpha 2 (CD49B, alpha 2 subunit of VLA-2 receptor)	CD49b
MBOAT7	GO:0004872 [receptor activity] GO:0008654 [phospholipid biosynthetic process] GO:0016020 [membrane] GO:0016021 [integral to membrane] GO:0016740 [transferase activity]	yes	Yes	8	other	Integral to membrane	11.32	17.05	15.58	14.8	18.75	16.07	20.33	17.41	174154	4	0.939735	0.00794121	-2.30725	0.0103715	membrane bound O-acyltransferase domain containing 7
INSR	GO:0000166 [nucleotide binding] GO:0000187 [activation of MAPK activity] GO:0001933 [negative regulation of protein phosphorylation] GO:0001934 [positive regulation of protein phosphorylation] GO:0003007 [heart morphogenesis] GO:0004672 [protein kinase activity] GO:0004674 [protein serine/threonine kinase activity] GO:0004713 [protein tyrosine kinase activity] GO:0004714 [transmembrane receptor p…	yes	Yes	1	kinase	plasma membrane	12.32	13.5	15.62	18.05	18.08	17.62	18.47	18.065	274225	4	1.2978	0.00497999	-0.296404	0.436006	insulin receptor	CD220
MEGF9	GO:0005488 [binding] GO:0005509 [calcium ion binding] GO:0005515 [protein binding] GO:0005575 [cellular_component] GO:0008150 [biological_process] GO:0016020 [membrane] GO:0016021 [integral to membrane]	yes	Yes	1	transmembrane receptor	Integral to membrane	ND	12.83	12.58	13.48	15.69	16.77	15.6	15.645	51240.6	4	2.3615	3.19723e-05	11.6974	2.31052e-09	multiple EGF-like-domains 9
ADAM10	GO:0001701 [in utero embryonic development] GO:0004175 [endopeptidase activity] GO:0004222 [metalloendopeptidase activity] GO:0005102 [receptor binding] GO:0005178 [integrin binding] GO:0005515 [protein binding] GO:0005634 [nucleus] GO:0005737 [cytoplasm] GO:0005794 [Golgi apparatus] GO:0005798 [Golgi-associated vesicle] GO:0005886 [plasma membrane] GO:0006468 [protein phosphorylation] GO:0006508…	yes	Yes	1	peptidase	plasma membrane	ND	9.69	12.18	14.81	16.59	14.59	15.87	15.34	41476.3	4	1.28649	0.009264	11.2843	1.15161e-07	ADAM metallopeptidase domain 10	CD156C
MFGE8	GO:0001525 [angiogenesis] GO:0001786 [phosphatidylserine binding] GO:0005178 [integrin binding] GO:0005515 [protein binding] GO:0005576 [extracellular region] GO:0005615 [extracellular space] GO:0007155 [cell adhesion] GO:0007338 [single fertilization] GO:0008284 [positive regulation of cell proliferation] GO:0008429 [phosphatidylethanolamine binding] GO:0009897 [external side of plasma membrane]…	yes	Yes	0	cell adhesion	plasma membrane	8.56	19.23	25.04	20.64	20.12	20.3	20.37	20.335	1.32265e+06	4	-0.327021	0.469888	13.2487	2.26003e-07	milk fat globule-EGF factor 8 protein
SLCO3A1	GO:0005215 [transporter activity] GO:0005886 [plasma membrane] GO:0006810 [transport] GO:0006811 [ion transport] GO:0016020 [membrane] GO:0016021 [integral to membrane] GO:0043252 [sodium-independent organic anion transport] GO:0055085 [transmembrane transport]	yes	Yes	9	transporter	plasma membrane	9.96	11.58	13.64	18.62	13.57	16.56	18.92	17.59	197296	4	1.2854	0.000558352	2.85743	0.0404351	solute carrier organic anion transporter family, member 3A1
MFSD10	GO:0006810 [transport] GO:0006915 [apoptosis] GO:0008493 [tetracycline transporter activity] GO:0015904 [tetracycline transport] GO:0016020 [membrane] GO:0016021 [integral to membrane] GO:0055085 [transmembrane transport]	yes	Yes	9	transporter	Integral to membrane	12.59	13.33	15.23	17.87	16.32	14.13	16.34	16.33	82379.6	4	2.06169	0.000765037	0.361572	0.718006	major facilitator superfamily domain containing 10
MGAM	GO:0003824 [catalytic activity] GO:0004558 [alpha-glucosidase activity] GO:0005886 [plasma membrane] GO:0005975 [carbohydrate metabolic process] GO:0005983 [starch catabolic process] GO:0016021 [integral to membrane] GO:0016160 [amylase activity] GO:0016324 [apical plasma membrane] GO:0030246 [carbohydrate binding] GO:0032450 [maltose alpha-glucosidase activity] GO:0044245 [polysaccharide digesti…	yes	Yes	1	enzyme	plasma membrane	ND	ND	14.57	15.17	11.61	9.87	12.98	12.295	5025.32	4	0.74491	0.157867	6.40843	0.00100124	maltase-glucoamylase (alpha-glucosidase)
MGAT1	GO:0000139 [Golgi membrane] GO:0005794 [Golgi apparatus] GO:0005975 [carbohydrate metabolic process] GO:0006486 [protein glycosylation] GO:0006487 [protein N-linked glycosylation] GO:0008375 [acetylglucosaminyltransferase activity] GO:0016020 [membrane] GO:0016021 [integral to membrane] GO:0018279 [protein N-linked glycosylation via asparagine] GO:0043687 [post-translational protein modification]…	yes	Yes	0	enzyme	Integral to membrane	ND	19.88	21.12	20.21	19.52	17.87	21.67	19.865	954907	4	0.00557256	0.986319	13.3804	5.85881e-09	mannosyl (alpha-1,3-)-glycoprotein beta-1,2-N-acetylglucosaminyltransferase
MGAT2	GO:0000139 [Golgi membrane] GO:0005529 [sugar binding] GO:0005624 [membrane fraction] GO:0005794 [Golgi apparatus] GO:0005795 [Golgi stack] GO:0006487 [protein N-linked glycosylation] GO:0009311 [oligosaccharide metabolic process] GO:0009312 [oligosaccharide biosynthetic process] GO:0016020 [membrane] GO:0016021 [integral to membrane] GO:0018279 [protein N-linked glycosylation via asparagine] GO:…	yes	Yes	0	enzyme	Integral to membrane	7.92	14.84	15.54	17.99	20.29	16.34	17.98	17.985	259433	4	1.36575	0.000128047	13.2198	2.40755e-08	mannosyl (alpha-1,6-)-glycoprotein beta-1,2-N-acetylglucosaminyltransferase
MGAT4B	GO:0000139 [Golgi membrane] GO:0005794 [Golgi apparatus] GO:0005975 [carbohydrate metabolic process] GO:0006491 [N-glycan processing] GO:0016020 [membrane] GO:0016021 [integral to membrane] GO:0018279 [protein N-linked glycosylation via asparagine] GO:0043687 [post-translational protein modification] GO:0044267 [cellular protein metabolic process] GO:0046872 [metal ion binding]	yes	Yes	0	enzyme	Integral to membrane	8.56	14.32	13.54	18.9	17.27	17.8	18.82	18.31	324982	4	0.969735	0.00842939	0.301382	0.739653	mannosyl (alpha-1,3-)-glycoprotein beta-1,4-N-acetylglucosaminyltransferase, isozyme B
MGAT5	GO:0000139 [Golgi membrane] GO:0005794 [Golgi apparatus] GO:0006487 [protein N-linked glycosylation] GO:0008375 [acetylglucosaminyltransferase activity] GO:0016020 [membrane] GO:0016021 [integral to membrane] GO:0018279 [protein N-linked glycosylation via asparagine] GO:0043687 [post-translational protein modification] GO:0044267 [cellular protein metabolic process]	yes	Yes	1	enzyme	Integral to membrane	10.47	10.41	11.29	14.26	15.38	10.48	10.55	12.405	5423.47	4	1.1838	0.0463149	1.819	0.199259	mannosyl (alpha-1,6-)-glycoprotein beta-1,6-N-acetyl-glucosaminyltransferase
MICA	GO:0005515 [protein binding] GO:0006955 [immune response] GO:0016020 [membrane] GO:0019882 [antigen processing and presentation] GO:0042612 [MHC class I protein complex] GO:0005886 [plasma membrane] GO:0050776 [regulation of immune response]	yes	Yes	1	other	plasma membrane	7.87	13.74	14.03	14.08	14.26	13.17	15.42	14.17	18433	4	0.435268	0.398835	9.91195	2.12719e-13	MHC class I polypeptide-related sequence A
MLEC	GO:0005783 [endoplasmic reticulum] GO:0005789 [endoplasmic reticulum membrane] GO:0005975 [carbohydrate metabolic process] GO:0006457 [protein folding] GO:0016020 [membrane] GO:0016021 [integral to membrane] GO:0018279 [protein N-linked glycosylation via asparagine] GO:0030246 [carbohydrate binding] GO:0043687 [post-translational protein modification] GO:0044267 [cellular protein metabolic proces…	yes	Yes	1	other	Integral to membrane	ND	ND	ND	ND	ND	9.27	9.21	7.925	243.032	2	1.18274	0.0912515	5.84516	0.0665775	malectin
PRSSL1	GO:0004252 [serine-type endopeptidase activity] GO:0005576 [extracellular region] GO:0006508 [proteolysis] GO:0007049 [cell cycle] GO:0008233 [peptidase activity] GO:0008236 [serine-type peptidase activity]	yes	Yes	0	peptidase	Extracellular	ND	ND	ND	9.04	9.17	8.95	9.03	9.035	524.573	4	1.28165	0.0374271	6.44118	0.0339617	protease, serine-like 1
CD5	GO:0001948 [glycoprotein binding] GO:0004872 [receptor activity] GO:0004888 [transmembrane signaling receptor activity] GO:0005044 [scavenger receptor activity] GO:0005515 [protein binding] GO:0005886 [plasma membrane] GO:0005887 [integral to plasma membrane] GO:0008037 [cell recognition] GO:0008283 [cell proliferation] GO:0008624 [induction of apoptosis by extracellular signals] GO:0009897 [exte…	yes	Yes	1	transmembrane receptor	plasma membrane	9.28	12.48	13.96	16.22	15.17	16.6	14.52	15.695	53047.6	4	1.2814	0.00971382	1.86806	0.00362285	CD5 molecule	CD5
MMP15	GO:0004222 [metalloendopeptidase activity] GO:0005509 [calcium ion binding] GO:0005515 [protein binding] GO:0005887 [integral to plasma membrane] GO:0006464 [protein modification process] GO:0006508 [proteolysis] GO:0008047 [enzyme activator activity] GO:0008152 [metabolic process] GO:0008233 [peptidase activity] GO:0008237 [metallopeptidase activity] GO:0008270 [zinc ion binding] GO:0016020 [mem…	yes	No	1	peptidase	plasma membrane	ND	14.25	14.88	15.1	14.94	15.12	14.56	15.02	33225.4	4	0.797668	0.0552918	6.45874	0.000927904	matrix metallopeptidase 15 (membrane-inserted)
VCAM1	GO:0001666 [response to hypoxia] GO:0002102 [podosome] GO:0002526 [acute inflammatory response] GO:0002544 [chronic inflammatory response] GO:0005178 [integrin binding] GO:0005515 [protein binding] GO:0005615 [extracellular space] GO:0005886 [plasma membrane] GO:0005902 [microvillus] GO:0007155 [cell adhesion] GO:0007157 [heterophilic cell-cell adhesion] GO:0007159 [leukocyte cell-cell adhesion] …	yes	Yes	1	cell adhesion	plasma membrane	9.91	14.03	13.59	19.09	14.86	15.5	18.45	16.975	128820	4	1.27637	0.00724312	2.68187	0.0721168	vascular cell adhesion molecule 1	CD106
MMRN2	GO:0005515 [protein binding] GO:0005576 [extracellular region] GO:0005604 [basement membrane] GO:0005615 [extracellular space]	yes	Yes	0	other	Extracellular	10.39	12.91	15.83	16.66	17.95	18.17	16.99	17.47	181549	4	-0.00761227	0.985881	-0.725212	0.300256	multimerin 2
MOXD1	GO:0004500 [dopamine beta-monooxygenase activity] GO:0005507 [copper ion binding] GO:0005783 [endoplasmic reticulum] GO:0005789 [endoplasmic reticulum membrane] GO:0006584 [catecholamine metabolic process] GO:0009987 [cellular process] GO:0016020 [membrane] GO:0016021 [integral to membrane] GO:0046872 [metal ion binding] GO:0004497 [monooxygenase activity] GO:0055114 [oxidation-reduction process]	yes	Yes	1	enzyme	Integral to membrane	9.86	13.78	16.65	19.91	15.05	13.11	16.29	15.67	52136.3	4	0.024961	0.969264	-0.962641	0.365562	monooxygenase, DBH-like 1
GPR39	GO:0004872 [receptor activity] GO:0004930 [G-protein coupled receptor activity] GO:0005886 [plasma membrane] GO:0005887 [integral to plasma membrane] GO:0007186 [G-protein coupled receptor protein signaling pathway] GO:0046872 [metal ion binding]	yes	No	7	G-protein coupled receptor	plasma membrane	11.85	8.08	9.4	12.85	13.2	12.79	10.95	12.82	7231.1	4	1.2701	0.00344217	-0.714935	0.397254	G protein-coupled receptor 39
MPZL1	GO:0005198 [structural molecule activity] GO:0005515 [protein binding] GO:0005887 [integral to plasma membrane] GO:0007169 [transmembrane receptor protein tyrosine kinase signaling pathway] GO:0007267 [cell-cell signaling] GO:0016020 [membrane]	yes	Yes	1	other	plasma membrane	14.63	19.08	20.27	19.4	20.33	18.2	21.86	19.865	954907	4	-0.581175	0.111881	4.0463	0.000307051	myelin protein zero-like 1
MPZL2	GO:0005515 [protein binding] GO:0005856 [cytoskeleton] GO:0007155 [cell adhesion] GO:0007156 [homophilic cell adhesion] GO:0009653 [anatomical structure morphogenesis] GO:0016020 [membrane] GO:0016021 [integral to membrane]	yes	Yes	1	other	Integral to membrane	ND	ND	ND	ND	ND	10.17	ND	6.64	99.7331	1	0.938326	0.0920603	3.09348	0.107143	myelin protein zero-like 2
MRC1	GO:0004872 [receptor activity] GO:0005488 [binding] GO:0005529 [sugar binding] GO:0005537 [mannose binding] GO:0005768 [endosome] GO:0005886 [plasma membrane] GO:0005887 [integral to plasma membrane] GO:0006898 [receptor-mediated endocytosis] GO:0010008 [endosome membrane]	yes	Yes	1	transmembrane receptor	plasma membrane	10.36	15.16	16.94	17.69	17.77	18.3	18.7	18.035	268581	4	0.43008	0.249999	4.93948	1.5284e-05	mannose receptor, C type 1	CD206
MRC2	GO:0004872 [receptor activity] GO:0005488 [binding] GO:0005529 [sugar binding] GO:0006897 [endocytosis] GO:0016020 [membrane] GO:0016021 [integral to membrane]	yes	Yes	1	transmembrane receptor	Integral to membrane	8.73	13.89	14.67	17.04	15.63	14.11	18.19	16.335	82665.6	4	0.868384	0.0838445	15.9682	4.89547e-07	mannose receptor, C type 2	CD280
STEAP3	GO:0000293 [ferric-chelate reductase activity] GO:0005488 [binding] GO:0005506 [iron ion binding] GO:0005768 [endosome] GO:0005771 [multivesicular body] GO:0005886 [plasma membrane] GO:0006811 [ion transport] GO:0006826 [iron ion transport] GO:0006879 [cellular iron ion homeostasis] GO:0006915 [apoptosis] GO:0007049 [cell cycle] GO:0009055 [electron carrier activity] GO:0009306 [protein secretion…	yes	No	6	transporter	plasma membrane	ND	ND	13.79	16.31	11.81	11.02	14.28	13.045	8451.55	4	1.24001	0.0465462	7.66589	0.00488181	STEAP family member 3
MUC16	GO:0005886 [plasma membrane]	yes	No	1	cell adhesion	plasma membrane	12.56	10.61	15.82	15.72	16.92	15.72	17.22	16.32	81810.6	4	-0.950621	0.29231	1.03826	0.0640837	mucin 16, cell surface associated
MUC4	GO:0005515 [protein binding] GO:0007160 [cell-matrix adhesion] GO:0005176 [ErbB-2 class receptor binding] GO:0005201 [extracellular matrix structural constituent] GO:0005576 [extracellular region] GO:0005578 [proteinaceous extracellular matrix] GO:0005886 [plasma membrane] GO:0005887 [integral to plasma membrane] GO:0007155 [cell adhesion] GO:0008150 [biological_process] GO:0016020 [membrane]	yes	Yes	1	growth factor	plasma membrane	8.27	8.95	10.43	11.15	10.32	9.96	11.74	10.735	1704.34	4	-0.82472	0.132688	9.22069	2.56097e-05	mucin 4, cell surface associated
ERLIN2	GO:0005515 [protein binding] GO:0005737 [cytoplasm] GO:0005783 [endoplasmic reticulum] GO:0005789 [endoplasmic reticulum membrane] GO:0005886 [plasma membrane] GO:0016021 [integral to membrane] GO:0030433 [ER-associated protein catabolic process]	yes	Yes	1	other	plasma membrane	ND	11.03	12.84	14.56	12.58	16.01	14.43	14.495	23090.3	4	1.23877	0.0108364	11.0239	1.07696e-08	ER lipid raft associated 2
MXRA8	GO:0005515 [protein binding] GO:0016020 [membrane] GO:0016021 [integral to membrane]	yes	Yes	1	transmembrane receptor	Integral to membrane	7.44	18.28	16.05	8.4	9.65	9.43	8.97	9.2	588.134	4	-2.43294	7.37415e-05	3.15666	0.00262943	matrix-remodelling associated 8
NAGA	GO:0004557 [alpha-galactosidase activity] GO:0005737 [cytoplasm] GO:0005764 [lysosome] GO:0008456 [alpha-N-acetylgalactosaminidase activity] GO:0009311 [oligosaccharide metabolic process] GO:0016052 [carbohydrate catabolic process] GO:0016139 [glycoside catabolic process] GO:0019377 [glycolipid catabolic process] GO:0042803 [protein homodimerization activity] GO:0043169 [cation binding] GO:004647…	yes	Yes	0	enzyme	Lysosome	ND	9.67	10.51	19.67	18.41	13.39	18.21	18.31	324982	4	4.53454	1.28288e-08	11.8779	1.07234e-06	N-acetylgalactosaminidase, alpha-
NAGLU	GO:0004561 [alpha-N-acetylglucosaminidase activity] GO:0005764 [lysosome] GO:0007040 [lysosome organization] GO:0007399 [nervous system development] GO:0008152 [metabolic process] GO:0021680 [cerebellar Purkinje cell layer development] GO:0042474 [middle ear morphogenesis] GO:0045475 [locomotor rhythm] GO:0046548 [retinal rod cell development] GO:0060119 [inner ear receptor cell development]	yes	Yes	0	enzyme	Lysosome	8.87	11.37	16.35	23.27	20.69	18.94	23.77	21.98	4.13656e+06	4	1.733	1.07042e-05	12.2986	1.54553e-14	N-acetylglucosaminidase, alpha-
FGFR2	GO:0000122 [negative regulation of transcription from RNA polymerase II promoter] GO:0000166 [nucleotide binding] GO:0001525 [angiogenesis] GO:0001657 [ureteric bud development] GO:0001701 [in utero embryonic development] GO:0002053 [positive regulation of mesenchymal cell proliferation] GO:0003148 [outflow tract septum morphogenesis] GO:0003149 [membranous septum morphogenesis] GO:0004672 [prote…	yes	Yes	1	kinase	plasma membrane	13.3	ND	ND	9.78	11.28	13.6	10.49	10.885	1891.09	4	1.23227	0.00177159	-2.93379	0.000191755	fibroblast growth factor receptor 2	CD332
NCAM2	GO:0005515 [protein binding] GO:0005886 [plasma membrane] GO:0007155 [cell adhesion] GO:0007158 [neuron cell-cell adhesion] GO:0016021 [integral to membrane] GO:0030424 [axon] GO:0016020 [membrane]	yes	Yes	2	cell adhesion	plasma membrane	10.25	13.06	14.12	14.27	13.45	14.13	14.57	14.2	18820.3	4	0.16467	0.669892	3.41366	0.00211686	neural cell adhesion molecule 2
F13A1	GO:0002576 [platelet degranulation] GO:0003810 [protein-glutamine gamma-glutamyltransferase activity] GO:0005576 [extracellular region] GO:0005737 [cytoplasm] GO:0007596 [blood coagulation] GO:0016740 [transferase activity] GO:0018149 [peptide cross-linking] GO:0030168 [platelet activation] GO:0031093 [platelet alpha granule lumen] GO:0042060 [wound healing] GO:0046872 [metal ion binding]	yes	No	0	enzyme	Extracellular	12.35	14.45	14.26	16.26	16.77	15.84	15.8	16.05	67847.1	4	1.23113	0.000256966	4.8349	4.17677e-06	coagulation factor XIII, A1 polypeptide
NCEH1	GO:0004091 [carboxylesterase activity] GO:0005783 [endoplasmic reticulum] GO:0005792 [microsome] GO:0006470 [protein dephosphorylation] GO:0006805 [xenobiotic metabolic process] GO:0008152 [metabolic process] GO:0016020 [membrane] GO:0016021 [integral to membrane] GO:0016042 [lipid catabolic process] GO:0017171 [serine hydrolase activity] GO:0042301 [phosphate binding] GO:0016787 [hydrolase activ…	yes	No	1	enzyme	Integral to membrane	ND	15.6	13.32	18.44	14.75	16.35	16.14	16.245	77666.2	4	1.37755	0.000244372	12.0107	6.0966e-14	neutral cholesterol ester hydrolase 1
MMRN1	GO:0002576 [platelet degranulation] GO:0005509 [calcium ion binding] GO:0005515 [protein binding] GO:0005576 [extracellular region] GO:0007155 [cell adhesion] GO:0007596 [blood coagulation] GO:0030168 [platelet activation] GO:0031093 [platelet alpha granule lumen]	yes	Yes	0	other	Extracellular	13.32	11.15	11.78	15.46	15.72	15.65	15.33	15.555	48141.7	4	1.1954	0.036511	-1.05866	0.163711	multimerin 1
NDST1	GO:0000165 [MAPKKK cascade] GO:0000271 [polysaccharide biosynthetic process] GO:0006477 [protein sulfation] GO:0007224 [smoothened signaling pathway] GO:0007585 [respiratory gaseous exchange] GO:0008146 [sulfotransferase activity] GO:0008543 [fibroblast growth factor receptor signaling pathway] GO:0009790 [embryo development] GO:0009887 [organ morphogenesis] GO:0016787 [hydrolase activity] GO:003…	yes	Yes	1	enzyme	Integral to membrane	ND	13.55	11.81	19.33	20.06	19.87	24.09	19.965	1.02344e+06	4	3.26433	9.5028e-05	12.1374	8.77796e-06	N-deacetylase/N-sulfotransferase (heparan glucosaminyl) 1
NEO1	GO:0004872 [receptor activity] GO:0005515 [protein binding] GO:0005634 [nucleus] GO:0005737 [cytoplasm] GO:0005794 [Golgi apparatus] GO:0005886 [plasma membrane] GO:0005887 [integral to plasma membrane] GO:0007155 [cell adhesion] GO:0007411 [axon guidance] GO:0007520 [myoblast fusion] GO:0042692 [muscle cell differentiation] GO:0045296 [cadherin binding] GO:0051149 [positive regulation of muscle …	yes	Yes	1	transcription regulator	plasma membrane	10.47	13.26	13.98	16.59	19.55	17.17	17.11	17.14	144429	4	-0.0318727	0.934274	12.5536	1.14627e-12	neogenin homolog 1 (chicken)
NFASC	GO:0005515 [protein binding] GO:0005886 [plasma membrane] GO:0007155 [cell adhesion] GO:0007411 [axon guidance] GO:0007422 [peripheral nervous system development] GO:0016021 [integral to membrane] GO:0033268 [node of Ranvier] GO:0042552 [myelination]	yes	Yes	1	cell adhesion	plasma membrane	9.44	12.55	9.93	12.05	12.79	18.73	13.6	13.195	9377.58	4	0.871885	0.0590931	-0.148729	0.882791	neurofascin homolog (chicken)
NGFR	GO:0004871 [signal transducer activity] GO:0004872 [receptor activity] GO:0004888 [transmembrane signaling receptor activity] GO:0005035 [death receptor activity] GO:0005488 [binding] GO:0005515 [protein binding] GO:0005576 [extracellular region] GO:0005634 [nucleus] GO:0005654 [nucleoplasm] GO:0005737 [cytoplasm] GO:0005768 [endosome] GO:0005829 [cytosol] GO:0005886 [plasma membrane] GO:0005887 …	yes	Yes	1	transmembrane receptor	plasma membrane	ND	11.08	10.74	16.68	10.61	14.22	10.63	12.425	5499.18	4	0.680358	0.351146	10.285	0.000410933	nerve growth factor receptor (TNFR superfamily, member 16)	CD271
DDR2	GO:0000166 [nucleotide binding] GO:0004672 [protein kinase activity] GO:0004674 [protein serine/threonine kinase activity] GO:0004713 [protein tyrosine kinase activity] GO:0004714 [transmembrane receptor protein tyrosine kinase activity] GO:0004872 [receptor activity] GO:0005518 [collagen binding] GO:0005524 [ATP binding] GO:0005887 [integral to plasma membrane] GO:0006468 [protein phosphorylatio…	yes	Yes	1	kinase	plasma membrane	9.41	10.98	16.17	17.12	13.84	13.25	20.6	15.48	45703	4	1.19123	0.000879021	2.60901	0.0149455	discoidin domain receptor tyrosine kinase 2	CD167b
PLXNB1	GO:0002116 [semaphorin receptor complex] GO:0004872 [receptor activity] GO:0004888 [transmembrane signaling receptor activity] GO:0005096 [GTPase activator activity] GO:0005515 [protein binding] GO:0005576 [extracellular region] GO:0005622 [intracellular] GO:0005886 [plasma membrane] GO:0005887 [integral to plasma membrane] GO:0007165 [signal transduction] GO:0007275 [multicellular organismal dev…	yes	Yes	1	transmembrane receptor	plasma membrane	8.09	11.81	12.78	12.52	12.68	12.71	11.05	12.6	6208.38	4	1.19055	0.0212784	4.01988	0.0289275	plexin B1
SCARB1	GO:0000299 [integral to membrane of membrane fraction] GO:0001530 [lipopolysaccharide binding] GO:0001786 [phosphatidylserine binding] GO:0001875 [lipopolysaccharide receptor activity] GO:0001935 [endothelial cell proliferation] GO:0004872 [receptor activity] GO:0005215 [transporter activity] GO:0005515 [protein binding] GO:0005545 [1-phosphatidylinositol binding] GO:0005737 [cytoplasm] GO:000588…	yes	Yes	1	transporter	plasma membrane	11.99	9.37	11.96	12.18	13.04	12.12	13.14	12.61	6251.56	4	1.18463	0.000786273	-0.585851	0.490292	scavenger receptor class B, member 1
NLGN1	GO:0002087 [regulation of respiratory gaseous exchange by neurological system process] GO:0004872 [receptor activity] GO:0005886 [plasma membrane] GO:0005887 [integral to plasma membrane] GO:0006605 [protein targeting] GO:0007155 [cell adhesion] GO:0007158 [neuron cell-cell adhesion] GO:0007399 [nervous system development] GO:0007416 [synapse assembly] GO:0009986 [cell surface] GO:0010740 [positi…	yes	Yes	1	enzyme	plasma membrane	8	14.7	12.73	22.29	23.13	14.33	21.14	21.715	3.44244e+06	4	0.15952	0.755595	13.5046	1.66454e-07	neuroligin 1
MME	GO:0004222 [metalloendopeptidase activity] GO:0005515 [protein binding] GO:0005624 [membrane fraction] GO:0005886 [plasma membrane] GO:0005887 [integral to plasma membrane] GO:0006508 [proteolysis] GO:0006518 [peptide metabolic process] GO:0007267 [cell-cell signaling] GO:0008021 [synaptic vesicle] GO:0008233 [peptidase activity] GO:0008237 [metallopeptidase activity] GO:0030424 [axon] GO:0030425…	yes	Yes	0	peptidase	plasma membrane	7.7	11.87	16.66	15.36	13.29	14.08	13.85	13.965	15991.3	4	1.18115	0.0167659	0.182765	0.904255	membrane metallo-endopeptidase	CD10
PPAP2C	GO:0003824 [catalytic activity] GO:0004721 [phosphoprotein phosphatase activity] GO:0005886 [plasma membrane] GO:0006665 [sphingolipid metabolic process] GO:0008195 [phosphatidate phosphatase activity] GO:0016020 [membrane] GO:0016021 [integral to membrane] GO:0016787 [hydrolase activity]	yes	Yes	6	phosphatase	plasma membrane	16.48	14.57	14.2	15.15	14.56	15.64	14.32	14.855	29634.7	4	1.16851	0.00533554	-2.45112	3.54682e-07	phosphatidic acid phosphatase type 2C
PANX1	GO:0002218 [activation of innate immune response] GO:0005102 [receptor binding] GO:0005216 [ion channel activity] GO:0005243 [gap junction channel activity] GO:0005262 [calcium channel activity] GO:0005783 [endoplasmic reticulum] GO:0005789 [endoplasmic reticulum membrane] GO:0005886 [plasma membrane] GO:0005921 [gap junction] GO:0006812 [cation transport] GO:0006816 [calcium ion transport] GO:00…	yes	No	4	transporter	plasma membrane	ND	9.38	11.19	12.76	15.58	13.31	9.28	13.035	8393.17	4	1.16409	0.0483287	10.2783	3.45244e-05	pannexin 1
NOMO3	GO:0004180 [carboxypeptidase activity] GO:0016020 [membrane] GO:0016021 [integral to membrane] GO:0030246 [carbohydrate binding]	yes	Yes	1	peptidase	Integral to membrane	ND	12.01	13.04	14.37	11.68	15.84	13.97	14.17	18433	4	-0.147172	0.812017	9.72531	0.000393879	Nodal modulator 3 (pM5 protein 3)
NOTCH1	GO:0003674 [molecular_function] GO:0005515 [protein binding] GO:0005576 [extracellular region] GO:0008150 [biological_process]	yes	Yes	0	transcription regulator	Extracellular	9.59	16.11	15.4	17.55	20.77	18.2	17.21	17.875	240387	4	0.445734	0.368299	2.6388	0.00654943	Notch homolog 1, translocation-associated (Drosophila)
IGFBP7	GO:0001558 [regulation of cell growth] GO:0005515 [protein binding] GO:0005520 [insulin-like growth factor binding] GO:0005576 [extracellular region] GO:0005615 [extracellular space] GO:0007155 [cell adhesion] GO:0008285 [negative regulation of cell proliferation] GO:0031012 [extracellular matrix]	yes	Yes	0	transporter	Extracellular	10.14	13.76	14.74	18.16	16.87	16.56	22.09	17.515	187301	4	1.15328	0.0268504	-2.37095	0.0495159	insulin-like growth factor binding protein 7
ITGB3	GO:0000087 [M phase of mitotic cell cycle] GO:0000236 [mitotic prometaphase] GO:0000278 [mitotic cell cycle] GO:0004871 [signal transducer activity] GO:0005624 [membrane fraction] GO:0005634 [nucleus] GO:0005654 [nucleoplasm] GO:0005694 [chromosome] GO:0005737 [cytoplasm] GO:0005829 [cytosol] GO:0006334 [nucleosome assembly] GO:0006915 [apoptosis] GO:0007155 [cell adhesion] GO:0007165 [signal tra…	yes	No	0	transmembrane receptor	Extracellular	13.97	13.3	14.72	14.76	15.54	16.61	15.3	15.42	43841.2	4	1.12928	0.00273323	-0.930117	0.120139	integrin, beta 3 (platelet glycoprotein IIIa, antigen CD61)	CD61
ADAM9	GO:0000186 [activation of MAPKK activity] GO:0004222 [metalloendopeptidase activity] GO:0005080 [protein kinase C binding] GO:0005178 [integrin binding] GO:0005515 [protein binding] GO:0005518 [collagen binding] GO:0005576 [extracellular region] GO:0005615 [extracellular space] GO:0005737 [cytoplasm] GO:0005886 [plasma membrane] GO:0006508 [proteolysis] GO:0006509 [membrane protein ectodomain pro…	yes	Yes	1	peptidase	plasma membrane	13.76	14.86	14.16	18.7	16.07	15.78	17.87	16.97	128375	4	1.11408	0.0357329	1.41509	0.063444	ADAM metallopeptidase domain 9 (meltrin gamma)
NPR2	GO:0000166 [nucleotide binding] GO:0001503 [ossification] GO:0004383 [guanylate cyclase activity] GO:0004672 [protein kinase activity] GO:0004674 [protein serine/threonine kinase activity] GO:0004713 [protein tyrosine kinase activity] GO:0004872 [receptor activity] GO:0004888 [transmembrane signaling receptor activity] GO:0005524 [ATP binding] GO:0005525 [GTP binding] GO:0005624 [membrane fractio…	yes	Yes	1	G-protein coupled receptor	plasma membrane	ND	15.8	17.94	21.68	13.59	17.16	15.26	16.21	75804.7	4	0.235778	0.741245	11.311	0.000120656	natriuretic peptide receptor B/guanylate cyclase B (atrionatriuretic peptide receptor B)
NPR3	GO:0001501 [skeletal system development] GO:0002158 [osteoclast proliferation] GO:0004872 [receptor activity] GO:0008217 [regulation of blood pressure] GO:0016020 [membrane] GO:0016021 [integral to membrane] GO:0016941 [natriuretic peptide receptor activity] GO:0033688 [regulation of osteoblast proliferation] GO:0035810 [positive regulation of urine volume] GO:0042562 [hormone binding] GO:0005624…	yes	Yes	1	transmembrane receptor	Integral to membrane	10.42	16.93	12.79	14.8	15.08	16.35	14.39	14.94	31433.2	4	1.89236	0.00339765	14.1635	4.93185e-05	natriuretic peptide receptor C/guanylate cyclase C (atrionatriuretic peptide receptor C)
CXCL16	GO:0005041 [low-density lipoprotein receptor activity] GO:0005044 [scavenger receptor activity] GO:0005102 [receptor binding] GO:0005576 [extracellular region] GO:0005615 [extracellular space] GO:0005886 [plasma membrane] GO:0006898 [receptor-mediated endocytosis] GO:0006935 [chemotaxis] GO:0008009 [chemokine activity] GO:0016020 [membrane] GO:0016021 [integral to membrane] GO:0030307 [positive r…	yes	Yes	1	cytokine	plasma membrane	14.75	11.54	13.64	13.66	19.14	14.37	14.31	14.34	20738.2	4	1.10991	0.0262579	-0.406266	0.673857	chemokine (C-X-C motif) ligand 16
PODXL	GO:0001726 [ruffle] GO:0005515 [protein binding] GO:0005730 [nucleolus] GO:0005737 [cytoplasm] GO:0005813 [centrosome] GO:0005886 [plasma membrane] GO:0005887 [integral to plasma membrane] GO:0007162 [negative regulation of cell adhesion] GO:0015629 [actin cytoskeleton] GO:0016324 [apical plasma membrane] GO:0016477 [cell migration] GO:0022408 [negative regulation of cell-cell adhesion] GO:003002…	yes	Yes	1	kinase	plasma membrane	10.83	17.03	14.55	19.24	19.79	18.84	16.34	19.04	539028	4	1.107	0.0413948	0.540771	0.401437	podocalyxin-like
LNPEP	GO:0000209 [protein polyubiquitination] GO:0002474 [antigen processing and presentation of peptide antigen via MHC class I] GO:0004177 [aminopeptidase activity] GO:0005515 [protein binding] GO:0005576 [extracellular region] GO:0005622 [intracellular] GO:0005624 [membrane fraction] GO:0005792 [microsome] GO:0005829 [cytosol] GO:0005886 [plasma membrane] GO:0005887 [integral to plasma membrane] GO:…	yes	No	1	peptidase	plasma membrane	8.16	14.71	15.06	18.15	17.27	15.7	18.5	17.71	214408	4	1.06529	0.00332841	13.9471	4.45619e-08	leucyl/cystinyl aminopeptidase
SEMA4C	GO:0004872 [receptor activity] GO:0005515 [protein binding] GO:0005886 [plasma membrane] GO:0007275 [multicellular organismal development] GO:0007399 [nervous system development] GO:0014069 [postsynaptic density] GO:0016021 [integral to membrane] GO:0030054 [cell junction] GO:0030672 [synaptic vesicle membrane] GO:0031410 [cytoplasmic vesicle] GO:0032874 [positive regulation of stress-activated M…	yes	Yes	1	other	plasma membrane	12.02	15.61	21.06	23.4	22.99	24.29	22.44	23.195	9.60264e+06	4	1.05775	0.0358978	2.77186	0.00185695	sema domain, immunoglobulin domain (Ig), transmembrane domain (TM) and short cytoplasmic domain, (semaphorin) 4C
NT5E	GO:0000166 [nucleotide binding] GO:0005624 [membrane fraction] GO:0005737 [cytoplasm] GO:0005886 [plasma membrane] GO:0006144 [purine base metabolic process] GO:0006164 [purine nucleotide biosynthetic process] GO:0006195 [purine nucleotide catabolic process] GO:0006196 [AMP catabolic process] GO:0006206 [pyrimidine base metabolic process] GO:0006259 [DNA metabolic process] GO:0008198 [ferrous iro…	yes	Yes	1	phosphatase	plasma membrane	8.06	13.23	16.89	20.7	15.11	14.82	19.22	17.165	146953	4	0.744993	0.273739	16.4867	6.25528e-05	5'-nucleotidase, ecto (CD73)	CD73
NTM	GO:0005515 [protein binding] GO:0005886 [plasma membrane] GO:0007155 [cell adhesion] GO:0008038 [neuron recognition] GO:0031225 [anchored to membrane] GO:0005615 [extracellular space] GO:0009986 [cell surface] GO:0010977 [negative regulation of neuron projection development] GO:0021549 [cerebellum development] GO:0030424 [axon] GO:0032355 [response to estradiol stimulus] GO:0048471 [perinuclear r…	yes	Yes	0	other	plasma membrane	9.3	14.15	16.35	20.47	15.43	17.73	14.64	16.58	97966.4	4	-0.152989	0.77625	-0.636233	0.48898	neurotrimin
CD63	GO:0002576 [platelet degranulation] GO:0005765 [lysosomal membrane] GO:0005768 [endosome] GO:0005886 [plasma membrane] GO:0005887 [integral to plasma membrane] GO:0007596 [blood coagulation] GO:0010008 [endosome membrane] GO:0030168 [platelet activation] GO:0031088 [platelet dense granule membrane] GO:0031902 [late endosome membrane] GO:0005737 [cytoplasm] GO:0005764 [lysosome] GO:0005770 [late e…	yes	Yes	4	other	plasma membrane	19.45	17.35	19.5	21.36	23.57	23.19	23.96	23.38	1.09164e+07	4	1.04655	0.0213219	6.35179	0.00325339	CD63 molecule	CD63
NUP155	GO:0005215 [transporter activity] GO:0005515 [protein binding] GO:0005634 [nucleus] GO:0005635 [nuclear envelope] GO:0005643 [nuclear pore] GO:0005975 [carbohydrate metabolic process] GO:0006913 [nucleocytoplasmic transport] GO:0008645 [hexose transport] GO:0010827 [regulation of glucose transport] GO:0015031 [protein transport] GO:0015758 [glucose transport] GO:0016020 [membrane] GO:0016032 [vir…	yes	No	0	transporter	Intracellular membrane-bouded organelle	7.51	11.37	12.68	16.27	18.18	15.96	18.26	17.225	153194	4	1.42009	0.00330942	12.7144	4.39255e-08	nucleoporin 155kDa
NUP214	GO:0005215 [transporter activity] GO:0005487 [nucleocytoplasmic transporter activity] GO:0005515 [protein binding] GO:0005634 [nucleus] GO:0005643 [nuclear pore] GO:0005654 [nucleoplasm] GO:0005829 [cytosol] GO:0005975 [carbohydrate metabolic process] GO:0006406 [mRNA export from nucleus] GO:0006606 [protein import into nucleus] GO:0006611 [protein export from nucleus] GO:0008645 [hexose transpor…	yes	Yes	0	transporter	Intracellular membrane-bouded organelle	9.87	15.14	14.82	18.53	23.16	19	19.01	19.005	526108	4	1.83725	0.000296051	14.1826	5.58001e-06	nucleoporin 214kDa
NUP54	GO:0005487 [nucleocytoplasmic transporter activity] GO:0005515 [protein binding] GO:0005634 [nucleus] GO:0005635 [nuclear envelope] GO:0005643 [nuclear pore] GO:0005654 [nucleoplasm] GO:0005737 [cytoplasm] GO:0005975 [carbohydrate metabolic process] GO:0006605 [protein targeting] GO:0006913 [nucleocytoplasmic transport] GO:0008645 [hexose transport] GO:0010827 [regulation of glucose transport] GO…	yes	No	0	transporter	Intracellular membrane-bouded organelle	ND	7.26	10.39	9.88	10.75	16.68	10	10.375	1327.96	4	0.841192	0.02859	5.69037	0.00105403	nucleoporin 54kDa
NUP62	GO:0001716 [L-amino-acid oxidase activity] GO:0005764 [lysosome] GO:0016491 [oxidoreductase activity] GO:0000922 [spindle pole] GO:0003682 [chromatin binding] GO:0004674 [protein serine/threonine kinase activity] GO:0005487 [nucleocytoplasmic transporter activity] GO:0005515 [protein binding] GO:0005634 [nucleus] GO:0005635 [nuclear envelope] GO:0005643 [nuclear pore] GO:0005737 [cytoplasm] GO:00…	yes	No	0	transporter	Intracellular membrane-bouded organelle	7.25	11.26	11.94	15.27	20.44	17.25	17.77	17.51	186653	4	3.61754	2.34396e-11	15.7321	6.16278e-05	nucleoporin 62kDa
NUPL1	GO:0005487 [nucleocytoplasmic transporter activity] GO:0005515 [protein binding] GO:0005634 [nucleus] GO:0005635 [nuclear envelope] GO:0005643 [nuclear pore] GO:0005975 [carbohydrate metabolic process] GO:0006913 [nucleocytoplasmic transport] GO:0008645 [hexose transport] GO:0010827 [regulation of glucose transport] GO:0015031 [protein transport] GO:0015758 [glucose transport] GO:0016020 [membran…	yes	No	0	transporter	Intracellular membrane-bouded organelle	8.95	12.1	10.68	14.8	15.43	16.15	14.05	15.115	35486.9	4	2.3944	2.82877e-05	0.352515	0.775498	nucleoporin like 1
ODZ3	GO:0005515 [protein binding] GO:0007165 [signal transduction] GO:0016020 [membrane] GO:0016021 [integral to membrane]	yes	No	1	other	Integral to membrane	ND	20.77	15.71	12.87	14.33	13.25	13.17	13.21	9475.59	4	-1.48885	0.000424517	9.78939	8.18117e-07	odz, odd Oz/ten-m homolog 3 (Drosophila)
KIRREL	GO:0005515 [protein binding] GO:0005886 [plasma membrane] GO:0005911 [cell-cell junction] GO:0007588 [excretion] GO:0016020 [membrane] GO:0016021 [integral to membrane] GO:0031253 [cell projection membrane] GO:0043198 [dendritic shaft]	yes	Yes	1	other	plasma membrane	8.31	14.99	18.77	18.02	16.5	16.12	18.41	17.26	156956	4	1.03364	0.0255188	0.0946377	0.937684	kin of IRRE like (Drosophila)
OSMR	GO:0002675 [positive regulation of acute inflammatory response] GO:0004872 [receptor activity] GO:0004924 [oncostatin-M receptor activity] GO:0005515 [protein binding] GO:0005900 [oncostatin-M receptor complex] GO:0007166 [cell surface receptor linked signaling pathway] GO:0008283 [cell proliferation] GO:0008284 [positive regulation of cell proliferation] GO:0016020 [membrane] GO:0016021 [integra…	yes	Yes	1	transmembrane receptor	Integral to membrane	ND	15.4	19.6	14.34	9.1	10.48	13.68	12.08	4329.55	4	-2.38497	3.9741e-05	8.87686	0.0020623	oncostatin M receptor
OSTM1	GO:0005515 [protein binding] GO:0005829 [cytosol] GO:0016020 [membrane] GO:0016021 [integral to membrane] GO:0030316 [osteoclast differentiation]	yes	Yes	1	other	Integral to membrane	ND	ND	ND	16.13	19.4	17.58	25.9	18.49	368167	4	8.06603	3.81812e-10	13.5059	4.85613e-06	osteopetrosis associated transmembrane protein 1
CDON	GO:0001708 [cell fate specification] GO:0001934 [positive regulation of protein phosphorylation] GO:0002088 [lens development in camera-type eye] GO:0005515 [protein binding] GO:0005886 [plasma membrane] GO:0007155 [cell adhesion] GO:0007224 [smoothened signaling pathway] GO:0007520 [myoblast fusion] GO:0009952 [anterior/posterior pattern formation] GO:0009986 [cell surface] GO:0010172 [embryonic…	yes	Yes	1	cell adhesion	plasma membrane	11	13.16	14.11	17.58	17.1	17.83	16.92	17.34	165905	4	1.01493	0.0190471	2.94451	1.9516e-05	Cdon homolog (mouse)
LY75	GO:0004872 [receptor activity] GO:0005488 [binding] GO:0005529 [sugar binding] GO:0005887 [integral to plasma membrane] GO:0006897 [endocytosis] GO:0006954 [inflammatory response] GO:0006955 [immune response] GO:0016020 [membrane]	yes	Yes	1	other	plasma membrane	8.32	13.75	12.94	17.68	15.54	14.89	17.85	16.61	100025	4	1.00497	0.02472	3.08355	0.00266953	lymphocyte antigen 75	CD205
MFI2	GO:0005576 [extracellular region] GO:0006826 [iron ion transport] GO:0006879 [cellular iron ion homeostasis] GO:0008199 [ferric iron binding] GO:0005506 [iron ion binding] GO:0005515 [protein binding] GO:0005886 [plasma membrane] GO:0005887 [integral to plasma membrane] GO:0006811 [ion transport] GO:0031225 [anchored to membrane] GO:0046872 [metal ion binding]	yes	Yes	0	other	plasma membrane	17.87	16.44	19.86	17.22	16.85	18.07	18.9	17.645	204962	4	0.990888	0.0136214	-0.425339	0.458031	antigen p97 (melanoma associated) identified by monoclonal antibodies 133.2 and 96.5	CD228
SLC9A1	GO:0001101 [response to acid] GO:0005515 [protein binding] GO:0005624 [membrane fraction] GO:0005886 [plasma membrane] GO:0006811 [ion transport] GO:0006812 [cation transport] GO:0006814 [sodium ion transport] GO:0006885 [regulation of pH] GO:0007243 [intracellular protein kinase cascade] GO:0008134 [transcription factor binding] GO:0010447 [response to acidity] GO:0014070 [response to organic cy…	yes	Yes	13	ion channel	plasma membrane	ND	13.99	17.53	16.68	17.01	15.57	16.45	16.565	96953.1	4	0.972946	0.0249555	12.9725	2.81427e-08	solute carrier family 9 (sodium/hydrogen exchanger), member 1
SLC43A1	GO:0005886 [plasma membrane] GO:0005887 [integral to plasma membrane] GO:0006811 [ion transport] GO:0006865 [amino acid transport] GO:0015175 [neutral amino acid transmembrane transporter activity] GO:0015179 [L-amino acid transmembrane transporter activity] GO:0015804 [neutral amino acid transport] GO:0015807 [L-amino acid transport] GO:0034641 [cellular nitrogen compound metabolic process] GO:0…	yes	No	9	transporter	plasma membrane	14.11	12.47	18.52	15.96	17.28	17.96	17	17.14	144429	4	0.948043	0.0319116	4.08668	0.000137742	solute carrier family 43, member 1
LAMP1	GO:0005624 [membrane fraction] GO:0005764 [lysosome] GO:0005765 [lysosomal membrane] GO:0005768 [endosome] GO:0005770 [late endosome] GO:0005771 [multivesicular body] GO:0005887 [integral to plasma membrane] GO:0006914 [autophagy] GO:0009897 [external side of plasma membrane] GO:0010008 [endosome membrane] GO:0030425 [dendrite] GO:0031410 [cytoplasmic vesicle] GO:0031982 [vesicle] GO:0042383 [sar…	yes	Yes	1	other	plasma membrane	11.26	14.92	18.52	20.13	19.17	18.81	19.41	19.29	641016	4	0.934589	0.00836309	3.27655	0.00194796	lysosomal-associated membrane protein 1	CD107a
PCDH7	GO:0005509 [calcium ion binding] GO:0005886 [plasma membrane] GO:0005887 [integral to plasma membrane] GO:0007155 [cell adhesion] GO:0007156 [homophilic cell adhesion] GO:0016020 [membrane] GO:0016021 [integral to membrane]	yes	Yes	1	cell adhesion	plasma membrane	10.47	10.33	9.02	9.01	8.94	10.02	10.31	9.515	731.645	4	-0.122134	0.598722	-1.03144	0.0142921	protocadherin 7
PCDH8	GO:0001756 [somitogenesis] GO:0005509 [calcium ion binding] GO:0005886 [plasma membrane] GO:0005887 [integral to plasma membrane] GO:0007155 [cell adhesion] GO:0007156 [homophilic cell adhesion] GO:0007267 [cell-cell signaling] GO:0007268 [synaptic transmission] GO:0016020 [membrane] GO:0016331 [morphogenesis of embryonic epithelium] GO:0030054 [cell junction] GO:0030425 [dendrite] GO:0042734 [pr…	yes	Yes	1	cell adhesion	plasma membrane	16.22	16.37	23.66	21.64	23.81	23.62	21.83	22.725	6.93277e+06	4	0.0469895	0.930523	-1.92722	0.0194934	protocadherin 8
CD180	GO:0004872 [receptor activity] GO:0005515 [protein binding] GO:0005886 [plasma membrane] GO:0006954 [inflammatory response] GO:0016021 [integral to membrane] GO:0045087 [innate immune response]	yes	Yes	1	transmembrane receptor	plasma membrane	ND	14.09	14.58	19.27	14.56	18.77	22.17	19.02	531607	4	0.919196	0.0460637	9.81526	9.24899e-06	CD180 molecule	CD180
PDCD1LG2	GO:0003674 [molecular_function] GO:0004725 [protein tyrosine phosphatase activity] GO:0004872 [receptor activity] GO:0005515 [protein binding] GO:0005576 [extracellular region] GO:0005886 [plasma membrane] GO:0006955 [immune response] GO:0012505 [endomembrane system] GO:0016021 [integral to membrane] GO:0031295 [T cell costimulation] GO:0035335 [peptidyl-tyrosine dephosphorylation] GO:0042102 [po…	yes	Yes	1	other	plasma membrane	ND	25.72	24.46	23.45	24.76	24.5	22.59	23.975	1.6489e+07	4	0.287879	0.515259	13.2992	0.000208173	programmed cell death 1 ligand 2	CD273
VWF	GO:0001889 [liver development] GO:0001890 [placenta development] GO:0001948 [glycoprotein binding] GO:0002020 [protease binding] GO:0002576 [platelet degranulation] GO:0005178 [integrin binding] GO:0005515 [protein binding] GO:0005518 [collagen binding] GO:0005576 [extracellular region] GO:0005578 [proteinaceous extracellular matrix] GO:0005783 [endoplasmic reticulum] GO:0006950 [response to stre…	yes	Yes	0	cell adhesion	plasma membrane	10.64	14.09	14.87	17.25	17.33	18.48	16.69	17.29	160254	4	0.910173	0.0281697	-1.56525	0.0698191	von Willebrand factor
PTPRG	GO:0004725 [protein tyrosine phosphatase activity] GO:0005001 [transmembrane receptor protein tyrosine phosphatase activity] GO:0005515 [protein binding] GO:0005887 [integral to plasma membrane] GO:0006470 [protein dephosphorylation] GO:0007169 [transmembrane receptor protein tyrosine kinase signaling pathway] GO:0016020 [membrane] GO:0016311 [dephosphorylation] GO:0016787 [hydrolase activity] GO…	yes	Yes	1	phosphatase	plasma membrane	7.36	11.29	15.58	19.42	17.35	12.08	16.82	17.085	139026	4	0.907197	0.0494014	14.746	1.06143e-07	protein tyrosine phosphatase, receptor type, G
PDIA4	GO:0003756 [protein disulfide isomerase activity] GO:0005515 [protein binding] GO:0005783 [endoplasmic reticulum] GO:0005788 [endoplasmic reticulum lumen] GO:0006662 [glycerol ether metabolic process] GO:0009055 [electron carrier activity] GO:0009306 [protein secretion] GO:0015035 [protein disulfide oxidoreductase activity] GO:0016853 [isomerase activity] GO:0042470 [melanosome] GO:0045454 [cell …	yes	Yes	0	enzyme	Endoplasmic reticulum	13.39	14.43	21.77	20.51	22.3	20.25	21.04	20.775	1.79431e+06	4	-1.87027	0.00352934	0.389478	0.487015	protein disulfide isomerase family A, member 4
ACE	GO:0001666 [response to hypoxia] GO:0001822 [kidney development] GO:0001974 [blood vessel remodeling] GO:0002005 [angiotensin catabolic process in blood] GO:0002019 [regulation of renal output by angiotensin] GO:0002446 [neutrophil mediated immunity] GO:0003081 [regulation of systemic arterial blood pressure by renin-angiotensin] GO:0003779 [actin binding] GO:0004180 [carboxypeptidase activity] G…	yes	Yes	1	peptidase	plasma membrane	ND	10.34	10.59	11.04	11.21	12.98	12.28	11.745	3432.4	4	0.899637	0.0132943	10.9941	6.65642e-11	angiotensin I converting enzyme (peptidyl-dipeptidase A) 1	CD143
PECAM1	GO:0016021 [integral to membrane]	yes	Yes	1	cell adhesion	Integral to membrane	9.27	12.89	13.71	14.75	15.86	15.72	15.46	15.59	49323.9	4	1.89675	6.63226e-06	-1.47202	0.0691897	platelet/endothelial cell adhesion molecule	CD31
PI16	GO:0005576 [extracellular region] GO:0016020 [membrane] GO:0016021 [integral to membrane] GO:0030414 [peptidase inhibitor activity]	yes	Yes	1	other	Extracellular	14.6	8.98	11.11	13.59	8.86	17.74	10.81	12.2	4705.07	4	3.22383	0.0527914	-1.78009	0.418364	peptidase inhibitor 16
PLA2R1	GO:0004872 [receptor activity] GO:0005488 [binding] GO:0005529 [sugar binding] GO:0005576 [extracellular region] GO:0005615 [extracellular space] GO:0005886 [plasma membrane] GO:0005887 [integral to plasma membrane] GO:0006897 [endocytosis]	yes	Yes	1	transmembrane receptor	plasma membrane	ND	12.27	15.51	19.04	13.58	13.67	20.15	16.355	83819.6	4	0.412028	0.147809	11.1755	2.55959e-12	phospholipase A2 receptor 1, 180kDa
CDH3	GO:0005509 [calcium ion binding] GO:0005886 [plasma membrane] GO:0005913 [cell-cell adherens junction] GO:0007155 [cell adhesion] GO:0007156 [homophilic cell adhesion] GO:0007601 [visual perception] GO:0016020 [membrane] GO:0016021 [integral to membrane] GO:0016337 [cell-cell adhesion] GO:0034329 [cell junction assembly] GO:0034332 [adherens junction organization] GO:0045216 [cell-cell junction o…	yes	Yes	1	cell adhesion	plasma membrane	12.76	15.43	15.86	14.11	16.43	16.04	16.03	16.035	67145.4	4	0.871378	0.0223663	1.54534	0.0075334	cadherin 3, type 1, P-cadherin (placental)
PLD3	GO:0003824 [catalytic activity] GO:0004630 [phospholipase D activity] GO:0005515 [protein binding] GO:0005783 [endoplasmic reticulum] GO:0005789 [endoplasmic reticulum membrane] GO:0008152 [metabolic process] GO:0016020 [membrane] GO:0016021 [integral to membrane] GO:0016042 [lipid catabolic process] GO:0016787 [hydrolase activity] GO:0070290 [NAPE-specific phospholipase D activity]	yes	No	1	enzyme	Integral to membrane	8.99	15.62	19.2	20.27	24.38	19.69	19.91	20.09	1.11607e+06	4	2.71915	0.000179177	14.4799	1.9475e-05	phospholipase D family, member 3
PLOD2	GO:0001666 [response to hypoxia] GO:0005506 [iron ion binding] GO:0005783 [endoplasmic reticulum] GO:0008475 [procollagen-lysine 5-dioxygenase activity] GO:0031418 [L-ascorbic acid binding] GO:0032870 [cellular response to hormone stimulus] GO:0055114 [oxidation-reduction process] GO:0005515 [protein binding] GO:0006464 [protein modification process] GO:0016020 [membrane] GO:0030867 [rough endopl…	yes	Yes	1	enzyme	Intracellular membrane-bouded organelle	10.2	14.53	14.19	17.35	11.97	15.15	19.43	16.25	77935.9	4	1.51141	0.00561039	3.79143	0.00330686	procollagen-lysine, 2-oxoglutarate 5-dioxygenase 2
DBH	GO:0001816 [cytokine production] GO:0001974 [blood vessel remodeling] GO:0001975 [response to amphetamine] GO:0002443 [leukocyte mediated immunity] GO:0003824 [catalytic activity] GO:0004500 [dopamine beta-monooxygenase activity] GO:0005507 [copper ion binding] GO:0005576 [extracellular region] GO:0005624 [membrane fraction] GO:0005625 [soluble fraction] GO:0005737 [cytoplasm] GO:0007268 [synapti…	yes	Yes	0	enzyme	Extracellular	8.61	11.5	14.14	15	15.98	15.3	14.74	15.15	36358.4	4	0.863902	0.0420321	2.09033	0.0122803	dopamine beta-hydroxylase (dopamine beta-monooxygenase)
CD1A	GO:0005515 [protein binding] GO:0005768 [endosome] GO:0005886 [plasma membrane] GO:0005887 [integral to plasma membrane] GO:0006955 [immune response] GO:0010008 [endosome membrane] GO:0019882 [antigen processing and presentation] GO:0042612 [MHC class I protein complex]	yes	Yes	1	other	plasma membrane	ND	18.49	22.44	22.69	22.96	22.91	21.37	22.8	7.30271e+06	4	0.863557	0.0320549	11.2805	1.61018e-11	CD1a molecule	CD1a
PLXDC2	GO:0016020 [membrane] GO:0016021 [integral to membrane]	yes	No	1	other	Integral to membrane	9.56	12.29	13.12	15.1	13.96	15.41	20.48	15.255	39103.2	4	2.59219	3.53834e-06	0.23273	0.735974	plexin domain containing 2
CD1D	GO:0004872 [receptor activity] GO:0005515 [protein binding] GO:0005765 [lysosomal membrane] GO:0005768 [endosome] GO:0005886 [plasma membrane] GO:0005887 [integral to plasma membrane] GO:0010008 [endosome membrane] GO:0016045 [detection of bacterium] GO:0019882 [antigen processing and presentation] GO:0030881 [beta-2-microglobulin binding] GO:0030884 [exogenous lipid antigen binding] GO:0042393 […	yes	Yes	1	other	plasma membrane	ND	15.73	20.97	23.12	22.95	23.38	22.77	23.035	8.59461e+06	4	0.835948	0.0353646	11.4544	1.84883e-13	CD1d molecule	CD1d
ULBP2	GO:0005576 [extracellular region] GO:0005615 [extracellular space] GO:0005886 [plasma membrane] GO:0009986 [cell surface] GO:0016020 [membrane] GO:0019882 [antigen processing and presentation] GO:0030101 [natural killer cell activation] GO:0031225 [anchored to membrane] GO:0032393 [MHC class I receptor activity] GO:0042612 [MHC class I protein complex] GO:0050776 [regulation of immune response]	yes	Yes	1	transmembrane receptor	plasma membrane	ND	8.19	8.25	8.28	10	10	11.6	10	1024	4	0.798957	0.0374754	3.62546	0.00997271	UL16 binding protein 2
PLXNA3	GO:0004888 [transmembrane signaling receptor activity] GO:0005515 [protein binding] GO:0005622 [intracellular] GO:0005886 [plasma membrane] GO:0007165 [signal transduction] GO:0007275 [multicellular organismal development] GO:0007411 [axon guidance] GO:0016020 [membrane] GO:0016021 [integral to membrane]	yes	Yes	1	transmembrane receptor	plasma membrane	12.36	20.22	15.89	18.16	16.14	18.26	18.54	18.21	303219	4	0.280431	0.616228	0.959579	0.254927	plexin A3
FGFRL1	GO:0001501 [skeletal system development] GO:0001558 [regulation of cell growth] GO:0003179 [heart valve morphogenesis] GO:0004872 [receptor activity] GO:0005007 [fibroblast growth factor receptor activity] GO:0005515 [protein binding] GO:0005886 [plasma membrane] GO:0008201 [heparin binding] GO:0008285 [negative regulation of cell proliferation] GO:0008543 [fibroblast growth factor receptor signa…	yes	Yes	1	transmembrane receptor	plasma membrane	12.54	14.81	13.44	14.85	16.65	14.73	14.9	14.875	30048.4	4	0.77593	0.025454	1.69537	0.118887	fibroblast growth factor receptor-like 1
PLXNB2	GO:0004872 [receptor activity] GO:0005096 [GTPase activator activity] GO:0005515 [protein binding] GO:0005622 [intracellular] GO:0007165 [signal transduction] GO:0007275 [multicellular organismal development] GO:0016020 [membrane] GO:0016021 [integral to membrane] GO:0050772 [positive regulation of axonogenesis] GO:0051056 [regulation of small GTPase mediated signal transduction]	yes	Yes	1	other	Integral to membrane	8.49	16.45	16.97	15.95	18.66	15.99	19.36	17.325	164189	4	-0.358792	0.309322	13.7161	4.71882e-11	plexin B2
PLXND1	GO:0001569 [patterning of blood vessels] GO:0004872 [receptor activity] GO:0005515 [protein binding] GO:0005622 [intracellular] GO:0005886 [plasma membrane] GO:0007165 [signal transduction] GO:0007275 [multicellular organismal development] GO:0007411 [axon guidance] GO:0016021 [integral to membrane] GO:0017154 [semaphorin receptor activity] GO:0060666 [dichotomous subdivision of terminal units in…	yes	Yes	1	transmembrane receptor	plasma membrane	9.35	18.38	17.19	18.58	14.59	14.43	17.65	16.12	71220.3	4	-0.734363	0.153632	0.776356	0.364809	plexin D1
PNPLA6	GO:0001525 [angiogenesis] GO:0004622 [lysophospholipase activity] GO:0005783 [endoplasmic reticulum] GO:0005789 [endoplasmic reticulum membrane] GO:0008152 [metabolic process] GO:0008219 [cell death] GO:0009887 [organ morphogenesis] GO:0016020 [membrane] GO:0016021 [integral to membrane] GO:0016042 [lipid catabolic process] GO:0016787 [hydrolase activity] GO:0046470 [phosphatidylcholine metabolic…	yes	Yes	1	enzyme	Integral to membrane	9.61	12.23	13.48	15.83	19.78	15.74	19.43	17.63	202842	4	1.89675	0.000547	-2.40548	0.00725105	patatin-like phospholipase domain containing 6
PNPLA8	GO:0000139 [Golgi membrane] GO:0004622 [lysophospholipase activity] GO:0005524 [ATP binding] GO:0005622 [intracellular] GO:0005624 [membrane fraction] GO:0005737 [cytoplasm] GO:0005778 [peroxisomal membrane] GO:0005783 [endoplasmic reticulum] GO:0005789 [endoplasmic reticulum membrane] GO:0005794 [Golgi apparatus] GO:0006629 [lipid metabolic process] GO:0006631 [fatty acid metabolic process] GO:0…	yes	No	1	enzyme	Integral to membrane	ND	ND	ND	15.25	12.39	9.11	12.57	12.48	5712.87	4	3.72063	0.000701354	8.58419	0.00759251	patatin-like phospholipase domain containing 8
DCHS1	GO:0005509 [calcium ion binding] GO:0005886 [plasma membrane] GO:0007155 [cell adhesion] GO:0007156 [homophilic cell adhesion] GO:0016020 [membrane] GO:0016021 [integral to membrane] GO:0016339 [calcium-dependent cell-cell adhesion]	yes	Yes	1	cell adhesion	plasma membrane	10.46	12.74	12.89	16.6	18.59	12.66	14.81	15.705	53416.6	4	0.751569	0.0283674	-0.794523	0.158522	dachsous 1 (Drosophila)
FOLR1	GO:0004872 [receptor activity] GO:0005542 [folic acid binding] GO:0005576 [extracellular region] GO:0005624 [membrane fraction] GO:0005886 [plasma membrane] GO:0005887 [integral to plasma membrane] GO:0006898 [receptor-mediated endocytosis] GO:0008219 [cell death] GO:0015884 [folic acid transport] GO:0031225 [anchored to membrane] GO:0046655 [folic acid metabolic process]	yes	Yes	1	transporter	plasma membrane	ND	12.68	14.17	14.12	14.2	14.91	15.3	14.555	24070.9	4	0.711203	0.0193311	10.6923	4.61485e-12	folate receptor 1 (adult)
SIRPA	GO:0004872 [receptor activity] GO:0005515 [protein binding] GO:0005886 [plasma membrane] GO:0007155 [cell adhesion] GO:0007596 [blood coagulation] GO:0016020 [membrane] GO:0016021 [integral to membrane] GO:0017124 [SH3 domain binding] GO:0034329 [cell junction assembly] GO:0050900 [leukocyte migration]	yes	Yes	1	phosphatase	plasma membrane	7.55	15.69	14.62	15.55	16.24	15.63	16.28	15.935	62648.8	4	0.598174	0.0490133	3.38041	9.94013e-05	signal-regulatory protein alpha
PPAP2B	GO:0001568 [blood vessel development] GO:0001702 [gastrulation with mouth forming second] GO:0001933 [negative regulation of protein phosphorylation] GO:0003824 [catalytic activity] GO:0004721 [phosphoprotein phosphatase activity] GO:0005178 [integrin binding] GO:0005515 [protein binding] GO:0005789 [endoplasmic reticulum membrane] GO:0005794 [Golgi apparatus] GO:0005886 [plasma membrane] GO:0005…	yes	No	6	phosphatase	plasma membrane	ND	18.26	15.26	18.36	18.74	12.67	14.82	16.59	98647.9	4	0.438175	0.453219	10.704	0.00100294	phosphatidic acid phosphatase type 2B
BSG	GO:0000139 [Golgi membrane] GO:0002080 [acrosomal membrane] GO:0005515 [protein binding] GO:0005529 [sugar binding] GO:0005537 [mannose binding] GO:0005739 [mitochondrion] GO:0005886 [plasma membrane] GO:0006090 [pyruvate metabolic process] GO:0007166 [cell surface receptor linked signaling pathway] GO:0007566 [embryo implantation] GO:0007596 [blood coagulation] GO:0015129 [lactate transmembrane …	yes	Yes	1	other	plasma membrane	10.2	20.85	19.92	18.99	19.69	19.59	20.62	19.64	817013	4	-0.591571	6.49119e-06	2.57652	0.0323684	basigin (Ok blood group)	CD147
PPIB	GO:0000413 [protein peptidyl-prolyl isomerization] GO:0003755 [peptidyl-prolyl cis-trans isomerase activity] GO:0005515 [protein binding] GO:0005783 [endoplasmic reticulum] GO:0005788 [endoplasmic reticulum lumen] GO:0006457 [protein folding] GO:0016853 [isomerase activity] GO:0042277 [peptide binding] GO:0042470 [melanosome] GO:0051082 [unfolded protein binding]	yes	Yes	0	enzyme	Endoplasmic reticulum	10.76	16.96	18.41	14.62	16.25	18.73	17.99	17.12	142441	4	1.60686	0.011293	4.30136	0.00693432	peptidylprolyl isomerase B (cyclophilin B)
PPT1	GO:0002084 [protein depalmitoylation] GO:0005576 [extracellular region] GO:0005615 [extracellular space] GO:0005624 [membrane fraction] GO:0005634 [nucleus] GO:0005764 [lysosome] GO:0005794 [Golgi apparatus] GO:0005829 [cytosol] GO:0006309 [DNA fragmentation involved in apoptotic nuclear change] GO:0006464 [protein modification process] GO:0006898 [receptor-mediated endocytosis] GO:0006907 [pinoc…	yes	Yes	0	enzyme	Extracellular	ND	12.35	12.13	15.95	17.05	15.55	16.38	16.165	73476.7	4	0.207097	0.5856	11.1748	2.96231e-11	palmitoyl-protein thioesterase 1
GPR183	GO:0002313 [mature B cell differentiation involved in immune response] GO:0004872 [receptor activity] GO:0004930 [G-protein coupled receptor activity] GO:0005886 [plasma membrane] GO:0005887 [integral to plasma membrane] GO:0006955 [immune response] GO:0006959 [humoral immune response] GO:0007186 [G-protein coupled receptor protein signaling pathway]	yes	No	7	G-protein coupled receptor	plasma membrane	ND	22.79	21.76	22.11	22.01	21.95	21.74	21.98	4.13656e+06	4	-0.692208	0.0477014	10.3313	1.11271e-13	G protein-coupled receptor 183
PRKCSH	GO:0003723 [RNA binding] GO:0005080 [protein kinase C binding] GO:0005509 [calcium ion binding] GO:0005515 [protein binding] GO:0005622 [intracellular] GO:0005783 [endoplasmic reticulum] GO:0005788 [endoplasmic reticulum lumen] GO:0006457 [protein folding] GO:0007243 [intracellular protein kinase cascade] GO:0018279 [protein N-linked glycosylation via asparagine] GO:0043687 [post-translational pr…	yes	Yes	0	enzyme	endoplasmic reticulum	8.91	11.55	12.97	15.89	16.42	17.41	17.84	16.915	123573	4	1.48445	0.00480001	16.1967	0.000252423	protein kinase C substrate 80K-H
PRNP	GO:0001933 [negative regulation of protein phosphorylation] GO:0005507 [copper ion binding] GO:0005515 [protein binding] GO:0005624 [membrane fraction] GO:0005634 [nucleus] GO:0005737 [cytoplasm] GO:0005783 [endoplasmic reticulum] GO:0005794 [Golgi apparatus] GO:0005886 [plasma membrane] GO:0006878 [cellular copper ion homeostasis] GO:0006916 [anti-apoptosis] GO:0006979 [response to oxidative str…	yes	Yes	2	other	plasma membrane	15.96	17.4	17.81	17.46	16.51	18.11	19.05	17.785	225849	4	-0.498329	0.235375	-0.705511	0.427556	prion protein	CD230
PROCR	GO:0004872 [receptor activity] GO:0005813 [centrosome] GO:0005887 [integral to plasma membrane] GO:0006955 [immune response] GO:0007596 [blood coagulation] GO:0016020 [membrane] GO:0019882 [antigen processing and presentation] GO:0042612 [MHC class I protein complex]	yes	Yes	1	other	plasma membrane	11.05	15.55	16.6	18.43	14.22	15.07	18.32	16.695	106095	4	-0.657683	0.209482	2.63566	0.0441416	protein C receptor, endothelial (EPCR)	CD201
CD163	GO:0005044 [scavenger receptor activity] GO:0005515 [protein binding] GO:0005576 [extracellular region] GO:0005886 [plasma membrane] GO:0005887 [integral to plasma membrane] GO:0006953 [acute-phase response] GO:0006954 [inflammatory response] GO:0016020 [membrane]	yes	Yes	1	transmembrane receptor	plasma membrane	12.15	14.34	16.03	17.65	17.17	14.7	17.18	17.175	147976	4	-0.710736	0.0113644	2.23751	0.00410237	CD163 molecule	CD163
CD109	GO:0004867 [serine-type endopeptidase inhibitor activity] GO:0005576 [extracellular region] GO:0005615 [extracellular space] GO:0005886 [plasma membrane] GO:0031225 [anchored to membrane]	yes	Yes	1	other	plasma membrane	8.45	12.79	17.29	18.73	13	13.48	18.51	15.995	65309.3	4	-0.813432	0.0383588	13.8099	6.25274e-11	CD109 molecule	CD109
PRSS23	GO:0004252 [serine-type endopeptidase activity] GO:0005576 [extracellular region] GO:0005634 [nucleus] GO:0006508 [proteolysis] GO:0008233 [peptidase activity] GO:0003824 [catalytic activity]	yes	Yes	0	peptidase	Extracellular	11.34	19.51	18.8	19.28	13.79	15.5	17.39	16.445	89215.1	4	-0.755148	0.0520923	-1.78298	0.00649165	protease, serine, 23
MXRA5	GO:0005515 [protein binding] GO:0005576 [extracellular region]	yes	Yes	0	enzyme	Extracellular	10.58	21.27	15.02	15.64	15.31	14.32	14.11	14.815	28824.3	4	-0.852506	0.0121859	-0.959505	0.285027	matrix-remodelling associated 5
FAP	GO:0004222 [metalloendopeptidase activity] GO:0004252 [serine-type endopeptidase activity] GO:0005515 [protein binding] GO:0005886 [plasma membrane] GO:0006508 [proteolysis] GO:0008233 [peptidase activity] GO:0008236 [serine-type peptidase activity] GO:0008239 [dipeptidyl-peptidase activity] GO:0010716 [negative regulation of extracellular matrix disassembly] GO:0016020 [membrane] GO:0016021 [int…	yes	Yes	0	peptidase	plasma membrane	10.94	19.77	22.06	20.1	16.18	16.2	21.14	18.15	290867	4	-0.893767	0.0167411	0.708234	0.449607	fibroblast activation protein, alpha
PTGFRN	GO:0005515 [protein binding] GO:0005783 [endoplasmic reticulum] GO:0005789 [endoplasmic reticulum membrane] GO:0005794 [Golgi apparatus] GO:0016020 [membrane] GO:0016021 [integral to membrane] GO:0034389 [lipid particle organization]	yes	Yes	1	other	Integral to membrane	10.07	13.36	14.46	17.54	17.23	17.25	17.4	17.325	164189	4	1.80607	4.11187e-09	7.99638	1.38727e-05	prostaglandin F2 receptor negative regulator	CD315
PTK7	GO:0001736 [establishment of planar polarity] GO:0001843 [neural tube closure] GO:0003401 [axis elongation] GO:0004672 [protein kinase activity] GO:0004674 [protein serine/threonine kinase activity] GO:0004713 [protein tyrosine kinase activity] GO:0004714 [transmembrane receptor protein tyrosine kinase activity] GO:0004872 [receptor activity] GO:0005515 [protein binding] GO:0005524 [ATP binding] …	yes	Yes	1	kinase	plasma membrane	10.79	15.64	17.11	18.34	17.38	16.1	18.72	17.86	237901	4	-0.356921	0.44638	1.49582	0.145906	PTK7 protein tyrosine kinase 7
EPHB2	GO:0000166 [nucleotide binding] GO:0004672 [protein kinase activity] GO:0004674 [protein serine/threonine kinase activity] GO:0004713 [protein tyrosine kinase activity] GO:0004872 [receptor activity] GO:0005003 [ephrin receptor activity] GO:0005005 [transmembrane-ephrin receptor activity] GO:0005515 [protein binding] GO:0005524 [ATP binding] GO:0005887 [integral to plasma membrane] GO:0006468 [pr…	yes	Yes	2	kinase	plasma membrane	10.1	18.45	17.34	15.85	18.33	16.17	15.87	16.02	66450.8	4	-0.929185	0.0114369	2.14577	0.0105214	EPH receptor B2
SLC7A5	GO:0003333 [amino acid transmembrane transport] GO:0005737 [cytoplasm] GO:0005829 [cytosol] GO:0005886 [plasma membrane] GO:0006520 [cellular amino acid metabolic process] GO:0006810 [transport] GO:0006811 [ion transport] GO:0006865 [amino acid transport] GO:0007275 [multicellular organismal development] GO:0007399 [nervous system development] GO:0007596 [blood coagulation] GO:0015171 [amino acid…	yes	No	12	transporter	plasma membrane	11.4	15.44	16.68	13.61	14.4	13.56	17.36	14.005	16440.9	4	-0.931968	0.00644949	1.28545	0.023808	solute carrier family 7 (cationic amino acid transporter, y+ system), member 5
ITGB1	GO:0000082 [G1/S transition of mitotic cell cycle] GO:0001669 [acrosomal vesicle] GO:0001701 [in utero embryonic development] GO:0001708 [cell fate specification] GO:0001726 [ruffle] GO:0001894 [tissue homeostasis] GO:0001948 [glycoprotein binding] GO:0001968 [fibronectin binding] GO:0002020 [protease binding] GO:0002042 [cell migration involved in sprouting angiogenesis] GO:0003779 [actin bindin…	yes	Yes	1	integrin	plasma membrane	10.55	17.92	18.49	18.74	16.79	17.74	18.91	18.24	309590	4	-0.943195	0.00744478	17.7505	3.27741e-06	integrin, beta 1 (fibronectin receptor, beta polypeptide, antigen CD29 includes MDF2, MSK12)	CD29
PTPRC	GO:0001915 [negative regulation of T cell mediated cytotoxicity] GO:0001960 [negative regulation of cytokine-mediated signaling pathway] GO:0002378 [immunoglobulin biosynthetic process] GO:0004725 [protein tyrosine phosphatase activity] GO:0005001 [transmembrane receptor protein tyrosine phosphatase activity] GO:0005515 [protein binding] GO:0005886 [plasma membrane] GO:0005887 [integral to plasma…	yes	Yes	1	phosphatase	plasma membrane	9.83	14.6	15.39	17.98	18.51	17.89	17.48	17.935	250595	4	-0.997635	0.0302341	15.402	0.00020451	protein tyrosine phosphatase, receptor type, C	CD45
PTPRF	GO:0001960 [negative regulation of cytokine-mediated signaling pathway] GO:0004725 [protein tyrosine phosphatase activity] GO:0004872 [receptor activity] GO:0005001 [transmembrane receptor protein tyrosine phosphatase activity] GO:0005158 [insulin receptor binding] GO:0005515 [protein binding] GO:0005624 [membrane fraction] GO:0005626 [insoluble fraction] GO:0005768 [endosome] GO:0005792 [microso…	yes	Yes	1	phosphatase	plasma membrane	8.63	11.35	12.06	14.42	14.01	13.45	13.99	14	16384	4	-0.322577	0.517807	1.1665	0.259082	protein tyrosine phosphatase, receptor type, F
TSPAN15	GO:0005624 [membrane fraction] GO:0005887 [integral to plasma membrane] GO:0016020 [membrane]	yes	Yes	4	other	plasma membrane	ND	15.28	15.37	14.62	14.7	15.33	14.8	14.75	27554.5	4	-1.01589	0.00532634	6.31427	0.000133691	tetraspanin 15
PTPRJ	GO:0001570 [vasculogenesis] GO:0001772 [immunological synapse] GO:0001954 [positive regulation of cell-matrix adhesion] GO:0004725 [protein tyrosine phosphatase activity] GO:0005161 [platelet-derived growth factor receptor binding] GO:0005515 [protein binding] GO:0005886 [plasma membrane] GO:0005887 [integral to plasma membrane] GO:0005911 [cell-cell junction] GO:0006470 [protein dephosphorylatio…	yes	Yes	1	phosphatase	plasma membrane	7.63	17	14.83	17.14	16.51	14.68	16.48	16.495	92361.2	4	-0.22705	0.574162	12.7797	2.79313e-06	protein tyrosine phosphatase, receptor type, J	CD148
PTPRK	GO:0005515 [protein binding] GO:0016020 [membrane] GO:0004725 [protein tyrosine phosphatase activity] GO:0006470 [protein dephosphorylation] GO:0016311 [dephosphorylation] GO:0016791 [phosphatase activity] GO:0004872 [receptor activity] GO:0016787 [hydrolase activity] GO:0005001 [transmembrane receptor protein tyrosine phosphatase activity] GO:0005886 [plasma membrane] GO:0005887 [integral to pla…	yes	Yes	1	phosphatase	plasma membrane	10.05	13.75	16.32	16.72	15.02	14.75	17.57	15.87	59888.9	4	0.375135	0.423954	-4.26166	6.3133e-05	protein tyrosine phosphatase, receptor type, K
PTPRM	GO:0001937 [negative regulation of endothelial cell proliferation] GO:0004725 [protein tyrosine phosphatase activity] GO:0004872 [receptor activity] GO:0005001 [transmembrane receptor protein tyrosine phosphatase activity] GO:0005515 [protein binding] GO:0005737 [cytoplasm] GO:0005887 [integral to plasma membrane] GO:0005911 [cell-cell junction] GO:0005913 [cell-cell adherens junction] GO:0006470…	yes	Yes	1	phosphatase	plasma membrane	8.65	16.43	15.48	13.38	13.47	16.57	12.01	13.425	10998.4	4	-0.821625	0.106277	11.6684	1.78579e-08	protein tyrosine phosphatase, receptor type, M
GFRA1	GO:0004872 [receptor activity] GO:0005102 [receptor binding] GO:0005178 [integrin binding] GO:0005886 [plasma membrane] GO:0007166 [cell surface receptor linked signaling pathway] GO:0007399 [nervous system development] GO:0007411 [axon guidance] GO:0016167 [glial cell-derived neurotrophic factor receptor activity] GO:0019898 [extrinsic to membrane] GO:0031225 [anchored to membrane] GO:0035860 [g…	yes	Yes	1	transmembrane receptor	plasma membrane	9.26	12.99	13.08	14.58	13.72	12.95	13.58	13.65	12854.6	4	-1.04054	0.0106493	10.8448	1.65389e-08	GDNF family receptor alpha 1
PTTG1IP	GO:0003674 [molecular_function] GO:0005634 [nucleus] GO:0005737 [cytoplasm] GO:0006606 [protein import into nucleus] GO:0016020 [membrane] GO:0016021 [integral to membrane]	yes	Yes	1	other	Integral to membrane	11.53	12.39	13.81	15.21	15.39	15.75	12.7	15.3	40342.1	4	1.2023	0.000208453	-0.948998	0.404502	pituitary tumor-transforming 1 interacting protein
CSPG4	GO:0001525 [angiogenesis] GO:0004871 [signal transducer activity] GO:0005622 [intracellular] GO:0005886 [plasma membrane] GO:0005887 [integral to plasma membrane] GO:0007275 [multicellular organismal development] GO:0009986 [cell surface] GO:0016324 [apical plasma membrane] GO:0019901 [protein kinase binding] GO:0030154 [cell differentiation] GO:0031258 [lamellipodium membrane] GO:0035556 [intrac…	yes	Yes	1	other	plasma membrane	8.8	19.38	18.5	18.32	23.19	13.19	17.11	17.715	215152	4	-1.09795	0.0179147	-3.33308	0.000752764	chondroitin sulfate proteoglycan 4
PVR	GO:0002860 [positive regulation of natural killer cell mediated cytotoxicity directed against tumor cell target] GO:0004872 [receptor activity] GO:0005515 [protein binding] GO:0005576 [extracellular region] GO:0005615 [extracellular space] GO:0005634 [nucleus] GO:0005737 [cytoplasm] GO:0005886 [plasma membrane] GO:0007155 [cell adhesion] GO:0009986 [cell surface] GO:0016021 [integral to membrane]…	yes	Yes	1	transmembrane receptor	plasma membrane	11.35	14.9	15.44	13.09	13.06	17.95	13.78	13.435	11074.9	4	0.571908	0.336313	4.84885	0.0115152	poliovirus receptor	CD155
PVRL1	GO:0005515 [protein binding] GO:0001950 [plasma membrane enriched fraction] GO:0002089 [lens morphogenesis in camera-type eye] GO:0004872 [receptor activity] GO:0005576 [extracellular region] GO:0005792 [microsome] GO:0005886 [plasma membrane] GO:0005912 [adherens junction] GO:0005913 [cell-cell adherens junction] GO:0006955 [immune response] GO:0007155 [cell adhesion] GO:0007156 [homophilic cell…	yes	Yes	1	cell adhesion	plasma membrane	9.07	9.79	10.6	12.24	11.93	11.42	11.42	11.675	3269.83	4	0.53114	0.270195	0.94961	0.113868	poliovirus receptor-related 1 (herpesvirus entry mediator C)	CD111
PVRL2	GO:0001675 [acrosome assembly] GO:0002860 [positive regulation of natural killer cell mediated cytotoxicity directed against tumor cell target] GO:0002891 [positive regulation of immunoglobulin mediated immune response] GO:0005515 [protein binding] GO:0005886 [plasma membrane] GO:0005911 [cell-cell junction] GO:0005915 [zonula adherens] GO:0007010 [cytoskeleton organization] GO:0007155 [cell adhe…	yes	Yes	1	cell adhesion	plasma membrane	10.37	15.61	18.49	17.47	13.71	12.84	17.41	15.56	48308.9	4	0.0449879	0.920458	-1.20116	0.145235	poliovirus receptor-related 2 (herpesvirus entry mediator B)	CD112
PVRL3	GO:0005515 [protein binding] GO:0002089 [lens morphogenesis in camera-type eye] GO:0005886 [plasma membrane] GO:0005911 [cell-cell junction] GO:0005913 [cell-cell adherens junction] GO:0007155 [cell adhesion] GO:0007156 [homophilic cell adhesion] GO:0009566 [fertilization] GO:0016021 [integral to membrane] GO:0016337 [cell-cell adhesion] GO:0034329 [cell junction assembly] GO:0034332 [adherens ju…	yes	Yes	1	cell adhesion	plasma membrane	ND	15.52	18.2	19.51	16.44	14.02	16.12	16.28	79573.5	4	-0.502084	0.254478	11.9357	1.53606e-10	poliovirus receptor-related 3	CD113
FZD7	GO:0001944 [vasculature development] GO:0004888 [transmembrane signaling receptor activity] GO:0004930 [G-protein coupled receptor activity] GO:0005515 [protein binding] GO:0005737 [cytoplasm] GO:0005886 [plasma membrane] GO:0007166 [cell surface receptor linked signaling pathway] GO:0007275 [multicellular organismal development] GO:0007409 [axonogenesis] GO:0007420 [brain development] GO:0008406…	yes	Yes	7	G-protein coupled receptor	plasma membrane	15.12	17.68	15.09	15.64	15.03	13.73	17.8	15.335	41332.8	4	-1.15576	0.0108902	1.74328	0.0435768	frizzled homolog 7 (Drosophila)
LAMB1	GO:0005178 [integrin binding] GO:0005198 [structural molecule activity] GO:0005201 [extracellular matrix structural constituent] GO:0005515 [protein binding] GO:0005576 [extracellular region] GO:0005578 [proteinaceous extracellular matrix] GO:0005604 [basement membrane] GO:0005605 [basal lamina] GO:0005606 [laminin-1 complex] GO:0005607 [laminin-2 complex] GO:0005615 [extracellular space] GO:0007…	yes	Yes	0	other	Extracellular	7.39	18.25	17.79	18.88	14.07	14.56	15.98	15.27	39511.9	4	-1.17341	0.0160666	2.70217	0.00455135	laminin, beta 1
QSOX1	GO:0000139 [Golgi membrane] GO:0005576 [extracellular region] GO:0005615 [extracellular space] GO:0005794 [Golgi apparatus] GO:0006467 [protein thiol-disulfide exchange] GO:0016020 [membrane] GO:0016021 [integral to membrane] GO:0016491 [oxidoreductase activity] GO:0016971 [flavin-linked sulfhydryl oxidase activity] GO:0030173 [integral to Golgi membrane] GO:0045454 [cell redox homeostasis] GO:00…	yes	Yes	1	enzyme	Extracellular	23.29	13.37	23.04	18.39	18.62	21.51	21.29	19.955	1.01637e+06	4	-1.12525	0.193602	-1.55142	0.0062794	quiescin Q6 sulfhydryl oxidase 1
ITGA7	GO:0007155 [cell adhesion] GO:0016477 [cell migration] GO:0043236 [laminin binding] GO:0048514 [blood vessel morphogenesis] GO:0004872 [receptor activity] GO:0005886 [plasma membrane] GO:0007160 [cell-matrix adhesion] GO:0007229 [integrin-mediated signaling pathway] GO:0007517 [muscle organ development] GO:0008305 [integrin complex] GO:0008360 [regulation of cell shape] GO:0016021 [integral to me…	yes	Yes	1	integrin	plasma membrane	9.04	15.63	15.6	17.16	18.29	14.78	17.48	17.32	163621	4	-1.17683	0.0320483	2.24579	0.0690377	integrin, alpha 7
LPHN2	GO:0004888 [transmembrane signaling receptor activity] GO:0004930 [G-protein coupled receptor activity] GO:0005515 [protein binding] GO:0005529 [sugar binding] GO:0007166 [cell surface receptor linked signaling pathway] GO:0007218 [neuropeptide signaling pathway] GO:0007420 [brain development] GO:0016020 [membrane] GO:0019717 [synaptosome] GO:0030165 [PDZ domain binding] GO:0005886 [plasma membra…	yes	Yes	7	G-protein coupled receptor	plasma membrane	9.26	15.96	19.63	16.56	15.87	15.93	16.05	15.99	65083.3	4	-1.20998	0.00846958	-4.09979	0.00302147	latrophilin 2
RET	GO:0000165 [MAPKKK cascade] GO:0000166 [nucleotide binding] GO:0001657 [ureteric bud development] GO:0001755 [neural crest cell migration] GO:0001838 [embryonic epithelial tube formation] GO:0004672 [protein kinase activity] GO:0004674 [protein serine/threonine kinase activity] GO:0004713 [protein tyrosine kinase activity] GO:0004714 [transmembrane receptor protein tyrosine kinase activity] GO:00…	yes	Yes	1	kinase	Integral to membrane	ND	10.49	10.97	10.57	12.31	17.07	12.13	12.22	4770.75	4	0.81349	0.392975	9.44322	0.00264814	ret proto-oncogene
FN1	GO:0002020 [protease binding] GO:0005515 [protein binding] GO:0005576 [extracellular region] GO:0005604 [basement membrane] GO:0006916 [anti-apoptosis] GO:0007160 [cell-matrix adhesion] GO:0030198 [extracellular matrix organization] GO:0045340 [mercury ion binding] GO:0001525 [angiogenesis] GO:0002576 [platelet degranulation] GO:0005201 [extracellular matrix structural constituent] GO:0005518 [co…	yes	Yes	0	enzyme	Extracellular	8.27	22.06	23.12	14.5	13.31	13	13.95	13.63	12677.7	4	-1.21244	0.0152285	14.9333	5.42402e-07	fibronectin 1
SEMA7A	GO:0004872 [receptor activity] GO:0005178 [integrin binding] GO:0005515 [protein binding] GO:0005886 [plasma membrane] GO:0006955 [immune response] GO:0007229 [integrin-mediated signaling pathway] GO:0007275 [multicellular organismal development] GO:0007399 [nervous system development] GO:0007411 [axon guidance] GO:0009897 [external side of plasma membrane] GO:0016020 [membrane] GO:0030154 [cell …	yes	Yes	1	other	plasma membrane	10.02	17.06	21.22	17.5	17.05	16.89	17.41	17.23	153726	4	-1.22684	0.0205945	11.742	8.36794e-07	semaphorin 7A, GPI membrane anchor (John Milton Hagen blood group)	CD108
RNF149	GO:0005515 [protein binding] GO:0008270 [zinc ion binding] GO:0016020 [membrane] GO:0016021 [integral to membrane] GO:0016874 [ligase activity] GO:0046872 [metal ion binding]	yes	Yes	1	enzyme	Integral to membrane	ND	14.5	14.67	10.04	9.11	12.6	8.32	9.575	762.715	4	-1.42326	0.00277472	3.47407	0.0699551	ring finger protein 149
RNF150	GO:0005515 [protein binding] GO:0008270 [zinc ion binding] GO:0016020 [membrane] GO:0016021 [integral to membrane] GO:0046872 [metal ion binding]	yes	Yes	1	enzyme	Integral to membrane	24.13	14.59	14.57	14.41	13.61	13.09	14.48	14.01	16498	4	-0.717193	0.133368	-4.26499	2.23203e-14	ring finger protein 150
CCDC80	GO:0001968 [fibronectin binding] GO:0005539 [glycosaminoglycan binding] GO:0005576 [extracellular region] GO:0005604 [basement membrane] GO:0005614 [interstitial matrix] GO:0008201 [heparin binding] GO:0010811 [positive regulation of cell-substrate adhesion] GO:0030198 [extracellular matrix organization] GO:0031012 [extracellular matrix]	yes	Yes	0	other	Extracellular	8.99	19.72	19.77	15.91	17.14	12.87	12.64	14.39	21469.5	4	-1.23093	0.0268739	-0.0903928	0.934544	coiled-coil domain containing 80
ROBO2	GO:0005515 [protein binding] GO:0001656 [metanephros development] GO:0001657 [ureteric bud development] GO:0007156 [homophilic cell adhesion] GO:0007275 [multicellular organismal development] GO:0007411 [axon guidance] GO:0007417 [central nervous system development] GO:0007420 [brain development] GO:0008046 [axon guidance receptor activity] GO:0009986 [cell surface] GO:0016020 [membrane] GO:00160…	yes	Yes	1	transmembrane receptor	Integral to membrane	8.33	10.13	13.23	14.95	21.68	12.58	13.71	14.33	20594.9	4	4.01917	2.06183e-05	-4.47097	0.00104781	roundabout, axon guidance receptor, homolog 2 (Drosophila)
ROR1	GO:0000166 [nucleotide binding] GO:0004672 [protein kinase activity] GO:0004674 [protein serine/threonine kinase activity] GO:0004713 [protein tyrosine kinase activity] GO:0004714 [transmembrane receptor protein tyrosine kinase activity] GO:0004872 [receptor activity] GO:0005515 [protein binding] GO:0005524 [ATP binding] GO:0005737 [cytoplasm] GO:0005886 [plasma membrane] GO:0005887 [integral to …	yes	Yes	1	kinase	plasma membrane	11.67	12.77	14.44	15.43	14.68	13.06	13.04	13.87	14972.2	4	0.293295	0.603957	-2.4295	0.0015837	receptor tyrosine kinase-like orphan receptor 1
ROR2	GO:0000166 [nucleotide binding] GO:0004672 [protein kinase activity] GO:0004674 [protein serine/threonine kinase activity] GO:0004713 [protein tyrosine kinase activity] GO:0004714 [transmembrane receptor protein tyrosine kinase activity] GO:0004872 [receptor activity] GO:0005109 [frizzled binding] GO:0005515 [protein binding] GO:0005524 [ATP binding] GO:0005887 [integral to plasma membrane] GO:00…	yes	Yes	1	kinase	plasma membrane	10.13	12.54	13.68	13.72	13.27	13.92	13.76	13.74	13682.1	4	0.0271415	0.952689	-2.42098	0.00168111	receptor tyrosine kinase-like orphan receptor 2
RPN1	GO:0004579 [dolichyl-diphosphooligosaccharide-protein glycotransferase activity] GO:0005515 [protein binding] GO:0005783 [endoplasmic reticulum] GO:0005789 [endoplasmic reticulum membrane] GO:0006464 [protein modification process] GO:0006486 [protein glycosylation] GO:0008250 [oligosaccharyltransferase complex] GO:0016020 [membrane] GO:0016021 [integral to membrane] GO:0016740 [transferase activi…	yes	Yes	1	enzyme	Integral to membrane	8.77	11.79	13.7	17.27	16.83	18.17	19.02	17.72	215899	4	3.49083	3.52809e-09	17.4492	0.000414915	ribophorin I
RPN2	GO:0004579 [dolichyl-diphosphooligosaccharide-protein glycotransferase activity] GO:0005515 [protein binding] GO:0005634 [nucleus] GO:0005783 [endoplasmic reticulum] GO:0005789 [endoplasmic reticulum membrane] GO:0006464 [protein modification process] GO:0008250 [oligosaccharyltransferase complex] GO:0016020 [membrane] GO:0016021 [integral to membrane] GO:0016740 [transferase activity] GO:0018279…	yes	Yes	3	enzyme	Integral to membrane	ND	14.32	20.18	20.45	19.8	20.27	20.46	20.36	1.34577e+06	4	0.636986	0.124406	11.5765	3.42761e-08	ribophorin II
RTN4R	GO:0004872 [receptor activity] GO:0005515 [protein binding] GO:0005783 [endoplasmic reticulum] GO:0005886 [plasma membrane] GO:0007409 [axonogenesis] GO:0009986 [cell surface] GO:0016020 [membrane] GO:0031225 [anchored to membrane] GO:0048011 [nerve growth factor receptor signaling pathway] GO:0050770 [regulation of axonogenesis] GO:0050771 [negative regulation of axonogenesis]	yes	Yes	1	other	plasma membrane	9.36	9.35	10.02	15.9	13.81	15.81	14.41	15.11	35364.2	4	1.39396	0.16601	6.61753	0.000155612	reticulon 4 receptor
SCARA3	GO:0000139 [Golgi membrane] GO:0005044 [scavenger receptor activity] GO:0005581 [collagen] GO:0005783 [endoplasmic reticulum] GO:0005789 [endoplasmic reticulum membrane] GO:0005794 [Golgi apparatus] GO:0006979 [response to oxidative stress] GO:0009650 [UV protection] GO:0016020 [membrane] GO:0016021 [integral to membrane]	yes	No	1	transmembrane receptor	Integral to membrane	9.42	13.19	12.42	11.03	11.63	17.44	9.95	11.33	2574.36	4	-3.26165	0.00479516	1.09684	0.394042	scavenger receptor class A, member 3
CD209	GO:0005488 [binding] GO:0004872 [receptor activity] GO:0005529 [sugar binding] GO:0005537 [mannose binding] GO:0005576 [extracellular region] GO:0005622 [intracellular] GO:0005737 [cytoplasm] GO:0005886 [plasma membrane] GO:0006897 [endocytosis] GO:0007155 [cell adhesion] GO:0007157 [heterophilic cell-cell adhesion] GO:0007159 [leukocyte cell-cell adhesion] GO:0009988 [cell-cell recognition] GO:0…	yes	Yes	1	cell adhesion	plasma membrane	8.2	10.08	12.73	15.22	15.43	16.27	14.43	15.325	41047.3	4	-1.25125	0.0433373	11.8448	2.04076e-14	CD209 molecule	CD209
NID1	GO:0005509 [calcium ion binding] GO:0005515 [protein binding] GO:0005518 [collagen binding] GO:0005576 [extracellular region] GO:0005578 [proteinaceous extracellular matrix] GO:0005604 [basement membrane] GO:0005605 [basal lamina] GO:0005737 [cytoplasm] GO:0007155 [cell adhesion] GO:0007160 [cell-matrix adhesion] GO:0010811 [positive regulation of cell-substrate adhesion] GO:0030198 [extracellula…	yes	Yes	0	other	Extracellular	10.03	15.15	20.93	19.7	11.74	12.53	12.9	12.715	6723.52	4	-1.29557	0.0268554	1.74848	0.0223253	nidogen 1
SCARF2	GO:0005044 [scavenger receptor activity] GO:0005515 [protein binding] GO:0007157 [heterophilic cell-cell adhesion] GO:0004872 [receptor activity] GO:0007155 [cell adhesion] GO:0016020 [membrane] GO:0016021 [integral to membrane]	yes	Yes	1	transmembrane receptor	Integral to membrane	16.27	14	11.56	16.93	16.06	17.49	17.19	17.06	136638	4	1.62964	0.00232377	0.275728	0.527492	scavenger receptor class F, member 2
SCPEP1	GO:0004185 [serine-type carboxypeptidase activity] GO:0005576 [extracellular region] GO:0005829 [cytosol] GO:0006508 [proteolysis] GO:0008233 [peptidase activity] GO:0042573 [retinoic acid metabolic process]	yes	Yes	0	peptidase	Extracellular	ND	15.14	15.97	14.23	14.58	17.62	14.93	14.755	27650.2	4	-0.898641	0.215442	9.70109	0.00457115	serine carboxypeptidase 1
SCUBE3	GO:0005509 [calcium ion binding] GO:0005515 [protein binding] GO:0005576 [extracellular region] GO:0009986 [cell surface] GO:0051260 [protein homooligomerization] GO:0051291 [protein heterooligomerization]	yes	Yes	0	other	Extracellular	14.18	10.49	20.69	14.03	14.84	14.63	14	14.33	20594.9	4	-0.391167	0.503762	0.335451	0.388945	signal peptide, CUB domain, EGF-like 3
SDC1	GO:0001657 [ureteric bud development] GO:0001931 [uropod] GO:0001948 [glycoprotein binding] GO:0004465 [lipoprotein lipase activity] GO:0005515 [protein binding] GO:0005576 [extracellular region] GO:0005737 [cytoplasm] GO:0005886 [plasma membrane] GO:0005887 [integral to plasma membrane] GO:0005925 [focal adhesion] GO:0006629 [lipid metabolic process] GO:0008022 [protein C-terminus binding] GO:00…	yes	Yes	1	other	plasma membrane	10.55	13.28	13.06	19.81	14.78	14.21	15.78	15.28	39786.7	4	0.0214956	0.964042	-2.41682	0.00394919	syndecan 1	CD138
SDC2	GO:0001666 [response to hypoxia] GO:0005515 [protein binding] GO:0005887 [integral to plasma membrane] GO:0008092 [cytoskeletal protein binding] GO:0008150 [biological_process] GO:0016020 [membrane] GO:0016021 [integral to membrane] GO:0030165 [PDZ domain binding] GO:0031000 [response to caffeine] GO:0042060 [wound healing] GO:0043025 [neuronal cell body] GO:0045202 [synapse] GO:0048813 [dendrite…	yes	Yes	1	other	plasma membrane	14.26	16.19	16.56	18.01	16.39	13.24	19.27	17.2	150562	4	-0.950085	0.0905088	0.37486	0.60998	syndecan 2
SDC3	GO:0008092 [cytoskeletal protein binding] GO:0016020 [membrane] GO:0016021 [integral to membrane] GO:0005515 [protein binding] GO:0007155 [cell adhesion] GO:0019717 [synaptosome] GO:0030424 [axon] GO:0043234 [protein complex]	yes	No	1	other	Integral to membrane	15.72	16.5	22.03	21.36	25.01	14	18.82	20.09	1.11607e+06	4	2.39754	0.00665756	-0.148843	0.90423	syndecan 3
SDF4	GO:0005509 [calcium ion binding] GO:0005515 [protein binding] GO:0005625 [soluble fraction] GO:0005737 [cytoplasm] GO:0005770 [late endosome] GO:0005794 [Golgi apparatus] GO:0005796 [Golgi lumen] GO:0005886 [plasma membrane] GO:0009650 [UV protection] GO:0017156 [calcium ion-dependent exocytosis] GO:0021549 [cerebellum development] GO:0032059 [bleb] GO:0042802 [identical protein binding] GO:00454…	yes	Yes	0	other	plasma membrane	9.9	14.34	14.56	17.86	18.35	16.13	18.6	18.105	281934	4	-0.791244	0.200291	14.8835	2.05102e-06	stromal cell derived factor 4
SDK1	GO:0005515 [protein binding] GO:0007155 [cell adhesion] GO:0016020 [membrane] GO:0016021 [integral to membrane]	yes	No	1	cell adhesion	Integral to membrane	ND	8.95	10.13	14.02	9.04	9.54	8.88	9.29	625.992	4	0.287504	0.410411	5.91177	0.00108443	sidekick homolog 1, cell adhesion molecule (chicken)
SELL	GO:0002020 [protease binding] GO:0005488 [binding] GO:0005515 [protein binding] GO:0005529 [sugar binding] GO:0005886 [plasma membrane] GO:0005887 [integral to plasma membrane] GO:0007155 [cell adhesion] GO:0007596 [blood coagulation] GO:0008201 [heparin binding] GO:0009897 [external side of plasma membrane] GO:0030246 [carbohydrate binding] GO:0033198 [response to ATP] GO:0043208 [glycosphingoli…	yes	No	1	cell adhesion	plasma membrane	ND	18.56	17.79	19.38	18.19	17.63	18.84	18.515	374602	4	-0.504899	0.233823	11.8941	5.35962e-07	selectin L	CD62L
SELPLG	GO:0005102 [receptor binding] GO:0005515 [protein binding] GO:0005624 [membrane fraction] GO:0005886 [plasma membrane] GO:0005887 [integral to plasma membrane] GO:0007155 [cell adhesion] GO:0007596 [blood coagulation] GO:0016021 [integral to membrane] GO:0050900 [leukocyte migration] GO:0050901 [leukocyte tethering or rolling] GO:0051635 [bacterial cell surface binding] GO:0071354 [cellular respo…	yes	Yes	1	cell adhesion	plasma membrane	17.22	16.17	14.87	17.96	18.11	18.09	18.37	18.1	280959	4	0.549005	0.357884	-2.41587	0.00158712	selectin P ligand	CD162
SLC39A6	GO:0005783 [endoplasmic reticulum] GO:0005886 [plasma membrane] GO:0006811 [ion transport] GO:0016021 [integral to membrane] GO:0031258 [lamellipodium membrane] GO:0046873 [metal ion transmembrane transporter activity] GO:0055085 [transmembrane transport] GO:0071577 [zinc ion transmembrane transport] GO:0016020 [membrane]	yes	Yes	6	transporter	plasma membrane	9.77	15.17	15.95	16.51	16.49	15.97	15.69	16.23	76862.9	4	-1.32882	0.0189688	13.6085	3.55716e-06	solute carrier family 39 (zinc transporter), member 6
ADAMTSL4	GO:0002020 [protease binding] GO:0004222 [metalloendopeptidase activity] GO:0005515 [protein binding] GO:0005575 [cellular_component] GO:0005576 [extracellular region] GO:0005614 [interstitial matrix] GO:0008233 [peptidase activity] GO:0030198 [extracellular matrix organization] GO:0031012 [extracellular matrix] GO:0043065 [positive regulation of apoptosis]	yes	Yes	0	peptidase	Extracellular	9.57	11.67	19.91	11.82	11.05	12.39	11.14	11.48	2856.44	4	-1.33543	0.000128656	-3.03394	0.000507622	ADAMTS-like 4
LAMA4	GO:0001568 [blood vessel development] GO:0005102 [receptor binding] GO:0005201 [extracellular matrix structural constituent] GO:0005515 [protein binding] GO:0005576 [extracellular region] GO:0005604 [basement membrane] GO:0005605 [basal lamina] GO:0005606 [laminin-1 complex] GO:0030155 [regulation of cell adhesion] GO:0030334 [regulation of cell migration] GO:0045995 [regulation of embryonic deve…	yes	Yes	0	enzyme	Extracellular	8.17	15.36	19.3	16.77	14.47	15.3	16.83	16.035	67145.4	4	-1.33842	0.00128103	1.96903	0.00201454	laminin, alpha 4
SERINC1	GO:0005515 [protein binding] GO:0005783 [endoplasmic reticulum] GO:0005789 [endoplasmic reticulum membrane] GO:0005886 [plasma membrane] GO:0006629 [lipid metabolic process] GO:0006658 [phosphatidylserine metabolic process] GO:0006665 [sphingolipid metabolic process] GO:0008654 [phospholipid biosynthetic process] GO:0015194 [L-serine transmembrane transporter activity] GO:0015825 [L-serine transp…	yes	Yes	10	transporter	plasma membrane	13.61	16.67	11.51	14.65	13.95	14.68	14.86	14.665	25978	4	0.593363	0.49837	2.61874	0.0515336	serine incorporator 1
SERINC3	GO:0005515 [protein binding] GO:0005794 [Golgi apparatus] GO:0005886 [plasma membrane] GO:0006917 [induction of apoptosis] GO:0016021 [integral to membrane] GO:0016020 [membrane]	yes	Yes	9	transporter	plasma membrane	ND	15.5	14.13	15.53	14.25	14.6	14.02	14.425	21996.7	4	0.18675	0.46157	7.37808	2.86138e-07	serine incorporator 3
SERINC5	GO:0005794 [Golgi apparatus] GO:0006658 [phosphatidylserine metabolic process] GO:0016020 [membrane] GO:0042552 [myelination] GO:0043209 [myelin sheath] GO:0051347 [positive regulation of transferase activity] GO:0005783 [endoplasmic reticulum] GO:0005789 [endoplasmic reticulum membrane] GO:0006629 [lipid metabolic process] GO:0008654 [phospholipid biosynthetic process] GO:0016021 [integral to me…	yes	Yes	9	transporter	Integral to membrane	15.68	14.74	14.38	21.77	24.54	15.59	26.03	23.155	9.34006e+06	4	3.87583	0.000120033	0.272183	0.790833	serine incorporator 5
LTBP2	GO:0005509 [calcium ion binding] GO:0005515 [protein binding] GO:0005576 [extracellular region] GO:0005578 [proteinaceous extracellular matrix] GO:0005615 [extracellular space] GO:0006605 [protein targeting] GO:0007179 [transforming growth factor beta receptor signaling pathway] GO:0009306 [protein secretion] GO:0019838 [growth factor binding] GO:0031012 [extracellular matrix]	yes	Yes	0	other	Extracellular	ND	16.72	20.46	13.66	12.81	13.08	11.83	12.945	7885.57	4	-1.34022	0.000452169	11.0412	1.09443e-08	latent transforming growth factor beta binding protein 2
SERPINB2	GO:0004867 [serine-type endopeptidase inhibitor activity] GO:0005576 [extracellular region] GO:0005615 [extracellular space] GO:0005737 [cytoplasm] GO:0005794 [Golgi apparatus] GO:0005886 [plasma membrane] GO:0006916 [anti-apoptosis] GO:0007596 [blood coagulation] GO:0010951 [negative regulation of endopeptidase activity] GO:0030162 [regulation of proteolysis] GO:0030414 [peptidase inhibitor acti…	yes	No	0	other	plasma membrane	8.85	13.69	16.41	16.71	17.93	17.53	1ND	17.12	142441	3	0.827655	0.107368	-0.257729	0.792244	serpin peptidase inhibitor, clade B (ovalbumin), member 2
ADAMTSL1	GO:0005576 [extracellular region] GO:0005578 [proteinaceous extracellular matrix] GO:0008233 [peptidase activity] GO:0008237 [metallopeptidase activity] GO:0008270 [zinc ion binding] GO:0005515 [protein binding]	yes	Yes	0	other	Extracellular	10.08	16.2	21.51	12.66	11.92	10.67	11.26	11.59	3082.75	4	-1.38019	0.00119878	5.05229	6.6127e-06	ADAMTS-like 1
SERPINE2	GO:0004867 [serine-type endopeptidase inhibitor activity] GO:0005102 [receptor binding] GO:0005515 [protein binding] GO:0005539 [glycosaminoglycan binding] GO:0005576 [extracellular region] GO:0005615 [extracellular space] GO:0005624 [membrane fraction] GO:0005829 [cytosol] GO:0007275 [multicellular organismal development] GO:0007399 [nervous system development] GO:0007566 [embryo implantation] G…	yes	Yes	0	other	plasma membrane	10.58	13.39	15.9	17.52	17.12	18.1	19.14	17.81	229797	4	0.480897	0.197247	1.65421	0.0551542	serpin peptidase inhibitor, clade E (nexin, plasminogen activator inhibitor type 1), member 2
SERPINH1	GO:0004867 [serine-type endopeptidase inhibitor activity] GO:0005515 [protein binding] GO:0005518 [collagen binding] GO:0005737 [cytoplasm] GO:0005783 [endoplasmic reticulum] GO:0005788 [endoplasmic reticulum lumen] GO:0005793 [endoplasmic reticulum-Golgi intermediate compartment] GO:0006986 [response to unfolded protein] GO:0010951 [negative regulation of endopeptidase activity] GO:0030162 [regu…	yes	Yes	0	other	Endoplasmic reticulum	8.47	11.23	14.24	13.81	13.86	15.59	12.82	13.835	14613.4	4	-0.109453	0.723024	2.00306	0.0342853	serpin peptidase inhibitor, clade H (heat shock protein 47), member 1, (collagen binding protein 1)
NOTCH2	GO:0003674 [molecular_function] GO:0005515 [protein binding] GO:0005576 [extracellular region] GO:0008150 [biological_process]	yes	Yes	0	transcription regulator	Extracellular	11.08	17.99	19.02	16.96	18.45	14.98	16.94	16.95	126607	4	-1.40197	0.000227765	3.99189	0.00103141	Notch homolog 2 (Drosophila)
SEZ6L	GO:0005783 [endoplasmic reticulum] GO:0005789 [endoplasmic reticulum membrane] GO:0016020 [membrane] GO:0016021 [integral to membrane]	yes	Yes	1	other	Integral to membrane	ND	8.13	13.08	10.01	11.95	19.38	9.67	10.98	2019.8	4	0.783855	0.527406	11.8	0.00134248	seizure related 6 homolog (mouse)-like
COL18A1	GO:0001525 [angiogenesis] GO:0001886 [endothelial cell morphogenesis] GO:0005198 [structural molecule activity] GO:0005604 [basement membrane] GO:0005615 [extracellular space] GO:0007155 [cell adhesion] GO:0008284 [positive regulation of cell proliferation] GO:0030198 [extracellular matrix organization] GO:0030335 [positive regulation of cell migration] GO:0042493 [response to drug] GO:0043065 [p…	yes	Yes	0	other	Extracellular	ND	14.62	16.65	16.53	13.05	14.66	15.12	14.89	30362.4	4	-1.44959	0.00390618	12.2093	1.82331e-07	collagen, type XVIII, alpha 1
SF3A3	GO:0003676 [nucleic acid binding] GO:0005515 [protein binding] GO:0005622 [intracellular] GO:0005634 [nucleus] GO:0005654 [nucleoplasm] GO:0005681 [spliceosomal complex] GO:0006397 [mRNA processing] GO:0008270 [zinc ion binding] GO:0008380 [RNA splicing] GO:0010467 [gene expression] GO:0016607 [nuclear speck] GO:0046872 [metal ion binding] GO:0071013 [catalytic step 2 spliceosome]	yes	No	0	other	Nucleus	ND	12.37	12.2	14.65	14.81	16.09	15.22	15.015	33110.5	4	1.16035	0.0991935	6.97206	0.0139731	splicing factor 3a, subunit 3, 60kDa
SFRP1	GO:0001649 [osteoblast differentiation] GO:0001657 [ureteric bud development] GO:0001756 [somitogenesis] GO:0001843 [neural tube closure] GO:0001944 [vasculature development] GO:0001954 [positive regulation of cell-matrix adhesion] GO:0002244 [hemopoietic progenitor cell differentiation] GO:0004197 [cysteine-type endopeptidase activity] GO:0005109 [frizzled binding] GO:0005515 [protein binding] G…	yes	Yes	0	transmembrane receptor	plasma membrane	12.57	16.21	20.44	15.75	18.88	18.87	19.34	18.875	480774	4	-0.175343	0.780809	-0.642565	0.615724	secreted frizzled-related protein 1
SIGIRR	GO:0001960 [negative regulation of cytokine-mediated signaling pathway] GO:0004888 [transmembrane signaling receptor activity] GO:0005515 [protein binding] GO:0006953 [acute-phase response] GO:0007165 [signal transduction] GO:0016020 [membrane] GO:0016021 [integral to membrane] GO:0031224 [intrinsic to membrane] GO:0031665 [negative regulation of lipopolysaccharide-mediated signaling pathway] GO:…	yes	No	1	transmembrane receptor	Integral to membrane	ND	8.36	11.75	13.54	14.18	15.09	12.56	13.86	14868.8	4	1.61204	0.0353254	10.8372	6.9616e-06	single immunoglobulin and toll-interleukin 1 receptor (TIR) domain
LOXL2	GO:0005044 [scavenger receptor activity] GO:0005507 [copper ion binding] GO:0005576 [extracellular region] GO:0005615 [extracellular space] GO:0006464 [protein modification process] GO:0007155 [cell adhesion] GO:0007568 [aging] GO:0009055 [electron carrier activity] GO:0016020 [membrane] GO:0016491 [oxidoreductase activity] GO:0046872 [metal ion binding]	yes	Yes	0	enzyme	Extracellular	13.88	18.36	20.03	17.44	16.23	15.84	16.42	16.325	82094.6	4	-1.44978	0.000200941	-1.31297	0.0203281	lysyl oxidase-like 2
MPO	GO:0001878 [response to yeast] GO:0002149 [hypochlorous acid biosynthetic process] GO:0002679 [respiratory burst involved in defense response] GO:0003682 [chromatin binding] GO:0004601 [peroxidase activity] GO:0005615 [extracellular space] GO:0005625 [soluble fraction] GO:0005634 [nucleus] GO:0005739 [mitochondrion] GO:0005764 [lysosome] GO:0006916 [anti-apoptosis] GO:0006952 [defense response] G…	yes	Yes	0	enzyme	Extracellular	10.95	13.22	13.62	15.03	14.65	14.83	14.63	14.74	27364.2	4	-1.45171	0.020617	1.01634	0.308258	myeloperoxidase
VCAN	GO:0005488 [binding] GO:0005509 [calcium ion binding] GO:0005515 [protein binding] GO:0005529 [sugar binding] GO:0005539 [glycosaminoglycan binding] GO:0005540 [hyaluronic acid binding] GO:0005576 [extracellular region] GO:0005578 [proteinaceous extracellular matrix] GO:0005615 [extracellular space] GO:0007155 [cell adhesion] GO:0007275 [multicellular organismal development] GO:0007507 [heart dev…	yes	Yes	0	other	Extracellular	10.59	23.14	19.58	19.07	18	17.27	17.81	17.905	245438	4	-1.48191	0.0165906	2.42913	0.234517	versican
NPTN	GO:0001934 [positive regulation of protein phosphorylation] GO:0005105 [type 1 fibroblast growth factor receptor binding] GO:0005515 [protein binding] GO:0005886 [plasma membrane] GO:0007155 [cell adhesion] GO:0007156 [homophilic cell adhesion] GO:0007204 [elevation of cytosolic calcium ion concentration] GO:0007399 [nervous system development] GO:0010976 [positive regulation of neuron projection…	yes	Yes	1	cell adhesion	plasma membrane	11.81	17.4	15.13	14.78	14.97	16.33	17.27	15.65	51418.5	4	-1.50001	0.000709389	13.8929	4.35697e-06	neuroplastin
HSP90B1	GO:0000166 [nucleotide binding] GO:0001666 [response to hypoxia] GO:0003723 [RNA binding] GO:0005509 [calcium ion binding] GO:0005515 [protein binding] GO:0005524 [ATP binding] GO:0005783 [endoplasmic reticulum] GO:0005788 [endoplasmic reticulum lumen] GO:0005789 [endoplasmic reticulum membrane] GO:0005792 [microsome] GO:0005829 [cytosol] GO:0006457 [protein folding] GO:0006916 [anti-apoptosis] G…	yes	Yes	0	other	plasma membrane	10.45	15.53	14.53	15.66	16.37	18.36	18	17.185	149005	4	-1.51092	0.0280935	12.5057	3.03083e-09	heat shock protein 90kDa beta (Grp94), member 1
SLC12A6	GO:0005215 [transporter activity] GO:0006811 [ion transport] GO:0006814 [sodium ion transport] GO:0006821 [chloride transport] GO:0016020 [membrane] GO:0016021 [integral to membrane] GO:0055085 [transmembrane transport] GO:0001525 [angiogenesis] GO:0005515 [protein binding] GO:0005886 [plasma membrane] GO:0006813 [potassium ion transport] GO:0015293 [symporter activity] GO:0016323 [basolateral pl…	yes	No	12	transporter	plasma membrane	11.03	13.34	14.22	14.54	14.94	14.91	14.71	14.81	28724.6	4	0.584055	0.0527639	0.14257	0.763366	solute carrier family 12 (potassium/chloride transporters), member 6
CD59	GO:0005576 [extracellular region] GO:0005624 [membrane fraction] GO:0005886 [plasma membrane] GO:0007166 [cell surface receptor linked signaling pathway] GO:0007596 [blood coagulation] GO:0031225 [anchored to membrane] GO:0031362 [anchored to external side of plasma membrane]	yes	Yes	1	other	plasma membrane	15.79	18.42	19.58	14.7	16.84	18.95	16.94	16.89	121450	4	-1.5349	1.64907e-05	2.83648	3.61139e-06	CD59 molecule, complement regulatory protein	CD59
CD55	GO:0004872 [receptor activity] GO:0005576 [extracellular region] GO:0005625 [soluble fraction] GO:0005886 [plasma membrane] GO:0005887 [integral to plasma membrane] GO:0007204 [elevation of cytosolic calcium ion concentration] GO:0031225 [anchored to membrane] GO:0045087 [innate immune response] GO:0045121 [membrane raft] GO:0045730 [respiratory burst]	yes	Yes	1	other	plasma membrane	10.44	13.38	16.15	13.5	13.45	13.64	14.13	13.57	12161.2	4	-1.56003	0.000330176	3.33244	0.000418026	CD55 molecule, decay accelerating factor for complement (Cromer blood group)
SLC14A1	GO:0015204 [urea transmembrane transporter activity] GO:0016021 [integral to membrane] GO:0005372 [water transmembrane transporter activity] GO:0005886 [plasma membrane] GO:0005887 [integral to plasma membrane] GO:0015840 [urea transport] GO:0055085 [transmembrane transport] GO:0071918 [urea transmembrane transport] GO:0006833 [water transport]	yes	No	8	transporter	plasma membrane	18.96	15.88	19.12	18.91	17.49	20.12	19.66	19.285	638798	4	0.395991	0.348486	0.721776	0.146474	solute carrier family 14 (urea transporter), member 1 (Kidd blood group)
SLC15A3	GO:0005215 [transporter activity] GO:0005765 [lysosomal membrane] GO:0006811 [ion transport] GO:0006857 [oligopeptide transport] GO:0015031 [protein transport] GO:0015293 [symporter activity] GO:0016020 [membrane] GO:0016021 [integral to membrane] GO:0055085 [transmembrane transport]	yes	Yes	9	transporter	Integral to membrane	ND	17.03	15.34	20.91	17.31	17.16	24.65	19.11	565826	4	1.80954	0.0250904	12.0726	1.93328e-05	solute carrier family 15, member 3
SLC17A5	GO:0005624 [membrane fraction] GO:0005764 [lysosome] GO:0005765 [lysosomal membrane] GO:0005886 [plasma membrane] GO:0005887 [integral to plasma membrane] GO:0006811 [ion transport] GO:0006820 [anion transport] GO:0015136 [sialic acid transmembrane transporter activity] GO:0015293 [symporter activity] GO:0015739 [sialic acid transport] GO:0016023 [cytoplasmic membrane-bounded vesicle] GO:0055085 …	yes	No	9	transporter	plasma membrane	ND	15.71	12.48	15.26	9.62	ND	12.52	11.07	2149.82	3	-0.902179	0.184068	6.46717	0.0251871	solute carrier family 17 (anion/sugar transporter), member 5
SLC18A1	GO:0005624 [membrane fraction] GO:0005737 [cytoplasm] GO:0006836 [neurotransmitter transport] GO:0008504 [monoamine transmembrane transporter activity] GO:0015222 [serotonin transmembrane transporter activity] GO:0015238 [drug transmembrane transporter activity] GO:0015844 [monoamine transport] GO:0015893 [drug transport] GO:0016020 [membrane] GO:0016021 [integral to membrane] GO:0019899 [enzyme …	yes	Yes	9	transporter	Integral to membrane	11.84	ND	9	10.18	14.16	9.12	11.55	10.865	1865.05	4	2.38917	0.00348395	-4.59448	2.84492e-07	solute carrier family 18 (vesicular monoamine), member 1
SLC19A1	GO:0005542 [folic acid binding] GO:0005624 [membrane fraction] GO:0005886 [plasma membrane] GO:0005887 [integral to plasma membrane] GO:0006766 [vitamin metabolic process] GO:0006767 [water-soluble vitamin metabolic process] GO:0006810 [transport] GO:0008517 [folic acid transporter activity] GO:0008518 [reduced folate carrier activity] GO:0015350 [methotrexate transporter activity] GO:0015884 [fo…	yes	No	9	transporter	plasma membrane	16.63	13.67	14.87	14.65	13.99	15.08	13.98	14.32	20452.6	4	-0.956982	0.270781	-4.62053	0.00601038	solute carrier family 19 (folate transporter), member 1
THBS1	GO:0000187 [activation of MAPK activity] GO:0001666 [response to hypoxia] GO:0001786 [phosphatidylserine binding] GO:0001937 [negative regulation of endothelial cell proliferation] GO:0001948 [glycoprotein binding] GO:0001953 [negative regulation of cell-matrix adhesion] GO:0001968 [fibronectin binding] GO:0002040 [sprouting angiogenesis] GO:0002544 [chronic inflammatory response] GO:0002576 [pla…	yes	Yes	0	cell adhesion	plasma membrane	7.75	15.53	19.49	14.9	12.19	12.69	13.77	13.23	9607.86	4	-1.56725	1.57442e-06	-0.0312346	0.973731	thrombospondin 1
HEG1	GO:0001570 [vasculogenesis] GO:0001701 [in utero embryonic development] GO:0001885 [endothelial cell development] GO:0001886 [endothelial cell morphogenesis] GO:0001944 [vasculature development] GO:0001945 [lymph vessel development] GO:0003017 [lymph circulation] GO:0003209 [cardiac atrium morphogenesis] GO:0003281 [ventricular septum development] GO:0005509 [calcium ion binding] GO:0005515 [prot…	yes	Yes	1	other	plasma membrane	9.53	17.79	16.81	16.52	16.23	17.01	16.91	16.715	107576	4	-1.59612	0.0016945	-1.1241	0.190033	HEG homolog 1 (zebrafish)
NOTCH3	GO:0003674 [molecular_function] GO:0005515 [protein binding] GO:0005576 [extracellular region] GO:0008150 [biological_process]	yes	Yes	0	transcription regulator	Extracellular	13.67	18.82	18.38	15.66	15.44	12.91	14.58	15.01	32995.9	4	-1.59752	0.000225428	0.624962	0.43588	Notch homolog 3 (Drosophila)
ERBB2	GO:0000166 [nucleotide binding] GO:0001889 [liver development] GO:0001948 [glycoprotein binding] GO:0003677 [DNA binding] GO:0004672 [protein kinase activity] GO:0004674 [protein serine/threonine kinase activity] GO:0004713 [protein tyrosine kinase activity] GO:0004714 [transmembrane receptor protein tyrosine kinase activity] GO:0004716 [receptor signaling protein tyrosine kinase activity] GO:000…	yes	Yes	1	kinase	plasma membrane	11.42	15.03	15.05	16.53	15.02	14.29	14.47	14.745	27459.2	4	-1.61514	0.00156307	2.62231	0.0472471	v-erb-b2 erythroblastic leukemia viral oncogene homolog 2, neuro/glioblastoma derived oncogene homolog (avian)	CD340
SLC1A5	GO:0004872 [receptor activity] GO:0005515 [protein binding] GO:0005624 [membrane fraction] GO:0005886 [plasma membrane] GO:0005887 [integral to plasma membrane] GO:0006811 [ion transport] GO:0006835 [dicarboxylic acid transport] GO:0006865 [amino acid transport] GO:0015175 [neutral amino acid transmembrane transporter activity] GO:0015293 [symporter activity] GO:0015804 [neutral amino acid transp…	yes	Yes	9	transporter	plasma membrane	9.85	17.56	21.09	18.57	15.71	22.52	20.11	19.34	663621	4	0.506961	0.437679	16.8215	0.0344511	solute carrier family 1 (neutral amino acid transporter), member 5
CD6	GO:0005044 [scavenger receptor activity] GO:0005515 [protein binding] GO:0005887 [integral to plasma membrane] GO:0007155 [cell adhesion] GO:0009986 [cell surface] GO:0016020 [membrane]	yes	Yes	1	transmembrane receptor	plasma membrane	16.18	10.06	10.52	10.62	11.59	11.85	11.61	11.6	3104.19	4	-1.64507	0.000874256	-3.18261	1.04225e-06	CD6 molecule	CD6
SLC22A23	GO:0016020 [membrane] GO:0016021 [integral to membrane] GO:0022857 [transmembrane transporter activity] GO:0006811 [ion transport]	yes	Yes	9	transporter	Integral to membrane	11.75	9.11	9.86	11.26	9.49	13	10.13	10.695	1657.74	4	1.5216	0.0660738	-0.312264	0.850106	solute carrier family 22, member 23
SLC23A2	GO:0005215 [transporter activity] GO:0005624 [membrane fraction] GO:0005737 [cytoplasm] GO:0005886 [plasma membrane] GO:0005887 [integral to plasma membrane] GO:0006766 [vitamin metabolic process] GO:0006767 [water-soluble vitamin metabolic process] GO:0006811 [ion transport] GO:0006814 [sodium ion transport] GO:0006979 [response to oxidative stress] GO:0008523 [sodium-dependent multivitamin tran…	yes	Yes	9	transporter	plasma membrane	ND	15.38	16.38	21.78	24.46	19.36	21.99	21.885	3.87295e+06	4	-0.343604	0.636909	12.237	1.78889e-05	solute carrier family 23 (nucleobase transporters), member 2
ABI3BP	GO:0005515 [protein binding] GO:0005518 [collagen binding] GO:0005539 [glycosaminoglycan binding] GO:0005576 [extracellular region] GO:0005614 [interstitial matrix] GO:0005615 [extracellular space] GO:0008201 [heparin binding] GO:0010811 [positive regulation of cell-substrate adhesion] GO:0030198 [extracellular matrix organization] GO:0031012 [extracellular matrix]	yes	Yes	0	other	Extracellular	8.87	20.01	17.62	17.1	15.53	15.86	14.48	15.695	53047.6	4	-1.65423	9.41097e-05	12.1542	1.67414e-09	ABI family, member 3 (NESH) binding protein
SLC29A1	GO:0005337 [nucleoside transmembrane transporter activity] GO:0005515 [protein binding] GO:0005624 [membrane fraction] GO:0005886 [plasma membrane] GO:0005887 [integral to plasma membrane] GO:0006810 [transport] GO:0007595 [lactation] GO:0015858 [nucleoside transport] GO:0015862 [uridine transport] GO:0016020 [membrane] GO:0016323 [basolateral plasma membrane] GO:0016324 [apical plasma membrane] …	yes	Yes	9	transporter	plasma membrane	13.45	15.9	18.34	18.8	21.15	16.24	19.74	19.27	632191	4	0.0880798	0.824775	5.58289	5.44214e-05	solute carrier family 29 (nucleoside transporters), member 1
LOX	GO:0001568 [blood vessel development] GO:0004720 [protein-lysine 6-oxidase activity] GO:0005507 [copper ion binding] GO:0005515 [protein binding] GO:0005576 [extracellular region] GO:0005578 [proteinaceous extracellular matrix] GO:0005581 [collagen] GO:0005615 [extracellular space] GO:0005634 [nucleus] GO:0006464 [protein modification process] GO:0009725 [response to hormone stimulus] GO:0016491 …	yes	Yes	0	enzyme	Extracellular	ND	23.73	24.23	17.07	18.05	15.3	22.39	17.56	193235	4	-1.69376	0.0079608	10.3323	8.62383e-05	lysyl oxidase
MET	GO:0000187 [activation of MAPK activity] GO:0001101 [response to acid] GO:0001764 [neuron migration] GO:0001889 [liver development] GO:0001890 [placenta development] GO:0004672 [protein kinase activity] GO:0004674 [protein serine/threonine kinase activity] GO:0004713 [protein tyrosine kinase activity] GO:0004714 [transmembrane receptor protein tyrosine kinase activity] GO:0004872 [receptor activi…	yes	Yes	1	kinase	plasma membrane	9.06	14.34	12.56	13.83	13.47	13.36	15.42	13.65	12854.6	4	-1.6986	0.00234084	1.13588	0.168707	met proto-oncogene (hepatocyte growth factor receptor)
PCDH10	GO:0005509 [calcium ion binding] GO:0005886 [plasma membrane] GO:0007155 [cell adhesion] GO:0007156 [homophilic cell adhesion] GO:0016020 [membrane] GO:0016021 [integral to membrane]	yes	Yes	1	cell adhesion	plasma membrane	10.25	17.45	8.44	8.3	11.25	9.62	9.71	9.665	811.811	4	-1.7947	0.00238433	-0.107858	0.923379	protocadherin 10
CLEC11A	GO:0005488 [binding] GO:0005529 [sugar binding] GO:0005576 [extracellular region] GO:0005737 [cytoplasm] GO:0008083 [growth factor activity] GO:0008284 [positive regulation of cell proliferation]	yes	Yes	0	growth factor	Extracellular	11.02	10.37	15.01	14.06	12.81	13.07	14.03	13.55	11993.8	4	-1.8097	0.0297073	-2.68643	0.00697172	C-type lectin domain family 11, member A
LYVE1	GO:0004872 [receptor activity] GO:0004888 [transmembrane signaling receptor activity] GO:0005488 [binding] GO:0005540 [hyaluronic acid binding] GO:0005624 [membrane fraction] GO:0005886 [plasma membrane] GO:0005887 [integral to plasma membrane] GO:0006027 [glycosaminoglycan catabolic process] GO:0006810 [transport] GO:0006928 [cellular component movement] GO:0007155 [cell adhesion] GO:0007160 [ce…	yes	Yes	1	transmembrane receptor	plasma membrane	11.1	15.01	13.46	15.77	13.12	16.41	15.9	15.835	58453.4	4	-1.81646	6.13692e-07	4.19328	3.86713e-07	lymphatic vessel endothelial hyaluronan receptor 1
SLC30A1	GO:0001701 [in utero embryonic development] GO:0005385 [zinc ion transmembrane transporter activity] GO:0005886 [plasma membrane] GO:0006812 [cation transport] GO:0006829 [zinc ion transport] GO:0006874 [cellular calcium ion homeostasis] GO:0006882 [cellular zinc ion homeostasis] GO:0008324 [cation transmembrane transporter activity] GO:0016021 [integral to membrane] GO:0019855 [calcium channel i…	yes	Yes	6	transporter	plasma membrane	8.57	10.68	11.96	12.02	14.83	12.47	15.99	13.65	12854.6	4	0.419753	0.295865	-2.22309	0.000869797	solute carrier family 30 (zinc transporter), member 1
SLC31A1	GO:0005375 [copper ion transmembrane transporter activity] GO:0005886 [plasma membrane] GO:0005887 [integral to plasma membrane] GO:0006811 [ion transport] GO:0006825 [copper ion transport] GO:0035434 [copper ion transmembrane transport] GO:0055085 [transmembrane transport] GO:0016021 [integral to membrane]	yes	No	2	transporter	plasma membrane	13.01	17.71	12.62	17.72	17.91	18.27	17.73	17.82	231395	4	0.633797	0.124811	-0.672945	0.31082	solute carrier family 31 (copper transporters), member 1
SERPINE1	GO:0000302 [response to reactive oxygen species] GO:0001300 [chronological cell aging] GO:0001525 [angiogenesis] GO:0002020 [protease binding] GO:0002576 [platelet degranulation] GO:0004867 [serine-type endopeptidase inhibitor activity] GO:0005102 [receptor binding] GO:0005515 [protein binding] GO:0005576 [extracellular region] GO:0005615 [extracellular space] GO:0005625 [soluble fraction] GO:000…	yes	Yes	0	other	plasma membrane	8.4	17.39	22.16	15.36	16.43	15.42	15.88	15.65	51418.5	4	-1.85786	1.33186e-05	0.141744	0.876829	serpin peptidase inhibitor, clade E (nexin, plasminogen activator inhibitor type 1), member 1
SLC38A2	GO:0003333 [amino acid transmembrane transport] GO:0005886 [plasma membrane] GO:0006811 [ion transport] GO:0006814 [sodium ion transport] GO:0006865 [amino acid transport] GO:0007268 [synaptic transmission] GO:0007269 [neurotransmitter secretion] GO:0014047 [glutamate secretion] GO:0015171 [amino acid transmembrane transporter activity] GO:0015293 [symporter activity] GO:0016021 [integral to memb…	yes	No	11	transporter	plasma membrane	ND	8.88	14.11	12.3	17.19	13.88	16.58	15.23	38431.5	4	0.377272	0.536967	13.0258	1.33724e-06	solute carrier family 38, member 2
SLC38A3	GO:0016021 [integral to membrane]	yes	Yes	10	transporter	Integral to membrane	11.94	13.05	15.31	21.42	23.93	24.65	22.99	23.46	1.15389e+07	4	1.57453	0.0162365	3.30707	0.00213688	solute carrier family 38, member 3
SLC38A5	GO:0015187 [glycine transmembrane transporter activity] GO:0016020 [membrane] GO:0016021 [integral to membrane] GO:0003333 [amino acid transmembrane transport] GO:0005886 [plasma membrane] GO:0006811 [ion transport] GO:0006865 [amino acid transport] GO:0015171 [amino acid transmembrane transporter activity] GO:0015175 [neutral amino acid transmembrane transporter activity] GO:0015804 [neutral ami…	yes	Yes	9	transporter	plasma membrane	9.58	11.54	11.7	14.33	15.57	16.98	18.71	16.275	79298.2	4	0.525492	0.393039	-4.66727	2.86251e-06	solute carrier family 38, member 5
SLC39A10	GO:0006811 [ion transport] GO:0006829 [zinc ion transport] GO:0016020 [membrane] GO:0016021 [integral to membrane] GO:0046873 [metal ion transmembrane transporter activity] GO:0055085 [transmembrane transport]	yes	Yes	6	transporter	Integral to membrane	14.03	13.8	16.29	17.45	17.69	15.88	18.31	17.57	194579	4	0.437142	0.353803	-1.32244	0.00162565	solute carrier family 39 (zinc transporter), member 10
SLC39A14	GO:0005385 [zinc ion transmembrane transporter activity] GO:0005783 [endoplasmic reticulum] GO:0005794 [Golgi apparatus] GO:0005886 [plasma membrane] GO:0006826 [iron ion transport] GO:0006829 [zinc ion transport] GO:0015093 [ferrous iron transmembrane transporter activity] GO:0015684 [ferrous iron transport] GO:0046873 [metal ion transmembrane transporter activity] GO:0055085 [transmembrane tran…	yes	Yes	6	transporter	plasma membrane	7.76	12.26	14.24	14	15.24	13.67	18.04	14.62	25180.2	4	0.0963142	0.789165	13.3611	7.59283e-08	solute carrier family 39 (zinc transporter), member 14
ITGA4	GO:0001968 [fibronectin binding] GO:0001974 [blood vessel remodeling] GO:0004872 [receptor activity] GO:0005515 [protein binding] GO:0005886 [plasma membrane] GO:0007155 [cell adhesion] GO:0007157 [heterophilic cell-cell adhesion] GO:0007159 [leukocyte cell-cell adhesion] GO:0007229 [integrin-mediated signaling pathway] GO:0007507 [heart development] GO:0007596 [blood coagulation] GO:0008305 [int…	yes	Yes	1	integrin	plasma membrane	11.63	13.65	14.83	15.91	14.46	15.63	17.37	15.77	55878.3	4	-1.9331	0.0014114	-1.59164	0.010244	integrin, alpha 4 (antigen CD49D, alpha 4 subunit of VLA-4 receptor)	CD49d
SLC3A2	GO:0003824 [catalytic activity] GO:0005515 [protein binding] GO:0005886 [plasma membrane] GO:0005975 [carbohydrate metabolic process] GO:0006811 [ion transport] GO:0006816 [calcium ion transport] GO:0006865 [amino acid transport] GO:0007596 [blood coagulation] GO:0009986 [cell surface] GO:0015175 [neutral amino acid transmembrane transporter activity] GO:0015827 [tryptophan transport] GO:0016021 …	yes	No	2	transporter	plasma membrane	8.17	16.26	15.97	16.04	15.55	16.72	19.4	16.38	85284.7	4	-0.0781508	0.731608	17.9464	1.75544e-05	solute carrier family 3 (activators of dibasic and neutral amino acid transport), member 2	CD98
MCAM	GO:0005515 [protein binding] GO:0005886 [plasma membrane] GO:0007155 [cell adhesion] GO:0009653 [anatomical structure morphogenesis] GO:0016021 [integral to membrane]	yes	Yes	1	cell adhesion	plasma membrane	8.66	18.72	13.14	17.15	14.79	14.65	17.68	15.97	64187.3	4	-1.99596	0.00134001	15.0025	5.20733e-06	melanoma cell adhesion molecule	CD146
SLC43A3	GO:0016020 [membrane] GO:0016021 [integral to membrane] GO:0055085 [transmembrane transport]	yes	Yes	9	other	Integral to membrane	ND	11.86	9.57	15.63	17.46	16.66	19.19	17.06	136638	4	2.23184	1.12409e-05	10.7773	9.36731e-10	solute carrier family 43, member 3
SLC44A2	GO:0004871 [signal transducer activity] GO:0005886 [plasma membrane] GO:0007165 [signal transduction] GO:0015220 [choline transmembrane transporter activity] GO:0015871 [choline transport] GO:0016021 [integral to membrane] GO:0043123 [positive regulation of I-kappaB kinase/NF-kappaB cascade] GO:0055085 [transmembrane transport] GO:0016020 [membrane]	yes	No	10	transporter	plasma membrane	11.12	14.97	15	15.05	15.54	14.59	18.37	15.295	40202.6	4	0.589602	0.310234	14.5316	7.08479e-07	solute carrier family 44, member 2
VASN	GO:0005515 [protein binding] GO:0005576 [extracellular region] GO:0016020 [membrane] GO:0016021 [integral to membrane]	yes	Yes	1	other	Extracellular	9	18.72	19.22	19.85	14.52	13	16.18	15.35	41764.8	4	-2.07742	0.000133954	0.641966	0.335342	vasorin
CD46	GO:0002079 [inner acrosomal membrane] GO:0004872 [receptor activity] GO:0005515 [protein binding] GO:0005886 [plasma membrane] GO:0005887 [integral to plasma membrane] GO:0007338 [single fertilization] GO:0031410 [cytoplasmic vesicle] GO:0044419 [interspecies interaction between organisms] GO:0045087 [innate immune response] GO:0001669 [acrosomal vesicle] GO:0001848 [complement binding] GO:000417…	yes	Yes	1	other	plasma membrane	9.43	16.87	17.57	14.96	14.88	15.38	15.42	15.17	36865.9	4	-2.08094	6.59113e-14	4.7815	2.13261e-06	CD46 molecule, complement regulatory protein
ANTXR1	GO:0004888 [transmembrane signaling receptor activity] GO:0005515 [protein binding] GO:0005518 [collagen binding] GO:0005886 [plasma membrane] GO:0016021 [integral to membrane] GO:0031258 [lamellipodium membrane] GO:0031527 [filopodium membrane] GO:0031532 [actin cytoskeleton reorganization] GO:0034446 [substrate adhesion-dependent cell spreading] GO:0042995 [cell projection] GO:0046872 [metal io…	yes	Yes	1	cell adhesion	plasma membrane	ND	21.78	11.9	10.45	12.22	8.39	12.07	11.26	2452.44	4	-2.13263	0.00428087	9.09573	0.00235851	anthrax toxin receptor 1
RECK	GO:0000300 [peripheral to membrane of membrane fraction] GO:0004866 [endopeptidase inhibitor activity] GO:0004867 [serine-type endopeptidase inhibitor activity] GO:0005515 [protein binding] GO:0005624 [membrane fraction] GO:0005886 [plasma membrane] GO:0008191 [metalloendopeptidase inhibitor activity] GO:0010951 [negative regulation of endopeptidase activity] GO:0031225 [anchored to membrane]	yes	Yes	1	other	plasma membrane	8.73	19.79	20.02	15.42	13.62	15.01	16.77	15.215	38033.9	4	-2.13389	4.00175e-05	0.269266	0.847484	reversion-inducing-cysteine-rich protein with kazal motifs
PDGFRB	GO:0000166 [nucleotide binding] GO:0001701 [in utero embryonic development] GO:0001822 [kidney development] GO:0001894 [tissue homeostasis] GO:0004672 [protein kinase activity] GO:0004674 [protein serine/threonine kinase activity] GO:0004713 [protein tyrosine kinase activity] GO:0004714 [transmembrane receptor protein tyrosine kinase activity] GO:0004871 [signal transducer activity] GO:0004872 [r…	yes	Yes	1	kinase	plasma membrane	8.11	17.21	20.83	17.58	13.69	11.34	15.36	14.525	23575.5	4	-2.20765	4.26456e-05	4.71369	0.00190118	platelet-derived growth factor receptor, beta polypeptide	CD140b
SLC5A6	GO:0005215 [transporter activity] GO:0005624 [membrane fraction] GO:0005886 [plasma membrane] GO:0005887 [integral to plasma membrane] GO:0006766 [vitamin metabolic process] GO:0006767 [water-soluble vitamin metabolic process] GO:0006768 [biotin metabolic process] GO:0006810 [transport] GO:0006811 [ion transport] GO:0006814 [sodium ion transport] GO:0008523 [sodium-dependent multivitamin transmem…	yes	Yes	9	transporter	plasma membrane	11.28	20.16	18.74	18.78	20.45	19.93	18.5	19.355	670557	4	-0.018502	0.960562	12.5234	1.9162e-09	solute carrier family 5 (sodium-dependent vitamin transporter), member 6
FZD2	GO:0001775 [cell activation] GO:0001944 [vasculature development] GO:0003151 [outflow tract morphogenesis] GO:0004888 [transmembrane signaling receptor activity] GO:0004930 [G-protein coupled receptor activity] GO:0005515 [protein binding] GO:0005737 [cytoplasm] GO:0005886 [plasma membrane] GO:0007166 [cell surface receptor linked signaling pathway] GO:0007204 [elevation of cytosolic calcium ion …	yes	Yes	7	G-protein coupled receptor	plasma membrane	14.55	20.08	18.44	15.54	13.72	13.38	15.52	14.62	25180.2	4	-2.32415	5.09237e-08	-3.62943	8.7628e-11	frizzled homolog 2 (Drosophila)
SLC6A8	GO:0005308 [creatine transporter activity] GO:0005886 [plasma membrane] GO:0005887 [integral to plasma membrane] GO:0006600 [creatine metabolic process] GO:0006810 [transport] GO:0006811 [ion transport] GO:0006814 [sodium ion transport] GO:0006836 [neurotransmitter transport] GO:0006936 [muscle contraction] GO:0015220 [choline transmembrane transporter activity] GO:0015293 [symporter activity] GO…	yes	No	12	transporter	plasma membrane	ND	11.88	13.61	22.95	20.9	12.2	19.95	20.425	1.40779e+06	4	0.452447	0.596917	12.569	1.31863e-05	solute carrier family 6 (neurotransmitter transporter, creatine), member 8
ICAM2	GO:0001931 [uropod] GO:0005178 [integrin binding] GO:0005515 [protein binding] GO:0005886 [plasma membrane] GO:0005887 [integral to plasma membrane] GO:0016337 [cell-cell adhesion] GO:0050776 [regulation of immune response] GO:0071944 [cell periphery]	yes	Yes	1	cell adhesion	plasma membrane	13.79	11.58	12.46	9.8	12.03	14.38	11.29	11.66	3236.01	4	-2.43324	4.98333e-05	-2.79496	0.00199006	intercellular adhesion molecule 2	CD102
SLC7A11	GO:0003333 [amino acid transmembrane transport] GO:0005515 [protein binding] GO:0005791 [rough endoplasmic reticulum] GO:0005792 [microsome] GO:0005856 [cytoskeleton] GO:0005886 [plasma membrane] GO:0006811 [ion transport] GO:0006865 [amino acid transport] GO:0006979 [response to oxidative stress] GO:0007420 [brain development] GO:0007596 [blood coagulation] GO:0009636 [response to toxin] GO:0015…	yes	Yes	12	transporter	plasma membrane	ND	7.65	10.38	13.81	8.18	10.39	11.47	10.93	1951	4	1.60595	0.0827241	9.7518	0.00275205	solute carrier family 7, (cationic amino acid transporter, y+ system) member 11
TCIRG1	GO:0005215 [transporter activity] GO:0005739 [mitochondrion] GO:0005886 [plasma membrane] GO:0005887 [integral to plasma membrane] GO:0006811 [ion transport] GO:0006879 [cellular iron ion homeostasis] GO:0006968 [cellular defense response] GO:0008284 [positive regulation of cell proliferation] GO:0008286 [insulin receptor signaling pathway] GO:0010008 [endosome membrane] GO:0015078 [hydrogen ion …	yes	Yes	8	enzyme	plasma membrane	14.01	19.88	16.4	18.39	18.45	22.17	19.93	19.19	598089	4	-2.45344	0.000182226	-4.71107	0.0158935	T-cell, immune regulator 1, ATPase, H+ transporting, lysosomal V0 subunit A3
PTX3	GO:0001878 [response to yeast] GO:0005576 [extracellular region] GO:0006954 [inflammatory response] GO:0008228 [opsonization] GO:0045429 [positive regulation of nitric oxide biosynthetic process] GO:0050766 [positive regulation of phagocytosis]	yes	Yes	0	other	Extracellular	13.46	13.28	25.31	12.11	13.46	12.54	17.29	13	8192	4	-2.46013	0.000146985	-0.93738	0.0898854	pentraxin-related gene, rapidly induced by IL-1 beta
SLC9A8	GO:0000139 [Golgi membrane] GO:0005794 [Golgi apparatus] GO:0006811 [ion transport] GO:0006812 [cation transport] GO:0006813 [potassium ion transport] GO:0006814 [sodium ion transport] GO:0006885 [regulation of pH] GO:0015297 [antiporter activity] GO:0016020 [membrane] GO:0016021 [integral to membrane] GO:0051453 [regulation of intracellular pH] GO:0055085 [transmembrane transport]	yes	No	9	transporter	Integral to membrane	ND	ND	ND	14.32	15.17	14.67	15.21	14.92	31000.4	4	3.60382	5.78873e-06	7.87399	0.00065814	solute carrier family 9 (sodium/hydrogen exchanger), member 8
SLC2A12	GO:0005737 [cytoplasm] GO:0005886 [plasma membrane] GO:0008643 [carbohydrate transport] GO:0012505 [endomembrane system] GO:0016021 [integral to membrane] GO:0022891 [substrate-specific transmembrane transporter activity] GO:0048471 [perinuclear region of cytoplasm] GO:0055085 [transmembrane transport]	yes	No	12	transporter	plasma membrane	ND	11.85	12.9	13.54	13.05	12.9	13.87	13.295	10050.6	4	-2.5073	0.00428487	8.67357	0.000711428	solute carrier family 2 (facilitated glucose transporter), member 12
SLCO4A1	GO:0005215 [transporter activity] GO:0006810 [transport] GO:0016020 [membrane] GO:0005886 [plasma membrane] GO:0006811 [ion transport] GO:0015349 [thyroid hormone transmembrane transporter activity] GO:0016021 [integral to membrane] GO:0042403 [thyroid hormone metabolic process] GO:0043252 [sodium-independent organic anion transport] GO:0055085 [transmembrane transport] GO:0070327 [thyroid hormon…	yes	No	9	transporter	plasma membrane	15.44	14.66	14.75	14.67	14.63	16.27	14.73	14.7	26615.9	4	0.763475	0.196295	-0.074491	0.910804	solute carrier organic anion transporter family, member 4A1
FAT3	GO:0005509 [calcium ion binding] GO:0005515 [protein binding] GO:0005886 [plasma membrane] GO:0007155 [cell adhesion] GO:0007156 [homophilic cell adhesion] GO:0016020 [membrane] GO:0016021 [integral to membrane] GO:0007275 [multicellular organismal development]	yes	Yes	1	G-protein coupled receptor	plasma membrane	8.96	10.29	9.71	11.53	19.32	10.57	9.59	11.05	2120.22	4	-2.50791	0.0022784	3.33944	0.0584913	FAT tumor suppressor homolog 3 (Drosophila)
SLITRK5	GO:0007409 [axonogenesis] GO:0016020 [membrane] GO:0016021 [integral to membrane]	yes	No	1	other	Integral to membrane	7.81	7.67	8.76	8.73	8.12	9.02	8.73	8.73	424.612	4	0.98272	0.000891072	5.19997	0.000615964	SLIT and NTRK-like family, member 5
SMOC1	GO:0001654 [eye development] GO:0005515 [protein binding] GO:0005604 [basement membrane] GO:0010811 [positive regulation of cell-substrate adhesion] GO:0030198 [extracellular matrix organization] GO:0050840 [extracellular matrix binding] GO:0060173 [limb development] GO:0005509 [calcium ion binding] GO:0005576 [extracellular region] GO:0007165 [signal transduction] GO:0007275 [multicellular organ…	yes	Yes	0	other	Extracellular	ND	11.86	21.36	21.64	21.84	17.31	19.12	20.38	1.36456e+06	4	0.70091	0.184792	10.1244	2.48782e-06	SPARC related modular calcium binding 1
NRP1	GO:0001525 [angiogenesis] GO:0001569 [patterning of blood vessels] GO:0004872 [receptor activity] GO:0005021 [vascular endothelial growth factor receptor activity] GO:0005515 [protein binding] GO:0005576 [extracellular region] GO:0005883 [neurofilament] GO:0005886 [plasma membrane] GO:0007155 [cell adhesion] GO:0007165 [signal transduction] GO:0007267 [cell-cell signaling] GO:0007275 [multicellul…	yes	Yes	1	transmembrane receptor	plasma membrane	8.94	18.43	19.59	18.51	13.93	14.01	19.26	16.26	78478	4	-2.65289	1.40421e-06	3.42665	0.00253614	neuropilin 1	CD304
SMPDL3B	GO:0004767 [sphingomyelin phosphodiesterase activity] GO:0005576 [extracellular region] GO:0005615 [extracellular space] GO:0006685 [sphingomyelin catabolic process] GO:0008152 [metabolic process] GO:0016787 [hydrolase activity]	yes	Yes	0	enzyme	Extracellular	9.85	13.36	17.36	17.62	16.69	16.14	16.99	16.84	117313	4	-0.0900044	0.792169	1.03877	0.258773	sphingomyelin phosphodiesterase, acid-like 3B
SORCS1	GO:0005515 [protein binding] GO:0007218 [neuropeptide signaling pathway] GO:0008188 [neuropeptide receptor activity] GO:0016020 [membrane] GO:0016021 [integral to membrane]	yes	Yes	1	transporter	Integral to membrane	ND	13.83	12.66	13.93	16.62	15.49	14.67	15.08	34636.4	4	0.540066	0.168256	11.803	1.20863e-09	sortilin-related VPS10 domain containing receptor 1
SORCS2	GO:0007218 [neuropeptide signaling pathway] GO:0008188 [neuropeptide receptor activity] GO:0016020 [membrane] GO:0016021 [integral to membrane]	yes	Yes	1	transporter	Integral to membrane	ND	10.47	15.17	18.02	18.6	18.83	17.89	18.31	324982	4	1.93064	0.0002153	10.708	1.5384e-10	sortilin-related VPS10 domain containing receptor 2
FSTL1	GO:0005509 [calcium ion binding] GO:0005515 [protein binding] GO:0005576 [extracellular region] GO:0005615 [extracellular space] GO:0008201 [heparin binding] GO:0030509 [BMP signaling pathway]	yes	Yes	0	other	Extracellular	15.39	19.47	21.91	21.5	18.03	19.04	20.2	19.62	805765	4	-2.74992	7.32125e-08	0.159257	0.819946	follistatin-like 1
FBLN2	GO:0005509 [calcium ion binding] GO:0005515 [protein binding] GO:0005576 [extracellular region] GO:0010811 [positive regulation of cell-substrate adhesion] GO:0050840 [extracellular matrix binding] GO:0005201 [extracellular matrix structural constituent] GO:0005578 [proteinaceous extracellular matrix]	yes	Yes	0	other	Extracellular	8.14	10.43	23.04	9.08	9.14	9.3	9.37	9.22	596.344	4	-2.85688	1.56493e-05	-0.143353	0.830201	fibulin 2
SP1	GO:0001503 [ossification] GO:0001701 [in utero embryonic development] GO:0001829 [trophectodermal cell differentiation] GO:0001889 [liver development] GO:0001892 [embryonic placenta development] GO:0003677 [DNA binding] GO:0003690 [double-stranded DNA binding] GO:0003700 [sequence-specific DNA binding transcription factor activity] GO:0005515 [protein binding] GO:0005622 [intracellular] GO:000563…	yes	No	0	transcription regulator	Nucleus	17.84	13.21	14.22	17.53	21.58	15.26	15.46	16.495	92361.2	4	1.0391	0.113417	-1.95345	0.0127903	Sp1 transcription factor
SPARC	GO:0001503 [ossification] GO:0002576 [platelet degranulation] GO:0005509 [calcium ion binding] GO:0005515 [protein binding] GO:0005518 [collagen binding] GO:0005576 [extracellular region] GO:0005578 [proteinaceous extracellular matrix] GO:0005604 [basement membrane] GO:0005615 [extracellular space] GO:0005622 [intracellular] GO:0005634 [nucleus] GO:0005737 [cytoplasm] GO:0007165 [signal transduct…	yes	Yes	0	other	Extracellular	7.86	15.53	15.03	15.44	9.47	14.93	18.12	15.185	37251.2	4	0.98239	0.107181	3.35504	0.10863	secreted protein, acidic, cysteine-rich (osteonectin)
SPINT1	GO:0001892 [embryonic placenta development] GO:0004867 [serine-type endopeptidase inhibitor activity] GO:0005515 [protein binding] GO:0005576 [extracellular region] GO:0005624 [membrane fraction] GO:0030198 [extracellular matrix organization] GO:0030414 [peptidase inhibitor activity] GO:0060670 [branching involved in embryonic placenta morphogenesis] GO:0060674 [placenta blood vessel development]	yes	Yes	1	other	Extracellular	7.79	9.99	10.49	12.01	11.66	12.14	10.62	11.835	3653.34	4	0.981213	0.0862565	3.29396	0.00414475	serine peptidase inhibitor, Kunitz type 1
SPINT2	GO:0004866 [endopeptidase inhibitor activity] GO:0004867 [serine-type endopeptidase inhibitor activity] GO:0005576 [extracellular region] GO:0005625 [soluble fraction] GO:0005737 [cytoplasm] GO:0006928 [cellular component movement] GO:0010951 [negative regulation of endopeptidase activity] GO:0016020 [membrane] GO:0016021 [integral to membrane] GO:0008233 [peptidase activity]	yes	Yes	1	other	Extracellular	14.5	ND	ND	ND	ND	ND	ND	6.64	99.7331	0	6.17432e-16	0.160375	-8.46636	8.00962e-11	serine peptidase inhibitor, Kunitz type, 2
SPN	GO:0001562 [response to protozoan] GO:0001808 [negative regulation of type IV hypersensitivity] GO:0001931 [uropod] GO:0004888 [transmembrane signaling receptor activity] GO:0005488 [binding] GO:0005515 [protein binding] GO:0005604 [basement membrane] GO:0005615 [extracellular space] GO:0005886 [plasma membrane] GO:0005887 [integral to plasma membrane] GO:0006935 [chemotaxis] GO:0006955 [immune r…	yes	Yes	1	transmembrane receptor	plasma membrane	11.84	12.77	16.73	18.96	18.09	17.65	18.84	18.465	361842	4	0.206684	0.664849	-2.20141	0.0202952	sialophorin	CD43
SPOCK1	GO:0005509 [calcium ion binding] GO:0005515 [protein binding] GO:0005576 [extracellular region] GO:0005578 [proteinaceous extracellular matrix] GO:0006928 [cellular component movement] GO:0007155 [cell adhesion] GO:0007165 [signal transduction] GO:0007275 [multicellular organismal development] GO:0007399 [nervous system development] GO:0008283 [cell proliferation]	yes	Yes	0	other	Extracellular	ND	15.33	ND	ND	ND	ND	12.35	6.64	99.7331	1	-1.8443	0.11852	7.69473	0.0479499	sparc/osteonectin, cwcv and kazal-like domains proteoglycan (testican) 1
ST3GAL4	GO:0005794 [Golgi apparatus] GO:0006486 [protein glycosylation] GO:0008373 [sialyltransferase activity] GO:0016020 [membrane] GO:0016021 [integral to membrane] GO:0030173 [integral to Golgi membrane] GO:0047288 [monosialoganglioside sialyltransferase activity] GO:0000139 [Golgi membrane] GO:0005576 [extracellular region] GO:0018279 [protein N-linked glycosylation via asparagine] GO:0032580 [Golgi…	yes	Yes	2	enzyme	Extracellular	8.45	13.12	15.72	19.11	15.72	15.1	18.13	16.925	124432	4	-2.88802	0.00042358	-1.72349	0.0242356	ST3 beta-galactoside alpha-2,3-sialyltransferase 4
SPPL2B	GO:0016021 [integral to membrane]	yes	Yes	7	peptidase	Integral to membrane	13.75	9.48	1ND	20.44	24.31	20.53	23.06	21.795	3.63872e+06	4	2.38981	0.00308039	3.14032	0.00386604	signal peptide peptidase-like 2B
FBN1	GO:0001501 [skeletal system development] GO:0001527 [microfibril] GO:0005201 [extracellular matrix structural constituent] GO:0005509 [calcium ion binding] GO:0005515 [protein binding] GO:0005576 [extracellular region] GO:0005578 [proteinaceous extracellular matrix] GO:0005604 [basement membrane] GO:0005615 [extracellular space] GO:0007507 [heart development] GO:0031012 [extracellular matrix] GO:…	yes	Yes	0	other	Extracellular	8.23	16.12	24.27	10.3	9.67	9.52	9.62	9.645	800.635	4	-2.93507	3.22353e-06	4.64352	0.000473099	fibrillin 1
SSR1	GO:0005048 [signal sequence binding] GO:0005783 [endoplasmic reticulum] GO:0005789 [endoplasmic reticulum membrane] GO:0006613 [cotranslational protein targeting to membrane] GO:0008284 [positive regulation of cell proliferation] GO:0016020 [membrane] GO:0016021 [integral to membrane]	yes	Yes	1	other	Integral to membrane	ND	8.93	9.13	ND	8.9	ND	ND	6.64	99.7331	1	-1.09928	0.0167822	1.98379	0.247624	signal sequence receptor, alpha
ST14	GO:0004252 [serine-type endopeptidase activity] GO:0005515 [protein binding] GO:0005576 [extracellular region] GO:0005615 [extracellular space] GO:0005886 [plasma membrane] GO:0005887 [integral to plasma membrane] GO:0006508 [proteolysis] GO:0008233 [peptidase activity] GO:0008236 [serine-type peptidase activity] GO:0016020 [membrane] GO:0016323 [basolateral plasma membrane] GO:0019897 [extrinsic…	yes	Yes	1	peptidase	plasma membrane	ND	17.47	18.74	18.79	17.63	19.15	20.44	18.97	513498	4	0.541635	0.14411	11.618	8.69825e-10	suppression of tumorigenicity 14 (colon carcinoma)
NID2	GO:0005509 [calcium ion binding] GO:0005515 [protein binding] GO:0005518 [collagen binding] GO:0005576 [extracellular region] GO:0005578 [proteinaceous extracellular matrix] GO:0005604 [basement membrane] GO:0007155 [cell adhesion] GO:0007160 [cell-matrix adhesion] GO:0031012 [extracellular matrix] GO:0016020 [membrane] GO:0016021 [integral to membrane]	yes	Yes	0	other	Extracellular	9.12	14.11	24.81	13.12	12.52	12.32	12.36	12.44	5556.65	4	-2.95541	1.82661e-08	1.4815	0.132625	nidogen 2 (osteonidogen)
TFPI	GO:0004866 [endopeptidase inhibitor activity] GO:0004867 [serine-type endopeptidase inhibitor activity] GO:0005576 [extracellular region] GO:0005615 [extracellular space] GO:0005886 [plasma membrane] GO:0007596 [blood coagulation] GO:0010466 [negative regulation of peptidase activity] GO:0010951 [negative regulation of endopeptidase activity] GO:0030414 [peptidase inhibitor activity]	yes	Yes	0	other	plasma membrane	9.79	16.04	25.11	12.71	14.85	11.59	11.76	12.235	4820.61	4	-3.17634	4.58831e-08	0.691638	0.511162	tissue factor pathway inhibitor (lipoprotein-associated coagulation inhibitor)
ST8SIA3	GO:0000139 [Golgi membrane] GO:0001574 [ganglioside biosynthetic process] GO:0005794 [Golgi apparatus] GO:0006486 [protein glycosylation] GO:0006491 [N-glycan processing] GO:0006688 [glycosphingolipid biosynthetic process] GO:0008373 [sialyltransferase activity] GO:0009100 [glycoprotein metabolic process] GO:0009311 [oligosaccharide metabolic process] GO:0016020 [membrane] GO:0016021 [integral to…	yes	Yes	1	enzyme	Integral to membrane	ND	9.53	ND	ND	ND	ND	ND	6.64	99.7331	0	-2.01376	0.00537783	-9.78731e-16	0.0432217	ST8 alpha-N-acetyl-neuraminide alpha-2,8-sialyltransferase 3
AEBP1	GO:0001501 [skeletal system development] GO:0003677 [DNA binding] GO:0003700 [sequence-specific DNA binding transcription factor activity] GO:0003714 [transcription corepressor activity] GO:0004180 [carboxypeptidase activity] GO:0004181 [metallocarboxypeptidase activity] GO:0005576 [extracellular region] GO:0005615 [extracellular space] GO:0005634 [nucleus] GO:0005737 [cytoplasm] GO:0006508 [prot…	yes	Yes	0	transcription regulator	Extracellular	11.08	11.18	24.99	16.74	13.97	13.76	12.87	13.865	14920.4	4	-3.2625	1.1547e-06	0.739519	0.442824	AE binding protein 1
PLAUR	GO:0004872 [receptor activity] GO:0005515 [protein binding] GO:0005576 [extracellular region] GO:0005788 [endoplasmic reticulum lumen] GO:0005789 [endoplasmic reticulum membrane] GO:0005886 [plasma membrane] GO:0006501 [C-terminal protein lipidation] GO:0006928 [cellular component movement] GO:0006935 [chemotaxis] GO:0007165 [signal transduction] GO:0007596 [blood coagulation] GO:0009986 [cell su…	yes	Yes	1	transmembrane receptor	plasma membrane	7.33	16.69	21.16	18.47	15.08	15.23	18.81	16.85	118129	4	-3.41069	1.14982e-12	12.2679	9.47204e-09	plasminogen activator, urokinase receptor	CD87
STEAP4	GO:0000139 [Golgi membrane] GO:0005488 [binding] GO:0005506 [iron ion binding] GO:0005794 [Golgi apparatus] GO:0005886 [plasma membrane] GO:0006811 [ion transport] GO:0009055 [electron carrier activity] GO:0016021 [integral to membrane] GO:0016491 [oxidoreductase activity] GO:0045444 [fat cell differentiation] GO:0046872 [metal ion binding] GO:0050660 [flavin adenine dinucleotide binding] GO:0055…	yes	Yes	6	other	plasma membrane	8.19	11.31	12.56	12.72	16.09	16.11	15.58	15.835	58453.4	4	-0.608458	0.233976	3.46795	0.000302576	STEAP family member 4
COL1A1	GO:0001501 [skeletal system development] GO:0001503 [ossification] GO:0001568 [blood vessel development] GO:0001649 [osteoblast differentiation] GO:0001957 [intramembranous ossification] GO:0001958 [endochondral ossification] GO:0005201 [extracellular matrix structural constituent] GO:0005515 [protein binding] GO:0005576 [extracellular region] GO:0005578 [proteinaceous extracellular matrix] GO:00…	yes	Yes	0	other	plasma membrane	11.22	18.48	21.19	11.92	12.93	12.3	12.6	12.45	5595.3	4	-3.58702	6.72693e-19	-1.22087	0.0102438	collagen, type I, alpha 1
STRA6	GO:0001568 [blood vessel development] GO:0001822 [kidney development] GO:0003184 [pulmonary valve morphogenesis] GO:0003281 [ventricular septum development] GO:0004872 [receptor activity] GO:0005886 [plasma membrane] GO:0006810 [transport] GO:0007507 [heart development] GO:0007612 [learning] GO:0007631 [feeding behavior] GO:0016021 [integral to membrane] GO:0030324 [lung development] GO:0030325 […	yes	Yes	9	other	plasma membrane	ND	11.63	10.81	11	11.85	11.23	11.04	11.135	2248.89	4	0.788649	0.0724343	7.70885	3.15439e-06	stimulated by retinoic acid gene 6 homolog (mouse)
STT3A	GO:0004576 [oligosaccharyl transferase activity] GO:0004579 [dolichyl-diphosphooligosaccharide-protein glycotransferase activity] GO:0005624 [membrane fraction] GO:0005783 [endoplasmic reticulum] GO:0005789 [endoplasmic reticulum membrane] GO:0006486 [protein glycosylation] GO:0008250 [oligosaccharyltransferase complex] GO:0016020 [membrane] GO:0016021 [integral to membrane] GO:0016740 [transfera…	yes	Yes	9	enzyme	Integral to membrane	8.68	9.71	10.4	13.55	10.93	9.36	10.04	10.485	1433.18	4	0.821937	0.0919522	7.86606	0.000746074	STT3, subunit of the oligosaccharyltransferase complex, homolog A (S. cerevisiae)
STT3B	GO:0004579 [dolichyl-diphosphooligosaccharide-protein glycotransferase activity] GO:0005515 [protein binding] GO:0005783 [endoplasmic reticulum] GO:0006486 [protein glycosylation] GO:0008250 [oligosaccharyltransferase complex] GO:0016020 [membrane] GO:0016021 [integral to membrane] GO:0016740 [transferase activity] GO:0018279 [protein N-linked glycosylation via asparagine]	yes	Yes	13	enzyme	Integral to membrane	ND	8.74	12.35	11.58	14.76	18.95	14.06	14.41	21769.2	4	3.13822	7.55858e-05	8.75112	1.81729e-05	STT3, subunit of the oligosaccharyltransferase complex, homolog B (S. cerevisiae)
SUSD2	GO:0005044 [scavenger receptor activity] GO:0005515 [protein binding] GO:0006955 [immune response] GO:0016020 [membrane] GO:0016021 [integral to membrane] GO:0030247 [polysaccharide binding]	yes	Yes	9	other	Integral to membrane	ND	11.99	22.38	16.44	12.88	13.29	15.56	14.425	21996.7	4	-1.11775	0.0730207	9.82759	2.02236e-05	sushi domain containing 2
SV2A	GO:0004872 [receptor activity] GO:0005215 [transporter activity] GO:0005515 [protein binding] GO:0005737 [cytoplasm] GO:0005783 [endoplasmic reticulum] GO:0005911 [cell-cell junction] GO:0006810 [transport] GO:0006836 [neurotransmitter transport] GO:0006874 [cellular calcium ion homeostasis] GO:0008021 [synaptic vesicle] GO:0016020 [membrane] GO:0016021 [integral to membrane] GO:0022857 [transmem…	yes	No	12	transporter	Integral to membrane	8.41	10.4	10.9	16.5	21.01	17.23	18.52	17.875	240387	4	7.14946	7.16628e-13	13.7053	1.85931e-09	synaptic vesicle glycoprotein 2A
SV2C	GO:0005215 [transporter activity] GO:0006810 [transport] GO:0006836 [neurotransmitter transport] GO:0008021 [synaptic vesicle] GO:0016020 [membrane] GO:0016021 [integral to membrane] GO:0022857 [transmembrane transporter activity] GO:0030054 [cell junction] GO:0030672 [synaptic vesicle membrane] GO:0031410 [cytoplasmic vesicle] GO:0045202 [synapse]	yes	No	12	other	Integral to membrane	14.25	11.34	10.64	13.64	15.14	16.77	13.46	14.39	21469.5	4	2.48114	0.00530099	0.695936	0.577997	synaptic vesicle glycoprotein 2C
LTBP1	GO:0005509 [calcium ion binding] GO:0005515 [protein binding] GO:0005488 [binding] GO:0005024 [transforming growth factor beta receptor activity] GO:0005576 [extracellular region] GO:0005578 [proteinaceous extracellular matrix] GO:0019838 [growth factor binding] GO:0031012 [extracellular matrix] GO:0035583 [negative regulation of transforming growth factor beta receptor signaling pathway by extra…	yes	Yes	0	other	Extracellular	9.37	16.79	24.76	15.17	12.48	11.73	12.58	12.53	5914.33	4	-4.04655	1.88424e-12	0.000180079	0.999835	latent transforming growth factor beta binding protein 1
GGT5	GO:0003840 [gamma-glutamyltransferase activity] GO:0005886 [plasma membrane] GO:0006520 [cellular amino acid metabolic process] GO:0006692 [prostanoid metabolic process] GO:0006749 [glutathione metabolic process] GO:0006750 [glutathione biosynthetic process] GO:0016021 [integral to membrane] GO:0016740 [transferase activity] GO:0019370 [leukotriene biosynthetic process] GO:0006954 [inflammatory r…	yes	Yes	1	enzyme	plasma membrane	8.41	10.09	21.11	13	12.21	12.82	12.14	12.515	5853.16	4	-4.06995	1.33778e-09	-3.67834	1.49469e-08	gamma-glutamyltransferase 5
OXTR	GO:0001967 [suckling behavior] GO:0001975 [response to amphetamine] GO:0004872 [receptor activity] GO:0004930 [G-protein coupled receptor activity] GO:0004990 [oxytocin receptor activity] GO:0005000 [vasopressin receptor activity] GO:0005515 [protein binding] GO:0005886 [plasma membrane] GO:0005887 [integral to plasma membrane] GO:0005902 [microvillus] GO:0005913 [cell-cell adherens junction] GO:…	yes	Yes	7	G-protein coupled receptor	plasma membrane	16.66	23.96	15.04	12.84	15.41	12.9	14.44	13.67	13034.1	4	-4.34481	5.53914e-07	-4.11974	9.92325e-05	oxytocin receptor
UNC5B	GO:0005515 [protein binding] GO:0007165 [signal transduction] GO:0004872 [receptor activity] GO:0005042 [netrin receptor activity] GO:0005886 [plasma membrane] GO:0006915 [apoptosis] GO:0007275 [multicellular organismal development] GO:0007411 [axon guidance] GO:0016021 [integral to membrane] GO:0042981 [regulation of apoptosis]	yes	Yes	1	transmembrane receptor	plasma membrane	16.3	17.19	11.59	11.63	11.23	14.01	14.58	12.82	7231.1	4	-4.42858	1.96928e-05	-6.92724	5.28554e-07	unc-5 homolog B (C. elegans)
TAPBP	GO:0005515 [protein binding] GO:0016020 [membrane] GO:0019885 [antigen processing and presentation of endogenous peptide antigen via MHC class I] GO:0006952 [defense response] GO:0050823 [peptide antigen stabilization]	yes	Yes	1	transporter	Intracellular membrane-bouded organelle	ND	11.49	11.94	13.56	15.66	20.63	17.52	16.59	98647.9	4	3.31779	0.000635549	11.8014	0.000105332	TAP binding protein (tapasin)
CD248	GO:0003674 [molecular_function] GO:0005488 [binding] GO:0005509 [calcium ion binding] GO:0005515 [protein binding] GO:0005529 [sugar binding] GO:0005578 [proteinaceous extracellular matrix] GO:0005737 [cytoplasm] GO:0008150 [biological_process] GO:0016020 [membrane] GO:0016021 [integral to membrane]	yes	Yes	1	other	Extracellular	11.93	15.11	23.68	13.31	12.57	12.83	12.71	12.77	6984.79	4	-6.45341	1.1088e-13	-0.324416	0.544699	CD248 molecule, endosialin	CD248
HLA-DPB1	GO:0002504 [antigen processing and presentation of peptide or polysaccharide antigen via MHC class II] GO:0005515 [protein binding] GO:0005765 [lysosomal membrane] GO:0005768 [endosome] GO:0005783 [endoplasmic reticulum] GO:0005789 [endoplasmic reticulum membrane] GO:0005794 [Golgi apparatus] GO:0005886 [plasma membrane] GO:0006955 [immune response] GO:0010008 [endosome membrane] GO:0016020 [memb…	yes	Yes	1	transmembrane receptor	plasma membrane	ND	ND	ND	9.38	11.79	16.66	ND	10.585	1536.04	3	5.34087	0.00225558	11.348	0.0121022	major histocompatibility complex, class II, DP beta 1
EFNA1	GO:0000122 [negative regulation of transcription from RNA polymerase II promoter] GO:0000187 [activation of MAPK activity] GO:0001525 [angiogenesis] GO:0003180 [aortic valve morphogenesis] GO:0003183 [mitral valve morphogenesis] GO:0003199 [endocardial cushion to mesenchymal transition involved in heart valve formation] GO:0005102 [receptor binding] GO:0005515 [protein binding] GO:0005576 [extrac…	yes	Yes	0	other	plasma membrane	ND	ND	ND	ND	10.53	12.84	8.55	9.54	744.434	3	4.71973	0.000671198	10.7572	0.00405426	ephrin-A1
ITM2B	GO:0000139 [Golgi membrane] GO:0001540 [beta-amyloid binding] GO:0005515 [protein binding] GO:0005524 [ATP binding] GO:0005576 [extracellular region] GO:0005634 [nucleus] GO:0005794 [Golgi apparatus] GO:0005886 [plasma membrane] GO:0006915 [apoptosis] GO:0006917 [induction of apoptosis] GO:0007399 [nervous system development] GO:0016021 [integral to membrane] GO:0043231 [intracellular membrane-bo…	yes	No	1	other	plasma membrane	ND	ND	ND	8.38	ND	12.32	18.29	10.35	1305.15	3	4.61557	0.00014092	10.5898	0.00188153	integral membrane protein 2B
[truncated: 67 more rows]
