# Supplementary material for: Identification of Novel Tumor-Associated Cell Surface Sialoglycoproteins in Human Glioblastoma Tumors Using Quantitative Proteomics
Source: PLoS One. 2014 Oct 31;9(10):e110316. doi: 10.1371/journal.pone.0110316 (PMC4216004; doi:10.1371/journal.pone.0110316)
Supplement: Table S4 — Microarray analysis of gene expression in GBM tumor cells and adult astrocytes. (XLSX) [file pone.0110316.s005.xlsx]

## Sheet: Table S4
Table S4. Microarray analysis of gene expression in GBM tumor cells and adult astrocytes. Microarrays were performed with GeneChip® HT Human Genome U133 Array Plate Set (Affymetrix). For each tumor sample, fold-change expression ratios (Fold Change) per gene between SIDs and adult astrocytes (control) were calculated with a p-value. SIDs = primary cultures derived from GBM patient tumors.
		Label	SID227	SID227	SID238	SID238	SID186	SID186
Sequence Code	Primary Sequence Name	Sequence Description	Fold Change	P-value	Fold Change	P-value	Fold Change	P-value
38340_at	HIP1R	huntingtin interacting protein 1 related	2.06825	1.21582e-17	1.18575	0.10532	-1.32892	0.00209
38290_at	RGS14	regulator of G-protein signaling 14	1.34457	0.1491	1.11203	0.66205	1.32322	0.17403
37996_s_at	DMPK	dystrophia myotonica-protein kinase	1.32312	0.10641	-1.98372	0.00058	-1.18559	0.27985
37965_at	PARVB	zp66g11.s1 Stratagene endothelial cell 937223 Homo sapiens cDNA clone IMAGE:625220 3', mRNA sequence.	-2.37804	5.78067e-14	-2.89815	8.37709e-13	-1.48319	0.00019
37966_at	PARVB	zp66g11.r1 Stratagene endothelial cell 937223 Homo sapiens cDNA clone IMAGE:625220 5', mRNA sequence.	-5.63133	1.39073e-21	-5.85698	5.17431e-17	-2.5256	1.49113e-09
37986_at	EPOR	erythropoietin receptor	-1.05811	0.63362	1.5049	0.00128	1.48588	0.00032
37943_at	ZFYVE26	zinc finger, FYVE domain containing 26	-2.23832	4.97109e-08	-1.17306	0.23956	-1.45195	0.00234
37950_at	PREP	prolyl endopeptidase	-1.80759	1.79154e-12	-1.36067	0.00092	1.03839	0.6236
37953_s_at	ACCN2	amiloride-sensitive cation channel 2, neuronal	4.88751	2.50082e-14	5.10614	1.85345e-16	1.92868	0.00295
37892_at	COL11A1	collagen, type XI, alpha 1	-8.08554	0	-1.25794	0.01969	-3.17247	2.37721e-23
37590_g_at	ZNF710	Homo sapiens mRNA full length insert cDNA clone EUROIMAGE 26539.	5.06086	9.53892e-17	2.99481	2.51284e-07	1.47471	0.07372
37566_at	KIAA1045	KIAA1045	1.36775	0.27021	1.64596	0.1079	-1.0039	0.98979
37577_at	ARHGAP19	Rho GTPase activating protein 19	1.36354	0.00038	-1.03411	0.73201	-1.06748	0.4437
37278_at	TAZ	tafazzin	1.13038	0.65247	2.21759	0.00167	1.37315	0.20049
37547_at	BBS9	Bardet-Biedl syndrome 9	-1.00451	0.98358	1.57812	0.01099	-1.02927	0.86823
37232_at	KIAA0586	KIAA0586	-1.48318	0.17377	-1.41392	0.12634	-1.17989	0.38131
37201_at	PK-120 precursor	Homo sapiens mRNA for PK-120, complete cds.	1.04002	0.92646	1.43321	0.41047	1.07316	0.86688
36907_at	MVK	mevalonate kinase	-1.13585	0.54815	-1.10229	0.66923	-1.02231	0.91165
36920_at	MTM1	myotubularin 1	1.47261	9e-05	1.48911	6e-05	1.254	0.01077
36888_at	HAUS5	HAUS augmin-like complex, subunit 5	1.73392	5e-05	1.01891	0.89777	-1.08031	0.54828
36865_at	ANGEL1	angel homolog 1 (Drosophila)	1.01238	0.91017	1.38837	0.00623	1.34714	0.00464
36566_at	CTNS	cystinosis, nephropathic	1.85086	0.01998	1.1645	0.57352	-1.20881	0.45419
36829_at	PER1	period homolog 1 (Drosophila)	-2.03779	0.00101	-1.2571	0.30504	-2.33424	0.00014
36830_at	MIPEP	mitochondrial intermediate peptidase	-2.20079	0.0004	-1.59495	0.00638	-1.15626	0.298
36545_s_at	SFI1	Sfi1 homolog, spindle assembly associated (yeast)	3.06858	0.00037	1.24036	0.64781	1.56434	0.24109
36553_at	ASMTL	ag36c04.s1 Human bone marrow stromal cells Homo sapiens cDNA clone IMAGE:1118886 3' similar to SW:HIOM_HUMAN P46597 HYDROXYINDOLE O-METHYLTRANSFERASE ;, mRNA sequence.	-1.31629	0.12217	-1.1391	0.46805	-2.30896	1.95648e-06
36554_at	ASMTL	acetylserotonin O-methyltransferase-like	-1.07006	0.80364	-1.24271	0.35669	-2.95834	8.07374e-06
36564_at	RNF19B	31a10 Human retina cDNA randomly primed sublibrary Homo sapiens cDNA, mRNA sequence.	1.54274	0.00195	1.39484	0.04316	1.57036	0.00121
36475_at	ANKRD54	ankyrin repeat domain 54	1.33879	0.03599	1.32059	0.06898	1.04859	0.73154
36499_at	CELSR2	cadherin, EGF LAG seven-pass G-type receptor 2 (flamingo homolog, Drosophila)	14.3764	0	11.8966	1.59358e-39	5.43569	1.16832e-12
36004_at	IKBKG	inhibitor of kappa light polypeptide gene enhancer in B-cells, kinase gamma	-1.51682	0.00957	-1.82949	0.00174	-1.19073	0.25456
35974_at	LRMP	lymphoid-restricted membrane protein	1.02508	0.94206	1.04898	0.90265	1.06052	0.8618
35666_at	SEMA3F	sema domain, immunoglobulin domain (Ig), short basic domain, secreted, (semaphorin) 3F	-11.9899	0	-8.15372	7.53122e-34	-9.37234	0
35626_at	SGSH	N-sulfoglucosamine sulfohydrolase	-1.23003	0.10881	-1.01454	0.90523	1.13878	0.20751
35201_at	HNRNPL	heterogeneous nuclear ribonucleoprotein L	1.46946	6.9287e-06	-1.22895	0.0674	1.31519	0.01763
35156_at	R3HCC1	R3H domain and coiled-coil containing 1	1.74418	4.1597e-10	1.25674	0.02	1.11411	0.21231
34764_at	LARS2	leucyl-tRNA synthetase 2, mitochondrial	1.24554	0.01351	-1.19948	0.04259	-1.27341	0.00205
35147_at	MCF2L	MCF.2 cell line derived transforming sequence-like	33.5474	0	12.304	7.78955e-37	1.77434	0.03815
35148_at	MRPL54	mitochondrial ribosomal protein L54	1.02001	0.95262	-1.3313	0.37923	-1.06265	0.81927
35150_at	CDw40	Human CDw40 mRNA for nerve growth factor receptor-related B-lymphocyte activation molecule.	-1.3123	0.29802	-1.4685	0.21532	-1.27302	0.35169
34726_at	CACNB3	calcium channel, voltage-dependent, beta 3 subunit	1.60322	9e-05	1.11595	0.44153	-1.06449	0.65351
34697_at	LRP6	low density lipoprotein receptor-related protein 6	2.41559	7.23527e-07	2.19948	9e-05	1.56006	0.02364
34689_at	TREX1	three prime repair exonuclease 1	1.46125	0.1522	2.57361	7e-05	1.75756	0.01418
34206_at	ARAP1	ArfGAP with RhoGAP domain, ankyrin repeat and PH domain 1	-1.83868	0.00553	-1.22933	0.24214	-1.31908	0.07405
34210_at	CD52	zb11b10.s1 Soares_fetal_lung_NbHL19W Homo sapiens cDNA clone IMAGE:301723 3' similar to gb:X62466 H.sapiens mRNA for CAMPATH-1 (HUMAN);, mRNA sequence.	-1.31797	0.42884	-1.09771	0.80094	1.01796	0.95622
34221_at	HMGXB3	HMG box domain containing 3	1.34358	0.00751	-1.09027	0.52472	1.45525	0.00058
34225_at	WHSC2	Wolf-Hirschhorn syndrome candidate 2	1.42646	0.00011	1.23373	0.04151	-1.14661	0.15628
34187_at	RBMS2	RNA binding motif, single stranded interacting protein 2	-4.78995	1.99872e-27	-4.44076	5.06598e-22	-3.53867	1.36275e-22
33767_at	NEFH	neurofilament, heavy polypeptide	-3.50405	5.60323e-13	-3.62766	1.90615e-10	-2.71775	1.26921e-09
33768_at	DMWD	dystrophia myotonica, WD repeat containing	2.04978	7.05103e-06	-1.12842	0.58624	-1.38507	0.10593
33778_at	TBC1D22A	TBC1 domain family, member 22A	-1.30788	0.4018	-1.04999	0.85451	1.20826	0.38763
33736_at	STOML1	stomatin (EPB72)-like 1	-1.18088	0.08644	-1.16826	0.11952	-1.27303	0.0059
33304_at	ISG20	interferon stimulated exonuclease gene 20kDa	3.79741	1e-05	2.00081	0.02563	3.86906	3.95434e-09
33307_at	NFAM1	NFAT activating protein with ITAM motif 1	-1.3539	0.21198	-1.8272	0.04601	-1.38912	0.21797
33323_r_at	SFN	stratifin	-1.5538	0.003	-1.36183	0.06268	1.05749	0.67411
32699_s_at	PVR	poliovirus receptor	-1.65451	0.21659	-1.92392	0.18104	-1.5942	0.24787
32128_at	CCL18	chemokine (C-C motif) ligand 18 (pulmonary and activation-regulated)	1.05442	0.82845	1.09035	0.74997	2.03391	0.00033
32137_at	JAG2	jagged 2	-1.42906	0.2238	1.61601	0.05534	1.31497	0.23082
34063_at	RECQL5	RecQ protein-like 5	1.37664	0.50114	1.73174	0.20746	1.55799	0.25482
33646_g_at	GM2A	GM2 ganglioside activator	-1.07574	0.71754	1.01693	0.94097	-1.10357	0.6256
35436_at	GOLGA2	golgi autoantigen, golgin subfamily a, 2	-1.01566	0.87304	-1.15712	0.20407	1.1422	0.16775
34478_at	RAB11B	RAB11B, member RAS oncogene family	1.52627	1.26149e-06	1.212	0.05616	-1.02373	0.79414
34031_i_at	KRIT1	KRIT1, ankyrin repeat containing	1.23255	0.02619	1.41449	0.00087	1.5745	7.66768e-06
33494_at	ETFDH	electron-transferring-flavoprotein dehydrogenase	-1.22755	0.02078	-1.10379	0.31226	1.0067	0.93621
32088_at	BLZF1	basic leucine zipper nuclear factor 1	-1.83626	9.98607e-12	-1.44583	0.00022	-1.31861	0.00117
32094_at	CHST3	carbohydrate (chondroitin 6) sulfotransferase 3	2.17137	2.06668e-09	1.75532	0.00026	2.34395	2.69724e-11
32099_at	SAFB2	scaffold attachment factor B2	1.40688	0.00369	1.05507	0.65137	1.0694	0.51286
32062_at	LRRC14	leucine rich repeat containing 14	1.5092	0.02123	1.11214	0.6238	-1.16073	0.4575
32029_at	PDPK1	3-phosphoinositide dependent protein kinase-1	-1.18885	0.34419	-1.00906	0.96768	-1.18054	0.36338
32032_at	DGCR14	DiGeorge syndrome critical region gene 14	-1.05732	0.5496	-1.07336	0.50227	-1.11433	0.23913
31837_at	CHKB	choline kinase beta	-1.10963	0.40764	-1.75887	0.00029	-1.30567	0.03828
31845_at	ELF4	E74-like factor 4 (ets domain transcription factor)	-2.5928	2.288e-11	-2.98809	3.13314e-10	-1.17201	0.20935
31846_at	RHOD	ws16b04.x1 NCI_CGAP_Kid11 Homo sapiens cDNA clone IMAGE:2497327 3' similar to SW:RHOD_HUMAN O00212 RHO-RELATED GTP-BINDING PROTEIN RHOD ;, mRNA sequence.	-6.42026	4.80647e-13	-3.32779	3.22332e-06	-4.08386	1.69398e-09
31826_at	FKBP15	FK506 binding protein 15, 133kDa	-1.09068	0.30511	-1.09865	0.29698	1.13329	0.11217
41858_at	FRAG1	FGF receptor activating protein 1	-1.58336	0.00238	1.09553	0.4148	-1.1102	0.29625
31799_at	COPB2	Homo sapiens clone 24627 mRNA sequence.	3.57751	0	1.91967	2.58012e-09	1.02998	0.83315
41856_at	UNC5B	Homo sapiens mRNA; cDNA DKFZp586D0918 (from clone DKFZp586D0918).	1.14334	0.69327	-1.14332	0.7373	-1.29937	0.46969
41644_at	SASH1	SAM and SH3 domain containing 1	-1.10341	0.55528	1.72397	0.00066	1.18213	0.28151
41657_at	STK11	serine/threonine kinase 11	-1.27949	0.56358	-2.17318	0.10048	-1.31987	0.4395
41660_at	GTSE1	G-2 and S-phase expressed 1	2.8552	3.90045e-08	8.5549	0	14.242	0
41469_at	PI3	peptidase inhibitor 3, skin-derived	1.21511	0.44139	1.21089	0.513	2.51332	0.00214
41386_i_at	KDM6B	lysine (K)-specific demethylase 6B	2.10216	4.9104e-10	2.43276	4.13528e-11	1.65885	5e-05
41387_r_at	KDM6B	lysine (K)-specific demethylase 6B	1.40766	0.01804	1.90534	5e-05	1.26127	0.11474
41397_at	ZNF821	zinc finger protein 821	2.51481	0.00819	2.98367	0.00032	1.25408	0.4893
41113_at	ZNF500	wl81f07.x1 NCI_CGAP_Brn25 Homo sapiens cDNA clone IMAGE:2431333 3' similar to contains Alu repetitive element;, mRNA sequence.	2.16748	0.00172	1.38517	0.32708	1.30443	0.34239
41047_at	C9orf16	wl90e10.x1 NCI_CGAP_Brn25 Homo sapiens cDNA clone IMAGE:2432202 3' similar to TR:O73881 O73881 EST00098 PROTEIN. ;, mRNA sequence.	1.53056	0.01361	1.33785	0.09309	1.1398	0.41958
41037_at	TEAD4	TEA domain family member 4	-1.49966	5e-05	-2.44157	7.94389e-13	-1.7519	4.55203e-08
40687_at	GJA4	gap junction protein, alpha 4, 37kDa	-1.60497	0.51307	1.08146	0.90811	1.3255	0.60854
40665_at	FMO3	flavin containing monooxygenase 3	-6.2983	2.24103e-21	-6.31409	1.90232e-16	-5.06933	1.734e-18
40359_at	RASSF7	Ras association (RalGDS/AF-6) domain family (N-terminal) member 7	-1.69093	0.07889	-1.31179	0.40448	-1.02401	0.92905
40016_g_at	MAST4	microtubule associated serine/threonine kinase family member 4	-1.61739	0.14252	-2.18595	0.02876	1.01226	0.96184
40020_at	CELSR3	cadherin, EGF LAG seven-pass G-type receptor 3 (flamingo homolog, Drosophila)	6.81947	4.37898e-27	2.76882	5.72901e-06	1.40605	0.13002
39966_at	CSPG5	chondroitin sulfate proteoglycan 5 (neuroglycan C)	20.5571	0	12.7173	0	1.22111	0.14957
39650_s_at	PCNXL2	pecanex-like 2 (Drosophila)	2.28159	2e-05	1.53847	0.08209	1.69279	0.01204
39582_at	CYLD	cylindromatosis (turban tumor syndrome)	1.59414	1e-05	1.34893	0.01814	1.58674	2e-05
39248_at	AQP3	za55a01.s1 Soares fetal liver spleen 1NFLS Homo sapiens cDNA clone IMAGE:296424 3', mRNA sequence.	1.14681	0.49537	1.20796	0.16819	-2.85236	8.56258e-13
39249_at	AQP3	aquaporin 3 (Gill blood group)	1.44636	0.22784	1.14133	0.72509	-1.20716	0.59691
38964_r_at	WAS	Wiskott-Aldrich syndrome (eczema-thrombocytopenia)	2.13362	0.11695	2.20328	0.15308	1.26419	0.67828
38918_at	SOX13	SRY (sex determining region Y)-box 13	8.1052	4.87084e-40	1.6453	0.00393	1.574	0.00262
38241_at	BTN3A3	butyrophilin, subfamily 3, member A3	1.54036	4.56897e-06	1.33318	0.00931	1.22275	0.11121
38158_at	ESPL1	extra spindle pole bodies homolog 1 (S. cerevisiae)	1.81998	6e-05	1.15687	0.43973	1.21166	0.23875
38149_at	ARHGAP25	Rho GTPase activating protein 25	6.29721	2.75356e-16	3.27006	8e-05	3.77935	2.0259e-07
37860_at	ZNF337	zinc finger protein 337	1.55801	0.00156	1.02089	0.88961	-1.03153	0.81171
37872_at	JRK	jerky homolog (mouse)	-1.30499	0.08654	-1.69464	0.0051	-1.54885	0.00637
37831_at	SIPA1L3	signal-induced proliferation-associated 1 like 3	1.62344	3.45e-07	-1.45161	0.00224	-1.27021	0.02085
37793_r_at	RAD51L3	RAD51-like 3 (S. cerevisiae)	1.07909	0.46012	-1.17288	0.19683	-1.08939	0.44133
37796_at	EPO	erythropoietin	1.52787	0.28191	-1.01122	0.9811	1.3532	0.41791
37802_r_at	FAM63B	family with sequence similarity 63, member B	1.25552	0.01364	-1.55767	9e-05	-1.63775	6.012e-07
37512_at	HSD17B6	hydroxysteroid (17-beta) dehydrogenase 6 homolog (mouse)	2.40657	0.00017	1.52157	0.09107	-1.23065	0.41102
37462_i_at	SF3A2	splicing factor 3a, subunit 2, 66kDa	-1.01445	0.9644	1.25526	0.4781	1.04433	0.88304
37424_at	CCHCR1	coiled-coil alpha-helical rod protein 1	1.15824	0.32781	1.13112	0.4977	-1.1624	0.3429
37425_g_at	CCHCR1	coiled-coil alpha-helical rod protein 1	1.00441	0.96389	-1.06814	0.56085	-1.14204	0.18198
37433_at	PIAS2	protein inhibitor of activated STAT, 2	1.71525	2.0373e-08	1.92208	4.57982e-11	1.88295	4.63945e-13
37152_at	PPARD	peroxisome proliferator-activated receptor delta	-1.50545	2.2757e-08	-1.69916	5.42532e-10	-1.68244	1.93613e-12
37170_at	BMP2K	BMP2 inducible kinase	-1.11934	0.68305	1.41673	0.16047	2.5775	4.88984e-07
36711_at	MAFF	v-maf musculoaponeurotic fibrosarcoma oncogene homolog F (avian)	-1.16174	0.01138	-2.05914	1.77479e-23	-1.95785	7.02703e-24
36742_at	TRIM15	tripartite motif-containing 15	-1.68518	0.10155	-1.29921	0.44167	-1.41834	0.25068
32402_s_at	SYMPK	symplekin	-1.14247	0.51058	-1.71151	0.00703	-1.07891	0.62841
31637_s_at	NR1D1	nuclear receptor subfamily 1, group D, member 1	3.74768	4.13749e-11	3.30017	4.92053e-07	4.04211	1.37917e-12
38671_at	PLXND1	plexin D1	-3.51118	1.67582e-24	-1.24973	0.05947	-1.05479	0.64798
39402_at	IL1B	interleukin 1, beta	1.05374	0.91307	-1.11609	0.84987	20.4295	1.88724e-18
39705_at	SIN3B	SIN3 homolog B, transcription regulator (yeast)	1.44993	0.01108	1.18432	0.30883	1.37658	0.02761
39729_at	PRDX2	peroxiredoxin 2	1.91937	1.27079e-15	2.20596	3.79506e-28	1.94512	1.97491e-25
40093_at	BCAM	basal cell adhesion molecule (Lutheran blood group)	6.06389	2.28407e-14	2.24789	0.00639	2.66667	7e-05
40148_at	hFE65L	Human FE65-like protein (hFE65L) mRNA, partial cds.	-1.58345	1.27112e-09	-1.16185	0.02099	-3.4243	0
40149_at	SH2B1	SH2B adaptor protein 1	2.01959	0.01308	2.10165	0.00393	1.7919	0.01195
40420_at	STK10	serine/threonine kinase 10	-1.88355	2.06115e-13	-2.53125	2.85499e-20	-1.49672	1.50034e-07
40446_at	KIFC1	kinesin family member C1	1.73732	1e-05	1.61355	0.00104	1.72686	1e-05
40489_at	ATN1	atrophin 1	1.01102	0.94441	1.13364	0.45964	1.22249	0.18685
40837_at	TLE2	transducin-like enhancer of split 2 (E(sp1) homolog, Drosophila)	5.49665	1.96019e-39	4.15937	1.78875e-19	1.29439	0.18558
40850_at	FKBP8	FK506 binding protein 8, 38kDa	-1.24013	0.05999	-1.29153	0.04567	-1.09054	0.46016
41220_at	40065	septin 9	1.17192	0.15486	-1.35837	0.02221	-1.4032	0.0036
32209_at	FAM89B	family with sequence similarity 89, member B	-1.3704	8e-05	-1.21452	0.03145	-1.38286	0.00096
32811_at	MYO1C	myosin IC	-5.38855	8.54971e-38	-4.18802	7.0437e-23	-2.34981	1.50854e-13
32836_at	AGPAT1	1-acylglycerol-3-phosphate O-acyltransferase 1 (lysophosphatidic acid acyltransferase, alpha)	1.50304	3e-05	-1.21776	0.10847	-1.05639	0.62756
32837_at	AGPAT2	1-acylglycerol-3-phosphate O-acyltransferase 2 (lysophosphatidic acid acyltransferase, beta)	-1.15798	0.51698	-1.51843	0.0672	1.09613	0.60856
33850_at	MAP4	53c11 Human retina cDNA randomly primed sublibrary Homo sapiens cDNA, mRNA sequence.	1.04675	0.59278	-1.03621	0.71868	-1.32248	0.00144
34408_at	RTN2	reticulon 2	-3.42295	4.86898e-07	-8.58861	4.79704e-10	-12.3121	8.50046e-15
34846_at	CAMK2B	calcium/calmodulin-dependent protein kinase II beta	-1.31431	0.20672	-1.39132	0.15216	-1.25544	0.24349
34858_at	KCTD2	potassium channel tetramerisation domain containing 2	1.62715	0.16947	1.79871	0.01478	1.80855	0.00445
35776_at	ITSN1	intersectin 1 (SH3 domain protein)	-2.02121	4.09429e-16	-2.52081	1.5843e-19	-2.02769	3.08326e-16
35820_at	GM2A	GM2 ganglioside activator	-1.06418	0.69641	1.55914	2e-05	1.26036	0.01222
35846_at	THRA	thyroid hormone receptor, alpha (erythroblastic leukemia viral (v-erb-a) oncogene homolog, avian)	1.99866	3.57309e-10	2.52819	1.19469e-14	1.64394	1e-05
36129_at	SGSM2	small G protein signaling modulator 2	1.6393	0.00405	1.35961	0.06843	1.21984	0.18226
36612_at	FAM168A	family with sequence similarity 168, member A	2.43299	1.62508e-34	2.16225	8.56769e-20	1.61529	1.47847e-06
36936_at	TSTA3	tissue specific transplantation antigen P35B	-1.87552	1.83128e-09	-2.01167	4.6442e-11	-1.9791	9.92859e-14
37005_at	NBL1	neuroblastoma, suppression of tumorigenicity 1	-2.99552	4.7956e-22	-2.52759	1.36405e-15	-1.9596	7.58092e-12
37012_at	CAPZB	capping protein (actin filament) muscle Z-line, beta	-1.76039	5.77079e-12	-1.28167	0.00257	-1.14479	0.05588
37022_at	PRELP	proline/arginine-rich end leucine-rich repeat protein	-1.42151	0.15415	1.20202	0.45683	-1.1785	0.4869
37028_at	PPP1R15A	protein phosphatase 1, regulatory (inhibitor) subunit 15A	-2.7505	2.52911e-08	-1.82279	0.00862	-3.06774	1.6746e-11
37408_at	MRC2	mannose receptor, C type 2	1.12001	0.35227	1.24417	0.11735	1.44836	0.0028
37652_at	CABIN1	calcineurin binding protein 1	1.50264	0.01347	-1.14776	0.51392	-1.09451	0.61809
38037_at	HBEGF	heparin-binding EGF-like growth factor	2.29283	1e-05	1.73538	0.01754	5.04732	2.36684e-15
38043_at	G6PD	glucose-6-phosphate dehydrogenase	1.23461	0.2037	1.26613	0.14936	1.09815	0.51954
38069_at	CLCN7	chloride channel 7	1.02996	0.90421	1.17265	0.47147	1.24054	0.25494
38398_at	MADD	MAP-kinase activating death domain	1.08832	0.60497	1.20558	0.31223	1.23148	0.19182
38447_at	ADRBK1	adrenergic, beta, receptor kinase 1	1.03263	0.94013	-1.24168	0.6541	-1.01763	0.96698
38487_at	STAB1	stabilin 1	1.97558	0.21879	2.46004	0.2054	2.18814	0.22401
38766_at	SRCAP	Snf2-related CREBBP activator protein	1.68489	0.00107	1.20479	0.29215	1.16469	0.32305
39548_at	NPAS2	neuronal PAS domain protein 2	1.25546	0.07453	-2.05073	1.13069e-06	1.90959	8.86305e-11
39549_at	NPAS2	wg87a11.x1 Soares_NSF_F8_9W_OT_PA_P_S1 Homo sapiens cDNA clone IMAGE:2372060 3', mRNA sequence.	1.36267	0.00555	-2.05195	1.47798e-08	2.0615	1.97169e-15
39817_s_at	C6orf108	chromosome 6 open reading frame 108	1.17309	0.31724	-1.27243	0.11684	-1.16737	0.26107
39835_at	SBF1	SET binding factor 1	1.40488	0.21491	1.55963	0.14969	1.38878	0.23267
39854_r_at	PNPLA2	patatin-like phospholipase domain containing 2	-2.56064	0.01015	-1.49902	0.25836	-1.10485	0.73135
39891_at	ZNF710	qk40b01.x1 NCI_CGAP_Co8 Homo sapiens cDNA clone IMAGE:1871401 3', mRNA sequence.	1.11848	0.35501	-1.50735	0.0034	-1.36694	0.00872
40189_at	SET	SET nuclear oncogene	1.24798	5.47874e-06	-1.06911	0.24021	-1.1372	0.00927
40273_at	SPHK2	zx90g03.s1 Soares ovary tumor NbHOT Homo sapiens cDNA clone IMAGE:811060 3', mRNA sequence.	1.75334	0.00129	-1.0904	0.66953	-1.20057	0.3076
40284_at	FOXA2	forkhead box A2	-1.09064	0.75065	-1.25913	0.48276	-1.2869	0.37792
40560_at	TBX2	T-box 2	-1.10139	0.47521	-1.04108	0.75749	-2.8276	8.61001e-15
40562_at	GNA11	Homo sapiens GTP-binding protein alpha 11 subunit pseudogene, complete sequence.	1.37342	0.0159	-1.18276	0.25685	1.06498	0.6271
40569_at	MZF1	myeloid zinc finger 1	1.42037	0.09489	1.14669	0.52522	1.0752	0.70022
40612_at	DOPEY1	dopey family member 1	-1.9415	2.72984e-14	1.12512	0.19403	-1.08329	0.34294
40640_at	CHKB	choline kinase beta	-1.04916	0.75561	-1.57772	0.06826	-1.13885	0.40932
41512_at	BRAP	DKFZp434B2222_s1 434 (synonym: htes3) Homo sapiens cDNA clone DKFZp434B2222 3', mRNA sequence.	1.83243	1.05915e-21	1.15963	0.04843	1.13722	0.04851
41553_at	OSGIN2	wi22b11.x1 NCI_CGAP_Co16 Homo sapiens cDNA clone IMAGE:2390973 3' similar to WP:F30B5.4 CE04465 ;, mRNA sequence.	1.49642	0.27101	1.47021	0.36467	1.85182	0.07864
41577_at	PPP1R16B	protein phosphatase 1, regulatory (inhibitor) subunit 16B	-1.08788	0.82603	1.35358	0.44398	-1.02579	0.94612
32502_at	GDPD5	DKFZp434D0316_s1 434 (synonym: htes3) Homo sapiens cDNA clone DKFZp434D0316 3', mRNA sequence.	-1.78851	0.02087	-1.57862	0.09866	-1.99394	0.00753
32540_at	PPP3CC	wh92e05.x1 NCI_CGAP_CLL1 Homo sapiens cDNA clone IMAGE:2388224 3' similar to gb:M29551 PROTEIN PHOSPHATASE 2B CATALYTIC SUBUNIT 2 (HUMAN);, mRNA sequence.	-1.35682	0.01789	-1.45395	0.01319	-1.2113	0.1276
33148_at	ZFR	tk11f11.x1 NCI_CGAP_Lu24 Homo sapiens cDNA clone IMAGE:2150733 3' similar to TR:Q94540 Q94540 ZINC-FINGER PROTEIN ZN72D. ;, mRNA sequence.	1.79978	8.61561e-08	1.25647	0.08751	1.28589	0.0292
33197_at	MYO7A	myosin VIIA	2.29413	0.00073	1.59082	0.13462	1.20745	0.51789
2028_s_at	E2F1	E2F transcription factor 1	3.29397	2.26083e-08	1.7623	0.01632	1.86645	0.00297
1861_at	BAD	BCL2-associated agonist of cell death	-1.02681	0.86614	1.27013	0.08198	1.29022	0.03186
1773_at	FNTB	farnesyltransferase, CAAX box, beta	1.56044	0.3303	1.4063	0.53078	1.24125	0.6582
1729_at	TRADD	TNFRSF1A-associated via death domain	-5.0012	8.91405e-14	-1.75248	0.00471	-1.07228	0.66468
1598_g_at	GAS6	growth arrest-specific 6	-15.8687	0	-13.0654	5.77714e-34	-3.60052	1.70607e-17
1494_f_at	CYP2A6	cytochrome P450, family 2, subfamily A, polypeptide 6	1.27488	0.64518	-1.17503	0.79493	1.28943	0.58804
1438_at	EPHB3	EPH receptor B3	2.84258	0.00024	2.70327	0.00086	1.05454	0.85808
1431_at	CYP2E1	cytochrome P450, family 2, subfamily E, polypeptide 1	-1.2789	0.44587	1.2157	0.55552	-1.13045	0.69455
1405_i_at	CCL5	chemokine (C-C motif) ligand 5	1.10528	0.86697	1.22703	0.75912	2.00113	0.16068
1320_at	PTPN21	protein tyrosine phosphatase, non-receptor type 21	-1.63018	0.0713	-1.82168	0.06248	-1.37972	0.215
1294_at	UBA7	ubiquitin-like modifier activating enzyme 7	1.12319	0.66878	1.45201	0.20277	1.57144	0.12107
1053_at	RFC2	replication factor C (activator 1) 2, 40kDa	2.19182	1.02194e-13	1.07202	0.60511	1.30086	0.04179
1007_s_at	DDR1	discoidin domain receptor tyrosine kinase 1	9.51448	0	5.78635	0	4.99783	6.61413e-43
823_at	CX3CL1	chemokine (C-X3-C motif) ligand 1	17.1875	0	14.5943	2.29709e-36	12.2901	8.4892e-25
635_s_at	PPP2R5B	protein phosphatase 2, regulatory subunit B', beta isoform	1.11049	0.67527	1.22625	0.47027	1.36716	0.19024
564_at	GNA11	guanine nucleotide binding protein (G protein), alpha 11 (Gq class)	1.25773	0.08012	-1.26177	0.12509	1.05903	0.66129
396_f_at	EPOR	erythropoietin receptor	3.68109	0.10051	5.05203	0.07815	5.74962	0.02805
336_at	thromboxane A2 receptor	Homo sapiens mRNA for thromboxane A2 receptor, complete cds.	-3.17623	1.09005e-19	-1.83892	5.08831e-06	-2.3923	7.91253e-11
320_at	PEX6	peroxisomal biogenesis factor 6	1.26078	0.14324	1.51747	0.00767	1.41571	0.01141
266_s_at	CD24	CD24 molecule	3.55583	0	7.19548	0	-1.49267	0.00155
243_g_at	MAP4	microtubule-associated protein 4	-2.2148	2.22644e-25	-1.73057	5.85072e-14	-1.79446	2.72514e-20
177_at	PLD1	phospholipase D1, phosphatidylcholine-specific	-2.92776	1.05806e-06	-1.05878	0.77281	2.18693	9.9836e-08
179_at	PMS2L11	postmeiotic segregation increased 2-like 11 pseudogene	1.26621	0.47733	-1.30877	0.62396	-1.02999	0.93387
117_at	HSPA6	heat shock 70kDa protein 6 (HSP70B')	2.07983	0.00599	1.47361	0.24976	-1.42571	0.31907
121_at	PAX8	paired box 8	-1.03371	0.91856	2.30011	0.0054	3.15144	1.68396e-06
55692_at	ELMO2	75H3 Human retina cDNA Tsp509I-cleaved sublibrary Homo sapiens cDNA not directional, mRNA sequence.	1.64058	1.06315e-11	1.24048	0.01303	1.16256	0.05989
55705_at	C19orf22	zb03g04.r1 Soares_fetal_lung_NbHL19W Homo sapiens cDNA clone IMAGE:301014 5', mRNA sequence.	-1.31652	0.00101	-1.38732	0.00077	-1.56913	1.52546e-07
55583_at	DOCK6	qf49f11.x1 Soares_testis_NHT Homo sapiens cDNA clone IMAGE:1753389 3' similar to WP:F46H5.4 CE04590 RAT TRG GENE PRODUCT ;, mRNA sequence.	1.25374	0.3592	1.98363	0.00757	2.21117	0.00019
55065_at	MARK4	DKFZp761B169_s1 761 (synonym: hamy2) Homo sapiens cDNA clone DKFZp761B169 3', mRNA sequence.	1.15424	0.13865	-1.46611	0.0018	-1.50609	0.00015
55081_at	MICALL1	zc31c10.s1 Soares_senescent_fibroblasts_NbHSF Homo sapiens cDNA clone IMAGE:323922 3', mRNA sequence.	-1.37522	0.01098	-1.49195	0.00634	-1.10511	0.42516
55093_at	CSGLCA-T	nj21a11.s1 NCI_CGAP_AA1 Homo sapiens cDNA clone IMAGE:993116 3', mRNA sequence.	-2.32925	6e-05	-1.59659	0.01419	1.00755	0.96057
54037_at	HPS4	DKFZp434E1117_s1 434 (synonym: htes3) Homo sapiens cDNA clone DKFZp434E1117 3', mRNA sequence.	1.79745	7.13601e-13	1.56839	2.7327e-06	1.34849	0.00042
54051_at	PKNOX1	yr40e10.r1 Soares fetal liver spleen 1NFLS Homo sapiens cDNA clone IMAGE:207786 5', mRNA sequence.	-1.02766	0.74024	-1.17114	0.0955	-1.19625	0.02946
53968_at	INTS5	wl63e02.x1 NCI_CGAP_Brn25 Homo sapiens cDNA clone IMAGE:2429594 3', mRNA sequence.	-1.68161	0.00203	-1.02544	0.83666	-1.07866	0.47695
53991_at	DENND2A	zk89a12.r1 Soares_pregnant_uterus_NbHPU Homo sapiens cDNA clone IMAGE:489982 5' similar to TR:G257387 G257387 HTS1 ;, mRNA sequence.	4.97071	2.8026e-45	2.99696	1.78255e-14	3.2305	9.05529e-22
53202_at	C7orf25	zt60g10.r1 Soares_testis_NHT Homo sapiens cDNA clone IMAGE:726786 5', mRNA sequence.	1.15946	0.09725	1.59049	2.24438e-06	1.59012	4.79077e-08
52975_at	FAM125B	nf82d11.s1 NCI_CGAP_Co3 Homo sapiens cDNA clone IMAGE:926421 3', mRNA sequence.	4.9279	1.10236e-14	5.65327	5.46982e-14	1.94385	0.00942
52159_at	HEMK1	zd97g03.s1 Soares_fetal_heart_NbHH19W Homo sapiens cDNA clone IMAGE:357460 3', mRNA sequence.	1.0021	0.9945	1.25543	0.38505	-1.24696	0.37926
52164_at	C11orf24	zm50e09.s1 Stratagene fibroblast (#937212) Homo sapiens cDNA clone IMAGE:529096 3', mRNA sequence.	-1.65597	1.62287e-06	-1.36715	0.00194	-1.14461	0.11482
52005_at	WIZ	zv28g05.s1 Soares ovary tumor NbHOT Homo sapiens cDNA clone IMAGE:755000 3' similar to gb:J02621 NONHISTONE CHROMOSOMAL PROTEIN HMG-14 (HUMAN);, mRNA sequence.	1.46891	0.0042	1.0137	0.93438	-1.03284	0.82284
51228_at	RBM12B	yy38e06.s1 Soares melanocyte 2NbHM Homo sapiens cDNA clone IMAGE:273538 3', mRNA sequence.	1.4235	0.00143	1.05089	0.608	1.02946	0.73232
51158_at	FAM174B	tx29d05.x1 NCI_CGAP_Lu24 Homo sapiens cDNA clone IMAGE:2270985 3', mRNA sequence.	1.7587	0.0012	-1.06599	0.77682	-1.25216	0.26871
51176_at	LOC100131612	zo08f01.s1 Stratagene neuroepithelium NT2RAMI 937234 Homo sapiens cDNA clone IMAGE:567097 3', mRNA sequence.	1.13624	0.17505	1.07284	0.48885	1.00579	0.95625
51192_at	SSH3	zo23d02.s1 Stratagene colon (#937204) Homo sapiens cDNA clone IMAGE:587715 3', mRNA sequence.	-3.1801	4.21161e-09	-2.02844	0.0007	-1.97502	0.00015
51200_at	C19orf60	wc36b05.x1 NCI_CGAP_Pr28 Homo sapiens cDNA clone IMAGE:2317233 3', mRNA sequence.	-1.05382	0.52807	-1.01856	0.86307	1.08144	0.30751
51146_at	PIGV	zx56a06.r1 Soares_fetal_liver_spleen_1NFLS_S1 Homo sapiens cDNA clone IMAGE:446482 5', mRNA sequence.	-1.22523	0.01073	1.07013	0.44541	1.05505	0.48679
50277_at	GGA1	wu31e12.x1 Soares_Dieckgraefe_colon_NHCD Homo sapiens cDNA clone IMAGE:2521678 3', mRNA sequence.	1.50541	0.00046	1.0441	0.74985	1.20726	0.0994
50314_i_at	C20orf27	wi61b11.x1 NCI_CGAP_Co16 Homo sapiens cDNA clone IMAGE:2394717 3', mRNA sequence.	1.11909	0.52767	-1.11339	0.64995	1.00978	0.95726
50221_at	TFEB	th09f03.x1 NCI_CGAP_CLL1 Homo sapiens cDNA clone IMAGE:2117789 3' similar to TR:Q60982 Q60982 TRANSCRIPTION FACTOR TFEB ;, mRNA sequence.	1.32262	0.44527	1.39627	0.34161	1.28058	0.42625
49452_at	ACACB	oy31h06.x1 Soares_parathyroid_tumor_NbHPA Homo sapiens cDNA clone IMAGE:1667483 3', mRNA sequence.	7.17214	0	1.90897	3.75909e-07	1.09997	0.4329
49327_at	SIRT3	th78c09.x1 Soares_NhHMPu_S1 Homo sapiens cDNA clone IMAGE:2124784 3', mRNA sequence.	1.26568	0.09395	1.48936	0.01135	1.29423	0.06554
48580_at	CXXC1	HSU55777 Human brain ARSanders Homo sapiens cDNA clone 37698, mRNA sequence.	1.5545	6e-05	1.27627	0.06243	1.02756	0.81776
48531_at	TNIP2	ni40e12.s1 NCI_CGAP_Lu1 Homo sapiens cDNA clone IMAGE:979342 3', mRNA sequence.	1.12864	0.16646	-1.53491	8e-05	-1.22527	0.03829
48117_at	CCDC101	zo73a03.s1 Stratagene pancreas (#937208) Homo sapiens cDNA clone IMAGE:592492 3', mRNA sequence.	2.18286	6.26101e-08	1.66457	0.00376	1.27513	0.14494
48030_i_at	C5orf4	yv05a04.s1 Soares fetal liver spleen 1NFLS Homo sapiens cDNA clone IMAGE:241806 3', mRNA sequence.	2.39005	5.56713e-07	1.41394	0.07437	-1.25785	0.27044
48031_r_at	C5orf4	yv05a04.s1 Soares fetal liver spleen 1NFLS Homo sapiens cDNA clone IMAGE:241806 3', mRNA sequence.	2.1705	3.34846e-07	1.55356	0.00474	-1.12512	0.55671
47608_at	TJAP1	tq18h09.x1 NCI_CGAP_Ut1 Homo sapiens cDNA clone IMAGE:2209217 3', mRNA sequence.	-1.0125	0.90422	-1.09239	0.34679	-1.19363	0.03073
47560_at	LPHN1	PT1.1_07_C06.r tumor1 Homo sapiens cDNA 5', mRNA sequence.	10.4219	0	8.11216	4.24501e-35	4.35355	3.37424e-13
47553_at	DFNB31	ai81a12.s1 Soares_testis_NHT Homo sapiens cDNA clone 1377214 3', mRNA sequence.	3.69894	6.48898e-07	2.68295	0.0028	3.18233	2e-05
47550_at	LZTS1	yx41a10.s1 Soares melanocyte 2NbHM Homo sapiens cDNA clone IMAGE:264282 3', mRNA sequence.	7.22639	0	3.50368	4.53347e-40	1.66431	2.97435e-08
47069_at	PRR5	nj66e12.s1 NCI_CGAP_Pr10 Homo sapiens cDNA clone IMAGE:997486 similar to contains TAR1.t3 TAR1 TAR1 repetitive element ;, mRNA sequence.	2.1816	0.00072	2.00531	0.00299	1.57022	0.03597
47083_at	C7orf26	qh85g01.x1 Soares_NFL_T_GBC_S1 Homo sapiens cDNA clone IMAGE:1853808 3', mRNA sequence.	1.91647	2e-05	1.5709	0.0133	1.58205	0.00365
46665_at	SEMA4C	wq11a04.x1 NCI_CGAP_Kid12 Homo sapiens cDNA clone IMAGE:2470926 3' similar to contains element MSR1 repetitive element ;, mRNA sequence.	1.84943	0.0018	2.21067	0.00014	1.38635	0.11861
46142_at	LMF1	ou91e02.x1 NCI_CGAP_Kid3 Homo sapiens cDNA clone IMAGE:1635194 3' similar to TR:P96418 P96418 HYPOTHETICAL 54.8 KD PROTEIN. ;, mRNA sequence.	2.94361	3.66752e-07	2.41616	4.11848e-06	2.0116	5e-05
45687_at	PRR14	zo59b05.s1 Stratagene pancreas (#937208) Homo sapiens cDNA clone IMAGE:591153 3', mRNA sequence.	1.70069	3e-05	1.39863	0.02281	1.12871	0.37412
45653_at	KCTD13	wv14a04.x1 NCI_CGAP_Brn23 Homo sapiens cDNA clone IMAGE:2529486 3', mRNA sequence.	1.84183	5e-05	1.66291	0.00257	1.40611	0.03089
45633_at	GINS3	tf55a07.x1 NCI_CGAP_Brn23 Homo sapiens cDNA clone IMAGE:2103156 3', mRNA sequence.	1.3895	0.00062	-1.25108	0.05936	1.0304	0.79424
44563_at	WDR79	wj69b05.x1 NCI_CGAP_Lu19 Homo sapiens cDNA clone IMAGE:2408049 3' similar to TR:Q60525 Q60525 GUANINE NUCLEOTIDE-BINDING PROTEIN BETA 5. ;contains Alu repetitive element;, mRNA sequence.	-1.10258	0.51349	-1.25814	0.18604	-1.1412	0.44093
43511_s_at	43511_s_at	qc02h12.x1 Soares_fetal_heart_NbHH19W Homo sapiens cDNA clone IMAGE:1708487 3', mRNA sequence.	1.614	0.18592	1.92723	0.08399	-1.20649	0.65034
59697_at	RAB15	nn80a11.s1 NCI_CGAP_Co9 Homo sapiens cDNA clone IMAGE:1090172 3', mRNA sequence.	1.92225	0.01658	3.04796	1e-05	2.32974	0.00038
59705_at	SCLY	oi15f09.s1 NCI_CGAP_GC4 Homo sapiens cDNA clone IMAGE:1476617 3' similar to WP:F13H8.9 CE02643 NITROGEN FIXATION ;, mRNA sequence.	-2.45797	0.00015	-1.75676	0.01494	-1.94881	0.00111
59625_at	NOL3	tz24d02.x1 NCI_CGAP_Ut2 Homo sapiens cDNA clone IMAGE:2289507 3', mRNA sequence.	1.4765	0.00119	1.48891	0.00409	1.8751	5.81151e-08
59631_at	TXNRD3	qh60e06.x1 Soares_fetal_liver_spleen_1NFLS_S1 Homo sapiens cDNA clone IMAGE:1849090 3' similar to SW:TRXB_HUMAN Q16881 THIOREDOXIN REDUCTASE ;, mRNA sequence.	-1.87252	0.00591	1.18899	0.36988	1.13905	0.44014
59644_at	BMP2K	at10e09.x1 Barstead aorta HPLRB6 Homo sapiens cDNA clone IMAGE:2354728 3', mRNA sequence.	-1.47212	0.00049	-1.30043	0.0359	1.60988	6.59146e-07
58994_at	CC2D1A	tx83e03.x1 NCI_CGAP_Ut4 Homo sapiens cDNA clone IMAGE:2276188 3', mRNA sequence.	1.82494	0.00015	1.55087	0.02036	1.27394	0.20653
58916_at	KCTD14	ty63d10.x1 NCI_CGAP_Kid11 Homo sapiens cDNA clone IMAGE:2283763 3', mRNA sequence.	-1.52294	0.07432	1.17715	0.38672	1.74759	0.00017
57703_at	SENP5	yw91g03.s1 Soares_placenta_8to9weeks_2NbHP8to9W Homo sapiens cDNA clone IMAGE:259636 3', mRNA sequence.	-2.56246	8.11412e-09	1.03465	0.83062	1.44783	0.00729
57588_at	SLC24A3	yg52e11.s1 Soares infant brain 1NIB Homo sapiens cDNA clone IMAGE:36023 3', mRNA sequence.	6.97988	1.29766e-35	1.51434	0.02241	-2.89241	2.72068e-06
57516_at	ZNF764	oa56b11.r1 NCI_CGAP_GCB1 Homo sapiens cDNA clone IMAGE:1308957 5' similar to gb:L27670 Human Landsteiner-Wiener blood group glycoprotein (HUMAN);contains element MER1 repetitive element ;, mRNA sequence.	1.54754	5.22299e-09	1.56398	2.1227e-07	1.37083	4e-05
57540_at	RBKS	wj29b03.x1 NCI_CGAP_Kid12 Homo sapiens cDNA clone IMAGE:2404205 3' similar to WP:F07A11.5 CE03147 RIBOKINASE ;, mRNA sequence.	-2.96781	3.92798e-10	-1.63018	0.00497	-1.03787	0.78842
56919_at	WDR48	wf14g08.x1 Soares_NFL_T_GBC_S1 Homo sapiens cDNA clone IMAGE:2350622 3', mRNA sequence.	1.0768	0.41655	-1.01599	0.88146	-1.76645	1.08934e-08
56821_at	SLC38A7	wt63e03.x1 NCI_CGAP_Pan1 Homo sapiens cDNA clone IMAGE:2512156 3', mRNA sequence.	1.26973	0.3537	1.54231	0.03983	1.42055	0.05907
56829_at	TRAPPC9	yu41g09.r1 Soares ovary tumor NbHOT Homo sapiens cDNA clone IMAGE:236416 5', mRNA sequence.	1.51519	0.00524	1.05491	0.74871	-1.11032	0.48427
56197_at	PLSCR3	tr30e11.x1 NCI_CGAP_Ov23 Homo sapiens cDNA clone IMAGE:2219852 3', mRNA sequence.	-1.87762	6.30717e-10	-1.37985	0.00406	-1.38563	0.00078
52651_at	COL8A2	wf15d05.x1 Soares_NFL_T_GBC_S1 Homo sapiens cDNA clone IMAGE:2350665 3', mRNA sequence.	-2.2996	7.24088e-06	2.25602	1.4776e-07	-1.98281	0.00014
49878_at	PEX16	ng30d08.s1 NCI_CGAP_Co3 Homo sapiens cDNA clone IMAGE:936303 3', mRNA sequence.	-2.24667	1.81887e-07	-1.45193	0.0239	-1.31408	0.06699
47773_at	FBXO42	od15c12.s1 NCI_CGAP_GCB1 Homo sapiens cDNA clone IMAGE:1368022, mRNA sequence.	1.53313	4.5899e-06	1.45807	0.00036	1.14009	0.1727
44822_s_at	MIER2	ws61f12.x1 NCI_CGAP_Brn23 Homo sapiens cDNA clone IMAGE:2501711 3', mRNA sequence.	1.69086	0.00361	-1.02258	0.92526	1.42303	0.06075
44783_s_at	HEY1	yh15e02.s1 Soares infant brain 1NIB Homo sapiens cDNA clone IMAGE:37665 3', mRNA sequence.	19.6204	0	43.1351	0	34.3879	0
44790_s_at	C13orf18	qc48a05.x1 Soares_pregnant_uterus_NbHPU Homo sapiens cDNA clone IMAGE:1712816 3' similar to SW:Y226_HUMAN Q92622 HYPOTHETICAL PROTEIN KIAA0226. ;, mRNA sequence.	12.4577	0	6.60284	1.06749e-19	2.31238	0.00648
52255_s_at	COL5A3	wz57c09.x1 NCI_CGAP_Lu27 Homo sapiens cDNA clone IMAGE:2562160 3', mRNA sequence.	-5.23028	8.83737e-13	1.46665	0.03	-6.47225	6.57619e-15
52285_f_at	CEP76	wr03h11.x1 NCI_CGAP_GC6 Homo sapiens cDNA clone IMAGE:2480517 3', mRNA sequence.	1.48555	0.00012	1.35603	0.01169	1.26439	0.02701
45288_at	ABHD6	zq85h01.r1 Stratagene hNT neuron (#937233) Homo sapiens cDNA clone IMAGE:648433 5', mRNA sequence.	3.35184	4.31881e-25	6.08121	0	3.44213	1.45195e-33
45297_at	EHD2	tg55d04.x1 NCI_CGAP_Pr28 Homo sapiens cDNA clone IMAGE:2112679 3' similar to gb:M91159 !!!! ALU CLASS E WARNING ENTRY !!!! (HUMAN);, mRNA sequence.	-4.9958	0	-5.7593	0	-3.07372	0
44702_at	SYDE1	yi64h07.r1 Soares placenta Nb2HP Homo sapiens cDNA clone IMAGE:144061 5' similar to contains MER22 repetitive element ;, mRNA sequence.	-1.29551	0.01788	-1.89289	2.08215e-06	-1.40839	0.002
44669_at	LOC644096	yy15c12.s1 Soares melanocyte 2NbHM Homo sapiens cDNA clone IMAGE:271318 3', mRNA sequence.	1.59222	0.01791	1.4324	0.07122	1.25782	0.19437
44673_at	SIGLEC1	yv43e09.s1 Soares fetal liver spleen 1NFLS Homo sapiens cDNA clone IMAGE:245512 3', mRNA sequence.	-1.0461	0.93	1.50699	0.42425	-1.01243	0.9806
44654_at	G6PC3	wc12a05.x1 NCI_CGAP_Pr28 Homo sapiens cDNA clone IMAGE:2314928 3' similar to TR:O42154 O42154 GLUCOSE-6-PHOSPHATASE ;, mRNA sequence.	1.25734	0.0236	1.30154	0.00211	1.54553	2.41739e-09
44120_at	ADCK2	au50b03.x1 Schneider fetal brain 00004 Homo sapiens cDNA clone IMAGE:2518157 3' similar to SW:YP09_YEAST Q02981 HYPOTHETICAL 62.8 KD PROTEIN IN SSE1-CAR1 INTERGENIC REGION. ;, mRNA sequence.	1.28455	0.00252	-1.23919	0.03805	-1.11624	0.21112
44065_at	C12orf52	wp77e05.x1 NCI_CGAP_Brn25 Homo sapiens cDNA clone IMAGE:2467808 3', mRNA sequence.	1.18392	0.31347	1.10007	0.5513	1.52138	0.00149
44040_at	FBXO41	ng33f04.s1 NCI_CGAP_Co3 Homo sapiens cDNA clone IMAGE:936607 3', mRNA sequence.	2.69603	2.95893e-13	4.02044	4.38198e-24	3.1451	4.94319e-20
56256_at	SIDT2	zl06h03.r1 Soares_pregnant_uterus_NbHPU Homo sapiens cDNA clone IMAGE:491573 5', mRNA sequence.	-1.97031	3.17097e-11	-1.19658	0.10665	-1.37229	0.00241
53720_at	C19orf66	wj15e06.x1 NCI_CGAP_Kid12 Homo sapiens cDNA clone IMAGE:2402914 3' similar to SW:FIBA_CHICK P14448 FIBRINOGEN ALPHA/ALPHA-E CHAIN PRECURSOR. ;, mRNA sequence.	1.10241	0.32121	1.38256	0.00318	1.30344	0.04102
52940_at	SIGIRR	zk71e09.s1 Soares_pregnant_uterus_NbHPU Homo sapiens cDNA clone IMAGE:488296 3', mRNA sequence.	-10.6017	1.31476e-32	-2.93732	2.13578e-09	-5.05598	2.66653e-21
52837_at	LL22NC03-75B3.6	DKFZp586N1517_s1 586 (synonym: hute1) Homo sapiens cDNA clone DKFZp586N1517 3', mRNA sequence.	6.16565	7.24519e-16	4.47385	2.33644e-10	-3.01433	0.00571
52731_at	AMBRA1	qy31h06.x1 NCI_CGAP_Brn23 Homo sapiens cDNA clone IMAGE:2013659 3', mRNA sequence.	-1.15688	0.35334	1.60477	0.00071	1.21289	0.13222
50965_at	RAB26	tx27h06.x1 NCI_CGAP_Lu24 Homo sapiens cDNA clone IMAGE:2270843 3', mRNA sequence.	1.61067	0.19475	3.44355	4.29398e-06	2.83893	2e-05
49306_at	RASSF4	wm79f05.x1 NCI_CGAP_Ut2 Homo sapiens cDNA clone IMAGE:2442177 3' similar to SW:Y168_HUMAN P50749 HYPOTHETICAL PROTEIN KIAA0168. ;, mRNA sequence.	1.34334	0.27879	1.79763	0.0431	1.88674	0.01603
49111_at	49111_at	zb07g06.s1 Soares_fetal_lung_NbHL19W Homo sapiens cDNA clone IMAGE:301402 3', mRNA sequence.	1.42286	0.32316	2.04614	0.04548	-1.41867	0.40602
45572_s_at	GGA1	ws86b07.x1 NCI_CGAP_Co3 Homo sapiens cDNA clone IMAGE:2504821 3', mRNA sequence.	1.36288	0.0132	-1.036	0.79803	1.10578	0.38989
45526_g_at	NAT15	qn65h10.x1 NCI_CGAP_HN4 Homo sapiens cDNA clone IMAGE:1903171 3', mRNA sequence.	1.64171	6.18258e-06	1.37861	0.03749	1.31783	0.01143
43427_at	ACACB	wr21c03.x1 NCI_CGAP_Pr28 Homo sapiens cDNA clone IMAGE:2488324 3', mRNA sequence.	9.04004	0	2.37085	1.91213e-08	1.28775	0.09204
42361_g_at	CCHCR1	tk15g03.x1 Soares_NhHMPu_S1 Homo sapiens cDNA clone IMAGE:2151124 3', mRNA sequence.	1.00072	0.99592	1.04384	0.78012	-1.07626	0.58924
57082_at	LDLRAP1	zp21a04.s1 Stratagene neuroepithelium (#937231) Homo sapiens cDNA clone IMAGE:610062 3', mRNA sequence.	-2.05182	0.00068	-1.87174	0.00283	-1.38014	0.07739
57163_at	ELOVL1	yv06a08.s1 Soares fetal liver spleen 1NFLS Homo sapiens cDNA clone IMAGE:241910 3', mRNA sequence.	-1.84838	1.13676e-21	-1.67915	1.72693e-12	-1.45274	6.77571e-06
57715_at	CALHM2	zd68f10.s1 Soares_fetal_heart_NbHH19W Homo sapiens cDNA clone IMAGE:345835 3' similar to contains Alu repetitive element;, mRNA sequence.	-3.2313	2.85711e-07	-2.06317	0.00167	-1.46905	0.04445
57739_at	DND1	wq36a07.x1 NCI_CGAP_GC6 Homo sapiens cDNA clone IMAGE:2473332 3', mRNA sequence.	-1.41822	0.00248	-1.63732	0.00021	-1.14501	0.21325
49679_s_at	LOC729580	zr67d03.r1 Soares_NhHMPu_S1 Homo sapiens cDNA clone IMAGE:668453 5', mRNA sequence.	-5.57094	1.65199e-35	-1.41181	0.0083	1.04027	0.73593
49329_at	KLHL22	yy42c07.s1 Soares melanocyte 2NbHM Homo sapiens cDNA clone IMAGE:273900 3', mRNA sequence.	1.54003	9e-05	1.17764	0.22001	1.10561	0.38958
49049_at	DTX3	zb44c04.s1 Soares_fetal_lung_NbHL19W Homo sapiens cDNA clone IMAGE:306438 3', mRNA sequence.	2.03111	0.05113	2.25091	0.04209	1.87603	0.08183
49051_g_at	DTX3	zb44c04.s1 Soares_fetal_lung_NbHL19W Homo sapiens cDNA clone IMAGE:306438 3', mRNA sequence.	2.73358	0.00477	3.12103	0.00176	2.31039	0.01444
49077_at	PPME1	DKFZp434H0614_s1 434 (synonym: htes3) Homo sapiens cDNA clone DKFZp434H0614 3', mRNA sequence.	-1.58664	1.41527e-10	-1.47194	3.28837e-07	-1.14022	0.04679
48808_at	DHFR	qb59h06.x1 NCI_CGAP_Brn23 Homo sapiens cDNA clone IMAGE:1704443 3' similar to gb:J00140 DIHYDROFOLATE REDUCTASE (HUMAN);contains Alu repetitive element;contains element MER33 repetitive element ;, mRNA sequence.	1.75322	9.90207e-07	-1.04046	0.77703	-1.00383	0.97477
48825_at	ING4	oi13d10.s1 NCI_CGAP_GC4 Homo sapiens cDNA clone IMAGE:1476403 3' similar to TR:O00532 O00532 P33ING1. ;, mRNA sequence.	1.58634	0.00114	2.03106	6.45881e-06	-1.0557	0.72799
48659_at	RP5-1077B9.4	zd27e02.s1 Soares_fetal_heart_NbHH19W Homo sapiens cDNA clone IMAGE:341882 3', mRNA sequence.	1.40991	0.16293	2.0726	0.00322	1.0083	0.97484
64942_at	GPR153	wp73h02.x1 NCI_CGAP_Brn25 Homo sapiens cDNA clone IMAGE:2467443 3', mRNA sequence.	4.21536	1.72431e-27	2.92262	4.5621e-11	1.70313	0.00065
64899_at	LPPR2	zq84h11.s1 Stratagene hNT neuron (#937233) Homo sapiens cDNA clone IMAGE:648357 3', mRNA sequence.	2.42655	5.4662e-06	2.38847	3e-05	2.16301	5e-05
64900_at	FLJ22167	zt60f09.r1 Soares_testis_NHT Homo sapiens cDNA clone IMAGE:726761 5', mRNA sequence.	2.54081	4.19752e-20	2.2205	2.91165e-11	1.94432	3.95965e-10
64474_g_at	DGCR8	zx56d02.r1 Soares_fetal_liver_spleen_1NFLS_S1 Homo sapiens cDNA clone IMAGE:446499 5', mRNA sequence.	2.66603	1.05744e-11	1.74343	8.98463e-06	1.7486	2.5105e-07
64486_at	CORO1B	qx90b09.x1 NCI_CGAP_GC6 Homo sapiens cDNA clone IMAGE:2009753 3' similar to SW:CORO_BOVIN Q92176 CORONIN-LIKE PROTEIN P57. ;, mRNA sequence.	-3.4028	4.82544e-08	-1.21431	0.27118	1.00055	0.99706
64488_at	IRGQ	wr03d04.x1 NCI_CGAP_GC6 Homo sapiens cDNA clone IMAGE:2480455 3', mRNA sequence.	2.16396	1.5656e-23	-1.35962	0.00238	-1.40958	0.0001
64418_at	AP1GBP1	tj87c02.x1 Soares_NSF_F8_9W_OT_PA_P_S1 Homo sapiens cDNA clone IMAGE:2148482 3' similar to contains element PTR7 repetitive element ;, mRNA sequence.	1.54515	6.68922e-07	1.56872	4.08878e-06	1.33203	0.00135
64440_at	IL17RC	tq52d02.x1 NCI_CGAP_Ut1 Homo sapiens cDNA clone IMAGE:2212419 3', mRNA sequence.	-1.73322	0.06026	-1.97988	0.016	-1.59148	0.04648
64408_s_at	CALML4	wu97d12.x1 NCI_CGAP_Kid3 Homo sapiens cDNA clone IMAGE:2527991 3' similar to SW:CALM_ELEEL P02594 CALMODULIN. ;, mRNA sequence.	2.25868	1.34998e-07	1.70765	0.00202	1.3689	0.04704
64064_at	GIMAP5	th95b11.x1 Soares_NSF_F8_9W_OT_PA_P_S1 Homo sapiens cDNA clone IMAGE:2126397 3', mRNA sequence.	1.04989	0.85387	1.28237	0.39056	1.71777	0.04228
63825_at	ABHD2	PT2.1_16_F08.r tumor2 Homo sapiens cDNA 3', mRNA sequence.	3.32906	2.8026e-45	1.67853	5.08502e-08	1.41699	3e-05
63305_at	PKNOX2	HUM408A08B Human fetal brain (TFujiwara) Homo sapiens cDNA clone GEN-408A08 5', mRNA sequence.	9.03039	2.27343e-31	6.74271	2.84901e-16	2.74412	0.00015
63009_at	SHQ1	qd08e03.x1 Soares_placenta_8to9weeks_2NbHP8to9W Homo sapiens cDNA clone IMAGE:1723132 3' similar to contains L1.t1 L1 repetitive element ;, mRNA sequence.	-1.89392	2.26626e-21	-1.55933	1.76748e-08	-1.32867	4e-05
62987_r_at	CACNG4	tm80g06.x1 NCI_CGAP_Brn25 Homo sapiens cDNA clone IMAGE:2164474 3' similar to contains element MER22 MSR1 repetitive element ;, mRNA sequence.	19.5222	3.531e-15	20.2446	5.80258e-13	4.36361	0.01176
61732_r_at	IFT74	tp18g08.x1 NCI_CGAP_Gas4 Homo sapiens cDNA clone IMAGE:2188190 3', mRNA sequence.	-1.41638	0.00186	1.05358	0.66321	1.28313	0.01319
61734_at	RCN3	we90d02.x1 Soares_NFL_T_GBC_S1 Homo sapiens cDNA clone IMAGE:2348355 3' similar to TR:O93434 O93434 RETICULOCALBIN. ;contains MER22.t3 MER22 repetitive element ;, mRNA sequence.	-5.73728	4.19167e-38	-6.46772	3.77461e-33	-10.1689	0
61297_at	CASKIN2	DKFZp564F1071_s1 564 (synonym: hfbr2) Homo sapiens cDNA clone DKFZp564F1071 3', mRNA sequence.	1.50245	0.28724	1.71588	0.16831	1.30159	0.51545
60815_at	POLR2J4	no14c12.s1 NCI_CGAP_Phe1 Homo sapiens cDNA clone IMAGE:1100662 3' similar to contains Alu repetitive element;contains element MSR1 repetitive element ;, mRNA sequence.	1.69098	0.04452	-1.18411	0.40483	1.45066	0.01828
60528_at	JMJD7	za87h11.s1 Soares_fetal_lung_NbHL19W Homo sapiens cDNA clone IMAGE:299589 3', mRNA sequence.	1.53248	0.06102	1.4305	0.14327	1.26813	0.30669
60471_at	RIN3	af70b02.r1 Soares_NhHMPu_S1 Homo sapiens cDNA clone IMAGE:1047339 5', mRNA sequence.	-1.39347	0.10261	-1.92899	0.01708	1.70516	0.00278
60474_at	FERMT1	ne17f11.s1 NCI_CGAP_Co3 Homo sapiens cDNA clone IMAGE:881517 3', mRNA sequence.	-1.84694	0.00013	1.33371	0.04747	2.83853	7.82806e-23
59999_at	HIF1AN	zc13e07.s1 Soares_parathyroid_tumor_NbHPA Homo sapiens cDNA clone IMAGE:322212 3', mRNA sequence.	-1.37763	0.00461	-1.23817	0.09745	1.02247	0.83798
59437_at	C9orf116	wj51c03.x1 NCI_CGAP_Lu19 Homo sapiens cDNA clone IMAGE:2406340 3', mRNA sequence.	1.13321	0.71703	1.07812	0.80755	1.88769	0.00637
59375_at	MYO15B	td19g01.x1 NCI_CGAP_Co16 Homo sapiens cDNA clone IMAGE:2076144 3', mRNA sequence.	1.22956	0.59514	-1.4421	0.49258	-1.27073	0.59005
59433_at	LOC286434	yy25d10.s1 Soares melanocyte 2NbHM Homo sapiens cDNA clone IMAGE:272275 3' similar to contains Alu repetitive element;contains element PTR5 repetitive element ;, mRNA sequence.	-1.5078	0.05189	1.40335	0.08901	-1.09193	0.65335
58367_s_at	ZNF419	zw74g05.r1 Soares_testis_NHT Homo sapiens cDNA clone IMAGE:781976 5' similar to gb:X52354 ZINC FINGER PROTEIN KOX23 (HUMAN);, mRNA sequence.	1.91944	1.6488e-06	1.66558	0.00043	1.36743	0.0205
51774_s_at	LOC222070	UI-H-BI0p-aax-a-07-0-UI.s1 NCI_CGAP_Sub2 Homo sapiens cDNA clone IMAGE:2710573 3', mRNA sequence.	3.38137	0	2.64098	1.89019e-23	1.50128	9.79749e-06
60084_at	CYLD	tj61e11.x1 Soares_NSF_F8_9W_OT_PA_P_S1 Homo sapiens cDNA clone IMAGE:2146028 3', mRNA sequence.	-3.18515	7.74936e-09	1.13796	0.44858	-1.03833	0.80648
66053_at	HNRNPUL2	wi32a07.x1 NCI_CGAP_Co16 Homo sapiens cDNA clone IMAGE:2391924 3' similar to SW:ROU_HUMAN Q00839 HETEROGENOUS NUCLEAR RIBONUCLEOPROTEIN U ;, mRNA sequence.	-1.65008	0.05303	-1.0015	0.99392	1.29206	0.11224
65884_at	MAN1B1	nq81c12.s1 NCI_CGAP_Co9 Homo sapiens cDNA clone IMAGE:1158742 3' similar to WP:T03G11.4 CE04872 MAN(9)-ALPHA-MANNOSIDASE ;, mRNA sequence.	-1.36133	0.0181	-1.06808	0.60598	1.06887	0.5034
65718_at	GPR124	tt41c07.x1 NCI_CGAP_GC6 Homo sapiens cDNA clone IMAGE:2243340 3', mRNA sequence.	-1.81772	7.42141e-07	-1.02071	0.86858	-1.0475	0.71089
65635_at	FLJ21865	DKFZp434M1928_s1 434 (synonym: htes3) Homo sapiens cDNA clone DKFZp434M1928 3', mRNA sequence.	1.47591	0.00314	1.24087	0.12098	1.3752	0.01542
65630_at	TMEM80	wg43b05.x1 Soares_NSF_F8_9W_OT_PA_P_S1 Homo sapiens cDNA clone IMAGE:2367825 3', mRNA sequence.	-1.44829	5e-05	1.16349	0.10936	-1.03562	0.69497
65585_at	FAM86B1	ng41h06.s1 NCI_CGAP_Co3 Homo sapiens cDNA clone IMAGE:937403 3', mRNA sequence.	-2.50213	4e-05	-1.29964	0.07517	1.15556	0.22287
65517_at	AP1M2	ok85g06.s1 NCI_CGAP_Kid3 Homo sapiens cDNA clone IMAGE:1520794 3' similar to SW:AP47_MOUSE P35585 CLATHRIN COAT ASSEMBLY PROTEIN AP47 ;, mRNA sequence.	-1.79749	0.00901	-1.74438	0.02622	-2.06195	0.00135
65521_at	UBE2D4	zd56g04.r1 Soares_fetal_heart_NbHH19W Homo sapiens cDNA clone IMAGE:344694 5', mRNA sequence.	1.93075	0.0296	1.65379	0.18883	1.3659	0.34012
65472_at	C2orf68	qb80a04.x1 Soares_fetal_heart_NbHH19W Homo sapiens cDNA clone IMAGE:1706382 3' similar to TR:O21123 O21123 CYTOCHROME OXIDASE I ;, mRNA sequence.	1.81916	2.49632e-07	1.70864	2e-05	-1.25957	0.11087
65438_at	KIAA1609	zr35c05.r1 Soares_NhHMPu_S1 Homo sapiens cDNA clone IMAGE:665384 5' similar to contains element MER37 repetitive element ;, mRNA sequence.	-2.05186	2.0586e-09	-2.34814	1.76692e-09	-1.54984	0.00013
65086_at	YIPF2	HSZ78349 Human fetal brain S. Meier-Ewert Homo sapiens cDNA clone 2.91 (CEPH), mRNA sequence.	-1.70784	0.0048	-1.158	0.38979	-1.05558	0.7097
61874_at	C9orf7	DKFZp434G1921_s1 434 (synonym: htes3) Homo sapiens cDNA clone DKFZp434G1921 3', mRNA sequence.	1.81988	0.01137	1.3712	0.27849	1.04967	0.85687
58900_at	LOC222070	wu95h10.x1 NCI_CGAP_Kid3 Homo sapiens cDNA clone IMAGE:2527843 3', mRNA sequence.	4.13128	3.86439e-31	3.15499	5.83715e-15	1.76924	5e-05
64371_at	SFRS14	wr58g05.x1 NCI_CGAP_Ut1 Homo sapiens cDNA clone IMAGE:2491928 3' similar to contains Alu repetitive element;, mRNA sequence.	2.07501	9e-05	-1.43094	0.0462	1.04206	0.78185
81737_at	LOC23117	tg38f10.x1 Soares_NFL_T_GBC_S1 Homo sapiens cDNA clone IMAGE:2111083 3', mRNA sequence.	1.22858	0.72298	-3.43764	0.02086	-2.66531	0.03086
76897_s_at	FKBP15	af97e06.s1 Soares_testis_NHT Homo sapiens cDNA clone IMAGE:1055746 3', mRNA sequence.	-1.9444	3e-05	-2.42636	5.01598e-07	-1.96322	3.65049e-06
74694_s_at	LOC100133585	ol24e02.s1 Soares_NFL_T_GBC_S1 Homo sapiens cDNA clone IMAGE:1524410 3' similar to contains TAR1.t1 TAR1 TAR1 repetitive element ;, mRNA sequence.	1.52335	0.14917	1.00687	0.98326	1.36968	0.24606
91920_at	BCAN	ap13b11.x1 Schiller oligodendroglioma Homo sapiens cDNA clone IMAGE:1955229 3' similar to SW:PGCB_BOVIN Q28062 BREVICAN CORE PROTEIN PRECURSOR. ;contains element MER28 repetitive element ;, mRNA sequence.	4.69565	3.21428e-16	7.1607	8.72322e-25	1.09689	0.71101
91952_at	LOC90379	qy55f12.x1 NCI_CGAP_Brn23 Homo sapiens cDNA clone IMAGE:2015951 3', mRNA sequence.	1.55426	0.01241	1.0769	0.69156	1.22041	0.20535
91816_f_at	MEX3D	C18318 Human placenta cDNA (TFujiwara) Homo sapiens cDNA clone 560E03 5', mRNA sequence.	1.77811	3.51208e-07	-1.17999	0.31786	1.43176	0.03979
91826_at	EPS8L1	qg16e08.x1 Soares_placenta_8to9weeks_2NbHP8to9W Homo sapiens cDNA clone IMAGE:1759718 3' similar to TR:Q12929 Q12929 EPIDERMAL GROWTH FACTOR RECEPTOR KINASE SUBSTRATE. ;, mRNA sequence.	2.58189	0.00188	1.30282	0.45242	-1.06402	0.85184
91682_at	EXOSC4	tn44e03.x1 NCI_CGAP_Brn25 Homo sapiens cDNA clone IMAGE:2170492 3' similar to WP:B0564.1 CE05175 RIBONUCLEASE PH LIKE ;, mRNA sequence.	3.26804	1.18035e-07	1.73424	0.06981	2.16881	0.00181
91703_at	EHBP1L1	zl28g08.r1 Soares_pregnant_uterus_NbHPU Homo sapiens cDNA clone IMAGE:503294 5', mRNA sequence.	-1.1508	0.75198	-1.69128	0.3601	1.10876	0.80311
91617_at	DGCR8	ow01b03.x1 Soares_testis_NHT Homo sapiens cDNA clone IMAGE:1645517 3', mRNA sequence.	4.87035	4.22686e-18	2.96239	1.28649e-08	3.05798	1.03472e-11
90610_at	LRCH4	wb65b10.x1 NCI_CGAP_GC6 Homo sapiens cDNA clone IMAGE:2310523 3' similar to TR:O75427 O75427 LEUCIN RICH NEURONAL PROTEIN. ;, mRNA sequence.	-1.14458	0.6128	-1.03485	0.90504	1.04618	0.85321
90265_at	ADAP1	wz19e03.x1 Soares_Dieckgraefe_colon_NHCD Homo sapiens cDNA clone IMAGE:2558524 3' similar to contains TAR1.t2 MER22 repetitive element ;, mRNA sequence.	-1.68949	0.31564	2.43474	0.018	-1.0909	0.84305
89948_at	PCIF1	wg91f07.x1 Soares_NSF_F8_9W_OT_PA_P_S1 Homo sapiens cDNA clone IMAGE:2372485 3', mRNA sequence.	1.14567	0.55962	1.69896	0.01211	1.20477	0.35464
89476_r_at	NPEPL1	zt89e12.r1 Soares_testis_NHT Homo sapiens cDNA clone IMAGE:729550 5' similar to WP:ZK353.6 CE00390 LEUCINE AMINOPEPTIDASE ;, mRNA sequence.	-4.01092	5.34963e-06	-1.53204	0.11611	-1.17351	0.47116
87100_at	ABHD2	td14g10.x1 NCI_CGAP_Co16 Homo sapiens cDNA clone IMAGE:2075682 3', mRNA sequence.	5.69968	9.70984e-17	2.26276	0.00164	2.13684	0.00095
81811_at	LOC440996	wf89d08.x1 NCI_CGAP_Co3 Homo sapiens cDNA clone IMAGE:2362767 3', mRNA sequence.	1.19805	0.58924	-1.10704	0.71959	1.2394	0.34627
78495_at	ZNF783	yh07e06.s1 Soares infant brain 1NIB Homo sapiens cDNA clone IMAGE:42364 3', mRNA sequence.	1.08579	0.51053	-1.11833	0.36729	-1.21317	0.07866
78047_s_at	LOC729580	ws04f09.x1 NCI_CGAP_Kid11 Homo sapiens cDNA clone IMAGE:2496233 3' similar to contains TAR1.t2 MSR1 repetitive element ;, mRNA sequence.	-5.18913	3.87419e-27	-1.92817	8.56561e-06	-1.07306	0.59916
217823_s_at	UBE2J1	ubiquitin-conjugating enzyme E2, J1 (UBC6 homolog, yeast)	-1.6995	5.6291e-13	-1.16853	0.05728	-1.0126	0.85813
217826_s_at	UBE2J1	ubiquitin-conjugating enzyme E2, J1 (UBC6 homolog, yeast)	-1.68874	1.04495e-09	1.02088	0.81801	1.13997	0.12635
217828_at	SLTM	SAFB-like, transcription modulator	1.41408	5e-05	-1.11704	0.1836	-1.0487	0.50731
217834_s_at	SYNCRIP	AL520908 Homo sapiens NEUROBLASTOMA COT 10-NORMALIZED Homo sapiens cDNA clone CS0DB002YF01 3-PRIME, mRNA sequence.	-4.65646	5.72947e-30	-1.78818	4.14473e-06	-1.43192	0.00074
217835_x_at	C20orf24	chromosome 20 open reading frame 24	1.2196	0.01852	-1.01281	0.88906	1.53702	4.10733e-07
217837_s_at	VPS24	vacuolar protein sorting 24 homolog (S. cerevisiae)	-1.15993	0.02698	-1.12925	0.11573	-1.37443	2.99421e-06
217838_s_at	EVL	Enah/Vasp-like	1.52659	0.00026	1.95171	2.84046e-07	-1.11164	0.39343
217841_s_at	PPME1	protein phosphatase methylesterase 1	-1.5953	6e-05	-1.44135	0.00412	1.00837	0.94631
217800_s_at	NDFIP1	Nedd4 family interacting protein 1	2.1522	1.32626e-35	1.95836	4.5816e-21	1.31093	0.00278
217807_s_at	GLTSCR2	glioma tumor suppressor candidate region gene 2	-1.16998	0.0738	-1.62821	2.51124e-06	-2.51498	5.71439e-22
217809_at	BZW2	basic leucine zipper and W2 domains 2	-1.18915	0.00056	-1.06775	0.25653	-1.45808	9.76489e-14
217810_x_at	LARS	leucyl-tRNA synthetase	1.33104	0.00138	-1.37429	0.00029	-1.51455	3.70885e-07
217811_at	SELT	selenoprotein T	-1.11773	0.30418	1.59811	9e-05	1.66435	0.00016
217813_s_at	SPIN1	spindlin 1	-1.33888	0.06105	-1.14975	0.38698	-1.13112	0.37627
217814_at	CCDC47	coiled-coil domain containing 47	1.61027	1.37314e-20	1.30837	6.69201e-06	1.15894	0.00857
217815_at	SUPT16H	suppressor of Ty 16 homolog (S. cerevisiae)	-1.44176	4.33221e-07	-1.67386	1.19744e-09	-1.69122	8.36315e-13
217818_s_at	ARPC4	601435490F1 NIH_MGC_72 Homo sapiens cDNA clone IMAGE:3920590 5', mRNA sequence.	-1.58787	0.00344	-1.41379	0.02809	-1.1356	0.335
217819_at	GOLGA7	golgi autoantigen, golgin subfamily a, 7	1.77331	3.083e-27	1.62118	3.63777e-15	1.003	0.96776
217820_s_at	ENAH	enabled homolog (Drosophila)	-1.17363	0.01172	1.17227	0.01635	-1.22605	0.0005
217781_s_at	ZFP106	th39b07.x1 NCI_CGAP_Pan1 Homo sapiens cDNA clone IMAGE:2120629 3' similar to contains Alu repetitive element;, mRNA sequence.	-1.12198	0.13897	-1.28601	0.00542	-1.23352	0.01153
217782_s_at	GPS1	G protein pathway suppressor 1	-1.1949	0.29069	-1.10933	0.53038	1.05561	0.68869
217785_s_at	YKT6	YKT6 v-SNARE homolog (S. cerevisiae)	-1.36199	0.17251	-1.15172	0.48249	1.4769	0.01367
217786_at	PRMT5	protein arginine methyltransferase 5	-1.57929	1.86644e-07	-1.64426	1.04241e-06	-1.47308	8.10531e-06
217787_s_at	GALNT2	AL525086 Homo sapiens NEUROBLASTOMA COT 25-NORMALIZED Homo sapiens cDNA clone CS0DC005YC04 3-PRIME, mRNA sequence.	-4.80954	3.18029e-22	-3.84498	9.38537e-17	-1.75993	3.67397e-06
217788_s_at	GALNT2	UDP-N-acetyl-alpha-D-galactosamine:polypeptide N-acetylgalactosaminyltransferase 2 (GalNAc-T2)	-2.42868	5.8811e-38	-2.15946	1.27294e-22	-1.40007	2.89665e-07
217789_at	SNX6	sorting nexin 6	-1.99432	1.11883e-10	-2.44629	2.10868e-13	-2.93657	2.41301e-22
217790_s_at	SSR3	signal sequence receptor, gamma (translocon-associated protein gamma)	-1.9466	4.02305e-07	-1.9184	2e-05	-1.94106	4.45567e-07
217791_s_at	ALDH18A1	aldehyde dehydrogenase 18 family, member A1	-2.36396	0.00015	-1.44999	0.06625	-1.39883	0.05397
217792_at	SNX5	sorting nexin 5	1.49416	2.11115e-10	1.17362	0.03186	-1.19766	0.00699
217793_at	RAB11B	AL575337 Homo sapiens PLACENTA COT 25-NORMALIZED Homo sapiens cDNA clone CS0DI061YI16 3-PRIME, mRNA sequence.	1.70567	0.0004	1.49332	0.02427	1.05021	0.76505
217794_at	PRR13	proline rich 13	-1.56463	0.00021	-1.38522	0.01797	1.15491	0.25134
217795_s_at	TMEM43	transmembrane protein 43	-1.79072	1.42132e-18	-1.90425	5.65936e-17	-1.80602	4.79058e-19
217799_x_at	UBE2H	UI-H-BI1-afy-d-06-0-UI.s1 NCI_CGAP_Sub3 Homo sapiens cDNA clone IMAGE:2723386 3', mRNA sequence.	-1.30515	0.07034	1.13122	0.44337	1.90367	8.31099e-07
217756_x_at	SERF2	gb:NM_005770.1 /DB_XREF=gi:5032084 /GEN=SERF2 /FEA=FLmRNA /CNT=425 /TID=Hs.323806.0 /TIER=FL+Stack /STK=182 /UG=Hs.323806 /LL=10169 /DEF=Homo sapiens small EDRK-rich factor 2 (SERF2), mRNA. /PROD=small EDRK-rich factor 2 /FL=gb:AF073298.1 gb:NM_005770.1 g	-1.7962	1.52053e-12	-1.03199	0.6905	-1.12951	0.07658
217757_at	A2M	alpha-2-macroglobulin	52.7403	0	29.7145	9.80909e-45	8.68682	8.93075e-10
217758_s_at	TM9SF3	602311233F1 NIH_MGC_84 Homo sapiens cDNA clone IMAGE:4420881 5', mRNA sequence.	-1.6521	2.81017e-11	-1.53999	6.69594e-07	-1.27638	0.0011
217759_at	TRIM44	zp32a10.s1 Stratagene neuroepithelium (#937231) Homo sapiens cDNA clone IMAGE:611130 3' similar to contains Alu repetitive element;, mRNA sequence.	-1.75005	1.19556e-14	-1.15524	0.07123	-1.14642	0.04839
217760_at	TRIM44	zp32a10.s1 Stratagene neuroepithelium (#937231) Homo sapiens cDNA clone IMAGE:611130 3' similar to contains Alu repetitive element;, mRNA sequence.	-1.71922	8.29825e-14	-1.09213	0.27068	-1.12605	0.08755
217761_at	ADI1	acireductone dioxygenase 1	1.07923	0.50415	-1.11571	0.26562	-1.12433	0.1691
217762_s_at	RAB31	RAB31, member RAS oncogene family	5.27818	0	2.83873	3.24852e-15	4.00935	2.11611e-35
217763_s_at	RAB31	RAB31, member RAS oncogene family	4.91622	7.02961e-33	2.42761	9.21191e-12	3.79935	3.04014e-33
217764_s_at	RAB31	RAB31, member RAS oncogene family	4.8649	0	2.29757	9.1669e-20	3.341	0
217766_s_at	TMEM50A	transmembrane protein 50A	-1.89108	6.1842e-21	-1.74395	9.58168e-13	-2.06525	2.50538e-26
217767_at	C3	complement component 3	-37.7247	0	-20.2786	1.77474e-31	2.72854	2.85792e-10
217768_at	C14orf166	chromosome 14 open reading frame 166	-1.83041	2.36173e-27	-1.67711	7.10185e-16	-1.71467	2.92592e-22
217769_s_at	POMP	proteasome maturation protein	-2.15757	2.02405e-35	-1.34382	2e-05	-1.03128	0.64255
217770_at	PIGT	phosphatidylinositol glycan anchor biosynthesis, class T	-1.08623	0.52298	-1.00109	0.99405	1.41238	0.0042
217771_at	GOLM1	golgi membrane protein 1	2.66431	1.87858e-24	2.0522	7.68347e-11	1.08493	0.41567
217772_s_at	MTCH2	mitochondrial carrier homolog 2 (C. elegans)	-1.75566	1.069e-16	-1.04479	0.56198	1.12895	0.06121
217773_s_at	NDUFA4	NADH dehydrogenase (ubiquinone) 1 alpha subcomplex, 4, 9kDa	1.86165	1.34251e-13	2.05667	1.21588e-16	1.69656	3.11496e-12
217774_s_at	HSPC152	hypothetical protein HSPC152	-1.62114	1.68972e-08	1.10888	0.35929	1.09749	0.30282
217775_s_at	RDH11	retinol dehydrogenase 11 (all-trans/9-cis/11-cis)	1.05824	0.37762	-1.05005	0.51279	-1.23975	0.00154
217776_at	RDH11	retinol dehydrogenase 11 (all-trans/9-cis/11-cis)	1.03603	0.57755	-1.11813	0.13243	-1.15492	0.02539
217777_s_at	PTPLAD1	protein tyrosine phosphatase-like A domain containing 1	1.54753	8.30319e-11	1.29206	0.0012	-1.08784	0.28111
217735_s_at	EIF2AK1	ws51f08.x1 NCI_CGAP_Brn25 Homo sapiens cDNA clone IMAGE:2500743 3', mRNA sequence.	1.84781	0.00654	2.28271	2e-05	1.61291	0.0083
217736_s_at	EIF2AK1	ws51f08.x1 NCI_CGAP_Brn25 Homo sapiens cDNA clone IMAGE:2500743 3', mRNA sequence.	1.24858	3e-05	1.51855	2.77374e-13	1.4005	1.3573e-11
217738_at	NAMPT	602133090F1 NIH_MGC_81 Homo sapiens cDNA clone IMAGE:4288079 5', mRNA sequence.	2.1976	8.73823e-23	1.59788	9.57459e-07	5.74173	0
217739_s_at	NAMPT	nicotinamide phosphoribosyltransferase	1.24209	0.00756	1.54921	6.85744e-08	4.30829	0
217741_s_at	ZFAND5	xv13g08.x1 Soares_NFL_T_GBC_S1 Homo sapiens cDNA clone IMAGE:2813054 3' similar to TR:O76080 O76080 ZINC FINGER PROTEIN 216. ;, mRNA sequence.	-1.40946	0.00072	1.16659	0.0622	1.56674	1.4569e-10
217743_s_at	TMEM30A	transmembrane protein 30A	-1.79301	7.89241e-23	-1.24186	0.00118	1.02783	0.63556
217744_s_at	PERP	PERP, TP53 apoptosis effector	-18.8735	0	-11.9016	5.94573e-28	1.38665	0.00368
217746_s_at	PDCD6IP	programmed cell death 6 interacting protein	-2.14564	0	-1.44185	4.15972e-12	-1.36454	9.06445e-12
217747_s_at	RPS9	ribosomal protein S9	-1.62492	1.93817e-06	-1.40755	0.00193	-1.70867	3.17205e-06
217750_s_at	UBE2Z	601069878F1 NIH_MGC_12 Homo sapiens cDNA clone IMAGE:3456139 5', mRNA sequence.	-2.09876	7.65746e-35	-1.62643	8.22786e-13	1.04265	0.46009
217751_at	GSTK1	glutathione S-transferase kappa 1	-1.65048	2.29254e-19	1.02591	0.66286	1.23827	2e-05
217752_s_at	CNDP2	CNDP dipeptidase 2 (metallopeptidase M20 family)	1.44595	4.00068e-06	1.34883	0.00128	1.34843	0.0002
217753_s_at	RPS26	ribosomal protein S26	-1.39989	3.7544e-06	-2.06229	2.56803e-17	-1.85625	1.20471e-12
217755_at	HN1	hematological and neurological expressed 1	-1.58135	2e-05	-1.02347	0.84498	-1.34138	0.01219
217713_x_at	DKFZP566N034	zn87b11.s1 Stratagene lung carcinoma 937218 Homo sapiens cDNA clone IMAGE:565149 3' similar to contains Alu repetitive element;contains element MER22 repetitive element ;, mRNA sequence.	-1.22401	0.55457	-2.40318	0.00212	-2.0918	0.00221
217714_x_at	STMN1	AV756729 BM Homo sapiens cDNA clone BMCACB11 5', mRNA sequence.	-1.02983	0.78581	-1.04398	0.73083	-1.53225	0.00018
217715_x_at	ZNF354A	hn26h02.x1 NCI_CGAP_Thy7 Homo sapiens cDNA clone IMAGE:3023283 3' similar to contains Alu repetitive element;, mRNA sequence.	-1.10555	0.71109	-1.82958	0.00342	-1.51537	0.02406
217719_at	EIF3L	eukaryotic translation initiation factor 3, subunit L	-1.22355	0.00038	1.00602	0.92339	-1.27512	2e-05
217720_at	CHCHD2	coiled-coil-helix-coiled-coil-helix domain containing 2	1.67474	5.80198e-17	1.41478	2.49093e-07	1.42525	1.94659e-09
217721_at	40063	7b63f12.x1 NCI_CGAP_Lu24 Homo sapiens cDNA clone IMAGE:3232943 3', mRNA sequence.	1.97292	7.06935e-13	1.2674	0.04368	-1.57642	8e-05
217722_s_at	NGRN	neugrin, neurite outgrowth associated	2.00223	1.33285e-21	1.86648	7.14463e-20	1.525	1.69586e-12
217723_x_at	RPS12	ribosomal protein S12	-1.35836	0.47801	-2.54195	0.10159	-2.60901	0.06043
217724_at	SERBP1	SERPINE1 mRNA binding protein 1	-1.26296	0.00079	-1.06295	0.44357	-1.59056	4.4601e-11
217725_x_at	SERBP1	601564409F1 NIH_MGC_20 Homo sapiens cDNA clone IMAGE:3833763 5', mRNA sequence.	-1.65542	1.07359e-11	-1.51149	1.09696e-06	-1.52086	1.14577e-08
217726_at	COPZ1	coatomer protein complex, subunit zeta 1	1.50502	3.02805e-08	1.2968	0.00235	1.1284	0.11185
217728_at	S100A6	S100 calcium binding protein A6	-2.69202	4.34972e-35	-1.53349	9.54148e-08	-1.1616	0.07145
217730_at	TMBIM1	transmembrane BAX inhibitor motif containing 1	-2.75431	1.03111e-07	-3.9546	8.57806e-15	-2.20822	6.91856e-08
217731_s_at	ITM2B	integral membrane protein 2B	-1.03588	0.6967	1.68321	3.28454e-07	1.62566	0.00012
217732_s_at	ITM2B	integral membrane protein 2B	-1.34374	7e-05	1.79039	1.4639e-12	2.45852	2.09219e-21
217681_at	WNT7B	601306614F1 NIH_MGC_39 Homo sapiens cDNA clone IMAGE:3641210 5', mRNA sequence.	1.92782	0.24706	1.70849	0.43006	1.26449	0.71788
217682_at	PRO0149	UI-HF-BN0-akw-c-02-0-UI.r1 NIH_MGC_50 Homo sapiens cDNA clone IMAGE:3078507 5', mRNA sequence.	1.30011	0.0739	-1.00225	0.98971	-1.27272	0.13561
217684_at	TYMS	602402364F1 NIH_MGC_20 Homo sapiens cDNA clone IMAGE:4544871 5', mRNA sequence.	1.02557	0.91772	-1.72455	0.08661	-1.1568	0.56595
217686_at	PTPN1	7q25a04.x1 NCI_CGAP_GC6 Homo sapiens cDNA clone IMAGE:3699342 3', mRNA sequence.	1.69714	0.25911	1.35571	0.59905	1.41111	0.48687
217690_at	TYMS	602402364F1 NIH_MGC_20 Homo sapiens cDNA clone IMAGE:4544871 5', mRNA sequence.	2.1022	0.0042	-1.4481	0.35014	1.83572	0.02357
217691_x_at	SLC16A3	NHTBCae03g02r1 Normal Human Trabecular Bone Cells Homo sapiens cDNA clone NHTBCae03g02, mRNA sequence.	-13.0732	2.00413e-36	-9.02341	2.66573e-24	-3.07877	4.5694e-13
217695_x_at	217695_x_at	nae87g10.x1 NCI_CGAP_Thy10 Homo sapiens cDNA clone IMAGE:4118994 3' similar to contains Alu repetitive element;, mRNA sequence.	-1.02604	0.92284	-1.65967	0.0114	-1.49576	0.0182
217701_x_at	ATRX	ag66c08.s1 Gessler Wilms tumor Homo sapiens cDNA clone IMAGE:1127918 3' similar to gb:L21934 STEROL O-ACYLTRANSFERASE (HUMAN);contains Alu repetitive element;, mRNA sequence.	-1.03395	0.89238	-1.38511	0.216	-1.48475	0.08817
217702_at	IL27RA	UI-H-BW0-ait-b-09-0-UI.s1 NCI_CGAP_Sub6 Homo sapiens cDNA clone IMAGE:2730209 3', mRNA sequence.	-1.02562	0.93834	-1.27689	0.54131	-1.16821	0.646
217703_x_at	SPON1	zu53c08.s1 Soares ovary tumor NbHOT Homo sapiens cDNA clone IMAGE:741710 3' similar to contains Alu repetitive element;, mRNA sequence.	-1.30908	0.44469	-2.01839	0.0111	-1.95922	0.00547
217704_x_at	SUZ12P	an35h08.x5 Gessler Wilms tumor Homo sapiens cDNA clone IMAGE:1700703 3' similar to contains Alu repetitive element;contains element LTR5 repetitive element ;, mRNA sequence.	-1.16419	0.53541	-1.61629	0.01512	-1.46286	0.02816
217708_x_at	BRAP	nc79d04.y5 NCI_CGAP_Pr2 Homo sapiens cDNA clone IMAGE:783559 similar to contains Alu repetitive element;, mRNA sequence.	-1.0678	0.82775	-1.44403	0.08005	-1.38404	0.07224
217651_at	217651_at	UI-H-BW1-amf-b-05-0-UI.s1 NCI_CGAP_Sub7 Homo sapiens cDNA clone IMAGE:3069633 3', mRNA sequence.	2.47553	0.00045	1.1588	0.67187	-1.01255	0.96911
217653_x_at	217653_x_at	xg48a10.x1 NCI_CGAP_Ut1 Homo sapiens cDNA clone IMAGE:2630778 3' similar to contains Alu repetitive element;, mRNA sequence.	-1.23582	0.44752	-1.93935	0.00166	-1.4622	0.03096
217654_at	CFLAR	yi54e05.s1 Soares placenta Nb2HP Homo sapiens cDNA clone IMAGE:143072 3' similar to gb:M21121 T-CELL SPECIFIC RANTES PROTEIN PRECURSOR (HUMAN);, mRNA sequence.	-1.90656	0.00072	-2.31323	0.0002	-2.05062	0.00016
217660_at	MYH14	xj93g09.x1 Soares_NFL_T_GBC_S1 Homo sapiens cDNA clone IMAGE:2664832 3' similar to gb:M81105 MYOSIN HEAVY CHAIN, NONMUSCLE TYPE A (HUMAN);, mRNA sequence.	1.62489	0.12182	1.38198	0.39282	1.33542	0.38212
217661_x_at	SIX5	xo46e09.x1 NCI_CGAP_Ut1 Homo sapiens cDNA clone IMAGE:2707048 3' similar to SW:SIX5_MOUSE P70178 HOMEOBOX PROTEIN SIX5 ;, mRNA sequence.	-1.63286	0.16294	1.07192	0.84541	-1.12245	0.71975
217662_x_at	BCAP29	tg11d04.x1 NCI_CGAP_CLL1 Homo sapiens cDNA clone IMAGE:2108455 3' similar to contains Alu repetitive element;, mRNA sequence.	1.10569	0.6568	-1.7505	0.00079	-1.32964	0.04031
217665_at	217665_at	nc62g02.r1 NCI_CGAP_Pr1 Homo sapiens cDNA clone IMAGE:745874 similar to SW:RL39_RAT P02404 60S RIBOSOMAL PROTEIN L39. ;, mRNA sequence.	1.36907	0.00896	-1.52969	0.00802	-1.62327	0.00057
217666_at	217666_at	EST386585 MAGE resequences, MAGM Homo sapiens cDNA, mRNA sequence.	1.16007	0.5915	-2.51691	0.02924	-1.7174	0.10224
217667_at	LOC729799	AV761014 MDS Homo sapiens cDNA clone MDSCCF09 5', mRNA sequence.	-1.36848	0.58929	1.54296	0.41405	1.42594	0.45148
217668_at	C22orf36	UI-H-BI4-aoi-a-09-0-UI.s1 NCI_CGAP_Sub8 Homo sapiens cDNA clone IMAGE:3084952 3', mRNA sequence.	1.43562	0.01099	-1.06676	0.70731	-1.27779	0.11268
217671_at	RFX3	hz59a04.x1 NCI_CGAP_Lu24 Homo sapiens cDNA clone IMAGE:3212238 3' similar to contains Alu repetitive element;, mRNA sequence.	1.88196	0.06143	-1.44286	0.23445	-1.57323	0.09671
217677_at	PLEKHA2	602068320F1 NIH_MGC_58 Homo sapiens cDNA clone IMAGE:4067357 5', mRNA sequence.	1.35427	0.17093	1.01183	0.96435	1.18675	0.51784
217678_at	SLC7A11	ab38f03.s1 Stratagene HeLa cell s3 937216 Homo sapiens cDNA clone IMAGE:843101 3' similar to contains Alu repetitive element;, mRNA sequence.	-1.10835	0.2487	-1.6482	4.91576e-06	2.78832	7.20129e-40
217679_x_at	217679_x_at	tx67h02.x1 NCI_CGAP_Ut1 Homo sapiens cDNA clone IMAGE:2274675 3' similar to contains Alu repetitive element;, mRNA sequence.	-1.17298	0.61698	-2.11053	0.00035	-1.71386	0.00264
217680_x_at	LOC100129975	nai35h10.y1 NCI_CGAP_HN20 Homo sapiens cDNA clone IMAGE:4262274 5', mRNA sequence.	-1.40756	0.0049	-1.47833	0.00573	-1.47568	0.00149
217622_at	RHBDD3	ze53d02.s1 Soares retina N2b4HR Homo sapiens cDNA clone IMAGE:362691 3' similar to contains Alu repetitive element;contains L1.t2 L1 repetitive element ;, mRNA sequence.	-1.34612	0.47323	-2.31851	0.02986	-1.07702	0.79205
217625_x_at	LOC401553	zn73e05.s1 Stratagene NT2 neuronal precursor 937230 Homo sapiens cDNA clone IMAGE:563840 3' similar to contains Alu repetitive element;contains element MSR1 repetitive element ;, mRNA sequence.	-1.25061	0.51116	1.64747	0.13407	2.25583	0.00253
217626_at	AKR1C1	UI-H-BI4-aqa-b-02-0-UI.s1 NCI_CGAP_Sub8 Homo sapiens cDNA clone IMAGE:3089210 3', mRNA sequence.	-1.22375	0.6978	-1.48495	0.53378	2.1893	0.06612
217627_at	ZNF573	601235986F1 NIH_MGC_44 Homo sapiens cDNA clone IMAGE:3608205 5', mRNA sequence.	2.15093	2.40939e-11	1.74619	4e-05	-1.08992	0.51785
217629_at	217629_at	EST76509 Pineal gland II Homo sapiens cDNA 3' end, mRNA sequence.	-1.19813	0.51801	-1.53264	0.19836	-1.42544	0.21224
217630_at	ANGEL2	qd08a10.x1 Soares_placenta_8to9weeks_2NbHP8to9W Homo sapiens cDNA clone IMAGE:1723098 3', mRNA sequence.	-1.27933	0.18494	1.14787	0.4748	-1.64947	0.00871
217631_at	GTPBP4	oz62d06.x1 Soares_senescent_fibroblasts_NbHSF Homo sapiens cDNA clone IMAGE:1679915 3' similar to contains Alu repetitive element;contains element PTR5 repetitive element ;, mRNA sequence.	-1.27599	0.3677	-1.33177	0.24428	-1.35483	0.15564
217635_s_at	POLG	oa80c10.s1 NCI_CGAP_GCB1 Homo sapiens cDNA clone IMAGE:1318578 3' similar to SW:DPOG_HUMAN P54098 DNA POLYMERASE GAMMA ;, mRNA sequence.	2.53257	0.03308	1.324	0.61399	1.78484	0.19052
217637_at	217637_at	yg44f12.r2 Soares infant brain 1NIB Homo sapiens cDNA clone IMAGE:35277 5', mRNA sequence.	1.32345	0.63557	-1.47741	0.63376	1.45988	0.49279
217638_at	217638_at	7r05c01.x1 NCI_CGAP_Lu24 Homo sapiens cDNA clone IMAGE:3706753 3', mRNA sequence.	-1.40573	0.15778	-1.03468	0.89556	-1.17946	0.47735
217640_x_at	C18orf24	601460522F1 NIH_MGC_66 Homo sapiens cDNA clone IMAGE:3863956 5', mRNA sequence.	-1.20127	0.30924	-1.40562	0.10437	-1.01571	0.93219
217641_at	GPR135	zu79e01.s1 Soares_testis_NHT Homo sapiens cDNA clone IMAGE:744216 3', mRNA sequence.	-1.55357	0.59894	-2.02209	0.5042	-1.56181	0.5952
217643_x_at	FLJ22795	zw95f08.s1 Soares_total_fetus_Nb2HF8_9w Homo sapiens cDNA clone IMAGE:784743 3' similar to contains Alu repetitive element;, mRNA sequence.	1.14679	0.70522	-2.15477	0.00686	-1.87928	0.0088
217645_at	COX16	xd17c08.x1 NCI_CGAP_Ov23 Homo sapiens cDNA clone IMAGE:2594030 3' similar to contains Alu repetitive element;, mRNA sequence.	1.03428	0.68548	-1.38712	0.00117	-1.78289	1.64037e-10
217647_at	DHODH	zm68e06.r1 Stratagene neuroepithelium (#937231) Homo sapiens cDNA clone IMAGE:530818 5' similar to contains Alu repetitive element;contains element MER29 repetitive element ;, mRNA sequence.	3.10575	1.98621e-08	1.92756	0.01124	1.70682	0.02476
217649_at	ZFAND5	AV702306 ADB Homo sapiens cDNA clone ADBBID05 5', mRNA sequence.	-1.59425	0.03904	1.12468	0.60784	2.19924	0.00399
217592_at	ZSWIM1	AV684859 GKC Homo sapiens cDNA clone GKCDJA03 5', mRNA sequence.	1.45927	0.07815	1.25044	0.37184	1.31525	0.20072
217593_at	ZSCAN18	ta54b11.x1 Soares_total_fetus_Nb2HF8_9w Homo sapiens cDNA clone IMAGE:2047869 3' similar to contains Alu repetitive element;contains element MER22 repetitive element ;, mRNA sequence.	1.40368	0.19848	1.09799	0.76152	-1.23144	0.48734
217595_at	GSPT1	AV701723 ADB Homo sapiens cDNA clone ADBCTC02 5', mRNA sequence.	1.81157	2.23155e-08	-1.24673	0.12797	-1.07079	0.57345
217596_at	UPF3A	ns53g06.s1 NCI_CGAP_Pr22 Homo sapiens cDNA clone IMAGE:1187386 3' similar to contains Alu repetitive element;, mRNA sequence.	-1.53901	0.00832	-1.48152	0.02414	-1.36069	0.03796
217597_x_at	RAB40B	tc02d09.x1 NCI_CGAP_Co16 Homo sapiens cDNA clone IMAGE:2062673 3' similar to TR:Q12829 Q12829 RAR PROTEIN. ;contains element TAR1 MER22 repetitive element ;, mRNA sequence.	-1.14236	0.46385	1.02139	0.91265	1.04953	0.77109
217598_at	CINP	naf26f12.x1 Soares_NPBMC Homo sapiens cDNA clone IMAGE:4142350 3' similar to contains Alu repetitive element;contains element MIR repetitive element ;, mRNA sequence.	-1.47458	0.04448	1.30762	0.1609	1.14408	0.43839
217599_s_at	MDFIC	601501171F1 NIH_MGC_70 Homo sapiens cDNA clone IMAGE:3903161 5', mRNA sequence.	-3.15216	0.00013	-2.04616	0.02241	1.28277	0.253
217600_at	SCUBE3	UI-H-BI4-aom-c-02-0-UI.s1 NCI_CGAP_Sub8 Homo sapiens cDNA clone IMAGE:3085418 3', mRNA sequence.	-10.9632	0	-10.5373	0	-17.7412	0
217604_at	217604_at	oz72a04.x1 Soares_senescent_fibroblasts_NbHSF Homo sapiens cDNA clone IMAGE:1680846 3' similar to contains Alu repetitive element;, mRNA sequence.	1.94122	2.16982e-08	1.39256	0.02082	1.44231	0.00339
217605_at	USP27X	IL3-CT0220-150200-070-B02 CT0220 Homo sapiens cDNA, mRNA sequence.	1.91608	0.11874	1.3942	0.44654	1.40541	0.36703
217606_at	217606_at	ty03h10.x1 NCI_CGAP_Ut4 Homo sapiens cDNA clone IMAGE:2278051 3', mRNA sequence.	1.15415	0.47602	1.90051	0.00025	1.73756	0.00036
217608_at	SFRS12IP1	UI-HF-BM0-adw-h-10-0-UI.r1 NIH_MGC_38 Homo sapiens cDNA clone IMAGE:3063402 5', mRNA sequence.	1.39919	7e-05	-1.4358	0.00069	-1.25647	0.01168
217609_at	LRRC23	602448537F1 NIH_MGC_14 Homo sapiens cDNA clone IMAGE:4586984 5', mRNA sequence.	2.04215	0.03415	1.74448	0.07578	2.35714	0.00066
217610_at	MGC119295	DKFZp586N1222_s1 586 (synonym: hute1) Homo sapiens cDNA clone DKFZp586N1222, mRNA sequence.	1.79801	0.18562	1.16556	0.69639	1.22431	0.54712
217612_at	TIMM50	601236247F1 NIH_MGC_44 Homo sapiens cDNA clone IMAGE:3608626 5', mRNA sequence.	2.62653	0.00424	1.40348	0.41605	1.51124	0.25048
217614_at	POLR2E	tj04b04.x1 NCI_CGAP_Gas4 Homo sapiens cDNA clone IMAGE:2140495 3' similar to contains element MSR1 repetitive element ;, mRNA sequence.	1.68447	0.03734	1.29848	0.27525	1.85557	0.00124
217615_at	LRRC37A	7n72e02.x1 NCI_CGAP_Ov18 Homo sapiens cDNA clone IMAGE:3570146 3' similar to contains Alu repetitive element;contains element DBR repetitive element ;, mRNA sequence.	1.06356	0.89847	-1.36829	0.54731	-1.51226	0.36889
217619_x_at	LOC389372	xy18c02.x1 NCI_CGAP_Ut4 Homo sapiens cDNA clone IMAGE:2853506 3' similar to contains Alu repetitive element;contains element KER repetitive element ;, mRNA sequence.	-1.15356	0.7508	-1.86953	0.08393	-1.92895	0.03733
217620_s_at	PIK3CB	oc15b01.s1 NCI_CGAP_GCB1 Homo sapiens cDNA clone IMAGE:1340905 3' similar to SW:P11B_HUMAN P42338 PHOSPHATIDYLINOSITOL 3-KINASE CATALYTIC SUBUNIT, BETA ISOFORM ;, mRNA sequence.	-1.37156	0.18266	-1.03435	0.89486	-1.08298	0.72171
217565_at	GRIA3	7n38h09.x1 NCI_CGAP_Lu24 Homo sapiens cDNA clone IMAGE:3567208 3' similar to TR:O57354 O57354 C-FLIP AMPA GLUTAMATE ;, mRNA sequence.	1.27397	0.6097	2.11401	0.11265	1.10248	0.8438
217569_x_at	CAMK2D	ze37h10.s1 Soares retina N2b4HR Homo sapiens cDNA clone IMAGE:361219 3' similar to contains Alu repetitive element;contains element PTR5 repetitive element ;, mRNA sequence.	-1.04662	0.90305	-1.85	0.02964	-1.67477	0.0331
217570_x_at	217570_x_at	AV718487 GLC Homo sapiens cDNA clone GLCFVH09 5', mRNA sequence.	-1.07048	0.78035	-1.69587	0.01277	-1.60096	0.00954
217574_at	CDH8	yc74c07.s1 Soares infant brain 1NIB Homo sapiens cDNA clone IMAGE:21659 3', mRNA sequence.	1.41979	0.17317	-1.25739	0.50433	1.16731	0.56487
217576_x_at	SOS2	602080393F1 NIH_MGC_81 Homo sapiens cDNA clone IMAGE:4244831 5', mRNA sequence.	1.14295	0.70455	-1.03304	0.93906	-1.48676	0.32844
217577_at	XPO1	RC2-BT0318-110100-012-e02 BT0318 Homo sapiens cDNA, mRNA sequence.	-1.13612	0.56745	-1.33313	0.22362	-1.51959	0.04702
217579_x_at	ARL6IP2	xr56e11.x1 NCI_CGAP_Ov26 Homo sapiens cDNA clone IMAGE:2764172 3' similar to contains Alu repetitive element;, mRNA sequence.	-1.25322	0.41926	-1.36175	0.12055	-1.41807	0.05269
217580_x_at	ARL6IP2	xr56e11.x1 NCI_CGAP_Ov26 Homo sapiens cDNA clone IMAGE:2764172 3' similar to contains Alu repetitive element;, mRNA sequence.	-1.07872	0.71717	-1.33186	0.08167	-1.4004	0.01889
217582_at	217582_at	ze51b01.r1 Soares retina N2b4HR Homo sapiens cDNA clone IMAGE:362473 5' similar to contains Alu repetitive element;, mRNA sequence.	1.23364	0.47587	-1.07509	0.8323	1.06798	0.82139
217584_at	NPC1	HSU55987 Human brain ARSanders Homo sapiens cDNA clone 47507 5', mRNA sequence.	1.51835	0.13382	1.10363	0.77642	2.51755	0.00014
217586_x_at	217586_x_at	yy28g05.s1 Soares melanocyte 2NbHM Homo sapiens cDNA clone IMAGE:272600 3' similar to contains Alu repetitive element;, mRNA sequence.	-1.11816	0.78466	-2.4954	0.0042	-1.89131	0.02751
217588_at	CATSPER2	EST384192 MAGE resequences, MAGL Homo sapiens cDNA, mRNA sequence.	1.2118	0.67203	-1.32341	0.42765	-1.16227	0.61283
217590_s_at	TRPA1	ne42a02.s1 NCI_CGAP_Co3 Homo sapiens cDNA clone IMAGE:899978 3', mRNA sequence.	-7.81293	4.17243e-09	-7.77012	3.72582e-07	2.43226	0.00089
217591_at	SKIL	bx12e01.x1 Human Iris cDNA (Un-normalized, unamplified): BX Homo sapiens cDNA clone bx12e01 3', mRNA sequence.	-2.08274	2.73601e-06	-1.602	0.00069	-1.41451	0.00633
217537_x_at	217537_x_at	EST01755 Subtracted Hippocampus, Stratagene (cat. #936205) Homo sapiens cDNA clone HHCPN60 similar to Alu repetitive element, mRNA sequence.	-1.22363	0.44907	-1.67684	0.03593	-1.54121	0.04171
217538_at	SGSM2	602020879F1 NCI_CGAP_Brn67 Homo sapiens cDNA clone IMAGE:4156602 5', mRNA sequence.	1.06886	0.8366	1.17566	0.62333	1.36047	0.29006
217540_at	FAM55C	nx89g05.s1 NCI_CGAP_GCB1 Homo sapiens cDNA clone IMAGE:1269464 3', mRNA sequence.	-1.9076	5e-05	-1.42173	0.01947	1.33417	0.0138
217541_x_at	ZNF816A	602388395F1 NIH_MGC_93 Homo sapiens cDNA clone IMAGE:4517206 5', mRNA sequence.	-1.13092	0.61201	-1.75202	0.00234	-1.60132	0.00419
217542_at	MGC5370	RC6-GN0071-160800-021-D01 GN0071 Homo sapiens cDNA, mRNA sequence.	1.23889	0.10763	-1.65214	0.00114	-1.19534	0.1564
217544_at	LOC729806	nz82h01.s1 NCI_CGAP_GCB1 Homo sapiens cDNA clone IMAGE:1302001 3' similar to gb:L11672 ZINC FINGER PROTEIN 91 (HUMAN);, mRNA sequence.	-1.80794	0.00251	-2.15386	0.00116	-1.55666	0.01915
217545_at	MYH14	xb55d12.x1 NCI_CGAP_Eso2 Homo sapiens cDNA clone IMAGE:2580215 3' similar to gb:M81105 MYOSIN HEAVY CHAIN, NONMUSCLE TYPE A (HUMAN);, mRNA sequence.	1.36032	0.42844	1.35787	0.45668	1.51748	0.22853
217546_at	MT1M	yf10e02.r1 Soares fetal liver spleen 1NFLS Homo sapiens cDNA clone IMAGE:126458 5', mRNA sequence.	12.1334	2.39658e-34	6.94307	7.87012e-14	7.7669	3.71859e-20
217547_x_at	ZNF675	601890308F1 NIH_MGC_17 Homo sapiens cDNA clone IMAGE:4131673 5', mRNA sequence.	2.16109	4.38097e-14	1.6234	2e-05	1.15448	0.16129
217550_at	ATF6	nm76b07.s1 NCI_CGAP_Co9 Homo sapiens cDNA clone IMAGE:1074133 3' similar to gb:M96956 EPIDERMAL GROWTH FACTOR-LIKE CRIPTO PROTEIN (HUMAN);, mRNA sequence.	1.42034	0.05109	1.43356	0.05895	1.09503	0.60325
217551_at	LOC441453	zg54c07.s1 Soares_pineal_gland_N3HPG Homo sapiens cDNA clone IMAGE:397164 3' similar to gb:X65857_cds1 OLFACTORY RECEPTOR-LIKE PROTEIN HGMP07E (HUMAN);, mRNA sequence.	-1.72906	0.00783	1.26822	0.21292	-1.02054	0.90795
217552_x_at	CR1	th43e02.x1 NCI_CGAP_Lym12 Homo sapiens cDNA clone IMAGE:2121050 3' similar to contains Alu repetitive element;, mRNA sequence.	-1.08203	0.78301	-1.16212	0.65604	-1.36965	0.30418
217553_at	MGC87042	xe93h03.x1 NCI_CGAP_Brn35 Homo sapiens cDNA clone IMAGE:2615477 3' similar to TR:O95034 O95034 WUGSC:H_RG041D11.1 PROTEIN ;, mRNA sequence.	-18.1738	3.37152e-42	-1.53629	0.00804	-3.69442	1.28105e-14
217554_at	217554_at	AV719355 GLC Homo sapiens cDNA clone GLCEMB06 5', mRNA sequence.	-1.28989	0.09721	-1.04907	0.72504	-1.54497	0.00046
217556_at	CLCN4	16h5 Human retina cDNA randomly primed sublibrary Homo sapiens cDNA, mRNA sequence.	1.71675	0.00828	1.49439	0.07406	1.531	0.02784
217557_s_at	CPM	AV710357 Cu Homo sapiens cDNA clone CuAAFE05 5', mRNA sequence.	-5.7712	3.05045e-20	1.33925	0.05325	-3.10032	1.84604e-11
217559_at	RPL10L	ot41g06.s1 Soares_testis_NHT Homo sapiens cDNA clone IMAGE:1619386 3' similar to gb:M64241 QM PROTEIN (HUMAN);, mRNA sequence.	-1.69059	4e-05	-1.61161	0.00109	-1.9562	2.81462e-07
217560_at	GGA1	au50b05.x1 Schneider fetal brain 00004 Homo sapiens cDNA clone IMAGE:2518161 3' similar to contains Alu repetitive element;contains element TAR1 repetitive element ;, mRNA sequence.	1.15547	0.57715	-1.08785	0.75819	-1.1491	0.56252
217562_at	FAM5C	naa05f05.x1 NCI_CGAP_Pr28 Homo sapiens cDNA clone IMAGE:3254144 3' similar to TR:O95560 O95560 HYPOTHETICAL 88.7 KD PROTEIN ;, mRNA sequence.	19.3094	0	4.55728	3.52045e-10	-1.04474	0.89284
217564_s_at	CPS1	zh49a06.s1 Soares_fetal_liver_spleen_1NFLS_S1 Homo sapiens cDNA clone IMAGE:415378 3' similar to gb:D90282 CARBAMOYL-PHOSPHATE SYNTHASE (HUMAN);, mRNA sequence.	2.46524	1.35669e-12	-1.50619	0.03564	-1.36568	0.05943
217507_at	SLC11A1	qp49c02.x1 NCI_CGAP_Co8 Homo sapiens cDNA clone IMAGE:1926338 3' similar to contains Alu repetitive element;, mRNA sequence.	1.28244	0.5894	1.08649	0.87795	1.42833	0.42512
217508_s_at	C18orf25	601470835F1 NIH_MGC_67 Homo sapiens cDNA clone IMAGE:3873801 5', mRNA sequence.	-1.02501	0.92327	1.18852	0.54019	1.40911	0.14304
217509_x_at	GRIK5	nac28d07.x1 Lupski_sciatic_nerve Homo sapiens cDNA clone IMAGE:3394597 3' similar to contains TAR1.t3 TAR1 repetitive element ;, mRNA sequence.	3.40835	4e-05	3.25668	0.00066	2.17063	0.02196
217511_at	KAZALD1	52c6 Human retina cDNA randomly primed sublibrary Homo sapiens cDNA, mRNA sequence.	-1.79642	0.08777	-1.54857	0.25191	-1.17458	0.60198
217513_at	C17orf60	602461128F1 NIH_MGC_20 Homo sapiens cDNA clone IMAGE:4577718 5', mRNA sequence.	-2.38531	0.01158	-1.50054	0.22924	9.62271	0
217514_at	LOC147343	UI-H-BI4-aox-c-11-0-UI.s1 NCI_CGAP_Sub8 Homo sapiens cDNA clone IMAGE:3086229 3', mRNA sequence.	3.08906	2.84548e-06	-1.85571	0.15494	1.40505	0.24643
217515_s_at	CACNA1S	tg03d06.x1 NCI_CGAP_CLL1 Homo sapiens cDNA clone IMAGE:2107691 3' similar to TR:Q13698 Q13698 DIHYDROPRYRIDINE-SENSITIVE L-TYPE, SKELETAL MUSCLE CALCIUM CHANNEL ALPHA-1 SUBUNIT. ;, mRNA sequence.	-1.16319	0.60532	-1.0683	0.84146	-1.12844	0.67713
217516_x_at	ARVCF	nad28e04.x1 NCI_CGAP_Lu24 Homo sapiens cDNA clone IMAGE:3366990 3', mRNA sequence.	3.32113	0.01335	1.54144	0.51405	-2.06034	0.36669
217518_at	MYOF	7k07f03.x1 NCI_CGAP_GC6 Homo sapiens cDNA clone IMAGE:3443836 3', mRNA sequence.	-13.9311	3.57065e-06	-16.3402	0.00012	-3.82328	0.00293
217519_at	MACF1	qu39f10.x1 NCI_CGAP_Lym5 Homo sapiens cDNA clone IMAGE:1967179 3' similar to contains Alu repetitive element;, mRNA sequence.	-1.01064	0.97385	-1.05618	0.88065	-1.00359	0.9908
217520_x_at	LOC731884	602459468F1 NIH_MGC_16 Homo sapiens cDNA clone IMAGE:4581928 5', mRNA sequence.	2.07679	0.00055	1.06854	0.81563	-3.37213	0.00037
217523_at	CD44	AV700298 GKC Homo sapiens cDNA clone GKCBVGO5 3', mRNA sequence.	-1.85883	0.00222	-1.09811	0.65184	1.7825	0.00049
217524_x_at	PDE6A	ze58d03.s1 Soares retina N2b4HR Homo sapiens cDNA clone IMAGE:363173 3' similar to contains Alu repetitive element;, mRNA sequence.	1.04724	0.86626	-1.18332	0.50459	-1.17664	0.45597
217525_at	OLFML1	xv99d08.x1 NCI_CGAP_Brn53 Homo sapiens cDNA clone IMAGE:2826639 3', mRNA sequence.	-1.7892	0.3079	3.08997	0.00438	1.36998	0.46979
217528_at	CLCA2	7g55f09.x1 NCI_CGAP_Pr28 Homo sapiens cDNA clone IMAGE:3310409 3', mRNA sequence.	-1.50727	0.38247	-1.45364	0.48601	22.1172	2.45844e-41
217529_at	ORAI2	601076255F1 NIH_MGC_12 Homo sapiens cDNA clone IMAGE:3462325 5', mRNA sequence.	2.06945	1.26066e-16	1.86959	1.02674e-09	2.38544	1.13936e-23
217483_at	FOLH1	folate hydrolase (prostate-specific membrane antigen) 1	-1.4191	0.45743	-2.3475	0.09122	-2.56679	0.03545
217486_s_at	ZDHHC17	zinc finger, DHHC-type containing 17	1.67056	0.0853	1.48646	0.24518	1.20718	0.544
217487_x_at	FOLH1	folate hydrolase (prostate-specific membrane antigen) 1	-1.46704	0.36309	-2.59414	0.00717	-2.17286	0.00849
217488_x_at	PMS2L3	postmeiotic segregation increased 2-like 3	1.88779	0.00013	1.87769	0.00104	1.95343	5e-05
217490_at	BAX	Homo sapiens genomic DNA; cDNA DKFZp564P073 (from clone DKFZp564P073).	-1.4918	0.01986	-3.01858	1.38668e-06	-2.64408	4.61595e-07
217492_s_at	PTENP1	phosphatase and tensin homolog pseudogene 1	-2.39913	5.44148e-22	-13.5049	0	-17.4999	0
217494_s_at	PTENP1	phosphatase and tensin homolog pseudogene 1	-2.69626	1.5153e-07	-2.61406	9.34452e-06	-2.07534	5e-05
217496_s_at	IDE	om38b01.s1 Soares_NFL_T_GBC_S1 Homo sapiens cDNA clone IMAGE:1543273 3' similar to gb:M21188 INSULIN-DEGRADING ENZYME (HUMAN);, mRNA sequence.	-2.47823	4.81609e-09	-1.86304	0.00018	1.38884	0.0074
217498_at	CIP29	602414868F1 NIH_MGC_92 Homo sapiens cDNA clone IMAGE:4523201 5', mRNA sequence.	5.77303	1.88306e-32	2.29781	6e-05	1.57939	0.01921
217499_x_at	OR7E38P	olfactory receptor, family 7, subfamily E, member 38 pseudogene	-5.65612	1.47621e-13	-1.32281	0.04435	-1.20003	0.12544
217502_at	IFIT2	601513656F1 NIH_MGC_71 Homo sapiens cDNA clone IMAGE:3915133 5', mRNA sequence.	3.0593	0.00441	7.30729	8.16649e-13	4.50421	2.46172e-08
217503_at	STK17B	zx53d03.r1 Soares_fetal_liver_spleen_1NFLS_S1 Homo sapiens cDNA clone IMAGE:446213 5', mRNA sequence.	-1.81661	0.00187	-1.32807	0.15308	-1.40568	0.05059
217504_at	ABCA6	zk85c01.s1 Soares_pregnant_uterus_NbHPU Homo sapiens cDNA clone IMAGE:489600 3', mRNA sequence.	-10.0936	1.35887e-23	-11.9862	2.69569e-19	-1.39866	0.03213
217506_at	LOC400642	yq19b06.s1 Soares fetal liver spleen 1NFLS Homo sapiens cDNA clone IMAGE:274115 3' similar to contains Alu repetitive element;contains MER12 repetitive element ;, mRNA sequence.	4.0876	9.12521e-21	1.97196	0.00043	1.6612	0.0035
217457_s_at	RAP1GDS1	RAP1, GTP-GDP dissociation stimulator 1	-1.81823	1.14846e-07	-1.67271	6e-05	-1.42006	0.00155
217461_x_at	BTF3L2	basic transcription factor 3, like 2	-1.17555	0.13999	-1.36393	0.01233	-1.27807	0.021
217464_at	RPS2	HUMBT Chromosome 16p13.3 Exon Homo sapiens genomic clone h-80, genomic survey sequence.	-1.50303	0.00064	-1.4712	0.00498	-1.3494	0.01093
217466_x_at	RPS2	HUMBT Chromosome 16p13.3 Exon Homo sapiens genomic clone h-80, genomic survey sequence.	-1.46797	7e-05	-1.45612	0.00073	-1.43051	0.0002
217467_at	BTF3L3	basic transcription factor 3, like 3	-1.29228	0.06318	-1.47863	0.01194	-1.20677	0.14716
217473_x_at	CTDSP1	CTD (carboxy-terminal domain, RNA polymerase II, polypeptide A) small phosphatase 1	-1.3055	0.29661	-1.61715	0.01257	-1.59927	0.00479
217477_at	PIP5K1B	phosphatidylinositol-4-phosphate 5-kinase, type I, beta	2.31568	0.00024	-1.08764	0.80215	1.0346	0.90384
217478_s_at	HLA-DMA	major histocompatibility complex, class II, DM alpha	4.59551	1.60381e-25	6.0584	3.24052e-38	2.37378	2.59795e-09
217481_x_at	FLJ45455	Homo sapiens mRNA; cDNA DKFZp586F1622 (from clone DKFZp586F1622).	1.02741	0.94062	-1.90653	0.03586	-1.81665	0.02613
217433_at	TACC1	transforming, acidic coiled-coil containing protein 1	-1.32589	0.02476	-1.32653	0.0291	-1.03511	0.75049
217435_x_at	COL1A1	Homo sapiens mRNA for chimaeric transcript of collagen type 1 alpha 1 and platelet derived growth factor beta, 189 bp.	-9.93502	1.78914e-24	-5.43147	2.09011e-13	-6.91053	2.54856e-20
217436_x_at	HLA-J	major histocompatibility complex, class I, J (pseudogene)	1.62277	0.00038	1.50379	0.01013	1.68064	0.0008
217437_s_at	TACC1	transforming, acidic coiled-coil containing protein 1	-1.11397	0.0985	-1.33436	0.00016	1.13912	0.04487
217441_at	USP33	ubiquitin specific peptidase 33	-1.05961	0.6708	1.11872	0.42184	-1.27588	0.05945
217442_at	LOC100131825	Homo sapiens mRNA; cDNA DKFZp586J1623 (from clone DKFZp586J1623).	-1.61042	0.22082	-1.54895	0.32502	-1.88844	0.11793
217445_s_at	GART	phosphoribosylglycinamide formyltransferase, phosphoribosylglycinamide synthetase, phosphoribosylaminoimidazole synthetase	-1.26917	0.27939	-1.36089	0.2246	-1.2376	0.33074
217446_x_at	217446_x_at	Homo sapiens mRNA; cDNA DKFZp434M054 (from clone DKFZp434M054).	1.01836	0.95084	-1.53378	0.04819	-1.48711	0.03347
217448_s_at	LOC285412	Homo sapiens genomic DNA; cDNA DKFZp434G1835 (from clone DKFZp434G1835).	-1.47975	0.16969	-1.68406	0.11576	-1.35597	0.27584
217452_s_at	B3GALT2	Homo sapiens mRNA for UDP-galactose:2-acetamido-2-deoxy-D-glucose3beta- galactosyltransferase.	-3.90123	3.20617e-37	-2.82574	5.24589e-19	-14.3142	0
217454_at	LOC203510	similar to hCG1644442	-1.1589	0.56283	-1.3056	0.37922	-1.16354	0.55269
217455_s_at	SSTR2	somatostatin receptor 2	1.30624	0.7485	1.84559	0.4726	1.05437	0.95299
217408_at	MRPS18B	mitochondrial ribosomal protein S18B	1.14955	0.44733	1.19962	0.38821	1.30367	0.14349
217409_at	myosin I homologue	H.sapiens myosin I homologue.	1.56647	0.01299	1.98898	9e-05	2.27128	3.09188e-08
217410_at	AGRN	agrin	-1.23029	0.76853	-1.41094	0.70609	1.41493	0.70223
217411_s_at	RREB1	ras responsive element binding protein 1	-1.6255	0.30192	-1.16214	0.76188	-1.26347	0.59453
217414_x_at	HBA2	hemoglobin, alpha 2	-1.56322	0.42548	-1.21317	0.74685	-1.12739	0.813
217419_x_at	AGRN	agrin	1.35947	0.00437	1.95449	1.95609e-08	1.57845	3e-05
217421_at	PIWIL2	piwi-like 2 (Drosophila)	1.53054	0.49284	1.11009	0.92703	-1.69588	0.55653
217426_at	protocadherin 43	Human protocadherin 43 mRNA, 3' end of cds for alternative splicing PC43-12.	1.3296	0.04679	-1.35605	0.09487	-1.04528	0.7694
217427_s_at	HIRA	HIR histone cell cycle regulation defective homolog A (S. cerevisiae)	1.64051	8.03901e-06	1.21315	0.15028	1.04851	0.69157
217428_s_at	COL10A1	collagen, type X, alpha 1	-1.28365	0.48502	-1.14273	0.73835	22.7831	0
217430_x_at	COL1A1	Homo sapiens mRNA for chimaeric transcript of collagen type 1 alpha 1 and platelet derived growth factor beta, 189 bp.	-14.9513	2.21878e-30	-9.2634	2.57451e-24	-13.0958	6.5956e-30
217432_s_at	W	Homo sapiens normal control W-IDS fusion transcript, mRNA sequence.	-1.00633	0.98095	-1.22688	0.51139	2.78829	1.88254e-07
217391_x_at	KIAA0409	H.sapiens 14A6CK DNA sequence.	-1.3757	0.07597	1.25214	0.18899	-1.16111	0.34752
217393_x_at	UBE2NL	ubiquitin-conjugating enzyme E2N-like	1.02255	0.85799	-1.07858	0.55036	-1.15894	0.18339
217395_at	metallothionein	H.sapiens pseudogene for metallothionein and AG/CT repetitive element.	-1.26354	0.23304	-1.51369	0.07822	-1.1516	0.46304
217397_at	RPL4_2_1340	ribosomal protein L4 pseudogene	-1.08855	0.83592	-1.79545	0.2832	-1.31178	0.53062
217399_s_at	FOXO3B	forkhead box O3B pseudogene	1.83224	0.25721	1.73339	0.38103	1.49878	0.47715
217400_at	LOC392454	similar to Proliferating cell nuclear antigen (PCNA) (Cyclin)	1.09286	0.57382	-1.11352	0.57308	-1.1434	0.42028
217403_s_at	ZNF234	zinc finger protein 234	3.14734	1.08518e-06	1.76474	0.04326	1.15138	0.60052
217404_s_at	COL2A1	collagen, type II, alpha 1	-3.2408	0.00013	-1.29241	0.3655	-3.01452	0.00025
217406_at	LOC100130269	similar to Putative uncharacterized protein FLJ36925	1.88805	0.02566	1.07035	0.85861	1.01485	0.96492
217371_s_at	IL-15	H.sapiens mRNA for interleukin-15.	-2.76843	3.79228e-06	-2.75558	7e-05	2.40134	4.95865e-10
217373_x_at	MDM2	Mdm2 p53 binding protein homolog (mouse)	-1.15609	0.48443	-1.12103	0.63092	-1.07598	0.71955
217377_x_at	ETV6-NTRK3 fusion	Homo sapiens ETS related protein-growth factor receptor tyrosine kinase fusion proteins (ETV6-NTRK3 fusion) mRNA, partial cds.	12.6112	3.22299e-44	4.38134	2.14867e-08	-1.00308	0.99285
217378_x_at	IGKV1OR2-108	immunoglobulin kappa variable 1/OR2-108 (non-functional)	1.40178	0.62154	1.25931	0.77578	2.00882	0.25244
217379_at	TRNAS7	transfer RNA serine 7 (anticodon CGA)	-1.95087	8.9101e-12	-1.5792	4e-05	-2.10392	5.12652e-14
217380_s_at	XPNPEP1	Homo sapiens clone DT1P1A11 mRNA, CAG repeat region.	-2.43744	9.52735e-07	-2.22667	0.0001	-2.97005	1.0544e-08
217382_at	p64	Human chloride channel protein (p64) pseudogene, partial cds.	-1.42163	0.12039	-2.33659	0.00381	-1.4708	0.09102
217388_s_at	PABL	Homo sapiens monocyte PABL (pseudoautosomal boundary-like sequence) mRNA, clone Mo1.	-11.6098	9.25715e-27	-10.8089	7.47249e-20	3.79994	2.0097e-16
217353_at	FARS2	phenylalanyl-tRNA synthetase 2, mitochondrial	-1.02808	0.90084	-1.37582	0.07075	-1.64173	0.00164
217354_s_at	CACNG2	calcium channel, voltage-dependent, gamma subunit 2	-3.55476	0.0086	-2.09018	0.12982	1.35422	0.36015
217356_s_at	phosphoglycerate kinase	phosphoglycerate kinase {alternatively spliced} [human, phosphoglycerate kinase deficient patient with episodes of muscl, mRNA Partial Mutant, 307 nt].	-1.0281	0.72767	-1.26079	0.01317	1.55443	9.8505e-09
217358_at	DNAJC16	DnaJ (Hsp40) homolog, subfamily C, member 16	1.17784	0.86621	1.45374	0.74478	1.10821	0.92554
217359_s_at	NCAM1	neural cell adhesion molecule 1	2.96892	1.47148e-07	4.15679	4.1202e-11	2.67288	2.435e-06
217362_x_at	HLA-DRB6	major histocompatibility complex, class II, DR beta 6 (pseudogene)	13.9078	0	12.3777	8.37596e-36	7.3842	9.5742e-20
217363_x_at	RPL22P22	ribosomal protein L22 pseudogene 22	-1.66298	0.00895	-1.18474	0.4214	-1.48228	0.03694
217364_x_at	RPL22P22	ribosomal protein L22 pseudogene 22	-1.28836	0.07938	-1.25036	0.17778	-1.3547	0.03742
217367_s_at	ZHX3	zinc fingers and homeoboxes 3	1.00891	0.91771	-1.45106	0.00032	-1.77082	5.20202e-10
217336_at	MACROD2	MACRO domain containing 2	-1.35884	0.11429	-1.25694	0.20698	-1.44489	0.02179
217337_at	LOC441996	similar to mitochondrial aconitase	2.41304	0.00555	1.55265	0.27163	1.65079	0.14122
217340_at	LOC100128495	hypothetical LOC100128495	-1.34284	0.22558	-1.58723	0.0175	-1.52161	0.01195
217341_at	DNM1	dynamin 1	2.09919	0.20922	6.34928	0.00015	8.06741	1.16697e-07
217342_x_at	FLJ11292	hypothetical protein FLJ11292	-1.1429	0.63024	-1.43814	0.16035	-1.29475	0.23804
217344_at	LOC100132915	similar to Ubinuclein 1	-1.33749	0.04783	-1.37707	0.11042	-1.66649	0.00085
217347_at	RPL35P8	ribosomal protein L35 pseudogene 8	-1.65375	0.08548	-1.35461	0.34539	-1.36191	0.26813
217348_x_at	ARHGEF15	Rho guanine nucleotide exchange factor (GEF) 15	-1.07854	0.78745	-1.53814	0.2106	-1.34493	0.31628
217350_at	KRT19P2	keratin 19 pseudogene 2	-1.13907	0.78276	-1.00371	0.99429	-1.18414	0.72338
217351_at	KRT8P17	Human DNA sequence from clone RP3-344I7 on chromosome Xp11.21-11.3 Contains a keratin 8 (KRT8) pseudogene, complete sequence.	1.53007	0.40025	1.26113	0.70884	1.41566	0.50286
217352_at	CXorf18	chromosome X open reading frame 18	-1.25412	0.11831	-1.38111	0.05321	-1.35505	0.03509
217317_s_at	MGC57820	similar to KIAA0393 protein	1.26938	0.14575	-2.12458	1.48718e-07	-2.09771	2.40557e-07
217319_x_at	PDZK1IP1	PDZK1 interacting protein 1	-1.01156	0.97365	-1.46751	0.23135	-1.45011	0.18564
217322_x_at	LOC100128495	hypothetical LOC100128495	-1.30252	0.04385	-1.08906	0.56306	-1.19435	0.17015
217323_at	HLA-DRB6	major histocompatibility complex, class II, DR beta 6 (pseudogene)	3.03623	8e-05	2.53275	0.00672	1.44818	0.28807
217324_at	EPHB1	Homo sapiens mRNA; cDNA DKFZp434B1521 (from clone DKFZp434B1521).	1.47108	0.49309	2.85089	0.03116	1.33437	0.59225
217331_at	FAP protein	Human putative FAP protein mRNA, partial cds.	-1.2871	0.34413	-1.52002	0.1929	-1.43825	0.1856
217333_at	KRT18P44	keratin 18 pseudogene 44	-1.28156	0.3926	-1.96821	0.06844	-1.16536	0.58354
217290_at	LOC139466	peptidyl prolyl isomerase H (cyclophilin H) pseudogene	-1.26065	0.38251	-1.31461	0.37689	-1.46398	0.1666
217294_s_at	ENO1L1	Human alpha enolase like 1 (ENO1L1) mRNA, partial cds.	-1.79697	1.73588e-08	-1.42009	0.00273	-1.18837	0.08304
217297_s_at	MYO9B	myosin IXB	1.30865	0.18194	-1.39506	0.20255	-1.0987	0.66597
217300_at	217300_at	Human EST clone 25267 mariner transposon Hsmar1 sequence.	-1.00896	0.96731	-1.36075	0.18066	-1.2854	0.26191
217307_at	ACON	Homo sapiens aconitase precursor (ACON) mRNA, nuclear gene encoding mitochondrial protein, partial cds.	1.24134	0.59102	-1.24072	0.68241	1.18898	0.67093
217310_s_at	FOXJ3	forkhead box J3	1.04415	0.90322	1.1638	0.7032	1.3764	0.33184
217312_s_at	COL7A1	collagen, type VII, alpha 1	-9.29236	5.01177e-06	-3.65544	0.00424	-3.39626	0.00153
217313_at	RPL18AP10	ribosomal protein L18a pseudogene 10	-1.479	0.01204	-1.43993	0.03375	-1.5795	0.00251
217269_s_at	PRED12	Homo sapiens chromosome 21 segment HS21C017.	1.24444	0.42681	-1.21833	0.57889	-1.13672	0.67171
217271_at	GNA11	Homo sapiens GTP-binding protein alpha 11 subunit pseudogene, complete sequence.	1.64121	0.11254	1.00506	0.99007	1.4993	0.20538
217276_x_at	SERHL2	serine hydrolase-like 2	1.46117	0.06022	1.31827	0.238	1.0456	0.83466
217278_x_at	OGL12	Homo sapiens homeobox protein Og12 (OGL12) mRNA, partial cds.	1.87342	0.2739	1.21403	0.82922	2.30807	0.19783
217279_x_at	MMP14	matrix metallopeptidase 14 (membrane-inserted)	-1.64061	0.11757	-1.26838	0.41896	1.35746	0.16798
217280_x_at	GABRA5	gamma-aminobutyric acid (GABA) A receptor, alpha 5	-1.09834	0.71636	-1.12414	0.69638	-1.13604	0.62428
217284_x_at	SERHL2	serine hydrolase-like 2	1.28619	0.2614	1.32755	0.25363	-1.10639	0.66282
217286_s_at	NDRG3	Homo sapiens cDNA clone IMAGE:3543670, **** WARNING: chimeric clone ****.	1.27772	3e-05	1.38637	9.95984e-07	1.25786	8e-05
217287_s_at	TRPC6	transient receptor potential cation channel, subfamily C, member 6	-21.9217	0	-21.0662	7.00649e-45	-18.2917	0
217288_at	FLJ13236	Homo sapiens mRNA; cDNA DKFZp564D042 (from clone DKFZp564D042).	1.36165	0.52473	1.22612	0.72486	1.06244	0.90811
217289_s_at	SLC37A4	solute carrier family 37 (glucose-6-phosphate transporter), member 4	2.68038	0.01042	2.73918	0.01247	1.83813	0.11628
217248_s_at	SLC7A8	solute carrier family 7 (cationic amino acid transporter, y+ system), member 8	-1.2876	0.57353	-1.64811	0.34906	1.52309	0.26257
217249_x_at	COX7AP2	cytochrome c oxidase subunit VIIa pseudogene 2	-1.37404	0.00567	1.10414	0.30698	-1.04561	0.6011
217250_s_at	CHD5	chromodomain helicase DNA binding protein 5	-1.15518	0.74789	-1.46364	0.49137	-1.13305	0.77951
217252_at	OSIL	oxidative stress induced like	-1.45937	0.13576	-1.47415	0.18586	-1.55899	0.08488
217256_x_at	RPL36AP52	ribosomal protein L36a pseudogene 52	-1.27998	0.00842	-1.4167	0.00024	-1.55041	1.05152e-07
217257_at	SH3BP2	Homo sapiens (clone B3B3E13) Huntington's disease candidate region mRNA fragment.	1.48985	0.00011	1.0457	0.69208	1.54804	0.00014
217264_s_at	SCNN1A	sodium channel, nonvoltage-gated 1 alpha	1.20359	0.71047	-1.53388	0.53495	-1.04868	0.9291
217266_at	RPL15P22	ribosomal protein L15 pseudogene 22	-2.07345	5.02054e-12	-1.28002	0.02993	-1.73158	9.23642e-08
217267_s_at	RAB7A	Homo sapiens cDNA FLJ14355 fis, clone Y79AA1001875, moderately similar to RAS-RELATED PROTEIN RAB-7.	2.48955	0.00385	2.98668	0.00066	2.33254	0.00458
217224_at	OR1D2	olfactory receptor, family 1, subfamily D, member 2	1.23107	0.77188	-1.28326	0.79466	1.58457	0.4845
217225_x_at	NOMO2	NODAL modulator 2	1.11053	0.11818	1.18259	0.02781	1.60806	4.96712e-12
217226_s_at	PHOX1	Human homeobox protein (PHOX1) mRNA, 3' end.	-1.12155	0.25728	-1.20182	0.06542	1.15563	0.08616
217230_at	EZR	ezrin	-3.48277	6.68537e-11	-1.36583	0.02104	-1.43388	0.0022
217231_s_at	KLF1	Kruppel-like factor 1 (erythroid)	1.68449	0.43157	1.21721	0.8124	-1.21753	0.81073
217232_x_at	HBB	hemoglobin, beta	1.40581	0.21832	1.42872	0.26211	1.47334	0.15622
217234_s_at	EZR	ezrin	-3.47539	7.00656e-09	-1.41788	0.01502	-1.43468	0.00374
217238_s_at	ALDOB	aldolase B, fructose-bisphosphate	1.71377	0.46251	1.23606	0.85361	1.45503	0.68868
217242_at	ZNF154	zinc finger protein 154	-2.11255	0.13663	2.05646	0.06105	-1.04692	0.91144
217246_s_at	EPAG	early lymphoid activation protein	-2.20597	0.00017	-2.80565	2e-05	-2.23003	5e-05
217202_s_at	glutamine synthetase	Homo sapiens glutamine synthetase pseudogene, complete sequence.	2.33341	1.11685e-11	1.2338	0.18289	-1.57333	0.00295
217203_at	glutamine synthetase	Homo sapiens glutamine synthetase pseudogene, complete sequence.	1.58012	0.18697	1.19937	0.66557	-1.74673	0.22057
217208_s_at	DLG1	discs, large homolog 1 (Drosophila)	1.19668	0.39774	1.6807	0.00904	2.034	2e-05
217209_at	CEACAM3	carcinoembryonic antigen-related cell adhesion molecule 3	1.07445	0.8864	-1.34994	0.64586	-1.19078	0.74799
217210_at	LOC391012	dynein, cytoplasmic, light polypeptide 1 pseudogene	-1.376	0.0409	-1.42124	0.05278	-1.54566	0.00651
217211_at	ACTBP9	actin, beta pseudogene 9	-1.2694	0.20729	-1.1805	0.42138	-1.15855	0.40871
217217_at	variable region of IgA	H.sapiens mRNA for variable region of IgA (VH4 family).	-1.08268	0.7502	-1.08325	0.7814	-1.08463	0.74486
217218_at	WAPAL	wings apart-like homolog (Drosophila)	-1.46257	0.02778	-1.21238	0.2988	1.09728	0.54072
217220_at	DKFZP586K1520	DKFZP586K1520 protein	-3.06925	2.92854e-07	-1.70902	0.01529	2.01769	1.60755e-06
217221_x_at	RBM10	RNA binding motif protein 10	1.68588	0.00135	1.35622	0.10119	1.16259	0.36087
217182_at	MUC5AC	mucin 5AC, oligomeric mucus/gel-forming	-1.02715	0.92259	-1.1134	0.73864	1.01077	0.96873
217183_at	LDLR	low density lipoprotein receptor	-1.18748	0.54117	-1.56056	0.19858	-1.1313	0.65728
217185_s_at	RPL37AP3	ribosomal protein L37a pseudogene 3	-1.57383	1e-05	-1.4789	0.00038	-1.11404	0.28731
217188_s_at	BATF	basic leucine zipper transcription factor, ATF-like	-1.75263	0.00059	-1.14835	0.37912	-1.64306	0.00057
217189_s_at	LOC100132985	hypothetical protein LOC100132985	1.49147	0.09503	1.01794	0.95297	1.36887	0.19965
217193_x_at	variable region	H.sapiens mRNA for IgG lambda light chain V-J-C region (clone Tgl11).	1.08	0.87517	1.00745	0.98976	-1.10964	0.8408
217197_x_at	N4BP2L1	NEDD4 binding protein 2-like 1	1.54295	0.38081	3.40159	0.00584	1.20151	0.72932
217198_x_at	V4-30.2	Human immunoglobulin heavy chain variable region (V4-30.2) gene, partial cds.	-1.21481	0.45679	-1.18867	0.56494	1.12126	0.63647
217153_at	ARHGAP1	Rho GTPase activating protein 1	-1.2511	0.31019	-1.15638	0.51567	1.07589	0.69178
217156_at	HADHAP	hydroxyacyl-Coenzyme A dehydrogenase/3-ketoacyl-Coenzyme A thiolase/enoyl-Coenzyme A hydratase pseudogene (gastrin binding protein pseudogene)	1.12728	0.59555	1.14025	0.60792	1.01431	0.95105
217159_x_at	SIGLEC7	sialic acid binding Ig-like lectin 7	3.67612	0.08277	2.59175	0.31038	3.25995	0.12494
217161_x_at	ACAN	aggrecan	4.61917	0.00156	22.2194	2.81485e-16	2.14113	0.21342
217165_x_at	MT1F	metallothionein 1F	1.84307	1.29229e-13	1.72204	2.75488e-10	1.64713	9.07086e-11
217166_at	unknown	Human prothymosin-alpha pseudogene, complete sequence.	-1.10988	0.60122	-1.08484	0.72242	-1.29602	0.20804
217167_x_at	GK	glycerol kinase	-1.6192	0.25881	-1.35044	0.50921	1.77522	0.09278
217168_s_at	HERPUD1	homocysteine-inducible, endoplasmic reticulum stress-inducible, ubiquitin-like domain member 1	-1.25603	5.98701e-06	-1.18625	0.00318	-1.06178	0.23479
217173_s_at	LDLR	low density lipoprotein receptor	-1.21056	0.44377	-1.53591	0.15552	-1.12651	0.62822
217174_s_at	APC2	adenomatosis polyposis coli 2	2.23759	0.27522	-1.3141	0.81273	1.09625	0.93416
217133_x_at	CYP2B6	cytochrome P450, family 2, subfamily B, polypeptide 6	-1.098	0.78991	-1.31546	0.43503	-1.78131	0.07534
217134_at	MTAP	methylthioadenosine phosphorylase	-1.2691	0.33266	-1.50379	0.16875	1.14649	0.54161
217136_at	LOC100132587	hypothetical LOC100132587	1.05795	0.81792	-1.18377	0.47186	-1.18094	0.41256
217137_x_at	217137_x_at	human kpni repeat mrna (cdna clone pcd-kpni-8), 3' end.	-1.30992	0.55991	-3.60889	0.00034	-1.86764	0.04414
217139_at	VDAC1P	voltage-dependent anion channel 1 pseudogene	1.12192	0.59638	-1.35534	0.27384	1.08526	0.70865
217140_s_at	VDAC1P	voltage-dependent anion channel 1 pseudogene	1.1755	0.04268	-1.58082	2.16493e-06	1.11643	0.25213
217141_at	BTBD7	BTB (POZ) domain containing 7	-1.18279	0.61802	-1.72088	0.10542	-1.56179	0.12801
217142_at	RNU7-65P	RNA, U7 small nuclear 65 pseudogene	-2.09496	0.00359	-1.30806	0.2556	-1.48424	0.07296
217143_s_at	TRD@	T cell receptor delta locus	3.83684	0.00027	5.63715	6.71479e-08	14.544	3.36959e-34
217148_x_at	IGLV	Homo sapiens partial mRNA for human Ig lambda light chain variable region, clone MB91 (331 bp).	2.47386	0.12305	2.68939	0.12668	1.89993	0.31457
217149_x_at	TNK1	tyrosine kinase, non-receptor, 1	-1.77942	0.12969	-1.16446	0.72143	-1.26488	0.49864
217150_s_at	NF2	neurofibromin 2 (merlin)	-3.44532	8.53882e-18	-2.68415	4.36881e-10	-1.27866	0.0655
217114_at	SNRNP200	small nuclear ribonucleoprotein 200kDa (U5)	1.04288	0.879	1.05305	0.87076	-1.19818	0.53488
217118_s_at	C22orf9	chromosome 22 open reading frame 9	-1.08705	0.36943	1.31437	0.00596	1.53021	2.16466e-06
217123_x_at	PMCHL1	pro-melanin-concentrating hormone-like 1	1.11201	0.58243	-1.09022	0.7105	1.29077	0.17198
217126_at	217126_at	human kpni repeat mrna (cdna clone pcd-kpni-8), 3' end.	-1.27837	0.28871	-1.51663	0.10459	-1.52018	0.05963
217127_at	CTH	cystathionase (cystathionine gamma-lyase)	-1.02015	0.87321	3.27115	1.16021e-23	1.1405	0.27944
217092_x_at	TNRC6B	trinucleotide repeat containing 6B	-1.16038	0.13024	-1.21226	0.05769	-1.28899	0.00403
217096_at	PCLO	piccolo (presynaptic cytomatrix protein)	1.81886	0.27857	1.99428	0.35336	2.04189	0.26604
217098_s_at	TRNAT5	transfer RNA threonine 5 (anticodon CGU)	6.77968	5.96426e-06	3.03651	0.02009	2.01047	0.1373
217100_s_at	UBXN7	UBX domain protein 7	-1.26179	0.01291	1.19921	0.06291	-1.06588	0.46311
217104_at	ST20	suppressor of tumorigenicity 20	4.53813	0.00035	4.81011	8.04665e-07	5.13602	7.48124e-08
217109_at	MUC4	mucin 4, cell surface associated	-1.24513	0.32751	-1.41267	0.19514	-1.18943	0.43335
217066_s_at	DM	Homo sapiens myotonin protein kinase (DM) mRNA.	1.39311	0.318	-1.82712	0.1756	-1.41417	0.35053
217073_x_at	APOA1	apolipoprotein A-I	-2.31215	0.01485	-1.83905	0.10426	-1.34884	0.31927
217074_at	SMOX	spermine oxidase	-1.05586	0.90804	1.25852	0.6456	1.53276	0.29627
217076_s_at	HOXD3	homeobox D3	7.16025	8.15825e-30	7.04182	4.62416e-23	1.3674	0.22935
217077_s_at	GABBR2	gb:AF095723.1 /DB_XREF=gi:3719471 /FEA=mRNA /CNT=1 /TID=Hs.198612.1 /TIER=ConsEnd /STK=0 /UG=Hs.198612 /LL=9568 /UG_GENE=GPR51 /DEF=Homo sapiens GABA-B receptor splice variant 1 mRNA, partial cds. /PROD=GABA-B receptor splice variant 1	7.02291	1.50764e-25	3.28235	6.99117e-07	-1.85649	0.04551
217078_s_at	CD300A	CD300a molecule	1.15577	0.87609	-1.22371	0.8702	1.13469	0.89431
217080_s_at	HOMER2	homer homolog 2 (Drosophila)	6.34631	4.44504e-13	2.8383	0.00398	3.83756	3.16079e-06
217040_x_at	SOX15	SRY (sex determining region Y)-box 15	1.74334	0.10837	1.47253	0.32893	1.13334	0.73499
217043_s_at	MFN1	mitofusin 1	-1.76054	8e-05	1.2553	0.05933	1.16964	0.13809
217045_x_at	NCR2	natural cytotoxicity triggering receptor 2	-1.64878	0.17327	-1.80228	0.17466	-1.86908	0.09926
217046_s_at	AGER	advanced glycosylation end product-specific receptor	3.25481	0.0057	1.02494	0.96984	-1.12353	0.84711
217047_s_at	FAM13A	family with sequence similarity 13, member A	-1.2541	0.01493	-1.19224	0.0989	-1.02165	0.83267
217048_at	SHC1P1	SHC (Src homology 2 domain containing) transforming protein 1 pseudogene 1	-1.71576	0.02609	-1.56536	0.10198	-1.27616	0.28029
217050_at	EPAG	early lymphoid activation protein	-1.78445	0.02254	-1.77306	0.04201	-1.52039	0.07471
217052_x_at	217052_x_at	Homo sapiens cDNA FLJ14046 fis, clone HEMBA1006461.	-1.47296	0.15801	-1.81302	0.00116	-1.74794	0.00041
217053_x_at	ETV1	ets variant 1	5.09383	8.23053e-13	5.97283	1.80685e-12	4.69669	2.43907e-11
217055_x_at	HBGT	Homo sapiens HBGT mRNA, partial sequence.	-1.52699	0.16881	-1.51677	0.24014	-1.46674	0.20878
217057_s_at	GNAS	GNAS complex locus	-1.14404	0.81417	1.30561	0.6452	-1.05202	0.92743
217061_s_at	ETV1	ets variant 1	4.22547	1.20119e-12	4.70683	1.30936e-11	3.53193	2.18918e-09
217019_at	LOC100128748	similar to hCG2042307	-1.5286	0.00566	-1.47827	0.01768	-1.77778	9e-05
217021_at	CYB5P4	cytochrome b-5 pseudogene 4	-1.11276	0.78042	-1.99741	0.0376	-1.58623	0.09108
217022_s_at	IGH@	Homo sapiens immunoglobulin A1-A2 lambda hybrid GAU heavy chain mRNA, partial cds.	-1.20764	0.64801	-1.31956	0.57117	-1.00185	0.99624
217024_x_at	SEC14L2	SEC14-like 2 (S. cerevisiae)	-1.08773	0.83762	1.70588	0.1391	1.63581	0.12449
217025_s_at	DBN1	drebrin 1	-1.42382	0.00764	-1.44278	0.01677	-1.8962	3.87672e-06
217028_at	CXCR4	chemokine (C-X-C motif) receptor 4	4.34613	9e-05	100	0	33.3259	0
217032_at	LOC100132091	hypothetical protein LOC100132091	1.69942	0.25986	1.16861	0.79884	1.25272	0.66358
217033_x_at	NTRK3	neurotrophic tyrosine kinase, receptor, type 3	7.82219	1.27224e-28	2.6054	0.00028	-1.1886	0.57077
217036_at	IGKC	Homo sapiens isolate donor N clone N8K immunoglobulin kappa light chain variable region mRNA, partial cds.	1.13849	0.85043	-1.21506	0.82703	1.40472	0.59449
217038_at	LOC100129723	similar to mCG8587	-1.25726	0.29979	-1.28693	0.25057	-1.44903	0.05753
217000_at	FUT9	fucosyltransferase 9 (alpha (1,3) fucosyltransferase)	2.0634	0.18054	2.07984	0.2398	1.24517	0.73209
217007_s_at	ADAM15	ADAM metallopeptidase domain 15	-2.05669	0.01374	-2.47212	0.00997	-1.15778	0.5643
217008_s_at	GRM7	glutamate receptor, metabotropic 7	-1.00693	0.99466	1.13288	0.93054	-1.52819	0.65141
217010_s_at	CDC25C	cell division cycle 25 homolog C (S. pombe)	1.04566	0.8774	-1.61785	0.16553	1.10776	0.69429
217014_s_at	LOC100128334	similar to hCG1770601	4.26379	0.00221	25.5287	2.10367e-33	3.8929	0.0005
217016_x_at	FLJ23172	hypothetical LOC389177	-1.26832	0.53939	-2.69545	0.00089	-1.99722	0.01197
216979_at	NR4A3	nuclear receptor subfamily 4, group A, member 3	-1.95748	0.06879	1.10261	0.74773	-1.66972	0.10495
216981_x_at	SPN	sialophorin	1.01542	0.96427	-2.23439	0.00235	-1.71007	0.01713
216985_s_at	STX3	syntaxin 3	-1.65414	0.18498	-1.01554	0.96826	2.44202	0.0009
216988_s_at	PTP4A2	protein tyrosine phosphatase type IVA, member 2	-1.65698	2.73875e-23	-1.47612	2.71392e-11	-1.28273	6e-05
216990_at	GART	phosphoribosylglycinamide formyltransferase, phosphoribosylglycinamide synthetase, phosphoribosylaminoimidazole synthetase	-1.18911	0.36408	-1.35629	0.17064	-1.18995	0.35258
216995_x_at	MKRN2	Human mRNA fragment for activated c-raf-1 (exons 8-17).	-2.52063	4.35088e-06	-2.80076	1e-05	-2.41148	1e-05
216951_at	FCGR1A	Fc fragment of IgG, high affinity Ia, receptor (CD64)	1.44355	0.36965	-1.12422	0.8747	-1.16381	0.80871
216952_s_at	LMNB2	lamin B2	-1.17956	0.14497	-1.77639	3e-05	-1.29803	0.03625
216957_at	DKFZp434K1822	Homo sapiens mRNA; cDNA DKFZp434K1822 (from clone DKFZp434K1822); partial cds.	1.01719	0.96951	-2.19772	0.04809	-2.25742	0.02419
216958_s_at	IVD	isovaleryl Coenzyme A dehydrogenase	-1.34133	0.01584	-1.30318	0.04138	1.07508	0.46303
216959_x_at	NRCAM	neuronal cell adhesion molecule	3.29366	3.13343e-07	4.91946	1.63662e-11	5.64078	4.47679e-16
216961_s_at	RPAIN	Human pre-mRNA splicing factor SF2p32, complete sequence.	-1.17711	0.13268	-1.12196	0.35473	1.0537	0.61893
216962_at	RPAIN	Human pre-mRNA splicing factor SF2p32, complete sequence.	-1.08455	0.3704	-1.10077	0.35943	1.15921	0.12145
216963_s_at	GAP43	growth associated protein 43	23.5849	0	22.5501	0	5.5608	1.92164e-18
216967_at	GAP43	growth associated protein 43	28.7935	3.4716e-40	27.2083	0	7.69709	4.13054e-15
216969_s_at	ZG16	zymogen granule protein 16 homolog (rat)	1.57716	0.19062	1.65372	0.14906	1.36606	0.32313
216971_s_at	PLEC1	plectin 1, intermediate filament binding protein 500kDa	-5.0455	0.00075	-3.47277	0.01404	-3.36017	0.00538
216973_s_at	HOXB7	homeobox B7	-7.32433	3.12957e-37	-8.67624	9.24839e-33	-2.65216	9.70796e-12
216926_s_at	KIAA0892	KIAA0892	1.52836	0.22535	1.25618	0.58796	1.28833	0.49069
216927_at	KIAA0892	KIAA0892	1.18107	0.81591	-1.45646	0.68673	-1.85968	0.35717
216932_at	216932_at	gb:M20919 /DB_XREF=gi:184331 /FEA=DNA /CNT=1 /TID=Hs.113220.0 /TIER=ConsEnd /STK=0 /UG=Hs.113220 /UG_TITLE=Human DNA with a hepatitis B virus surface antigen (HBsAg) gene (complete cds) insertion /DEF=Human DNA with a hepatitis B virus surface antigen (HB	-1.24541	0.49994	-1.53938	0.27591	-1.45144	0.272
216933_x_at	APC	adenomatous polyposis coli	2.20502	6.66084e-13	1.56036	0.00093	-1.0468	0.71873
216934_at	clathrin light chain b	H.sapiens clathrin light chain b gene.	1.64019	0.14431	-1.99254	0.20049	1.10781	0.78559
216938_x_at	DRD2	dopamine receptor D2	1.91562	0.08976	1.36098	0.52639	8.75199	1.533e-15
216940_x_at	YBX1	Y box binding protein 1	-1.00674	0.98417	-1.16919	0.68722	-1.70063	0.16589
216941_s_at	TAF1B	TATA box binding protein (TBP)-associated factor, RNA polymerase I, B, 63kDa	-1.42544	0.02633	-1.08752	0.5671	-1.35756	0.02051
216942_s_at	CD58	CD58 molecule	1.67977	1.35568e-08	1.68255	8.01013e-07	1.71267	3.41852e-09
216943_at	GPR51	gb:AF095723.1 /DB_XREF=gi:3719471 /FEA=mRNA /CNT=1 /TID=Hs.198612.1 /TIER=ConsEnd /STK=0 /UG=Hs.198612 /LL=9568 /UG_GENE=GPR51 /DEF=Homo sapiens GABA-B receptor splice variant 1 mRNA, partial cds. /PROD=GABA-B receptor splice variant 1	15.2448	5.51434e-23	6.38581	4.09154e-11	-1.54645	0.33226
216944_s_at	ITPR1	inositol 1,4,5-triphosphate receptor, type 1	-1.10984	0.5994	1.45982	0.05131	3.64711	8.63762e-15
216945_x_at	PASK	PAS domain containing serine/threonine kinase	1.13767	0.4444	-1.00155	0.99382	-1.27553	0.18312
216946_at	HLA-DOA	major histocompatibility complex, class II, DO alpha	1.09205	0.7249	1.08664	0.77395	-1.23691	0.43098
216949_s_at	PKD1	polycystic kidney disease 1 (autosomal dominant)	-1.06074	0.86005	-1.50611	0.32827	1.09332	0.78259
216950_s_at	FCGR1A	Fc fragment of IgG, high affinity Ia, receptor (CD64)	2.46175	0.03085	2.37291	0.0761	2.24244	0.05986
216902_s_at	LOC730092	RRN3 RNA polymerase I transcription factor homolog (S. cerevisiae) pseudogene	2.36084	5.81512e-07	1.7363	0.00905	1.53397	0.02279
216903_s_at	CBARA1	calcium binding atopy-related autoantigen 1	-1.61734	4e-05	1.00468	0.96837	-1.17707	0.12016
216904_at	COL6A1	collagen, type VI, alpha 1	-3.38671	3.05487e-11	-2.91334	7.42424e-11	-1.98007	3.06631e-07
216905_s_at	SNC19	Human SNC19 mRNA sequence.	1.35648	0.6236	1.48443	0.63981	-1.05049	0.95206
216908_x_at	LOC730092	RRN3 RNA polymerase I transcription factor homolog (S. cerevisiae) pseudogene	1.21964	0.47548	-1.52346	0.13558	-1.52976	0.08207
216913_s_at	RRP12	ribosomal RNA processing 12 homolog (S. cerevisiae)	-1.81459	0.00282	-2.01722	0.00193	-1.48699	0.03157
216914_at	CDC25C	cell division cycle 25 homolog C (S. pombe)	1.29786	0.2152	1.01371	0.95765	1.08495	0.73432
216915_s_at	PTPN12	protein tyrosine phosphatase, non-receptor type 12	2.11508	6e-05	1.61122	0.02162	2.6416	1.72652e-09
216917_s_at	SYCP1	synaptonemal complex protein 1	-1.56258	0.29808	-4.36684	0.0003	-2.26777	0.00792
216918_s_at	DST	dystonin	-1.32077	0.51601	1.14881	0.7542	11.5665	1.09427e-16
216920_s_at	TARP	TCR gamma alternate reading frame protein	1.30408	0.42716	1.12221	0.77339	1.0442	0.90333
216922_x_at	DAZ1	deleted in azoospermia 1	2.33321	0.10701	2.91209	0.00301	1.34217	0.4422
216924_s_at	DRD2	dopamine receptor D2	-1.67199	0.15156	-2.43432	0.04652	1.8379	0.0308
216877_at	DKFZp686O1327	Human EST clone 251800 mariner transposon Hsmar1 sequence.	-1.66246	0.1847	-2.71642	0.00044	-2.50538	0.00015
216878_x_at	HAB1	B1 for mucin	2.07365	0.23158	-1.43592	0.6625	2.65731	0.0499
216880_at	RAD51L1	RAD51-like 1 (S. cerevisiae)	-2.44773	3e-05	-2.38871	0.00036	-1.50434	0.03152
216881_x_at	PRB4	proline-rich protein BstNI subfamily 4	-2.37283	0.32086	-3.62142	0.09046	-3.13512	0.12748
216883_x_at	PDE6D	phosphodiesterase 6D, cGMP-specific, rod, delta	-1.01505	0.87739	1.10538	0.31787	-1.62532	3.66406e-07
216884_at	PTPN12	protein tyrosine phosphatase, non-receptor type 12	2.25332	4e-05	1.7683	0.01387	3.06248	2.82422e-10
216887_s_at	LDB3	LIM domain binding 3	1.05799	0.82231	1.0102	0.9717	-1.20806	0.46757
216890_at	216890_at	Human clone KDB5.1 (CAC)n/(GTG)n repeat-containing mRNA.	-1.3984	0.39641	-1.34555	0.51102	-1.28944	0.51058
216892_at	anti-colorectal carcinoma heavy chain	anti-colorectal carcinoma heavy chain=glycoprotein CANAG-50 specific IgG1 kappa [human, 19.9 hybridoma, antibody 1116NS19.9, mRNA, 1515 nt].	-1.01505	0.9851	-1.8838	0.5759	1.34266	0.68335
216894_x_at	CDKN1C	cyclin-dependent kinase inhibitor 1C (p57, Kip2)	1.26708	0.42273	1.65949	0.06463	-1.91506	0.03862
216899_s_at	LOC285941	hypothetical protein LOC285941	-1.60356	0.06352	2.50799	1.70975e-06	3.9098	2.67578e-19
216900_s_at	CHRNA4	cholinergic receptor, nicotinic, alpha 4	-1.31698	0.66127	-2.6879	0.3181	-1.8832	0.36741
216855_s_at	p120	Homo sapiens mRNA for p120, partial cds.	1.92386	0.12998	-1.06723	0.90224	-1.002	0.99646
216859_x_at	216859_x_at	Homo sapiens genomic DNA; cDNA DKFZp586H0722 (from clone DKFZp586H0722).	1.20764	0.39035	-1.15296	0.4812	-1.13942	0.46466
216862_s_at	MTCP1NB	mature T-cell proliferation 1 neighbor	1.29189	0.01318	1.29331	0.03004	1.52941	0.00015
216865_at	COL14A1	collagen, type XIV, alpha 1	-1.17267	0.7182	1.10758	0.8293	11.307	7.02832e-24
216866_s_at	COL14A1	collagen, type XIV, alpha 1	1.09594	0.85206	1.33904	0.58552	28.6112	9.25493e-34
216867_s_at	PDGFA	platelet-derived growth factor alpha polypeptide	6.35293	7.51086e-10	2.73033	0.01119	-1.00008	0.99987
216869_at	PDE1C	phosphodiesterase 1C, calmodulin-dependent 70kDa	-1.80377	0.12333	1.64213	0.13655	1.71667	0.0602
216870_x_at	DLEU2	deleted in lymphocytic leukemia 2 (non-protein coding)	-1.24435	0.11023	-1.25614	0.1498	-1.53917	0.00251
216871_at	ZDHHC17	zinc finger, DHHC-type containing 17	2.22896	0.00073	1.5201	0.13281	1.35552	0.22457
216873_s_at	ATP8B2	ATPase, class I, type 8B, member 2	-3.32098	1.67367e-11	-1.8723	0.00016	-1.61768	0.00061
216874_at	DKFZp686O1327	Human EST clone 251800 mariner transposon Hsmar1 sequence.	-1.99405	0.0284	-1.47084	0.23398	-1.81884	0.04363
216875_x_at	HAB1	B1 for mucin	1.17165	0.62385	-1.1829	0.62422	2.36147	0.00087
216831_s_at	RUNX1T1	runt-related transcription factor 1; translocated to, 1 (cyclin D-related)	1.06707	0.86817	1.6802	0.19354	1.11336	0.78119
216834_at	BL34	BL34=B cell activation gene [human, mRNA, 1398 nt].	1.08722	0.72526	1.2782	0.34962	-1.11937	0.65404
216835_s_at	DOK1	docking protein 1, 62kDa (downstream of tyrosine kinase 1)	-1.65307	0.00268	-1.60971	0.01185	-1.79655	0.00055
216836_s_at	ERBB2	v-erb-b2 erythroblastic leukemia viral oncogene homolog 2, neuro/glioblastoma derived oncogene homolog (avian)	-2.35344	2e-05	-2.61714	1.6264e-07	-6.30858	5.36398e-22
216840_s_at	LAMA2	laminin, alpha 2	-3.43807	6.16914e-14	-5.41896	1.8682e-16	-1.34392	0.0567
216841_s_at	SOD2	superoxide dismutase 2, mitochondrial	-3.01829	3.99454e-10	-1.28335	0.09491	5.52537	1.16025e-33
216843_x_at	PMS2L1	postmeiotic segregation increased 2-like 1 pseudogene	1.34906	2e-05	1.54355	4.28591e-08	1.56537	6.06646e-11
216850_at	SNRPN	small nuclear ribonucleoprotein polypeptide N	2.13313	0.04964	1.41038	0.34167	1.11671	0.74053
216815_at	RPL10P10	ribosomal protein L10 pseudogene 10	-1.08113	0.89773	-1.57492	0.55094	-1.31012	0.67431
216821_at	SEC61B	Sec61 beta subunit	-1.1674	0.63963	-1.28918	0.46976	-1.28971	0.40317
216823_at	LOC100131699	hypothetical protein LOC100131699	-1.24739	0.07006	-1.03769	0.75159	-1.26494	0.02435
216826_at	LOC100131269	hypothetical LOC100131269	-2.48608	0.00268	-1.92131	0.04075	-1.81744	0.02833
216804_s_at	PDLIM5	PDZ and LIM domain 5	1.09946	0.50495	-2.21645	4e-05	-1.29502	0.13136
216806_at	RPL10P10	ribosomal protein L10 pseudogene 10	-1.79377	0.00131	-1.40785	0.0881	-1.75184	0.00195
216809_at	CYLC1	cylicin, basic protein of sperm head cytoskeleton 1	-1.31766	0.2622	-1.38618	0.25664	-1.31172	0.26954
216810_at	KRTAP4-7	keratin associated protein 4-7	1.0822	0.82106	1.09904	0.81404	1.0878	0.8093
216814_at	LOC100129013	similar to actin-related protein 3	-1.19695	0.62523	1.2585	0.54547	1.16137	0.65669
216766_at	PRKCE	Homo sapiens cDNA: FLJ21499 fis, clone COL05634.	1.41358	0.4991	1.12086	0.83928	1.50591	0.35742
216767_at	PARVA	Homo sapiens cDNA: FLJ21710 fis, clone COL10087.	-1.56778	0.2088	-2.22334	0.01748	-1.70504	0.05929
216778_s_at	CYLC1	cylicin, basic protein of sperm head cytoskeleton 1	2.75762	0.05004	2.93987	0.12484	2.19936	0.24077
216784_at	216784_at	Homo sapiens cDNA: FLJ21769 fis, clone COLF7354.	-1.30071	0.39774	-2.41096	0.04158	-1.63654	0.13509
216785_at	FKBP1B	Homo sapiens cDNA: FLJ22620 fis, clone HSI05629.	-1.05633	0.87805	-1.29532	0.50328	-1.24347	0.51058
216787_at	FKBP1B	Homo sapiens cDNA: FLJ22620 fis, clone HSI05629.	-1.30401	0.34954	-1.52713	0.21158	-1.56308	0.13408
216789_at	216789_at	Homo sapiens cDNA: FLJ22786 fis, clone KAIA2150.	-1.23417	0.56309	-1.41849	0.42195	-1.06322	0.86109
216738_at	HRH1	Homo sapiens cDNA: FLJ20900 fis, clone ADKA03593.	1.62565	0.22068	1.44853	0.43408	1.1965	0.67951
216745_x_at	LRCH1	Homo sapiens cDNA: FLJ20953 fis, clone ADSE01979.	-1.71692	0.19096	-2.09938	0.04429	-1.89932	0.05005
216746_at	LRCH1	Homo sapiens cDNA: FLJ20953 fis, clone ADSE01979.	-1.31806	0.39138	-1.44693	0.31937	-1.66941	0.12514
216755_at	OSBPL10	oxysterol binding protein-like 10	-1.39736	0.3565	-1.51471	0.18417	-1.51492	0.12505
216714_at	CCL13	chemokine (C-C motif) ligand 13	1.13942	0.74425	-1.21664	0.69964	1.00192	0.99632
216715_at	RPL21P64	ribosomal protein L21 pseudogene 64	-1.24668	0.32219	-1.14088	0.59002	-1.24639	0.32268
216717_at	FAM48A	Homo sapiens cDNA FLJ11395 fis, clone HEMBA1000594.	-1.94616	0.12976	-2.49562	0.04105	-2.17847	0.04153
216723_at	216723_at	Homo sapiens genomic DNA; cDNA DKFZp434D179 (from clone DKFZp434D179).	1.34935	0.39196	1.55457	0.23078	1.15308	0.68197
216728_at	216728_at	Homo sapiens genomic DNA; cDNA DKFZp434D179 (from clone DKFZp434D179).	-1.15124	0.76362	-1.49316	0.49491	-1.46665	0.44887
216731_s_at	216731_s_at	Homo sapiens cDNA FLJ13628 fis, clone PLACE1011054.	1.76918	0.48653	1.5351	0.69345	1.77968	0.51799
216733_s_at	GATM	H.sapiens mRNA for L-arginine:glycine amidinotransferase.	15.7779	0	11.8248	9.3887e-44	3.05909	1.33429e-07
216734_s_at	CXCR5	chemokine (C-X-C motif) receptor 5	2.07489	0.25092	1.23672	0.86585	2.0352	0.32375
216691_at	GRIK5	Homo sapiens mRNA; cDNA DKFZp434A1422 (from clone DKFZp434A1422).	-1.06379	0.82386	-1.29704	0.43914	-1.18454	0.55231
216693_x_at	HDGFRP3	Homo sapiens mRNA; cDNA DKFZp434C1722 (from clone DKFZp434C1722).	1.24133	0.00879	-1.13191	0.21417	-1.37391	0.00035
216695_s_at	TNKS	tankyrase, TRF1-interacting ankyrin-related ADP-ribose polymerase	1.8742	0.06831	-1.04499	0.90828	1.04639	0.88838
216698_x_at	OR7E12P	olfactory receptor, family 7, subfamily E, member 12 pseudogene	-6.06018	4.19763e-09	-1.46859	0.04529	-1.57032	0.00732
216699_s_at	KLK1	kallikrein 1	1.03915	0.95569	1.06286	0.93818	1.18573	0.79742
216702_x_at	unknown	Homo sapiens unknown protein mRNA, partial cds.	1.10954	0.80601	-2.73033	0.00306	-1.76876	0.03476
216704_at	TBCA	Homo sapiens mRNA; cDNA DKFZp761P1114 (from clone DKFZp761P1114).	1.22139	0.66788	-1.96188	0.15365	-1.51301	0.30193
216705_s_at	ADA	adenosine deaminase	-1.20492	0.28582	-3.2534	1.22603e-06	-2.93764	1.78474e-07
216708_x_at	CKAP2	Homo sapiens immunoglobulin (mAb59) light chain V region mRNA, partial sequence.	1.25535	0.79997	-1.08515	0.94449	-1.20412	0.84395
216710_x_at	ZNF287	zinc finger protein 287	-1.13732	0.71786	-2.22091	0.00562	-1.96492	0.00568
216711_s_at	TAF1	TAF1 RNA polymerase II, TATA box binding protein (TBP)-associated factor, 250kDa	1.43932	0.1416	1.03599	0.90938	1.13381	0.63299
216668_at	FAP protein	Human putative FAP protein mRNA, partial cds.	-1.52509	0.00963	-1.41366	0.06206	-1.40863	0.03286
216671_x_at	MUC8	mucin 8	1.06669	0.83259	1.04689	0.89711	-1.07768	0.81303
216673_at	TTTY1	testis-specific transcript, Y-linked 1 (non-protein coding)	1.32011	0.35863	1.67803	0.11177	1.7977	0.03402
216677_at	ZNF154	zinc finger protein 154	-1.26179	0.43288	1.71141	0.05501	-1.00439	0.98748
216680_s_at	EPHB4	EPH receptor B4	-1.02361	0.94763	1.26733	0.4719	3.00548	2.48827e-06
216684_s_at	SS18	synovial sarcoma translocation, chromosome 18	-4.07642	6.55576e-09	-4.12009	4.37847e-07	-1.18322	0.37574
216685_s_at	MTAP	methylthioadenosine phosphorylase	-1.38308	0.13867	-1.88706	0.01185	1.13965	0.48843
216689_x_at	ARHGAP1	Rho GTPase activating protein 1	-1.41661	0.32025	-1.20148	0.63717	1.0153	0.96236
216644_at	216644_at	Homo sapiens cDNA FLJ20178 fis, clone COL09990.	-1.18876	0.71578	-2.3944	0.03436	-2.06587	0.03573
216646_at	protocadherin 43	Human protocadherin 43 mRNA, 3' end of cds for alternative splicing PC43-12.	16.553	9.82269e-18	9.42903	1.16314e-08	9.48285	8.51744e-10
216647_at	TCF3	Homo sapiens genomic DNA; cDNA DKFZp586L1824 (from clone DKFZp586L1824).	1.15209	0.7186	-1.04692	0.92346	-1.2587	0.59648
216650_at	MBOAT1	membrane bound O-acyltransferase domain containing 1	-1.36435	0.13764	-1.12804	0.59327	-1.81792	0.00703
216652_s_at	DR1	Homo sapiens mRNA; cDNA DKFZp434H0872 (from clone DKFZp434H0872).	-3.32028	3.07502e-20	-1.60018	6e-05	-1.5171	4e-05
216655_s_at	ETV6-NTRK3 fusion	Homo sapiens ETS related protein-growth factor receptor tyrosine kinase fusion proteins (ETV6-NTRK3 fusion) mRNA, partial cds.	2.35087	3e-05	1.36958	0.23927	-1.14096	0.60996
216658_at	216658_at	Homo sapiens cDNA FLJ20178 fis, clone COL09990.	1.86057	0.47218	1.36709	0.7734	1.99024	0.41459
216620_s_at	ARHGEF10	Rho guanine nucleotide exchange factor (GEF) 10	-1.51005	0.00425	-1.14058	0.37186	-1.53631	0.00129
216621_at	ROCK1	Homo sapiens genomic DNA; cDNA DKFZp566F1224 (from clone DKFZp566F1224).	1.0499	0.91428	-1.39143	0.40158	-1.18465	0.60847
216622_at	LAMB4	laminin, beta 4	1.29393	0.68844	2.14393	0.21532	2.04895	0.19401
216623_x_at	TOX3	TOX high mobility group box family member 3	22.374	0	25.271	0	11.9579	0
216626_at	PALLD	Homo sapiens genomic DNA; cDNA DKFZp566C0224 (from clone DKFZp566C0224).	-1.09406	0.8351	-3.32718	0.00192	-2.03285	0.01974
216628_at	DKFZp586A0617	Homo sapiens genomic DNA; cDNA DKFZp586A0617 (from clone DKFZp586A0617).	-1.02945	0.9171	-1.50276	0.14412	-1.21033	0.40587
216634_at	PLCH1	phospholipase C, eta 1	3.4927	0.0157	1.87285	0.34022	3.42368	0.00826
216637_at	DKFZp586A0617	Homo sapiens genomic DNA; cDNA DKFZp586A0617 (from clone DKFZp586A0617).	1.17894	0.80595	-1.22492	0.8168	-1.10842	0.88836
216639_at	SRPX2	Homo sapiens genomic DNA; cDNA DKFZp586N2022 (from clone DKFZp586N2022).	1.77254	0.09664	1.28482	0.56625	1.23442	0.58227
216641_s_at	LAD1	ladinin 1	-1.56388	0.50613	-1.07897	0.91113	-1.48965	0.54797
216598_s_at	CCL2	chemokine (C-C motif) ligand 2	4.88643	5.21974e-19	3.49047	5.40284e-09	22.0199	0
216603_at	SLC7A8	solute carrier family 7 (cationic amino acid transporter, y+ system), member 8	-1.22292	0.71067	-1.34482	0.62719	3.2259	0.00075
216604_s_at	SLC7A8	solute carrier family 7 (cationic amino acid transporter, y+ system), member 8	-1.01663	0.96657	1.02717	0.95242	3.67684	4.18908e-06
216607_s_at	CYP51P2	cytochrome P450, family 51, pseudogene 2	1.06692	0.58148	1.17018	0.24115	1.03781	0.76477
216609_at	TXN delta 3	Homo sapiens thioredoxin delta 3 (TXN delta 3) mRNA, partial cds.	-1.78461	1.0497e-12	-1.4946	2e-05	1.2277	0.00984
216617_s_at	MAG	myelin associated glycoprotein	-1.37658	0.26355	-1.21882	0.53674	-1.54367	0.13985
216583_x_at	HOXA1	homeobox A1	-1.00305	0.97357	-1.24136	0.04076	-1.38089	0.00051
216584_at	UBIAD1	UbiA prenyltransferase domain containing 1	-1.67965	0.00064	-1.34506	0.07834	-1.54732	0.00352
216585_at	RPS10_7_669	ribosomal protein S10 pseudogene	-1.54733	0.49934	-1.53489	0.64969	-1.68642	0.49226
216587_s_at	GJD4	gap junction protein, delta 4, 40.1kDa	3.56975	0.05086	2.26857	0.4218	1.16024	0.89801
216588_at	LOC100101247	interferon induced transmembrane protein pseudogene	-1.25521	0.21888	-1.25274	0.25427	-1.43543	0.04015
216589_at	LOC390998	similar to hCG1644589	-1.45477	0.03159	-1.41491	0.08303	-1.62678	0.00638
216591_s_at	CII-3	Homo sapiens integral membrane protein subunit of complex II (CII-3) pseudogene, complete sequence.	-1.36415	0.00391	-1.08602	0.48266	1.02563	0.80151
216594_x_at	AKR1C1	aldo-keto reductase family 1, member C1 (dihydrodiol dehydrogenase 1; 20-alpha (3-alpha)-hydroxysteroid dehydrogenase)	-25.6276	0	-4.16986	3.97681e-16	1.30912	0.02693
216595_at	FLJ13236	Homo sapiens mRNA; cDNA DKFZp564D042 (from clone DKFZp564D042).	1.23615	0.39029	-1.15762	0.46411	-1.13327	0.47153
216565_x_at	LOC391020	interferon induced transmembrane protein pseudogene	-2.14308	5.35896e-10	-1.89191	1.22026e-06	-2.13164	1.75771e-06
216568_x_at	ALAS2	aminolevulinate, delta-, synthase 2	-2.19191	0.08089	-2.86258	0.04876	-1.79874	0.15009
216569_at	FABP3P2	fatty acid binding protein 3, pseudogene 2	-1.07177	0.84099	-1.28467	0.54955	-1.64862	0.19699
216570_x_at	SLC44A5	solute carrier family 44, member 5	-1.53783	6.47055e-08	-1.27088	0.00818	-1.6375	7.11973e-10
216571_at	SMPD1	sphingomyelin phosphodiesterase 1, acid lysosomal	-1.77098	0.07809	-1.23436	0.53739	-1.24915	0.45315
216572_at	FOXL1	forkhead box L1	1.16564	0.86686	-1.22299	0.86712	-1.21181	0.85429
216574_s_at	unknown protein	Human autonomous replicating sequence H1 (ARSH1).	-2.42739	3.92824e-15	-1.52959	7e-05	-1.22999	0.02066
216575_at	C6orf217	chromosome 6 open reading frame 217	-1.58994	0.16365	-2.31686	0.01403	-2.11615	0.01585
216543_at	ATXN3L	ataxin 3-like	-1.55054	0.03292	-1.43492	0.1214	-1.28523	0.20216
216545_at	GOT2L1	glutamic-oxaloacetic transaminase 2-like 1 pseudogene	-1.16244	0.69679	-1.51891	0.38708	-1.09639	0.80845
216546_s_at	CHI3L1	chitinase 3-like 1 (cartilage glycoprotein-39)	-1.11094	0.88008	-2.6165	0.20402	1.69272	0.38102
216547_at	RPSAP20	ribosomal protein SA pseudogene 20	-1.60538	0.02837	-1.47208	0.11448	-1.72937	0.01248
216548_x_at	HMGB3L1	high-mobility group box 3-like 1	-1.08283	0.55852	-1.12879	0.4221	-1.28036	0.0641
216551_x_at	PLCG1	phospholipase C, gamma 1	2.18507	0.00821	1.95772	0.05534	1.49516	0.21471
216553_x_at	RPS21P7	ribosomal protein S21 pseudogene 7	-1.21908	0.33406	-1.11699	0.63323	-1.1944	0.38401
216554_s_at	ENO1L1	Human alpha enolase like 1 (ENO1L1) mRNA, partial cds.	-1.76107	3.64686e-09	-1.42866	0.0011	-1.13896	0.16372
216519_s_at	PROSC	proline synthetase co-transcribed homolog (bacterial)	1.46139	0.04163	1.07496	0.75054	1.06357	0.75735
216520_s_at	HDCMB21P	Homo sapiens HDCMB21P mRNA, complete cds.	-3.07132	5.02011e-38	-1.60178	1e-05	-1.33467	0.00147
216524_x_at	216524_x_at	Homo sapiens genomic DNA; cDNA DKFZp564E233 (from clone DKFZp564E233).	-1.1086	0.76236	-1.81709	0.01945	-1.76211	0.01067
216526_x_at	HLA-C	major histocompatibility complex, class I, C	1.56198	1.98343e-08	1.51293	6.68865e-06	1.87714	5.24569e-12
216527_at	216527_at	Homo sapiens mRNA; cDNA DKFZp564D193 (from clone DKFZp564D193).	-1.16637	0.74606	-3.70032	0.00038	-2.84124	0.00134
216530_at	216530_at	Homo sapiens genomic DNA; cDNA DKFZp761G0924 (from clone DKFZp761G0924).	-1.41626	0.18201	-1.65855	0.04776	-1.58358	0.03588
216532_x_at	C6orf50	chromosome 6 open reading frame 50	-2.1555	8.75421e-07	-1.67615	0.00268	-1.37477	0.0268
216537_s_at	SIGLEC7	sialic acid binding Ig-like lectin 7	3.29561	0.09945	3.12191	0.18128	2.30083	0.30965
216538_at	EXOC4	Homo sapiens genomic DNA; cDNA DKFZp566C093 (from clone DKFZp566C093).	-1.14161	0.62556	-1.22144	0.47807	-1.44143	0.15236
216503_s_at	AF10/CALM	Homo sapiens type I AF10/CALM fusion protein (AF10/CALM) mRNA, partial cds.	-1.58205	0.27304	1.13462	0.76095	-1.11016	0.7842
216504_s_at	SLC39A8	solute carrier family 39 (zinc transporter), member 8	-1.8456	0.01112	-1.2865	0.24552	6.18311	1.05393e-33
216505_x_at	C20orf54	chromosome 20 open reading frame 54	-1.23947	0.00181	-1.02645	0.74821	-1.25449	0.001
216506_x_at	MLLT10	myeloid/lymphoid or mixed-lineage leukemia (trithorax homolog, Drosophila); translocated to, 10	-1.14733	0.60201	-1.55078	0.0264	-1.30531	0.1093
216507_at	TAPT1	transmembrane anterior posterior transformation 1	1.57242	0.14643	2.90826	0.00019	1.09617	0.77493
216509_x_at	MLLT10	myeloid/lymphoid or mixed-lineage leukemia (trithorax homolog, Drosophila); translocated to, 10	-1.25594	0.43913	-1.89076	0.00735	-1.53628	0.02979
216512_s_at	TRNAF6	transfer RNA phenylalanine 6 (anticodon GAA)	1.18922	0.41921	1.75462	0.00329	-1.23463	0.28624
216516_at	RPL21P64	ribosomal protein L21 pseudogene 64	-1.96437	0.01112	-1.45028	0.19539	-1.49936	0.10587
216481_at	GRIP2	glutamate receptor interacting protein 2	1.27467	0.66211	1.54911	0.46882	1.40751	0.52579
216483_s_at	TNFAIP8L1	tumor necrosis factor, alpha-induced protein 8-like 1	-1.49295	0.00024	-1.50133	0.00029	1.00341	0.97147
216484_x_at	HDGF	Human transformation-related protein mRNA, 3' end.	-1.22567	0.00776	-1.23942	0.01634	-1.23843	0.00519
216488_s_at	ATP11A	ATPase, class VI, type 11A	4.42809	0.01058	1.27973	0.82818	1.9693	0.42858
216490_x_at	OR2B6	olfactory receptor, family 2, subfamily B, member 6	-1.31372	0.13569	-1.17633	0.43131	-1.22944	0.25212
216493_s_at	RPS6KA2	ribosomal protein S6 kinase, 90kDa, polypeptide 2	-1.59263	0.00989	-1.13662	0.51126	1.75668	0.00015
216497_at	GSX1	GS homeobox 1	-1.03215	0.86835	-1.36937	0.04425	-1.56139	0.00129
216500_at	HL14 mRNA	Human HL14 gene encoding beta-galactoside-binding lectin, 3' end, clone 2.	-1.92112	7e-05	-1.80849	0.00155	-1.49011	0.0112
216459_x_at	TIGD1L	tigger transposable element derived 1-like	-1.70265	0.36191	-2.96725	0.04348	-2.30012	0.08136
216461_at	216461_at	Homo sapiens cDNA FLJ20827 fis, clone ADKA03543.	1.60723	0.47099	-1.60015	0.51278	-1.06395	0.93806
216462_at	SYT-SSX protein	Homo spaiens mRNA for SYT-SSX protein.	-1.45413	0.3465	-2.25717	0.04593	-1.60934	0.16312
216463_at	216463_at	Homo sapiens genomic DNA; cDNA DKFZp434P2435 (from clone DKFZp434P2435).	1.0551	0.87818	-1.2312	0.5396	-1.07394	0.80169
216464_x_at	GPR44	G protein-coupled receptor 44	-1.89812	0.09917	-1.64006	0.25381	-1.29189	0.4706
216466_at	NAV3	Homo sapiens genomic DNA; cDNA DKFZp566D153 (from clone DKFZp566D153).	-1.70804	0.04097	-2.27064	0.00136	-1.60479	0.02127
216467_s_at	216467_s_at	Homo sapiens mRNA; cDNA DKFZp564L102 (from clone DKFZp564L102).	1.29276	0.27083	2.40315	0.00014	1.5506	0.04689
216468_s_at	LOC100129544	similar to BNIP3	2.78524	1.06645e-06	2.20508	0.00024	1.45282	0.07057
216469_at	ZNF834	zinc finger protein 834	-1.23273	0.60664	-2.39003	0.02026	-1.90846	0.03505
216470_x_at	PRSS2	protease, serine, 2 (trypsin 2)	-2.00609	0.0061	-2.08785	0.01286	-1.49717	0.08846
216473_x_at	DUX4	double homeobox, 4	-1.2377	0.43696	-1.28675	0.42496	-1.33604	0.29906
216479_at	RPL21P2	ribosomal protein L21 pseudogene 2	-1.34145	0.17871	-1.50244	0.0216	-1.50658	0.0076
216480_x_at	AF10/CALM	Homo sapiens type I AF10/CALM fusion protein (AF10/CALM) mRNA, partial cds.	-2.15624	1e-05	-1.48002	0.03708	-1.1961	0.25058
216442_x_at	FN1	fibronectin 1	-28.7076	0	-4.47155	0	-1.44356	3e-05
216443_at	LUZP2	Homo sapiens cDNA: FLJ20962 fis, clone ADSH00804.	1.45822	0.31301	1.69699	0.19894	1.40095	0.3732
216444_at	SMURF2	Homo sapiens cDNA FLJ14076 fis, clone HEMBB1001925.	1.05692	0.90218	-1.04221	0.93379	-1.14289	0.76332
216452_at	TRPM3	transient receptor potential cation channel, subfamily M, member 3	3.26344	4e-05	4.03868	4.98752e-06	3.0598	0.00044
216455_at	FLJ00049	FLJ00049 protein	1.20435	0.82044	1.06748	0.95708	1.8325	0.48668
216456_at	PCDH9	Homo sapiens genomic DNA; cDNA DKFZp761L0812 (from clone DKFZp761L0812).	1.02178	0.95338	-1.03539	0.93594	1.23599	0.54353
216414_at	LOC729635	similar to mCG10155	-1.06157	0.83967	-1.70571	0.10962	-1.50323	0.15496
216417_x_at	HOXB9	homeobox B9	-1.59619	0.21993	1.36175	0.36335	1.14569	0.66874
216421_at	RPL27AP	ribosomal protein L27a pseudogene	-1.97129	0.00098	-1.1844	0.42927	-1.45127	0.05394
216422_at	PA2G4P2	proliferation-associated 2G4 pseudogene 2	1.01525	0.94898	-1.91281	0.01331	-2.15096	0.001
216425_at	216425_at	Homo sapiens cDNA: FLJ22812 fis, clone KAIA2955.	-1.23784	0.67596	-1.78537	0.2695	-1.30735	0.52891
216426_at	TCEB1P3	transcription elongation factor B (SIII), polypeptide 1 (15kDa, elongin C) pseudogene 3	-1.05243	0.84913	1.03017	0.92183	1.07357	0.78563
216429_at	216429_at	Homo sapiens cDNA: FLJ21769 fis, clone COLF7354.	1.09613	0.8395	-1.1029	0.85331	1.03026	0.94627
216392_s_at	SEC23IP	SEC23 interacting protein	-2.11488	3.12677e-10	-1.68312	4.28189e-06	-1.23061	0.02639
216396_s_at	EI24	Homo sapiens clone 24988 mRNA sequence.	1.26173	0.00222	1.00657	0.94185	-1.09103	0.2668
216397_s_at	BOP1	block of proliferation 1	1.07694	0.73502	-1.16257	0.5519	-1.32517	0.23208
216399_s_at	SCAPER	S-phase cyclin A-associated protein in the ER	1.84001	0.00033	2.04922	1.37563e-06	1.33529	0.03977
216405_at	HL14 mRNA	Human HL14 gene encoding beta-galactoside-binding lectin, 3' end, clone 2.	-1.61827	0.09259	-1.30611	0.37903	-1.02093	0.93489
216374_at	LOC100129301	similar to RBMY1A1 protein	1.13322	0.77381	-1.00202	0.99691	1.20037	0.6694
216375_s_at	ETV5	ets variant 5	2.60693	8.49966e-07	1.0442	0.85978	2.09426	9e-05
216377_x_at	ALPPL2	alkaline phosphatase, placental-like 2	-1.15958	0.74853	-1.858	0.30961	-2.2043	0.15394
216378_at	216378_at	Homo sapiens clone case06H1 immunoglobulin heavy chain variable region gene, partial cds.	1.17753	0.83629	-1.45593	0.67977	1.09304	0.92875
216379_x_at	CD24	Homo sapiens cDNA FLJ20161 fis, clone COL09252, highly similar to L33930 Homo sapiens CD24 signal transducer mRNA.	3.48729	0	7.94384	0	-1.60614	2.23389e-06
216380_x_at	RPS28P6	ribosomal protein S28 pseudogene 6	-1.35055	0.21687	1.35714	0.20324	-1.01748	0.93804
216381_x_at	LOC100131053	hypothetical LOC100131053	-1.53022	0.00604	-1.24459	0.17037	-1.26507	0.08988
216383_at	ABCD1	ATP-binding cassette, sub-family D (ALD), member 1	-1.44686	0.08028	-1.13867	0.56014	-1.4355	0.08645
216384_x_at	LOC440085	similar to prothymosin alpha	-1.02495	0.78643	1.03332	0.73966	-1.20376	0.03106
216387_x_at	LOC390411	nucleophosmin pseudogene	-1.52835	0.00021	-1.63669	9.46041e-06	-1.37273	0.0008
216389_s_at	WDR23	Homo Sapiens clone TCBAP0888 mRNA sequence.	-1.25436	0.6656	1.03597	0.95001	-1.15296	0.78119
216390_at	LCAT	lecithin-cholesterol acyltransferase	3.91553	0.0243	17.9871	7.22777e-09	3.7144	0.07319
216352_x_at	PCDHGA3	protocadherin gamma subfamily A, 3	4.53851	7.53618e-16	3.15894	1.00248e-07	3.33654	1.26467e-10
216354_at	RPL12P11	ribosomal protein L12 pseudogene 11	-1.45585	0.18235	-1.80538	0.06083	-1.92618	0.01848
216356_x_at	BAIAP3	BAI1-associated protein 3	2.32306	3.57832e-08	-1.5301	0.04966	-1.24263	0.23241
216357_at	SNX1	sorting nexin 1	2.76629	0.00102	1.49099	0.3167	-1.12223	0.75547
216358_at	LOC442233	SWI/SNF related, matrix associated, actin dependent regulator of chromatin, subfamily e, member 1 pseudogene	-1.67828	0.05181	-1.36097	0.22332	-1.5279	0.05913
216361_s_at	MOZ/CBP	Homo sapiens partial mRNA for MOZ/CBP chimeric transcript type II.	3.92246	3e-05	2.07388	0.03668	2.611	0.00076
216364_s_at	AFF2	AF4/FMR2 family, member 2	-1.33438	0.62812	-1.07717	0.9077	1.11732	0.83192
216330_s_at	POU6F1	POU class 6 homeobox 1	4.63914	0.00017	2.69664	0.07277	1.94285	0.20858
216331_at	ITGA7	integrin, alpha 7	7.76436	5.379e-28	1.61337	0.10463	2.06363	0.01699
216332_at	POU6F1	POU class 6 homeobox 1	1.65589	0.08058	1.61479	0.15312	1.27485	0.43156
216333_x_at	TNXB	tenascin XB	-6.29023	9.87466e-12	-7.64228	3.7897e-10	-9.47614	2.61538e-14
216336_x_at	RNF19B	ring finger protein 19B	-2.00706	3.63545e-19	-1.69537	2.46292e-09	-1.33712	0.00011
216337_at	unknown	Homo sapiens (clone Z146) retinal mRNA, 3' end and repeat region.	-1.29202	0.57404	-1.42024	0.4648	-1.09394	0.81668
216341_s_at	GNRHR	gonadotropin-releasing hormone receptor	1.60652	0.04428	1.17259	0.59005	1.29145	0.30535
216342_x_at	RPL7AP12	ribosomal protein L7a pseudogene 12	-1.44941	6.07721e-09	-1.35933	9.36529e-06	-1.55926	1.98026e-13
216347_s_at	PPP1R13B	protein phosphatase 1, regulatory (inhibitor) subunit 13B	1.07916	0.52289	1.30732	0.03058	1.36814	0.0033
216348_at	FTHP1	ferritin, heavy polypeptide pseudogene 1	-1.48087	0.01139	-1.51262	0.01004	-1.53598	0.00209
216305_s_at	SUPT4H1P	SUPT4H1 pseudogene	-1.17911	0.16775	-1.31763	0.044	-1.62643	0.00013
216307_at	DGKB	diacylglycerol kinase, beta 90kDa	1.13202	0.75337	6.66975	5.61005e-12	1.3476	0.42623
216308_x_at	GRHPR	glyoxylate reductase/hydroxypyruvate reductase	1.04533	0.69524	1.04959	0.67978	-1.05314	0.61349
216309_x_at	JRK	jerky homolog (mouse)	-1.2271	0.27078	-1.63847	0.02679	-1.67423	0.00869
216312_at	ATP2B3	ba12g08.x1 NIH_MGC_7 Homo sapiens cDNA clone IMAGE:2824190 3' similar to TR:Q01489 Q01489 CALCIUM-TRANSPORTING ATPASE PLASMA MEMBRANE ;, mRNA sequence.	1.91394	0.39868	2.55107	0.32588	2.04227	0.43086
216315_x_at	LOC100131981	similar to Ubiquitin-conjugating enzyme E2 variant 1 (UEV-1)	-1.38992	0.01484	-1.4931	0.01097	-1.5616	0.00117
216316_x_at	GK7P	glycerol kinase 7 pseudogene	1.34689	0.31465	1.2696	0.47627	1.79875	0.0332
216319_at	216319_at	Homo sapiens cDNA FLJ12624 fis, clone NT2RM4001754.	-1.68839	0.20784	-2.74254	0.00224	-1.96105	0.01282
216320_x_at	MST1	macrophage stimulating 1 (hepatocyte growth factor-like)	1.69406	0.23376	4.06947	0.00043	2.6673	0.06455
216321_s_at	NR3C1	nuclear receptor subfamily 3, group C, member 1 (glucocorticoid receptor)	1.74916	6.02659e-09	1.42216	0.00185	1.00767	0.93996
216322_at	CD58	CD58 molecule	1.88021	1.05708e-08	2.02729	4.22635e-09	1.91171	7.73435e-10
216280_s_at	DICER1	dicer 1, ribonuclease type III	-1.82729	0.00665	-1.10408	0.66976	-1.52504	0.04882
216283_s_at	PVR	poliovirus receptor	-1.03849	0.94322	-3.47965	0.14243	-1.56095	0.44875
216288_at	CYSLTR1	AU159276 THYRO1 Homo sapiens cDNA clone THYRO1001262 3', mRNA sequence.	-1.75851	0.07493	-2.44209	0.00118	-2.0599	0.00163
216290_x_at	216290_x_at	Homo sapiens cDNA FLJ10002 fis, clone HEMBA1000046.	1.00073	0.99826	-1.86696	0.01426	-1.6932	0.01517
216294_s_at	KIAA1109	KIAA1109	1.01549	0.97337	-1.60669	0.41716	1.02191	0.9624
216299_s_at	XRCC3	X-ray repair complementing defective repair in Chinese hamster cells 3	-1.24636	0.49466	-1.02061	0.94464	1.30978	0.25702
216301_at	IGLJ3	UI-HF-BL0-acv-a-05-0-UI.r1 NIH_MGC_37 Homo sapiens cDNA clone IMAGE:3060368 5', mRNA sequence.	-1.54954	0.02381	-1.77317	0.01307	-1.88077	0.00182
216304_x_at	YME1L1	YME1-like 1 (S. cerevisiae)	-1.97564	4.88125e-14	-1.59306	4.28271e-06	-1.12453	0.16187
216258_s_at	SERPINB13	MR0-HT0241-030200-008-h03 HT0241 Homo sapiens cDNA, mRNA sequence.	1.62436	0.40618	-1.23605	0.78601	1.51403	0.44911
216261_at	ITGB3	qc74g06.x1 Soares_placenta_8to9weeks_2NbHP8to9W Homo sapiens cDNA clone IMAGE:1715386 3' similar to gb:M25108 !!!! ALU CLASS F WARNING ENTRY !!!! (HUMAN);contains Alu repetitive element;, mRNA sequence.	2.07194	0.00091	-1.05772	0.85549	1.08755	0.74466
216262_s_at	LOC100129548	hypothetical protein LOC100129548	1.27069	0.14222	1.38294	0.07463	-1.07807	0.67122
216264_s_at	LAMB2	laminin, beta 2 (laminin S)	-1.31255	0.17593	-1.65075	0.02738	-1.79303	0.00536
216267_s_at	TMEM115	601458947F1 NIH_MGC_66 Homo sapiens cDNA clone IMAGE:3862474 5', mRNA sequence.	-1.41981	0.10265	-1.21889	0.29811	-1.47106	0.02296
216268_s_at	JAG1	jagged 1 (Alagille syndrome)	2.02934	0.00149	-1.13195	0.45118	1.20022	0.19337
216269_s_at	ELN	elastin	-1.19738	0.19073	-1.37805	0.0487	-1.59254	0.00131
216272_x_at	SYDE1	synapse defective 1, Rho GTPase, homolog 1 (C. elegans)	-1.20537	0.26196	-1.75056	0.0065	-1.3332	0.08981
216273_at	ZNF460	zinc finger protein 460	2.63385	0.07415	2.51013	0.12638	2.22094	0.14257
216274_s_at	SEC11A	yz96c06.r1 Soares melanocyte 2NbHM Homo sapiens cDNA clone IMAGE:290890 5' similar to SW:SPC4_CANFA P21378 MICROSOMAL SIGNAL PEPTIDASE 18 KD SUBUNIT ;, mRNA sequence.	1.11805	0.09361	-1.03079	0.6991	-1.00788	0.90656
216275_at	BUB1	budding uninhibited by benzimidazoles 1 homolog (yeast)	1.26666	0.29295	1.19534	0.4466	1.21401	0.33795
216277_at	BUB1	budding uninhibited by benzimidazoles 1 homolog (yeast)	1.23291	0.30644	1.13731	0.58373	1.23643	0.32756
216279_at	ZNF460	zinc finger protein 460	1.75531	0.0482	1.7131	0.104	1.41211	0.25451
216228_s_at	WDHD1	WD repeat and HMG-box DNA binding protein 1	-1.91619	9.50395e-11	-3.6329	1.55865e-23	-1.63124	5.85695e-07
216229_x_at	HCG2P7	HLA complex group 2 pseudogene 7	1.00273	0.99367	-1.90664	0.01006	-1.64892	0.0183
216230_x_at	SMPD1	sphingomyelin phosphodiesterase 1, acid lysosomal	-1.59219	0.07379	1.10837	0.60328	1.25778	0.17816
216231_s_at	B2M	xk90f09.x1 NCI_CGAP_Ut2 Homo sapiens cDNA clone IMAGE:2674025 3' similar to gb:V00567 BETA-2-MICROGLOBULIN PRECURSOR (HUMAN);, mRNA sequence.	1.3916	0.00301	1.83707	2.77308e-09	1.86302	7.92858e-10
216232_s_at	GCN1L1	wc85e04.x1 NCI_CGAP_Co3 Homo sapiens cDNA clone IMAGE:2325438 3' similar to TR:Q99736 Q99736 HSGCN1 ;, mRNA sequence.	-1.28935	0.00498	-1.64227	4.69087e-06	-1.29532	0.00427
216233_at	CD163	CD163 molecule	1.30093	0.46953	1.17155	0.71495	-1.04574	0.9108
216234_s_at	PRKACA	protein kinase, cAMP-dependent, catalytic, alpha	-2.01917	0.06897	-1.31594	0.45716	1.02574	0.93391
216235_s_at	EDNRA	endothelin receptor type A	-2.01932	0.03098	-2.57853	0.00813	1.86819	0.00306
216236_s_at	SLC2A14	solute carrier family 2 (facilitated glucose transporter), member 14	1.52559	0.00048	1.33864	0.04021	1.75927	1.97964e-06
216237_s_at	MCM5	ob92c07.s1 NCI_CGAP_GCB1 Homo sapiens cDNA clone IMAGE:1338828 3' similar to SW:MCM5_HUMAN P33992 DNA REPLICATION LICENSING FACTOR MCM5 ;, mRNA sequence.	1.09996	0.58065	-1.86913	0.00236	-1.36992	0.06626
216241_s_at	TCEA1	transcription elongation factor A (SII), 1	1.31657	4.84188e-08	1.30862	3.82536e-06	1.4843	3.39758e-15
216243_s_at	IL1RN	601335496F1 NIH_MGC_39 Homo sapiens cDNA clone IMAGE:3689710 5', mRNA sequence.	1.39885	0.57414	1.7048	0.40953	1.2736	0.69451
216245_at	IL1RN	601335496F1 NIH_MGC_39 Homo sapiens cDNA clone IMAGE:3689710 5', mRNA sequence.	-1.9123	0.13821	-3.03269	0.05312	-1.78353	0.17739
216247_at	RPS20	Homo sapiens clone FLB0708 mRNA sequence.	4.00672	1.06883e-19	1.42436	0.01586	-1.05851	0.67365
216248_s_at	NR4A2	nuclear receptor subfamily 4, group A, member 2	1.03508	0.8673	2.85299	4.64532e-09	1.85922	0.00031
216249_at	PVT1	Pvt1 oncogene (non-protein coding)	1.34585	0.3437	1.09214	0.78951	1.1224	0.68435
216250_s_at	LPXN	H.sapiens LAM A3 mRNA for laminin alpha 3 chain.	-1.96514	1.66265e-06	-1.34305	0.03992	2.17691	1.54101e-08
216252_x_at	FAS	Fas (TNF receptor superfamily, member 6)	-3.86959	3.25955e-18	-7.49111	1.509e-24	-1.53092	0.00103
216253_s_at	PARVB	za09a05.s1 Soares melanocyte 2NbHM Homo sapiens cDNA clone IMAGE:292016 3' similar to gb:M32315 TUMOR NECROSIS FACTOR RECEPTOR 2 PRECURSOR (HUMAN);contains MER19.t2 MER19 repetitive element ;, mRNA sequence.	-2.88005	3.24297e-07	-3.20127	5.09054e-07	-2.08251	7e-05
216202_s_at	SPTLC2	serine palmitoyltransferase, long chain base subunit 2	-2.25939	3e-05	-1.91023	0.00181	-1.8624	0.0005
216206_x_at	MAP2K7	mitogen-activated protein kinase kinase 7	-1.28527	0.57236	-4.215	0.00177	-3.75559	0.00067
216210_x_at	TRIOBP	zk72e08.s1 Soares_pregnant_uterus_NbHPU Homo sapiens cDNA clone IMAGE:488390 3', mRNA sequence.	-1.62298	6.05117e-06	-2.33506	7.70314e-11	-1.22053	0.07786
216211_at	C10orf18	Homo sapiens mRNA; cDNA DKFZp564A023 (from clone DKFZp564A023).	-1.05894	0.81156	-1.19677	0.5167	-1.14729	0.56272
216214_at	216214_at	Homo sapiens clone 24504 mRNA sequence.	-1.54236	0.40686	-2.61953	0.04211	-2.7152	0.01885
216215_s_at	RBM9	RNA binding motif protein 9	-1.15875	0.07005	-1.46503	1e-05	-1.30806	0.00033
216218_s_at	PLCL2	phospholipase C-like 2	1.19396	0.43221	-1.07722	0.7301	-1.55838	0.02826
216222_s_at	MYO10	tq48e02.x1 NCI_CGAP_Ut1 Homo sapiens cDNA clone IMAGE:2212058 3' similar to gb:M15661 60S RIBOSOMAL PROTEIN L44 (HUMAN);, mRNA sequence.	2.25476	5.20794e-12	2.21792	2.43408e-12	1.24177	0.04103
216226_at	TAF4B	TAF4b RNA polymerase II, TATA box binding protein (TBP)-associated factor, 105kDa	-1.1524	0.81233	-1.0621	0.91713	1.14631	0.77305
216177_at	LOC391132	QV0-ST0215-060100-083-c06 ST0215 Homo sapiens cDNA, mRNA sequence.	-1.48011	0.00592	-1.3869	0.05502	-1.79131	8e-05
216178_x_at	ITGB1	csh0013.seq.F Human fetal heart, Lambda ZAP Express Homo sapiens cDNA 5', mRNA sequence.	-1.8357	3.50502e-08	-2.40846	3.82039e-11	-1.13626	0.21231
216183_at	TGM2	transglutaminase 2 (C polypeptide, protein-glutamine-gamma-glutamyltransferase)	-1.27026	0.36648	-1.6696	0.11774	-1.56992	0.10647
216184_s_at	RIMS1	regulating synaptic membrane exocytosis 1	-2.07492	0.06164	-1.80957	0.10684	-2.43591	0.00938
216187_x_at	LNX1	Homo sapiens Alu repeat (LNX1) mRNA sequence.	-1.05539	0.85201	-1.89222	0.0015	-1.64208	0.0052
216188_at	MYCNOS	v-myc myelocytomatosis viral related oncogene, neuroblastoma derived (avian) opposite strand	1.00453	0.98786	-1.81817	0.11657	-1.48438	0.20873
216190_x_at	ITGB1	csh0013.seq.F Human fetal heart, Lambda ZAP Express Homo sapiens cDNA 5', mRNA sequence.	-2.2007	4.20814e-08	-2.61005	2.31889e-08	-1.07951	0.58718
216191_s_at	TRD@	T cell receptor delta locus	8.38508	5.10186e-07	9.93725	6.49567e-14	23.1787	0
216192_at	FABP7	fatty acid binding protein 7, brain	5.8964	6.52148e-10	11.5268	6.40623e-19	1.06648	0.89354
216193_at	LOC146489	similar to hect domain and RLD 2	-1.04803	0.92895	-2.65374	0.05411	-2.111	0.07557
216195_at	ANK2	Homo sapiens clone 24997 mRNA sequence.	-1.45659	0.12591	-1.19976	0.50088	-1.33317	0.23174
216197_at	ATF7IP	activating transcription factor 7 interacting protein	2.63068	0.00075	1.81155	0.07212	1.13984	0.68619
216198_at	ATF7IP	activating transcription factor 7 interacting protein	1.68639	0.19223	1.15426	0.66295	-1.33035	0.36781
216199_s_at	MAP3K4	mitogen-activated protein kinase kinase kinase 4	1.03699	0.85921	2.87319	2.18121e-09	2.8581	2.28129e-11
216153_x_at	RECK	reversion-inducing-cysteine-rich protein with kazal motifs	-1.86353	0.01746	-2.30691	3.57014e-06	-1.93976	0.00043
216154_at	GPC5	Homo sapiens clone IMAGE:205688, mRNA sequence.	-1.29151	0.38446	-1.87795	0.09298	-1.78657	0.07028
216157_at	216157_at	Homo sapiens cDNA FLJ14169 fis, clone NT2RP2002056.	-1.73602	0.33795	-1.34398	0.62995	1.00522	0.99141
216164_at	LRRN2	leucine rich repeat neuronal 2	1.73472	0.32059	1.75127	0.38018	1.78319	0.29287
216169_at	FLJ21777	hypothetical protein FLJ21777	-1.77612	0.09984	-1.2853	0.4474	-1.46305	0.19844
216175_at	POLD2	Homo sapiens cDNA: FLJ21623 fis, clone COL07915.	1.32273	0.45019	1.20923	0.63873	1.25734	0.51941
216129_at	ATP9A	Homo sapiens genomic DNA; cDNA DKFZp586I0624 (from clone DKFZp586I0624).	-1.28188	0.54104	-2.29118	0.03457	-2.57642	0.00687
216135_at	IQCK	IQ motif containing K	-1.0464	0.9091	-1.61953	0.12975	-1.63958	0.07579
216139_s_at	MAPK8IP3	mitogen-activated protein kinase 8 interacting protein 3	-1.42966	0.29386	-1.61482	0.22711	-1.28368	0.45133
216141_at	216141_at	Homo sapiens genomic DNA; cDNA DKFZp434D2416 (from clone DKFZp434D2416).	-1.7325	0.16392	-1.02377	0.95233	-1.03746	0.91425
216142_at	CLN6	Homo sapiens genomic DNA; cDNA DKFZp434L092 (from clone DKFZp434L092).	-1.2554	0.35798	-1.85396	0.01726	-1.72968	0.01328
216143_at	CLN6	Homo sapiens genomic DNA; cDNA DKFZp434L092 (from clone DKFZp434L092).	1.94233	0.30309	1.54532	0.70401	1.81901	0.48632
216110_x_at	216110_x_at	AU147017 HEMBB1 Homo sapiens cDNA clone HEMBB1002152 3', mRNA sequence.	-1.18768	0.61222	-1.91825	0.01446	-1.53619	0.05181
216111_x_at	PMS2L3	postmeiotic segregation increased 2-like 3	1.74319	1.13437e-06	1.66791	7e-05	1.76924	2.31131e-07
216112_at	PKN2	AU157200 PLACE1 Homo sapiens cDNA clone PLACE1006617 3', mRNA sequence.	-1.90236	0.06122	-2.08397	0.00306	-2.30622	0.00036
216115_at	NF1	neurofibromin 1	-1.27182	0.54345	-1.71963	0.27566	-1.02714	0.94686
216116_at	NCKIPSD	Homo sapiens genomic DNA; cDNA DKFZp586H201 (from clone DKFZp586H201).	-1.04434	0.89174	-1.59203	0.28785	-1.22387	0.53666
216118_at	LOC441091	AU148024 MAMMA1 Homo sapiens cDNA clone MAMMA1002392 3', mRNA sequence.	-1.62104	0.40521	-1.97986	0.31171	-1.65857	0.45899
216120_s_at	ATP2B2	ATPase, Ca++ transporting, plasma membrane 2	6.17715	5.16138e-22	4.5594	1.14411e-10	1.0028	0.99274
216123_x_at	CAPZA1	Homo sapiens cDNA FLJ14096 fis, clone MAMMA1000752.	1.01077	0.97381	-1.98057	0.03537	-1.529	0.11869
216125_s_at	RANBP9	RAN binding protein 9	2.68276	2.76034e-07	1.30959	0.27159	1.31124	0.17462
216080_s_at	FEN1	flap structure-specific endonuclease 1	-2.94394	1.30589e-12	-2.25309	7.07478e-07	-1.02738	0.82934
216081_at	LAMA4	laminin, alpha 4	-1.46823	0.11181	-1.10478	0.70182	1.48033	0.05031
216086_at	SV2C	synaptic vesicle glycoprotein 2C	-1.16268	0.74873	1.1582	0.76928	-1.75688	0.28531
216088_s_at	HRH3	histamine receptor H3	-1.11818	0.28443	-1.18935	0.15191	1.08907	0.42613
216090_x_at	216090_x_at	Homo sapiens mRNA full length insert cDNA clone EUROIMAGE 117929.	2.0602	0.0015	1.52635	0.13783	1.25307	0.38621
216092_s_at	SLC7A8	Homo sapiens mRNA full length insert cDNA clone EUROIMAGE 298948.	-1.08319	0.78544	1.69622	0.07078	5.13092	1.20921e-16
216096_s_at	NRXN1	neurexin 1	-1.3116	0.42834	1.34229	0.26447	-1.51498	0.13047
216060_s_at	DAAM1	dishevelled associated activator of morphogenesis 1	1.13158	0.20056	1.89468	8.85842e-10	-1.13116	0.29185
216061_x_at	PDGFB	platelet-derived growth factor beta polypeptide (simian sarcoma viral (v-sis) oncogene homolog)	3.89376	0.00115	-1.02173	0.9753	-1.42046	0.59818
216064_s_at	AGA	22h11 Human retina cDNA randomly primed sublibrary Homo sapiens cDNA, mRNA sequence.	-1.87439	0.06433	-1.44381	0.14327	1.35577	0.11618
216065_at	D6S2723E	DNA segment on chromosome 6 (unique, pseudogene) 2723 expressed sequence	1.38379	0.48018	1.50218	0.44152	1.48015	0.37826
216066_at	ABCA1	ATP-binding cassette, sub-family A (ABC1), member 1	1.17918	0.63193	1.12562	0.76846	1.6526	0.10811
216069_at	HRMT1L1	Homo sapiens genomic DNA; cDNA DKFZp566M043 (from clone DKFZp566M043).	1.02618	0.92045	-1.69651	0.01408	-1.37455	0.07473
216072_at	HRMT1L1	Homo sapiens genomic DNA; cDNA DKFZp566M043 (from clone DKFZp566M043).	-1.10744	0.51507	-1.58771	0.00245	-1.25637	0.07164
216073_at	ANKRD34C	ankyrin repeat domain 34C	1.10324	0.84839	1.07213	0.90738	-1.25505	0.68885
216074_x_at	WWC1	WW and C2 domain containing 1	1.52603	0.5341	3.14165	0.06962	-2.50504	0.16819
216075_at	ST3GAL5	ST3 beta-galactoside alpha-2,3-sialyltransferase 5	2.50833	0.00962	1.82949	0.15948	1.39941	0.42007
216076_at	L3MBTL	UI-H-BI3-aka-h-09-0-UI.s1 NCI_CGAP_Sub5 Homo sapiens cDNA clone IMAGE:2733928 3', mRNA sequence.	-1.0226	0.9242	-1.21914	0.46933	-1.48297	0.11225
216031_x_at	HN1L	yb83e08.r1 Stratagene liver (#937224) Homo sapiens cDNA clone IMAGE:77798 5', mRNA sequence.	-1.91858	0.01743	-1.72468	0.07807	-1.143	0.58639
216032_s_at	ERGIC3	ERGIC and golgi 3	-1.0013	0.98396	1.15272	0.03703	1.19009	0.00312
216033_s_at	FYN	FYN oncogene related to SRC, FGR, YES	1.43545	0.00087	2.05464	2.26783e-09	1.28839	0.02519
216039_at	PMS2L6	postmeiotic segregation increased 2-like 6	1.07779	0.81713	1.08748	0.82216	4.26119	6.56601e-09
216040_x_at	RAB11FIP3	Homo sapiens cDNA FLJ14073 fis, clone HEMBB1001812.	2.40372	0.10135	2.34271	0.25245	2.38379	0.17341
216041_x_at	GRN	granulin	-1.4602	0.09878	1.00614	0.97424	1.60059	0.00223
216042_at	TNFRSF25	qw05c07.x1 NCI_CGAP_Ut3 Homo sapiens cDNA clone IMAGE:1990188 3' similar to contains MSR1.t3 MSR1 repetitive element ;, mRNA sequence.	-1.23943	0.49335	-1.35016	0.41457	-1.24798	0.4804
216044_x_at	FAM69A	family with sequence similarity 69, member A	1.64321	0.00013	2.97407	1.35378e-20	2.28161	3.48069e-15
216045_at	CCDC144A	coiled-coil domain containing 144A	-1.30909	0.59425	-2.3666	0.0489	-1.99	0.06303
216047_x_at	SEZ6L	seizure related gene 6 (mouse)-like	3.50721	0.0012	1.48502	0.41467	-1.28951	0.61386
216048_s_at	RHOBTB3	Rho-related BTB domain containing 3	1.20991	0.0641	-1.24565	0.08221	-1.70633	7e-05
216051_x_at	PRINS	psoriasis associated RNA induced by stress (non-protein coding)	-1.21991	0.5703	-2.20734	0.00302	-1.80457	0.00836
216052_x_at	ARTN	artemin	1.90688	0.25909	-1.05959	0.94286	1.08455	0.90835
216008_s_at	ARIH2	AV694434 GKC Homo sapiens cDNA clone GKCBIC10 5', mRNA sequence.	-1.14538	0.36532	-1.17883	0.32793	-1.10429	0.49673
216014_s_at	KRT8P17	keratin 8 pseudogene 17	-1.93081	0.0648	-1.13322	0.71783	-1.35371	0.34983
216015_s_at	NLRP3	NLR family, pyrin domain containing 3	1.45236	0.57084	-1.25615	0.79475	1.22021	0.81306
216017_s_at	NAB2	NGFI-A binding protein 2 (EGR1 binding protein 2)	2.34665	0.07994	1.27553	0.71746	1.15477	0.81041
216018_at	RNF5	ring finger protein 5	-1.17409	0.50273	-1.01014	0.9679	-1.0357	0.87237
216019_x_at	PHLDB1	pleckstrin homology-like domain, family B, member 1	-1.16848	0.55037	-1.64616	0.10054	-1.56787	0.0879
216022_at	WNK1	Homo sapiens genomic DNA; cDNA DKFZp564I153 (from clone DKFZp564I153).	1.42491	0.22713	1.02097	0.95537	1.36863	0.30441
216024_at	DNM2	dynamin 2	1.61834	0.191	1.39495	0.37477	1.44499	0.29592
216026_s_at	POLE	polymerase (DNA directed), epsilon	1.6187	0.00381	-1.31179	0.22811	-1.03355	0.85861
216028_at	DKFZP564C152	DKFZP564C152 protein	-1.52802	4e-05	-1.10384	0.38691	-1.67987	6.66695e-07
215982_s_at	ATF6B	activating transcription factor 6 beta	2.01199	0.00122	2.31852	7e-05	1.96596	0.00036
215984_s_at	LOC100132043	similar to hCG1811101	1.09572	0.83682	1.05088	0.92359	1.68716	0.1897
215985_at	HCG8	HLA complex group 8	-1.17406	0.4272	1.11276	0.62069	1.93197	8e-05
215987_at	RAPGEF2	AV654984 GLC Homo sapiens cDNA clone GLCEBE10 3', mRNA sequence.	1.7375	0.01131	1.64043	0.0439	1.94199	0.00118
215990_s_at	BCL6	B-cell CLL/lymphoma 6	1.56354	0.03452	1.39004	0.16691	-1.3149	0.24539
215994_x_at	TBC1D9B	TBC1 domain family, member 9B (with GRAM domain)	1.50924	0.00067	-1.02272	0.87808	1.18932	0.13048
215995_x_at	215995_x_at	AU147598 MAMMA1 Homo sapiens cDNA clone MAMMA1001143 3', mRNA sequence.	-1.09736	0.70546	-1.59687	0.04074	-1.32787	0.1376
215997_s_at	CUL4B	AV694732 GKC Homo sapiens cDNA clone GKCGZH06 5', mRNA sequence.	-2.63172	6.14609e-08	-2.00644	4.28816e-06	-1.5121	0.001
215998_at	SDK1	yd03b02.s1 Soares infant brain 1NIB Homo sapiens cDNA clone IMAGE:24533 3', mRNA sequence.	1.08978	0.86225	-1.85723	0.38541	-1.23472	0.6981
216000_at	KIAA0484	zg74c03.s1 Soares_fetal_heart_NbHH19W Homo sapiens cDNA clone IMAGE:399076 3', mRNA sequence.	1.67462	0.22974	-1.45244	0.40648	-1.41911	0.38532
216001_at	PRAMEF12	PRAME family member 12	2.68451	0.08949	2.10073	0.30978	2.20653	0.2034
216004_s_at	CRYAA	crystallin, alpha A	-1.03459	0.83332	-1.32375	0.14878	-1.07179	0.67006
216005_at	TNC	7o74d07.x1 NCI_CGAP_Kid11 Homo sapiens cDNA clone IMAGE:3641917 3' similar to contains Alu repetitive element;contains MER35.b1 DBR repetitive element ;, mRNA sequence.	1.34573	0.38374	1.61834	0.156	2.50379	0.00048
215959_at	PPFIBP2	PTPRF interacting protein, binding protein 2 (liprin beta 2)	4.57176	5.24313e-07	4.3287	3e-05	3.9927	1e-05
215960_at	SLC5A4	solute carrier family 5 (low affinity glucose cotransporter), member 4	-1.6223	0.17698	-1.72657	0.18739	-1.28257	0.46061
215961_at	F12	602071648F1 NCI_CGAP_Brn67 Homo sapiens cDNA clone IMAGE:4214651 5', mRNA sequence.	-1.16833	0.80346	-1.4715	0.61719	-1.46556	0.56441
215962_at	SNTG1	HSC3AG012 normalized infant brain cDNA Homo sapiens cDNA clone c-3ag01 3', mRNA sequence.	1.96195	0.12358	-1.98065	0.09965	-2.02014	0.0516
215963_x_at	OSTM1	osteopetrosis associated transmembrane protein 1	-1.52779	1.05832e-06	-1.28312	0.00355	-1.53675	8.37257e-09
215966_x_at	GK3P	zt66a07.r1 Soares_testis_NHT Homo sapiens cDNA clone IMAGE:727284 5' similar to gb:X68285 GLYCEROL KINASE (HUMAN);, mRNA sequence.	1.06723	0.86658	1.64085	0.18208	2.72416	0.00133
215974_at	HLA-A29.1	AF036973 Homo sapiens library (Carn G) Homo sapiens cDNA clone HCG IV.5, mRNA sequence.	2.65981	1.54755e-06	1.19185	0.52765	1.68429	0.02159
215975_x_at	GK	glycerol kinase	-1.15634	0.59322	1.07799	0.79236	1.57963	0.05209
215976_at	DBC1	AU146945 HEMBB1 Homo sapiens cDNA clone HEMBB1001944 3', mRNA sequence.	-1.34271	0.55724	-2.19425	0.1252	-1.57109	0.28116
215977_x_at	GK	glycerol kinase	1.15089	0.74731	1.6323	0.28221	2.71516	0.00393
215978_x_at	LOC152719	hypothetical protein LOC152719	1.0115	0.97133	-1.79798	0.01138	-1.66943	0.01023
215979_s_at	SLC7A1	solute carrier family 7 (cationic amino acid transporter, y+ system), member 1	-1.47052	0.06029	-2.62603	0.00027	-1.78382	0.01735
215930_s_at	CTAGE5	CTAGE family, member 5	-1.7206	0.00055	-1.46531	0.02996	-1.31838	0.06444
215931_s_at	ARFGEF2	AV657604 GLC Homo sapiens cDNA clone GLCFDF06 3', mRNA sequence.	1.067	0.79035	1.06991	0.80679	1.38937	0.14412
215933_s_at	HHEX	hematopoietically expressed homeobox	-1.70252	0.01786	-2.00231	0.00611	-1.699	0.01825
215938_s_at	PLA2G6	phospholipase A2, group VI (cytosolic, calcium-independent)	4.69944	0.00604	8.42134	4e-05	4.06618	0.0115
215942_s_at	GTSE1	602241428F1 NIH_MGC_46 Homo sapiens cDNA clone IMAGE:4330015 5', mRNA sequence.	1.51362	0.20947	1.19441	0.53956	1.31252	0.28046
215945_s_at	TRIM2	tripartite motif-containing 2	1.31549	0.01572	2.27347	6.4131e-12	2.24952	5.85116e-15
215948_x_at	ZMYM5	ti76f07.x1 NCI_CGAP_Kid11 Homo sapiens cDNA clone IMAGE:2137957 3', mRNA sequence.	-1.48238	0.02221	1.13158	0.43594	1.09651	0.50527
215952_s_at	OAZ1	Homo sapiens clone IMAGE 172979.	-1.56854	8.50861e-08	-1.14033	0.1314	1.3886	0.00081
215954_s_at	C19orf29	qf68d05.x1 Soares_testis_NHT Homo sapiens cDNA clone IMAGE:1755177 3' similar to TR:O14342 O14342 HYPOTHETICAL 60.9 KD PROTEIN. ;, mRNA sequence.	1.41134	0.06433	1.13937	0.55483	1.34436	0.11612
215955_x_at	ARHGAP26	Rho GTPase activating protein 26	3.32468	0.02954	2.21308	0.20172	3.27759	0.0127
215904_at	HGC6.3	similar to HGC6.3	1.67034	0.17651	1.46658	0.40071	1.33359	0.47835
215907_at	BACH2	Homo sapiens cDNA: FLJ23540 fis, clone LNG08239.	-1.00733	0.98826	-1.86232	0.1616	-1.60575	0.22573
215910_s_at	FNDC3A	fibronectin type III domain containing 3A	-1.14374	0.67123	-1.05815	0.87461	1.12885	0.68263
215911_x_at	ATP2B3	ba12g08.x1 NIH_MGC_7 Homo sapiens cDNA clone IMAGE:2824190 3' similar to TR:Q01489 Q01489 CALCIUM-TRANSPORTING ATPASE PLASMA MEMBRANE ;, mRNA sequence.	1.05363	0.90164	1.46848	0.38649	1.02437	0.95494
215913_s_at	GULP1	GULP, engulfment adaptor PTB domain containing 1	-1.72137	0.11009	-1.41389	0.34172	1.16389	0.59647
215916_at	MINK1	misshapen-like kinase 1 (zebrafish)	1.39067	0.50412	1.16076	0.80433	1.39365	0.50108
215918_s_at	SPTBN1	zl37f06.s1 Soares_pregnant_uterus_NbHPU Homo sapiens cDNA clone IMAGE:504131 3' similar to TR:G338443 G338443 SPECTRIN BETA CHAIN, BRAIN. ;, mRNA sequence.	-1.53509	0.29346	1.09455	0.8256	-1.01962	0.95761
215919_s_at	MRPS11	mitochondrial ribosomal protein S11	1.42803	0.0898	-1.07635	0.7404	1.16446	0.40506
215920_s_at	CLN3	ceroid-lipofuscinosis, neuronal 3	1.05833	0.88172	-2.13079	0.02955	-1.37734	0.24329
215921_at	CLN3	ceroid-lipofuscinosis, neuronal 3	1.36664	0.31241	-1.21026	0.47901	1.06787	0.78987
215925_s_at	CD72	CD72 molecule	-1.13321	0.64741	1.04664	0.88011	-1.39036	0.25282
215927_at	ARFGEF2	AV657604 GLC Homo sapiens cDNA clone GLCFDF06 3', mRNA sequence.	-1.7782	0.02015	-1.26404	0.37493	1.21769	0.34317
215879_at	ITGB1	integrin, beta 1 (fibronectin receptor, beta polypeptide, antigen CD29 includes MDF2, MSK12)	-1.48992	0.07669	-1.52804	0.09146	-1.06933	0.74816
215880_at	NAGLU	qz41e06.x1 NCI_CGAP_Kid11 Homo sapiens cDNA clone IMAGE:2029474 3' similar to TR:Q14769 Q14769 ALPHA-N-ACETYLGLUCOSAMINIDASE. ;contains Alu repetitive element;, mRNA sequence.	1.0262	0.97729	1.74332	0.5441	1.53638	0.60509
215881_x_at	LOC100130648	601843339F1 NIH_MGC_54 Homo sapiens cDNA clone IMAGE:4064072 5', mRNA sequence.	-1.45315	0.23831	-2.17571	0.00539	-1.90772	0.00631
215887_at	ZNF277	zinc finger protein 277	-1.25053	0.6656	-2.10362	0.05827	-1.75945	0.08358
215889_at	SKIL	SKI-like oncogene	-2.02988	0.0951	-1.40909	0.33174	-1.59065	0.1593
215891_s_at	GM2A	GM2 ganglioside activator	-1.55186	0.27871	-1.01462	0.9723	1.02897	0.93637
215892_at	ZNF440	Homo sapiens cDNA FLJ11412 fis, clone HEMBA1000876.	1.1402	0.65956	-1.16686	0.62358	-1.08411	0.7799
215893_x_at	GPC5	Homo sapiens clone IMAGE:205688, mRNA sequence.	-1.13787	0.61248	-1.55457	0.05875	-1.43806	0.06736
215895_x_at	ADFP	Homo sapiens cDNA FLJ11999 fis, clone HEMBB1001527.	-1.23696	0.37389	-1.65606	0.02172	-1.52019	0.02785
215901_at	ZNF81	zinc finger protein 81	1.59525	0.39225	1.70805	0.36476	1.45535	0.4866
215854_at	FBXO22	AU146050 HEMBA1 Homo sapiens cDNA clone HEMBA1006665 3', mRNA sequence.	-1.42128	0.29365	-1.63792	0.10252	-1.54426	0.09233
215856_at	SIGLEC15	sialic acid binding Ig-like lectin 15	-1.11008	0.79792	-2.96428	0.00225	1.27608	0.29576
215860_at	SYT12	AU158606 PLACE3 Homo sapiens cDNA clone PLACE3000406 3', mRNA sequence.	1.35373	0.53858	-1.23025	0.75052	1.12065	0.82717
215861_at	FLJ14031	hypothetical protein FLJ14031	1.14682	0.79188	-4.44033	0.00937	-2.41867	0.04287
215862_at	215862_at	Homo sapiens cDNA FLJ12301 fis, clone MAMMA1001858.	-1.01269	0.95751	-1.20331	0.46611	-1.16078	0.49438
215864_at	INPP4B	Homo sapiens cDNA: FLJ21424 fis, clone COL04157.	-1.5107	0.40632	-2.70252	0.0305	-2.6393	0.01479
215867_x_at	CA12	Homo sapiens mRNA; cDNA DKFZp564D066 (from clone DKFZp564D066).	1.31326	0.00794	-1.39231	0.00087	1.54278	3.42785e-06
215870_s_at	PLA2G2D	phospholipase A2, group IID	15.3765	1.18617e-16	4.49424	0.00012	3.15708	0.00465
215874_at	ST3GAL1	Homo sapiens cDNA: FLJ23167 fis, clone LNG09902.	-1.41068	0.33206	-1.78412	0.17001	-1.36348	0.37789
215832_x_at	PICALM	AV722190 HTB Homo sapiens cDNA clone HTBAMF09 5', mRNA sequence.	-1.82732	0.0021	-1.35983	0.13494	-1.14589	0.40845
215834_x_at	SCARB1	AV708130 ADC Homo sapiens cDNA clone ADCAMA05 5', mRNA sequence.	-1.10111	0.70005	1.03332	0.90698	1.6572	0.02119
215836_s_at	PCDHGA1	Homo sapiens cDNA: FLJ22535 fis, clone HRC13115, highly similar to AF152336 Homo sapiens protocadherin gamma B7 (PCDH-gamma-B7) mRNA.	5.8006	4.2039e-45	4.15092	3.66332e-22	3.37416	1.33928e-20
215837_x_at	PRO1621	PRO1621 protein	1.04317	0.9024	-1.66768	0.08428	-1.60403	0.07209
215845_x_at	215845_x_at	Homo sapiens cDNA: FLJ22840 fis, clone KAIA4709.	1.1398	0.6591	-1.78673	0.04442	-1.75531	0.02393
215849_x_at	TTC18	Homo sapiens cDNA FLJ12173 fis, clone MAMMA1000696.	-1.3665	0.30228	-2.03958	0.00317	-1.87545	0.00257
215804_at	EPHA1	EPH receptor A1	1.19353	0.60537	1.10379	0.79734	-1.12625	0.74677
215806_x_at	TRGC2(2X)TRGC2-2X-PENDING	T cell receptor gamma constant 2 (2x)	-1.18233	0.74914	-1.35447	0.6036	-1.35646	0.54704
215807_s_at	PLXNB1	AV693216 GKC Homo sapiens cDNA clone GKCELF09 5', mRNA sequence.	1.35588	0.14136	1.25975	0.30363	-1.56025	0.04792
215810_x_at	DST	dystonin	-1.16033	0.52467	-1.51192	0.03387	-1.58887	0.00652
215811_at	SNCA	Homo sapiens clone GLSH-3 similar to gliadin mRNA sequence.	1.66978	0.33055	-2.26131	0.13427	1.26626	0.50935
215812_s_at	SLC6A10P	solute carrier family 6 (neurotransmitter transporter, creatine), member 10 (pseudogene)	2.29563	1.53031e-06	2.52514	7.01795e-08	2.60889	6.01498e-10
215813_s_at	PTGS1	prostaglandin-endoperoxide synthase 1 (prostaglandin G/H synthase and cyclooxygenase)	-4.78785	4.28676e-24	-17.0014	2.92591e-42	-24.9436	0
215820_x_at	SNX13	sorting nexin 13	1.93873	3e-05	2.12769	3e-05	2.19428	2.04937e-06
215821_x_at	PSG3	yh63c07.r1 Soares placenta Nb2HP Homo sapiens cDNA clone IMAGE:134412 5' similar to gb:M23575 PREGNANCY-SPECIFIC BETA-1 GLYCOPROTEIN C PRECURSOR (HUMAN);contains TAR1 repetitive element ;, mRNA sequence.	-5.62307	1.47986e-08	-7.12737	6.96663e-09	-3.23408	4.15735e-06
215822_x_at	MYT1	myelin transcription factor 1	3.27349	0.20965	1.68207	0.73538	1.0918	0.95752
215823_x_at	PABPCP3	poly(A) binding protein, cytoplasmic, pseudogene 3	-1.52774	6.55295e-07	-1.44492	7e-05	-1.64168	9.61572e-10
215824_at	NUDT7	nudix (nucleoside diphosphate linked moiety X)-type motif 7	-1.03654	0.89459	-1.59005	0.11938	-1.23892	0.38397
215826_x_at	ZNF835	zinc finger protein 835	2.14995	4e-05	1.47575	0.03224	-1.38568	0.09669
215779_s_at	HIST1H2BC	601140646F1 NIH_MGC_9 Homo sapiens cDNA clone IMAGE:3049883 5', mRNA sequence.	-1.84854	0.00093	-1.23771	0.27535	1.07477	0.64988
215780_s_at	hCG_1644608	Human DNA sequence from clone RP1-30P20 on chromosome Xq21.1-21.3 Contains a SET translocation (myeloid leukemia-associated) (SET) pseudogene and a mouse testis expressed gene 16 (Tex16) pseudogene, complete sequence.	1.3023	0.01795	1.02472	0.84307	1.11854	0.30208
215783_s_at	ALPL	Human mRNA for liver-type alkaline phosphatase (EC 3.1.3.1).	-2.75934	0.00232	-2.13056	0.03317	-2.45141	0.00562
215785_s_at	CYFIP2	cytoplasmic FMR1 interacting protein 2	5.62918	0	3.87845	3.54186e-36	-1.14392	0.28404
215787_at	ACTA2	Homo sapiens cDNA: FLJ21441 fis, clone COL04422.	-1.52727	0.2356	-1.38241	0.39849	-1.32221	0.40525
215789_s_at	AJAP1	aj39d06.s1 Soares_testis_NHT Homo sapiens cDNA clone IMAGE:1392683 3', mRNA sequence.	-1.50787	0.40274	-2.13902	0.22369	-1.93896	0.20853
215794_x_at	LOC100128122	hypothetical LOC100128122	-1.15272	0.14813	-1.32822	0.01446	-1.62459	3.00539e-06
215795_at	MYH7B	myosin, heavy chain 7B, cardiac muscle, beta	3.15081	0.05514	3.2632	0.14183	3.12923	0.10457
215801_at	215801_at	Homo sapiens mRNA; cDNA DKFZp434G1615 (from clone DKFZp434G1615).	-1.74608	0.09453	-2.70076	0.00528	-2.17785	0.00774
215758_x_at	LOC100128975	similar to Zinc finger protein 626	2.12977	5.53701e-12	1.68046	3e-05	1.56261	4e-05
215761_at	DMXL2	Dmx-like 2	1.21631	0.56337	1.09791	0.77649	1.16933	0.57669
215766_at	GSTA1	Homo sapiens mRNA; cDNA DKFZp434D044 (from clone DKFZp434D044).	2.89719	2.70447e-15	1.82605	0.00021	1.19517	0.25437
215767_at	ZNF804A	zinc finger protein 804A	-6.51953	4.77207e-32	-9.76429	3.13579e-30	-11.8655	4.14784e-43
215769_at	TRA@	ho62a01.x1 Soares_NFL_T_GBC_S1 Homo sapiens cDNA clone IMAGE:3041928 3' similar to SW:TVA1_MOUSE P01738 T-CELL RECEPTOR ALPHA CHAIN V REGION PHDS58 PRECURSOR. [1] ;, mRNA sequence.	-1.23737	0.78709	-1.2942	0.77643	-1.48707	0.63594
215771_x_at	retII	Human ret-II gene.	1.43033	0.62712	2.25066	0.2665	-1.63434	0.59811
215772_x_at	SUCLG2	succinate-CoA ligase, GDP-forming, beta subunit	-2.0733	1.47581e-12	-1.70871	1.03941e-07	-1.87552	9.0614e-13
215774_s_at	SUCLG2	AV650470 GLC Homo sapiens cDNA clone GLCCFB08 3', mRNA sequence.	-2.27988	0.00021	-2.43577	0.0004	-1.94187	0.00136
215775_at	THBS1	QV4-CT0491-140900-398-e06 CT0491 Homo sapiens cDNA, mRNA sequence.	-5.67241	6.4568e-20	-5.30238	1.33278e-14	-2.52225	1.52877e-08
215776_at	INSRR	insulin receptor-related receptor	-1.45415	0.4614	-1.56741	0.42619	-1.02173	0.96292
215778_x_at	MUC-B1	Homo sapiens MUC-B1 gene, partial, 5'end.	1.32415	0.39536	1.0225	0.95609	3.148	3e-05
215725_at	DGCR11	DiGeorge syndrome critical region gene 11	-1.53166	0.00639	-1.80015	0.0016	-1.02925	0.84245
215726_s_at	CYB5A	cytochrome b5 type A (microsomal)	-1.17673	0.04171	-1.44442	0.00023	-1.88593	5.49463e-14
215728_s_at	ACOT7	acyl-CoA thioesterase 7	-1.12219	0.59459	-2.12992	0.00607	1.0479	0.82058
215729_s_at	VGLL1	601067066F1 NIH_MGC_10 Homo sapiens cDNA clone IMAGE:3453257 5', mRNA sequence.	-1.00191	0.99729	-1.58086	0.53241	-1.45104	0.55426
215731_s_at	MPHOSPH9	M-phase phosphoprotein 9	4.48338	7.00649e-45	1.98864	9.37227e-07	1.60059	0.00019
215735_s_at	NTHL1	nth endonuclease III-like 1 (E. coli)	-1.08409	0.76744	-1.37183	0.2716	-1.44511	0.14341
215736_at	215736_at	Homo sapiens clone 23892 mRNA sequence.	-1.70899	0.30228	-3.19718	0.00167	-2.14008	0.00969
215737_x_at	USF2	upstream transcription factor 2, c-fos interacting	1.71437	2e-05	1.73158	0.00012	1.55409	0.00055
215739_s_at	TUBGCP3	tubulin, gamma complex associated protein 3	-1.0755	0.76312	-2.22482	0.01034	-1.36801	0.19794
215743_at	NMT2	DKFZp547L045_r1 547 (synonym: hfbr1) Homo sapiens cDNA clone DKFZp547L045 5', mRNA sequence.	-2.74741	1.5811e-08	-2.13507	1.83819e-06	-2.01968	2.43223e-07
215747_s_at	RCC1	Human mRNA for cell cycle gene RCC1.	-1.05403	0.81707	-1.14705	0.59423	-1.36127	0.18354
215750_at	KIAA1659	KIAA1659 protein	1.0473	0.91688	-1.16094	0.74868	-1.28915	0.54318
215706_x_at	ZYX	zyxin	-1.50308	5e-05	-2.34562	2.25753e-12	-1.43232	0.00149
215707_s_at	PRNP	AV725328 HTC Homo sapiens cDNA clone HTCAVD03 5', mRNA sequence.	1.80119	9e-05	1.39765	0.06509	2.51029	1.19619e-10
215708_s_at	PRIM2	primase, DNA, polypeptide 2 (58kDa)	-3.15939	1.36394e-06	-2.48629	0.00047	-1.15583	0.46204
215709_at	PRIM2	primase, DNA, polypeptide 2 (58kDa)	-1.04932	0.90657	-1.3958	0.45335	1.10113	0.7804
215710_at	ST3GAL4	ST3 beta-galactoside alpha-2,3-sialyltransferase 4	1.61068	0.33797	2.4112	0.08021	2.01852	0.1296
215714_s_at	SMARCA4	SWI/SNF related, matrix associated, actin dependent regulator of chromatin, subfamily a, member 4	1.47003	0.00491	1.14336	0.40029	1.05527	0.70004
215716_s_at	ATP2B1	ATPase, Ca++ transporting, plasma membrane 1	1.8056	4.83583e-08	-2.66106	9.24875e-12	1.18116	0.13523
215717_s_at	FBN2	fibrillin 2	-3.37923	2.93516e-27	-2.68343	8.5249e-16	-5.85616	6.93634e-38
215719_x_at	FAS	Fas (TNF receptor superfamily, member 6)	-3.50101	1.24936e-30	-6.44348	6.26507e-41	-1.4532	0.00015
215723_s_at	PLD1	phospholipase D1, phosphatidylcholine-specific	-1.47362	0.32132	1.33625	0.43793	2.82317	0.00031
215685_s_at	DLX2	601583540F1 NIH_MGC_7 Homo sapiens cDNA clone IMAGE:3938145 5', mRNA sequence.	1.05449	0.92619	4.26342	0.00816	1.54162	0.48001
215687_x_at	PLCB1	zt71f01.r1 Soares_testis_NHT Homo sapiens cDNA clone IMAGE:727801 5' similar to SW:PIP1_BOVIN P10894 1-PHOSPHATIDYLINOSITOL-4,5-BISPHOSPHATE PHOSPHODIESTERASE BETA 1 ;, mRNA sequence.	2.14398	0.01771	1.85015	0.11176	1.7123	0.11621
215689_s_at	SHBG	oy98h02.x1 Soares_fetal_liver_spleen_1NFLS_S1 Homo sapiens cDNA clone IMAGE:1673907 3' similar to gb:X16351 SEX HORMONE-BINDING RELATED PROTEIN (HUMAN);, mRNA sequence.	-1.16919	0.75222	-1.08173	0.88196	1.2256	0.63529
215691_x_at	HSPB11	AV702994 ADB Homo sapiens cDNA clone ADBAPB06 5', mRNA sequence.	-1.65128	1.83823e-10	-1.31886	0.00034	-1.07266	0.28644
215694_at	SPATA5L1	spermatogenesis associated 5-like 1	1.60715	0.12804	-1.12452	0.78427	1.11927	0.74524
215695_s_at	GYG2	glycogenin 2	2.59353	4.26903e-15	1.11157	0.48537	-1.84236	2e-05
215698_at	KDM5A	lysine (K)-specific demethylase 5A	-1.14246	0.23291	-1.27131	0.06753	-1.30505	0.03807
215700_x_at	CPNE6	copine VI (neuronal)	1.06579	0.88305	1.58495	0.30402	1.03075	0.94477
215702_s_at	CFTR	zc91b04.s1 Pancreatic Islet Homo sapiens cDNA clone IMAGE:338479 3' similar to gb:M28668 CYSTIC FIBROSIS TRANSMEMBRANE CONDUCTANCE REGULATOR (HUMAN);, mRNA sequence.	-1.40416	0.27244	-1.2876	0.46921	-1.38521	0.29041
215659_at	GSDMB	Homo sapiens cDNA: FLJ21521 fis, clone COL05880.	-1.39385	0.43902	-1.51397	0.37173	-1.94617	0.12257
215663_at	MBNL1	muscleblind-like (Drosophila)	1.33605	0.18354	1.97085	0.00298	1.20688	0.4001
215664_s_at	unnamed	H.sapiens mRNA for EHK-1 receptor tyrosine kinase.	1.12086	0.83051	-2.0304	0.38018	-1.10802	0.85779
215667_x_at	LOC730324	ta58f12.x1 Soares_total_fetus_Nb2HF8_9w Homo sapiens cDNA clone IMAGE:2048303 3' similar to TR:Q16530 Q16530 PMS3 MRNA ;, mRNA sequence.	1.4495	0.0004	1.59326	4e-05	1.67107	1.37642e-07
215668_s_at	PLXNB1	plexin B1	-1.05352	0.92368	1.00259	0.99666	-1.11481	0.84434
215670_s_at	SCAND2	SCAN domain containing 2 pseudogene	2.16101	0.00085	1.31859	0.35946	1.37968	0.21289
215672_s_at	AHCYL2	S-adenosylhomocysteine hydrolase-like 2	1.03901	0.89917	1.70049	0.08327	1.25586	0.4278
215674_at	KIAA1659	KIAA1659 protein	1.08119	0.83153	-2.08553	0.02065	-1.61549	0.06466
215676_at	BRF1	zb24a03.s1 Soares_fetal_lung_NbHL19W Homo sapiens cDNA clone IMAGE:302956 3' similar to contains element MER31 repetitive element ;, mRNA sequence.	-1.51563	0.16087	-1.14396	0.67443	-1.41908	0.23054
215628_x_at	PPP2CA	Homo sapiens genomic DNA; cDNA DKFZp564M193 (from clone DKFZp564M193).	-1.43866	0.40935	-2.44587	0.00428	-2.20038	0.00361
215629_s_at	DLEU2	oj96b09.s1 Soares_NFL_T_GBC_S1 Homo sapiens cDNA clone IMAGE:1506137 3', mRNA sequence.	-1.19544	0.24576	-1.21536	0.24312	-1.44014	0.01472
215631_s_at	BRMS1	breast cancer metastasis suppressor 1	-2.81359	0.0025	-1.44412	0.14336	1.06317	0.76338
215633_x_at	LST1	AV713720 DCB Homo sapiens cDNA clone DCBBJA12 5', mRNA sequence.	1.18199	0.70226	4.85415	2.62758e-06	-1.23053	0.67135
215634_at	GRIA1	Homo sapiens clone 23618 mRNA sequence.	1.13216	0.65473	-2.00474	0.01563	-4.14361	1.91588e-06
215636_at	UBR4	ubiquitin protein ligase E3 component n-recognin 4	-1.73798	0.09222	-1.45506	0.26906	-1.15345	0.61528
215643_at	SEMA3D	AU145680 HEMBA1 Homo sapiens cDNA clone HEMBA1005500 3', mRNA sequence.	1.06078	0.92118	-3.60905	0.02371	-1.98517	0.10848
215645_at	FLCN	Homo sapiens clone HQ0021.	1.46062	0.08082	1.02366	0.93184	1.57716	0.03242
215646_s_at	VCAN	yq42a12.r1 Soares fetal liver spleen 1NFLS Homo sapiens cDNA clone IMAGE:198430 5' similar to gb:X15998_cds1 LARGE FIBROBLAST PROTEOGLYCAN PRECURSOR (HUMAN);, mRNA sequence.	2.00262	0.00021	6.49473	1.41615e-24	4.60483	2.61614e-16
215649_s_at	MVK	mevalonate kinase	-1.10476	0.69774	-1.16351	0.59427	-1.06994	0.78182
215652_at	FLJ14320	hypothetical protein FLJ14320	1.1601	0.60726	-1.08798	0.79984	-1.19213	0.55114
215654_at	BCAT2	branched chain aminotransferase 2, mitochondrial	-1.012	0.96738	-1.16624	0.63295	-1.24838	0.4334
215603_x_at	GGT1	tb87f08.x1 NCI_CGAP_Lu25 Homo sapiens cDNA clone IMAGE:2061351 3' similar to gb:M30474 GAMMA-GLUTAMYLTRANSPEPTIDASE 2 (HUMAN);, mRNA sequence.	1.55039	0.16388	1.47771	0.28766	1.13318	0.71399
215604_x_at	UBE2D2	Homo sapiens cDNA FLJ13721 fis, clone PLACE2000450.	-1.05822	0.79964	-1.45698	0.03998	-1.46727	0.01578
215606_s_at	ERC1	ELKS/RAB6-interacting/CAST family member 1	1.46893	0.01262	1.10613	0.58186	1.44083	0.01494
215607_x_at	KIAA2010	AU144530 HEMBA1 Homo sapiens cDNA clone HEMBA1002189 3', mRNA sequence.	-1.34378	0.42666	-2.11694	0.01186	-1.82672	0.01951
215609_at	STARD7	Homo sapiens cDNA FLJ13833 fis, clone THYRO1000676.	-1.05493	0.8761	-2.08238	0.01206	-1.9846	0.00629
215610_at	LOC728263	Homo sapiens cDNA FLJ11976 fis, clone HEMBB1001253.	1.30743	0.29055	-1.61128	0.13842	-1.20527	0.48463
215612_at	TBC1D5	AU147983 MAMMA1 Homo sapiens cDNA clone MAMMA1002308 3', mRNA sequence.	-1.72177	0.33858	1.01512	0.97822	-2.15692	0.2074
215614_at	ARVP6125	Homo sapiens cDNA FLJ11976 fis, clone HEMBB1001253.	2.13354	0.02173	-1.28794	0.5541	-1.30659	0.47202
215617_at	LOC26010	AU145711 HEMBA1 Homo sapiens cDNA clone HEMBA1005588 3', mRNA sequence.	-2.96069	1.38037e-10	-1.9526	2e-05	-2.13095	5.40792e-08
215621_s_at	IGHD	602462250F1 NIH_MGC_48 Homo sapiens cDNA clone IMAGE:4574941 5', mRNA sequence.	-1.19964	0.60555	-1.0295	0.93656	-1.38071	0.34816
215623_x_at	SMC4	structural maintenance of chromosomes 4	-1.03134	0.85651	-1.63329	0.00473	-1.53028	0.0049
215625_at	LOC644450	Homo sapiens cDNA FLJ10586 fis, clone NT2RP2003986.	1.36926	0.28944	-1.49044	0.15202	-1.45401	0.11877
215575_at	PDE4DIP	AU157078 PLACE1 Homo sapiens cDNA clone PLACE1006017 3', mRNA sequence.	-1.26097	0.47873	-2.079	0.02412	-2.17066	0.00638
215576_at	ULK4	AU146809 HEMBB1 Homo sapiens cDNA clone HEMBB1001564 3', mRNA sequence.	-1.17015	0.37042	-1.17776	0.41992	-1.2295	0.24391
215577_at	UBE2E1	AU146791 HEMBB1 Homo sapiens cDNA clone HEMBB1001531 3', mRNA sequence.	-1.03841	0.88144	-1.2402	0.48123	-1.26395	0.37855
215581_s_at	MCM3AP	minichromosome maintenance complex component 3 associated protein	-1.15547	0.73351	-1.1593	0.76317	1.00641	0.98745
215582_x_at	MCM3AP	minichromosome maintenance complex component 3 associated protein	1.01768	0.95349	-2.05453	0.00192	-1.72011	0.01279
215587_x_at	BTBD14B	Homo sapiens cDNA FLJ13829 fis, clone THYRO1000625.	-1.24252	0.58945	-2.19015	0.01557	-2.04263	0.01251
215588_x_at	RIOK3	RIO kinase 3 (yeast)	-1.31995	0.60667	-2.53935	0.03813	-1.71982	0.13869
215590_x_at	LOC100128640	Homo sapiens cDNA: FLJ21966 fis, clone HEP05644.	1.0549	0.90704	-1.19837	0.62435	-1.16716	0.6315
215592_at	215592_at	AU147620 MAMMA1 Homo sapiens cDNA clone MAMMA1001206 3', mRNA sequence.	-1.19766	0.70457	-2.29697	0.12802	-2.21284	0.09723
215595_x_at	GCNT2	Homo sapiens cDNA FLJ13856 fis, clone THYRO1000988.	-1.08765	0.82552	-2.08253	0.00943	-1.71005	0.02371
215597_x_at	MYST4	AU143799 HEMBA1 Homo sapiens cDNA clone HEMBA1000042 3', mRNA sequence.	-1.32019	0.33167	-1.85697	0.01108	-1.5848	0.02934
215598_at	TTC12	Homo sapiens cDNA: FLJ23508 fis, clone LNG03158.	-1.2781	0.18431	-2.27121	0.0008	-2.21326	0.00016
215600_x_at	FBXW12	Homo sapiens cDNA FLJ12112 fis, clone MAMMA1000043.	1.29632	0.46894	-1.78458	0.03153	-1.84836	0.01045
215549_x_at	RPL15P10	ribosomal protein L15 pseudogene 10	-2.12021	0.00221	-2.05344	0.01055	-1.26426	0.28056
215551_at	ESR1	ov45e08.x1 Soares_testis_NHT Homo sapiens cDNA clone IMAGE:1640294 3' similar to gb:M12674 ESTROGEN RECEPTOR (HUMAN);, mRNA sequence.	3.92708	0.0096	2.69565	0.11598	3.37793	0.01623
215553_x_at	WDR45	Homo sapiens cDNA FLJ14253 fis, clone OVARC1001376.	1.22842	0.59351	-1.75337	0.07727	-1.57816	0.10116
215554_at	GPLD1	AV699786 GKC Homo sapiens cDNA clone GKCGSA12 3', mRNA sequence.	1.21805	0.53539	-1.28134	0.42703	-1.18828	0.51508
215555_at	LOC148936	AU158442 PLACE2 Homo sapiens cDNA clone PLACE2000394 3', mRNA sequence.	-1.38125	0.10002	-1.72229	0.02296	-1.52073	0.03697
215557_at	SCD5	AU144900 HEMBA1 Homo sapiens cDNA clone HEMBA1003327 3', mRNA sequence.	1.09903	0.78281	-1.20461	0.6629	-1.24479	0.55736
215560_x_at	MTRF1L	AU145135 HEMBA1 Homo sapiens cDNA clone HEMBA1003989 3', mRNA sequence.	-1.07347	0.84069	-1.45148	0.20866	-1.4191	0.17071
215561_s_at	IL1R1	interleukin 1 receptor, type I	-32.2532	1.23402e-32	-1.69421	0.00559	1.18995	0.23432
215562_at	TTC39A	tetratricopeptide repeat domain 39A	-1.55095	0.38042	-1.39875	0.67089	-1.22429	0.78815
215566_x_at	LYPLA2	lysophospholipase II	-1.16953	0.25658	-1.38597	0.0466	-1.02067	0.87952
215567_at	FCF1	AU144919 HEMBA1 Homo sapiens cDNA clone HEMBA1003384 3', mRNA sequence.	-1.65421	0.0018	-1.16518	0.33744	-1.31676	0.05209
215568_x_at	LYPLA2	lysophospholipase II	-1.06681	0.66916	-1.25167	0.20603	-1.05036	0.74471
215571_at	NCAM2	Homo sapiens cDNA FLJ11433 fis, clone HEMBA1001121.	1.08419	0.82526	-1.09753	0.82755	-1.26521	0.54173
215527_at	KHDRBS2	KH domain containing, RNA binding, signal transduction associated 2	-1.51122	0.28736	-2.14143	0.0398	-2.11309	0.01928
215532_x_at	ZNF492	zinc finger protein 492	-1.16087	0.54861	-1.03604	0.83061	-1.55783	0.00403
215533_s_at	UBE4B	ubiquitination factor E4B (UFD2 homolog, yeast)	-1.19042	0.21669	-1.3806	0.05103	-1.3239	0.05045
215534_at	215534_at	Homo sapiens mRNA; cDNA DKFZp586C1923 (from clone DKFZp586C1923).	-2.6949	0.00044	-2.9033	0.0007	-2.55295	0.00077
215535_s_at	AGPAT1	1-acylglycerol-3-phosphate O-acyltransferase 1 (lysophosphatidic acid acyltransferase, alpha)	1.57283	2e-05	1.02632	0.82819	1.03667	0.73377
215537_x_at	CLIC1	chloride intracellular channel 1	1.58904	0.02417	1.13823	0.60421	-1.50514	0.10417
215539_at	BIRC6	Homo sapiens cDNA FLJ11905 fis, clone HEMBB1000050.	-2.00547	0.15436	-2.87258	0.01586	-2.60816	0.01258
215541_s_at	DIAPH1	diaphanous homolog 1 (Drosophila)	1.21252	0.54422	-1.53069	0.32049	-1.0793	0.82232
215543_s_at	LARGE	like-glycosyltransferase	19.1948	0	18.4144	0	11.6207	0
215544_s_at	LOC100134015	hypothetical LOC100134015	-1.01769	0.94661	-1.27331	0.44705	1.08472	0.75105
215548_s_at	SCFD1	sec1 family domain containing 1	-2.19595	4.90694e-37	-2.00606	8.32325e-23	-1.83361	2.087e-23
215501_s_at	DUSP10	dual specificity phosphatase 10	-1.46892	0.00017	-2.55069	2.87742e-13	-1.32078	0.0082
215504_x_at	ANKRD10	Homo sapiens clone 25061 mRNA sequence.	1.01156	0.97105	-1.90092	0.02145	-1.58359	0.07671
215505_s_at	STRN3	striatin, calmodulin binding protein 3	-1.59732	0.11944	1.69448	0.03889	1.75138	0.01159
215506_s_at	DIRAS3	DIRAS family, GTP-binding RAS-like 3	1.77016	0.03109	17.0463	0	14.6819	0
215509_s_at	BUB1	Homo sapiens genomic DNA; cDNA DKFZp434C0814 (from clone DKFZp434C0814).	1.0439	0.75714	-1.06253	0.7104	1.0812	0.5718
215510_at	ETV2	AV693985 GKC Homo sapiens cDNA clone GKCCYE06 5', mRNA sequence.	1.29097	0.41234	1.71675	0.08724	1.36994	0.27578
215511_at	TCF20	transcription factor 20 (AR1)	1.72482	0.08742	1.26787	0.55307	1.49933	0.22133
215515_at	KIRREL	Homo sapiens genomic DNA; cDNA DKFZp564G103 (from clone DKFZp564G103).	-1.51692	0.13178	-1.26257	0.44537	-1.29913	0.32592
215517_at	PYGO1	pygopus homolog 1 (Drosophila)	1.22717	0.33561	1.55169	0.02992	1.24142	0.2393
215518_at	STXBP5L	syntaxin binding protein 5-like	-2.23436	0.04037	-1.62897	0.17853	-2.7373	0.00502
215522_at	SORCS3	sortilin-related VPS10 domain containing receptor 3	8.23192	3.26962e-38	8.4163	6.0729e-30	-1.31042	0.36707
215523_at	LOC100128090	hypothetical protein LOC100128090	3.18644	0.06877	1.61705	0.5398	-1.16813	0.855
215478_at	RIMS2	regulating synaptic membrane exocytosis 2	-1.07841	0.78201	-1.6975	0.05645	-1.31012	0.23469
215483_at	AKAP9	A kinase (PRKA) anchor protein (yotiao) 9	-1.08401	0.72752	-1.60366	0.02052	-1.33023	0.09266
215485_s_at	ICAM1	zt20g08.r1 Soares ovary tumor NbHOT Homo sapiens cDNA clone IMAGE:713726 5' similar to gb:M24283 INTERCELLULAR ADHESION MOLECULE-1 PRECURSOR (HUMAN);, mRNA sequence.	2.9779	0.00026	1.39909	0.3361	2.79971	5e-05
215487_x_at	MGC51338	hypothetical gene supported by BC042812	2.36438	6.94069e-06	1.76565	0.01589	1.50958	0.05155
215488_at	VMD2	Homo sapiens clone 23911 mRNA sequence.	2.05136	0.0759	2.17127	0.0829	2.16311	0.04653
215489_x_at	HOMER3	wl80h02.x1 NCI_CGAP_Brn25 Homo sapiens cDNA clone IMAGE:2431251 3' similar to TR:O14580 O14580 R27090_3. ;, mRNA sequence.	1.38157	0.09657	-1.22495	0.41637	1.77969	0.0034
215491_at	MYCL1	qu08f07.x1 NCI_CGAP_Ov23 Homo sapiens cDNA clone IMAGE:1964197 3' similar to gb:M19720_rna2 L-MYC-1 PROTO-ONCOGENE PROTEIN (HUMAN);, mRNA sequence.	1.90948	0.06976	1.9773	0.09203	1.00168	0.99688
215495_s_at	SAMD4A	sterile alpha motif domain containing 4A	-3.75691	0.00412	-8.77904	0.00078	-8.62738	0.00015
215498_s_at	MAP2K3	aa67a09.s1 NCI_CGAP_GCB1 Homo sapiens cDNA clone IMAGE:825976 3', mRNA sequence.	-2.09874	5.50851e-09	-2.34804	2.21333e-13	-1.56193	8.25378e-06
215499_at	MAP2K3	aa67a09.s1 NCI_CGAP_GCB1 Homo sapiens cDNA clone IMAGE:825976 3', mRNA sequence.	-2.50518	5.12038e-11	-2.59393	3.87538e-09	-1.75435	4e-05
215450_at	SNRPE	zh66f04.r1 Soares_fetal_liver_spleen_1NFLS_S1 Homo sapiens cDNA clone IMAGE:417055 5' similar to gb:M65125_rna1 U1 AND U2 SMALL NUCLEAR RIBONUCLEOPROTEIN E (HUMAN);, mRNA sequence.	3.83509	0	-1.18558	0.06701	-1.2793	0.00228
215451_s_at	AFF1	602133573F1 NIH_MGC_81 Homo sapiens cDNA clone IMAGE:4288435 5', mRNA sequence.	1.75888	0.01423	1.59538	0.1424	1.37543	0.18819
215456_at	215456_at	Homo sapiens clone 24734 mRNA sequence.	3.95681	5.90757e-06	1.52218	0.35791	1.11209	0.80608
215458_s_at	SMURF1	SMAD specific E3 ubiquitin protein ligase 1	-1.13076	0.70879	1.04259	0.89624	2.24996	0.00047
215459_at	TAX1BP3	Tax1 (human T-cell leukemia virus type I) binding protein 3	-2.50349	2.50458e-06	-1.91568	0.0018	-1.30314	0.12046
215462_at	PLK3	wr68h11.x1 NCI_CGAP_Ut1 Homo sapiens cDNA clone IMAGE:2492901 3' similar to contains Alu repetitive element;contains element LTR10 repetitive element ;, mRNA sequence.	-1.28374	0.44372	-1.13145	0.72729	1.15747	0.62197
215464_s_at	TAX1BP3	Tax1 (human T-cell leukemia virus type I) binding protein 3	-2.76547	4.1541e-10	-1.7244	2e-05	-1.1165	0.33638
215467_x_at	LOC647070	hypothetical LOC647070	-1.02838	0.92825	-1.6433	0.02846	-1.62176	0.02611
215468_at	LOC647070	hypothetical LOC647070	1.27744	0.3793	1.42607	0.16619	1.06431	0.79327
215469_at	215469_at	Homo sapiens clone IMAGE:26186, mRNA sequence.	1.70997	0.01172	-1.55755	0.12765	-2.11802	0.00594
215470_at	GTF2H2B	Human chromosome 5q13.1 clone 5G8 mRNA.	1.41166	0.29063	-1.28335	0.33634	-1.04675	0.833
215471_s_at	MAP7	microtubule-associated protein 7	-1.28568	0.63886	1.25903	0.66618	1.09365	0.85283
215472_at	PACRG	ov34a05.x1 Soares_testis_NHT Homo sapiens cDNA clone IMAGE:1639184 3', mRNA sequence.	1.6949	0.06013	2.04551	0.00909	1.12741	0.66434
215420_at	IHH	601445161F1 NIH_MGC_65 Homo sapiens cDNA clone IMAGE:3849303 5', mRNA sequence.	2.91555	0.08099	2.51829	0.29647	2.29598	0.29104
215421_at	LOC100131510	zv41a09.x5 Soares ovary tumor NbHOT Homo sapiens cDNA clone IMAGE:756184 3', mRNA sequence.	1.14431	0.83972	-1.20434	0.82772	-1.34126	0.70163
215422_at	215422_at	ah98a10.s1 Soares_NFL_T_GBC_S1 Homo sapiens cDNA clone IMAGE:1327098 3', mRNA sequence.	2.4887	0.00087	1.14986	0.71946	1.00901	0.97948
215423_at	215423_at	ah98a10.s1 Soares_NFL_T_GBC_S1 Homo sapiens cDNA clone IMAGE:1327098 3', mRNA sequence.	3.6801	1.13816e-09	1.75347	0.05703	1.02047	0.9452
215424_s_at	SNW1	AV689564 GKC Homo sapiens cDNA clone GKCEAA06 5', mRNA sequence.	-1.51154	2.97495e-06	-1.08015	0.39001	1.01898	0.80632
215425_at	BTG3	BTG family, member 3	1.32817	0.17616	1.54663	0.01789	-1.12178	0.51651
215428_at	TJP1	Homo sapiens mRNA full length insert cDNA clone EUROIMAGE 295344.	-1.2466	0.42456	-1.05938	0.84775	-1.66613	0.08583
215429_s_at	ZNF428	hd91b04.x4 NCI_CGAP_GC6 Homo sapiens cDNA clone IMAGE:2916847 3' similar to TR:O95054 O95054 R28379_3 ;, mRNA sequence.	2.50138	1.68328e-18	1.28073	0.0657	-1.12579	0.33345
215434_x_at	KIAA1245	AV684285 GKC Homo sapiens cDNA clone GKCENE06 5', mRNA sequence.	1.36777	0.00024	1.03489	0.73493	-1.11191	0.24621
215436_at	HSDL2	Homo sapiens cDNA FLJ13897 fis, clone THYRO1001706.	1.69348	0.00338	1.11321	0.55068	-1.17134	0.33367
215438_x_at	GSPT1	601497073F1 NIH_MGC_70 Homo sapiens cDNA clone IMAGE:3899034 5', mRNA sequence.	-1.51388	3.65562e-11	-1.27218	0.00074	-1.096	0.13383
215439_x_at	SYNPO2	AU146391 HEMBB1 Homo sapiens cDNA clone HEMBB1000343 3', mRNA sequence.	1.13657	0.76622	-1.74179	0.07908	-1.3585	0.24181
215440_s_at	BEX4	AL523320 Homo sapiens NEUROBLASTOMA COT 25-NORMALIZED Homo sapiens cDNA clone CS0DC001YD02 5-PRIME, mRNA sequence.	1.49973	0.00334	2.75801	3.10234e-20	2.09805	6.32909e-14
215444_s_at	TRIM31	tripartite motif-containing 31	-1.19692	0.6536	1.04564	0.91513	-1.06731	0.86172
215445_x_at	215445_x_at	Homo sapiens clone 23605 mRNA sequence.	1.26433	0.55001	-1.26698	0.47621	-1.31623	0.36513
215446_s_at	LOX	lysyl oxidase	-100	0	-10.4078	0	-3.15478	7.63297e-31
215447_at	TFPI	Homo sapiens genomic DNA; cDNA DKFZp586J0323 (from clone DKFZp586J0323).	-2.52646	0.03048	-4.32256	0.00077	-2.70749	0.00305
215395_x_at	TRY6	trypsinogen C	-1.54671	0.15112	-2.18864	0.038	-1.62861	0.12107
215397_x_at	215397_x_at	AU148086 MAMMA1 Homo sapiens cDNA clone MAMMA1002554 3', mRNA sequence.	-1.44188	0.14441	-1.91349	0.00214	-1.8388	0.00083
215399_s_at	OS9	tw54e04.x1 NCI_CGAP_Ut1 Homo sapiens cDNA clone IMAGE:2263518 3', mRNA sequence.	-1.01009	0.90471	1.1093	0.27912	1.07672	0.37445
215400_x_at	ADCY9	AU146952 HEMBB1 Homo sapiens cDNA clone HEMBB1001962 3', mRNA sequence.	-1.14638	0.56612	-1.26772	0.3371	-1.38262	0.13715
215404_x_at	FGFR1	fibroblast growth factor receptor 1	1.0379	0.90572	-1.80339	0.01495	-1.73872	0.00802
215406_at	TRIO	Homo sapiens cDNA: FLJ21207 fis, clone COL00362.	-1.33452	0.2588	-1.84525	0.01402	-1.64086	0.01876
215407_s_at	ASTN2	astrotactin 2	-1.15808	0.34286	1.79813	2e-05	1.47041	0.00164
215411_s_at	TRAF3IP2	TRAF3 interacting protein 2	1.51471	0.0057	2.018	3e-05	1.39406	0.02888
215412_x_at	PMS2L2	postmeiotic segregation increased 2-like 2 pseudogene	1.53499	0.0164	1.4425	0.00721	1.59275	7e-05
215413_at	EXOC7	exocyst complex component 7	-1.40458	0.28746	-1.26853	0.50824	-1.43542	0.26034
215415_s_at	LYST	lysosomal trafficking regulator	1.96372	0.079	2.06288	0.06724	2.68137	0.0028
215418_at	PARVA	parvin, alpha	-2.02644	0.00926	-2.36663	0.00813	-1.99523	0.01063
215419_at	ZFR2	zinc finger RNA binding protein 2	1.98062	0.34734	1.32429	0.80928	1.42234	0.71813
215372_x_at	MAGI1	AU146794 HEMBB1 Homo sapiens cDNA clone HEMBB1001536 3', mRNA sequence.	-1.0624	0.76857	-1.48257	0.03197	-1.37143	0.04413
215373_x_at	FLJ12151	hypothetical protein FLJ12151	-1.43281	0.33869	-2.09288	0.01201	-2.77476	0.00299
215374_at	PAPOLA	poly(A) polymerase alpha	-1.79434	0.08315	-1.97024	0.0207	-1.53166	0.07583
215379_x_at	IGL@	AV698647 GKC Homo sapiens cDNA clone GKCBJC12 5', mRNA sequence.	-1.11545	0.78142	-1.13162	0.78643	-1.28533	0.53899
215383_x_at	SPG21	Homo sapiens genomic DNA; cDNA DKFZp761K23121 (from clone DKFZp761K23121).	-1.21223	0.47789	-1.64921	0.01749	-1.37466	0.09248
215384_s_at	MAP1A	ae66e03.s1 Stratagene schizo brain S11 Homo sapiens cDNA clone IMAGE:969148 3' similar to SW:MAPA_RAT P34926 MICROTUBULE-ASSOCIATED PROTEIN 1A ;, mRNA sequence.	1.37982	0.3477	1.79135	0.09257	1.89905	0.03318
215385_at	FTO	Homo sapiens cDNA FLJ12411 fis, clone MAMMA1002964.	-1.11975	0.80081	-1.53564	0.2454	-2.01635	0.04294
215386_at	AUTS2	AU148161 MAMMA1 Homo sapiens cDNA clone MAMMA1002758 3', mRNA sequence.	2.10554	0.00579	1.67499	0.11616	1.81721	0.03175
215387_x_at	GPC6	Homo sapiens cDNA FLJ11443 fis, clone HEMBA1001330.	-1.00601	0.98559	-2.03018	0.0084	-1.86332	0.00777
215388_s_at	CFHR1	complement factor H-related 1	-40.458	0	-19.7144	0	-7.23711	0
215391_at	MAP1A	ae66e03.s1 Stratagene schizo brain S11 Homo sapiens cDNA clone IMAGE:969148 3' similar to SW:MAPA_RAT P34926 MICROTUBULE-ASSOCIATED PROTEIN 1A ;, mRNA sequence.	2.28269	0.01305	3.32717	0.00023	3.5796	2e-05
215393_s_at	COBLL1	COBL-like 1	1.49996	0.14169	1.77034	0.07413	2.24608	0.00117
215342_s_at	RABGAP1L	RAB GTPase activating protein 1-like	2.75157	1.38519e-06	1.8742	0.011	1.26276	0.3227
215346_at	CD40	602145911F1 NIH_MGC_48 Homo sapiens cDNA clone IMAGE:4309610 5', mRNA sequence.	-1.51515	0.35168	-1.91868	0.23587	-1.60172	0.29841
215354_s_at	PELP1	proline, glutamate and leucine rich protein 1	1.13298	0.40468	-1.09708	0.60169	-1.02901	0.85072
215357_s_at	CYB5R3	cytochrome b5 reductase 3	-1.15547	0.55024	-1.57215	0.13064	-1.16172	0.53594
215358_x_at	ZNF37B	zinc finger protein 37B	-2.32172	0.00205	-1.41306	0.17292	-2.95568	3e-05
215359_x_at	ZNF44	ty94c12.x1 NCI_CGAP_Ut1 Homo sapiens cDNA clone IMAGE:2286742 3' similar to TR:O43337 O43337 R27945_1. ;contains Alu repetitive element;, mRNA sequence.	1.15119	0.40776	-1.22967	0.10526	-1.24651	0.04661
215363_x_at	FOLH1	xj15b10.x1 NCI_CGAP_Ut2 Homo sapiens cDNA clone IMAGE:2657275 3' similar to gb:M99487 PROSTATE-SPECIFIC MEMBRANE ANTIGEN (HUMAN);, mRNA sequence.	-2.25529	0.0297	-1.96798	0.09712	-1.32585	0.37301
215364_s_at	KIAA0467	KIAA0467	1.01465	0.95542	1.32677	0.27164	1.05787	0.81044
215366_at	SNX13	sorting nexin 13	1.2164	0.47248	-1.0557	0.87157	1.20353	0.49867
215321_at	RUNDC3B	td18e08.x1 NCI_CGAP_Co16 Homo sapiens cDNA clone IMAGE:2076038 3' similar to TR:O14588 O14588 SIMILARITY TO U73941 ;, mRNA sequence.	1.14012	0.77506	-1.57859	0.25867	-1.15325	0.65857
215322_at	215322_at	Homo sapiens genomic DNA; cDNA DKFZp434A202 (from clone DKFZp434A202).	2.51486	0.00095	2.83278	8e-05	1.23861	0.47462
215323_at	LUZP2	leucine zipper protein 2	-3.04596	0.00152	-1.28311	0.4314	-2.65582	0.0042
215324_at	SEMA3D	EST48665 Fetal spleen Homo sapiens cDNA 3' end, mRNA sequence.	-5.54673	0.00029	-4.2775	0.00771	-4.20995	0.00213
215327_at	215327_at	wb99f11.x1 NCI_CGAP_Pr28 Homo sapiens cDNA clone IMAGE:2313837 3' similar to contains MSR1.t3 MER28 repetitive element ;, mRNA sequence.	-1.03367	0.92934	1.01674	0.9688	1.08557	0.82012
215328_at	EFR3B	EFR3 homolog B (S. cerevisiae)	1.49086	0.34352	1.69742	0.25795	1.42035	0.41225
215333_x_at	GSTM1	glutathione S-transferase mu 1	-1.91714	1.7509e-06	-1.2009	0.17046	-1.43776	0.003
215338_s_at	NKTR	wd40b07.x1 Soares_NFL_T_GBC_S1 Homo sapiens cDNA clone IMAGE:2330581 3' similar to gb:L04288 NK-TUMOR RECOGNITION PROTEIN (HUMAN);, mRNA sequence.	-1.39994	0.01436	-1.35212	0.0163	-1.7132	1.92869e-06
215293_s_at	FRAG1	FGF receptor activating protein 1	-1.58383	0.05665	1.08804	0.65405	-1.02458	0.88404
215294_s_at	SMARCA1	SWI/SNF related, matrix associated, actin dependent regulator of chromatin, subfamily a, member 1	1.14773	0.06412	1.23543	0.01135	1.44076	2.57337e-07
215297_at	LOC340281	hypothetical protein LOC340281	3.34743	2.76076e-10	2.01293	0.00038	-1.23706	0.31222
215299_x_at	SULT1A1	sulfotransferase family, cytosolic, 1A, phenol-preferring, member 1	1.54863	0.05146	1.27812	0.33489	1.63202	0.0306
215303_at	DCLK1	hn47g05.x2 NCI_CGAP_Co17 Homo sapiens cDNA clone IMAGE:3026840 3', mRNA sequence.	1.69201	0.01086	1.32801	0.12605	1.34038	0.10322
215304_at	215304_at	Human clone 23948 mRNA sequence.	-2.08189	0.03358	-4.4119	0.00019	-1.72404	0.05841
215305_at	PDGFRA	yu28a01.s1 Soares fetal liver spleen 1NFLS Homo sapiens cDNA clone IMAGE:235080 3', mRNA sequence.	4.2301	2.01987e-10	1.47613	0.2294	-1.22203	0.53094
215306_at	LHCGR	Homo sapiens mRNA; cDNA DKFZp586N2020 (from clone DKFZp586N2020).	-2.97028	5.23752e-17	1.15703	0.23852	-2.10259	1.3197e-09
215307_at	ZNF529	zinc finger protein 529	2.02526	2.38255e-07	2.08158	4.92859e-09	1.27175	0.04332
215310_at	APC	adenomatous polyposis coli	3.55645	2e-05	1.94397	0.01929	1.30515	0.32455
215311_at	NTRK3	Homo sapiens mRNA full length insert cDNA clone EUROIMAGE 21920.	15.8576	0	4.45818	3.90074e-09	1.01028	0.97506
215313_x_at	HLA-A	nk08f01.s1 NCI_CGAP_Co2 Homo sapiens cDNA clone IMAGE:1012921 3' similar to gb:X13111 HLA CLASS I HISTOCOMPATIBILITY ANTIGEN, A-11 A*1101/A*1102 ALPHA (HUMAN);, mRNA sequence.	2.33347	1.97657e-14	2.33891	3.01492e-11	2.7065	1.46792e-19
215268_at	KIAA0754	hj12e06.x1 Soares_NFL_T_GBC_S1 Homo sapiens cDNA clone IMAGE:2981602 3' similar to contains Alu repetitive element;contains element LTR9 repetitive element ;, mRNA sequence.	-1.04044	0.88252	-1.21313	0.48656	-1.30869	0.34117
215270_at	LFNG	LFNG O-fucosylpeptide 3-beta-N-acetylglucosaminyltransferase	3.71533	0.07827	-1.13392	0.91368	1.31744	0.78173
215271_at	TNN	nab85f07.x1 Soares_NSF_F8_9W_OT_PA_P_S1 Homo sapiens cDNA clone IMAGE:3274525 3', mRNA sequence.	2.76621	0.00396	1.34126	0.55832	-1.02243	0.96299
215273_s_at	TADA3L	transcriptional adaptor 3 (NGG1 homolog, yeast)-like	2.21838	1.64912e-09	2.22116	6.50586e-08	1.69505	0.0005
215278_at	NNT	Homo sapiens clone 23950 mRNA sequence.	1.19854	0.73045	-2.05164	0.15122	-2.15274	0.08068
215280_s_at	PPFIA3	protein tyrosine phosphatase, receptor type, f polypeptide (PTPRF), interacting protein (liprin), alpha 3	1.51338	0.31192	1.20682	0.70069	-1.33063	0.55521
215284_at	SNX9	Homo sapiens clone 24407 mRNA sequence.	-1.58767	0.28272	-3.19471	0.00147	-2.37243	0.00416
215286_s_at	PHTF2	putative homeodomain transcription factor 2	1.10703	0.66391	1.65054	0.04501	1.41167	0.12219
215287_at	215287_at	oq28g02.s1 NCI_CGAP_GC4 Homo sapiens cDNA clone IMAGE:1587698 3', mRNA sequence.	1.91527	0.00015	1.37785	0.13154	1.22094	0.29134
215289_at	HLA-DRB1	601433917F1 NIH_MGC_72 Homo sapiens cDNA clone IMAGE:3918989 5', mRNA sequence.	1.71713	0.00386	1.19278	0.45637	1.11155	0.61224
215290_at	215290_at	tm71b09.x1 NCI_CGAP_Brn25 Homo sapiens cDNA clone IMAGE:2163545 3', mRNA sequence.	10.0484	2.29416e-08	6.92472	6.01489e-08	1.28747	0.60312
215240_at	ITGB3	qd23e12.x1 Soares_placenta_8to9weeks_2NbHP8to9W Homo sapiens cDNA clone IMAGE:1724590 3' similar to gb:M35999 PLATELET MEMBRANE GLYCOPROTEIN IIIA PRECURSOR (HUMAN);, mRNA sequence.	2.33421	0.00214	1.37224	0.3254	1.67319	0.05116
215241_at	ANO3	anoctamin 3	-4.56216	1e-05	1.30899	0.30922	-4.50688	1e-05
215242_at	PIGC	phosphatidylinositol glycan anchor biosynthesis, class C	1.51491	0.08198	1.88561	0.01563	1.62238	0.03956
215244_at	DGCR5	tm27a02.x1 Soares_NFL_T_GBC_S1 Homo sapiens cDNA clone IMAGE:2157770 3', mRNA sequence.	1.12589	0.79678	1.34672	0.55474	-1.58512	0.40082
215248_at	GRB10	AU145003 HEMBA1 Homo sapiens cDNA clone HEMBA1003598 3', mRNA sequence.	2.78219	0.00017	1.03933	0.89739	2.47505	0.00032
215252_at	DNAJC7	RC6-ST0198-071199-021-G02 ST0198 Homo sapiens cDNA, mRNA sequence.	-1.09839	0.82182	-2.04333	0.05709	-1.59871	0.1277
215253_s_at	RCAN1	Homo sapiens mRNA; cDNA DKFZp586D0518 (from clone DKFZp586D0518).	1.25833	0.09608	-1.0139	0.93322	-1.80619	0.00015
215255_at	IGSF9B	immunoglobulin superfamily, member 9B	1.94864	0.01331	1.1311	0.71261	-1.2077	0.54819
215258_at	ZNF428	zinc finger protein 428	2.76537	0.00042	1.96897	0.04494	1.33519	0.37037
215259_s_at	ZNF428	zinc finger protein 428	7.67885	3.47296e-08	4.97297	8.96961e-06	2.82829	0.00425
215260_s_at	TCF3	transcription factor 3 (E2A immunoglobulin enhancer binding factors E12/E47)	2.56531	2.8614e-20	1.56342	0.00045	-1.03247	0.78957
215262_at	215262_at	Homo sapiens clone 24629 mRNA sequence.	2.66941	7.2763e-06	1.22931	0.50324	-1.28691	0.40263
215265_at	EMX1	UI-H-BW1-anr-h-02-0-UI.s1 NCI_CGAP_Sub7 Homo sapiens cDNA clone IMAGE:3083378 3', mRNA sequence.	2.15046	0.00154	2.14986	0.00612	1.33255	0.31367
215215_s_at	ERI2	exoribonuclease 2	1.28865	0.36862	1.48684	0.10345	1.17175	0.4741
215217_at	IGKC	zw29d09.s1 Soares ovary tumor NbHOT Homo sapiens cDNA clone IMAGE:770705 3' similar to gb:X06764 IG KAPPA CHAIN PRECURSOR V-III REGION (HUMAN);, mRNA sequence.	-1.23319	0.53612	-1.02108	0.95751	-1.44229	0.29966
215218_s_at	WDR62	WD repeat domain 62	1.36248	0.29809	-1.12749	0.75189	1.18751	0.57549
215222_x_at	MACF1	microtubule-actin crosslinking factor 1	1.05663	0.55168	-1.13234	0.19474	-1.10129	0.24343
215223_s_at	SOD2	zc32c08.s1 Soares_senescent_fibroblasts_NbHSF Homo sapiens cDNA clone IMAGE:324014 3' similar to gb:X07834 SUPEROXIDE DISMUTASE PRECURSOR (HUMAN);, mRNA sequence.	-3.82296	3.73756e-25	-1.32415	0.01352	7.84883	0
215224_at	SNORA21	Homo sapiens cDNA: FLJ21547 fis, clone COL06206.	-1.21183	0.40614	-1.47482	0.16299	1.01206	0.95684
215225_s_at	GPR17	G protein-coupled receptor 17	-1.29618	0.62806	2.42909	0.20817	-1.70351	0.33213
215227_x_at	ACP1	602326204F1 NIH_MGC_90 Homo sapiens cDNA clone IMAGE:4414128 5', mRNA sequence.	-1.72122	1.52215e-10	-1.3662	0.00105	-1.35445	0.00029
215228_at	NHLH2	nescient helix loop helix 2	1.04951	0.88087	4.02522	1.05454e-08	1.15477	0.62865
215231_at	PRKAG2	AU144309 HEMBA1 Homo sapiens cDNA clone HEMBA1001533 3', mRNA sequence.	-1.81699	0.03317	-2.89202	0.00029	-2.63825	9e-05
215233_at	JMJD6	EST59093 Infant brain Homo sapiens cDNA 3' end, mRNA sequence.	2.00683	0.00018	1.16207	0.53041	1.1924	0.39332
215234_at	215234_at	xs69c06.x1 NCI_CGAP_Kid11 Homo sapiens cDNA clone IMAGE:2774890 3', mRNA sequence.	2.78987	0.00033	1.36512	0.43169	1.149	0.69994
215235_at	SPTAN1	spectrin, alpha, non-erythrocytic 1 (alpha-fodrin)	1.09582	0.27083	-1.05851	0.55936	-1.5134	2.3418e-06
215236_s_at	PICALM	AV721177 HTB Homo sapiens cDNA clone HTBAKF08 5', mRNA sequence.	-2.51583	7.75056e-06	-1.62717	0.02533	-1.06439	0.71864
215239_x_at	ZNF273	AU132789 NT2RP4 Homo sapiens cDNA clone NT2RP4000545 5', mRNA sequence.	1.79635	5.3071e-07	1.68884	7.31976e-06	1.36514	0.00311
215187_at	FLJ11292	hypothetical protein FLJ11292	-1.13043	0.74577	-2.53618	0.00323	-2.2546	0.00235
215192_at	PMS2L4	postmeiotic segregation increased 2-like 4 pseudogene	4.13805	9.18529e-08	3.72176	3e-05	1.74085	0.10217
215193_x_at	HLA-DRB1	major histocompatibility complex, class II, DR beta 1	42.4977	0	38.0172	0	18.9503	2.00347e-31
215194_at	PRKCA	protein kinase C, alpha	-3.83033	3.53932e-08	-1.71582	0.01037	-2.02068	0.00019
215195_at	PRKCA	protein kinase C, alpha	-2.73469	1.68849e-08	-1.46186	0.01938	-1.63239	0.00063
215198_s_at	CALD1	AU147402 MAMMA1 Homo sapiens cDNA clone MAMMA1000567 3', mRNA sequence.	1.71299	0.05308	1.84681	0.01141	1.69954	0.01298
215199_at	CALD1	AU147402 MAMMA1 Homo sapiens cDNA clone MAMMA1000567 3', mRNA sequence.	-1.36164	0.40097	-1.27374	0.56195	-1.29999	0.47008
215200_x_at	VIL2	Homo sapiens cDNA FLJ12300 fis, clone MAMMA1001854.	-1.21708	0.53916	-1.62608	0.03866	-1.71733	0.00855
215201_at	REPS1	xg68e01.x1 NCI_CGAP_Ut4 Homo sapiens cDNA clone IMAGE:2633496 3' similar to contains Alu repetitive element;, mRNA sequence.	-1.68618	0.01094	1.00831	0.96625	-1.03715	0.84438
215202_at	LOC91316	glucuronidase, beta/ immunoglobulin lambda-like polypeptide 1 pseudogene	1.39818	0.71694	-1.14844	0.9181	2.08565	0.45545
215203_at	GOLGA4	xu43g07.x1 NCI_CGAP_HN9 Homo sapiens cDNA clone IMAGE:2804508 3' similar to contains Alu repetitive element;, mRNA sequence.	-1.05215	0.84619	-1.0242	0.92457	1.09132	0.68239
215205_x_at	NCOR2	nuclear receptor co-repressor 2	-1.28103	0.49093	-1.49816	0.31612	-1.52455	0.23924
215206_at	EXT1	Homo sapiens cDNA: FLJ21490 fis, clone COL05464.	-1.5404	0.15582	-1.56718	0.19319	-1.7753	0.0629
215208_x_at	RPL35A	Homo sapiens cDNA FLJ11509 fis, clone HEMBA1002166.	-1.64704	0.23145	-2.03106	0.02281	-1.68027	0.09824
215209_at	SEC24D	AU143984 HEMBA1 Homo sapiens cDNA clone HEMBA1000568 3', mRNA sequence.	-2.18552	0.00084	-2.04952	0.00362	-1.39944	0.08596
215210_s_at	DLSTP	dihydrolipoamide S-succinyltransferase pseudogene (E2 component of 2-oxo-glutarate complex)	-1.86178	4.15985e-16	-1.36343	0.00015	-1.20877	0.00683
215211_at	LOC730092	RRN3 RNA polymerase I transcription factor homolog (S. cerevisiae) pseudogene	3.34158	9.08239e-08	-1.05531	0.87357	-1.40892	0.28437
215165_x_at	UMPS	uridine monophosphate synthetase	-1.50013	0.00048	1.05727	0.6487	1.09228	0.4027
215167_at	MED14	601341180F1 NIH_MGC_53 Homo sapiens cDNA clone IMAGE:3683563 5', mRNA sequence.	1.23286	0.48701	1.36183	0.32742	1.33372	0.29416
215170_s_at	CEP152	centrosomal protein 152kDa	1.44569	0.04198	-1.21974	0.31506	-1.00684	0.96694
215171_s_at	TIMM17A	translocase of inner mitochondrial membrane 17 homolog A (yeast)	-1.31005	8.07763e-08	-1.56071	2.71158e-14	-1.29632	2.14725e-07
215174_at	FMO1	flavin containing monooxygenase 1	-1.17985	0.79185	-1.79006	0.42926	-1.99498	0.29587
215175_at	PCNX	pecanex homolog (Drosophila)	-1.28629	0.39168	-1.44832	0.29046	-1.5732	0.14421
215176_x_at	LOC100130100	UI-HF-BL0-acn-f-07-0-UI.r1 NIH_MGC_37 Homo sapiens cDNA clone IMAGE:3059844 5', mRNA sequence.	-1.04417	0.90229	-1.16914	0.70203	1.01019	0.97669
215177_s_at	ITGA6	AV733308 cdA Homo sapiens cDNA clone cdAADA11 5', mRNA sequence.	2.08117	2e-05	-1.03426	0.87807	2.46098	8.92141e-08
215179_x_at	PGF	Homo sapiens cDNA FLJ13781 fis, clone PLACE4000465.	-1.20818	0.52297	-1.84827	0.0042	-1.81544	0.00131
215180_at	LOC283761	Homo sapiens mRNA full length insert cDNA clone EUROIMAGE 25206.	15.9221	4.29224e-27	1.27553	0.68319	-1.27486	0.68496
215181_at	LOC58532	hypothetical protein similar to cadherin 22	4.54151	0.02261	4.28053	0.05735	1.70183	0.53674
215182_x_at	215182_x_at	Homo sapiens genomic DNA; cDNA DKFZp586E121 (from clone DKFZp586E121).	-1.13163	0.66632	-1.74054	0.00567	-1.48203	0.0209
215185_at	LOC441468	Homo sapiens cDNA FLJ14115 fis, clone MAMMA1001760.	-2.55595	0.00813	1.73408	0.02903	2.13652	0.00028
215138_s_at	KIAA1026	kazrin	1.2416	0.38643	1.20393	0.52319	1.07002	0.79402
215139_at	ARHGEF10	Rho guanine nucleotide exchange factor (GEF) 10	-2.02374	0.00951	-2.27476	0.00479	-1.68454	0.02682
215143_at	DPY19L2P2	dpy-19-like 2 pseudogene 2 (C. elegans)	4.09913	3.76893e-18	2.39124	5.88831e-07	3.59142	3.1329e-20
215145_s_at	CNTNAP2	contactin associated protein-like 2	1.37765	0.69468	1.78511	0.534	1.49762	0.63867
215146_s_at	TTC28	tetratricopeptide repeat domain 28	1.4402	0.00182	1.63171	0.00022	1.66039	0.00094
215147_at	CUGBP2	Homo sapiens clone 23712 mRNA sequence.	1.24122	0.52708	1.16664	0.69284	-1.08121	0.82864
215149_at	215149_at	Homo sapiens clone 23927 mRNA sequence.	-1.94266	0.01081	-2.42564	0.00522	-2.68823	0.00044
215151_at	DOCK10	dedicator of cytokinesis 10	-2.73386	0.00145	-1.18548	0.56625	-1.75182	0.04746
215153_at	NOS1AP	nitric oxide synthase 1 (neuronal) adaptor protein	1.54206	0.19744	1.77758	0.10548	1.68558	0.09683
215155_at	HEXA	Human abnormal beta-hexosaminidase alpha chain (HEXA) mRNA, partial cds.	1.2494	0.17598	1.2027	0.30891	-1.25641	0.18274
215156_at	WDR61	Homo sapiens mRNA full length insert cDNA clone EUROIMAGE 43432.	1.6132	0.14311	-1.06879	0.833	1.27936	0.37844
215157_x_at	PABPC1	at14d04.x1 Barstead aorta HPLRB6 Homo sapiens cDNA clone IMAGE:2355079 3' similar to gb:Y00345_cds1 POLYADENYLATE-BINDING PROTEIN (HUMAN);, mRNA sequence.	-1.84504	4.90213e-24	-1.58897	7.26346e-11	-1.65565	6.59134e-14
215160_x_at	FRG1B	FSHD region gene 1 family, member B	-1.65344	3.27772e-10	-1.34762	0.00043	-2.0402	1.70759e-20
215161_at	CAMK1G	UI-H-BI0p-abf-c-11-0-UI.s1 NCI_CGAP_Sub2 Homo sapiens cDNA clone IMAGE:2711445 3', mRNA sequence.	-1.35466	0.40793	-1.61572	0.28031	-1.51615	0.2712
215162_at	KIAA0884	KIAA0884 protein	1.1663	0.61219	-1.2196	0.49722	-1.26921	0.35129
215110_at	MBL1P1	mannose-binding lectin (protein A) 1, pseudogene 1	4.21615	0.00174	2.84389	0.08354	1.90559	0.28115
215111_s_at	TSC22D1	TSC22 domain family, member 1	3.61436	0	2.36123	0	1.85273	7.8276e-32
215113_s_at	SENP3	SUMO1/sentrin/SMT3 specific peptidase 3	1.08458	0.76193	-1.39962	0.32689	-1.11957	0.68781
215114_at	SENP3	SUMO1/sentrin/SMT3 specific peptidase 3	1.03795	0.86733	-1.05366	0.84244	1.13263	0.56855
215115_x_at	NTRK3	neurotrophic tyrosine kinase, receptor, type 3	9.04823	1.80607e-32	3.63339	9.65249e-07	-1.36447	0.37588
215116_s_at	DNM1	Homo sapiens clone 23944 mRNA sequence.	1.48288	0.2472	4.58608	2.51476e-06	4.63548	2.97767e-09
215119_at	MYO16	ti85d01.x1 NCI_CGAP_Kid11 Homo sapiens cDNA clone IMAGE:2138785 3', mRNA sequence.	4.7174	2.50357e-11	3.53713	1.56156e-06	-1.88276	0.0826
215120_s_at	SAMD4A	602129775F1 NIH_MGC_56 Homo sapiens cDNA clone IMAGE:4286586 5', mRNA sequence.	-1.05653	0.8364	-2.22981	0.02959	-1.73843	0.06565
215121_x_at	IGL@	ac83d05.s1 Stratagene lung (#937210) Homo sapiens cDNA clone IMAGE:869193 3' similar to gb:X57809 IG LAMBDA CHAIN C REGIONS (HUMAN);, mRNA sequence.	1.4826	0.25025	1.24086	0.60314	1.43178	0.29925
215123_at	LOC100132247	similar to Uncharacterized protein KIAA0220	-1.23323	0.61615	-1.71061	0.16223	-1.32885	0.3777
215125_s_at	UGT1A1	AV691323 GKC Homo sapiens cDNA clone GKCEWF11 5', mRNA sequence.	1.16138	0.68601	1.21012	0.6503	12.4765	1.79435e-38
215126_at	215126_at	Homo sapiens mRNA full length insert cDNA clone EUROIMAGE 208948.	27.3789	2.50708e-22	28.2814	1.38011e-17	4.91656	0.00752
215127_s_at	RBMS1	AL517946 Homo sapiens NEUROBLASTOMA Homo sapiens cDNA clone CS0DA004YB11 3-PRIME, mRNA sequence.	-1.95061	5.63409e-19	1.08801	0.29794	-1.47835	4e-05
215128_at	215128_at	AV704232 ADB Homo sapiens cDNA clone ADBBLB11 5', mRNA sequence.	3.29402	1.93844e-07	1.06534	0.79408	-1.33544	0.2028
215130_s_at	IQCK	IQ motif containing K	2.54905	0.00034	2.4517	0.00328	2.3503	0.00138
215132_at	215132_at	Homo sapiens mRNA; cDNA DKFZp434E2423 (from clone DKFZp434E2423).	-1.31294	0.46869	1.85767	0.0726	2.14684	0.008
215133_s_at	FAM153B	family with sequence similarity 153, member B	2.50788	0.17204	1.02681	0.9614	1.39912	0.44192
215136_s_at	EXOSC8	exosome component 8	-1.17945	0.03239	-1.49603	8.13502e-06	-1.11369	0.19364
215137_at	hCG_2033649	ys84f02.s1 Soares retina N2b4HR Homo sapiens cDNA clone IMAGE:221499 3' similar to contains Alu repetitive element;contains PTR5 repetitive element ;, mRNA sequence.	-1.36164	0.26983	-2.09897	0.03996	-1.3466	0.28607
215092_s_at	NFAT5	nuclear factor of activated T-cells 5, tonicity-responsive	1.11038	0.77152	1.6646	0.11364	1.70453	0.07637
215093_at	LOC100128960	similar to hCG1645335	-1.39153	0.00019	-1.19097	0.08217	-1.57004	5.33417e-07
215094_at	CCDC52	coiled-coil domain containing 52	1.80478	0.0031	1.06016	0.82419	-1.30979	0.27527
215095_at	ESD	AU145746 HEMBA1 Homo sapiens cDNA clone HEMBA1005679 3', mRNA sequence.	-1.46737	0.00791	-1.56064	0.00819	-1.2646	0.09374
215096_s_at	ESD	AU145746 HEMBA1 Homo sapiens cDNA clone HEMBA1005679 3', mRNA sequence.	-2.12656	2.52458e-28	-1.60453	1.30164e-09	-1.53268	2.31276e-10
215100_at	LOC389369	hypothetical LOC389369	-1.17527	0.623	-1.05537	0.88368	1.89691	0.04849
215101_s_at	CXCL5	602339217F1 NIH_MGC_89 Homo sapiens cDNA clone IMAGE:4447013 5', mRNA sequence.	1.06443	0.84907	-1.4109	0.41426	4.04941	4.53497e-09
215102_at	DPY19L1P1	dpy-19-like 1 pseudogene 1 (C. elegans)	3.68941	6.16263e-15	2.54783	8.44974e-06	2.84127	3.94562e-09
215104_at	NRIP2	nuclear receptor interacting protein 2	1.47452	0.30338	1.52236	0.33049	1.1125	0.79379
215107_s_at	TTC22	tetratricopeptide repeat domain 22	2.61751	0.00645	1.95544	0.13314	2.39855	0.01592
215108_x_at	TOX3	TOX high mobility group box family member 3	26.9689	0	32.1162	0	14.8002	1.54707e-38
215109_at	KIAA0492	ye87e07.s1 Soares fetal liver spleen 1NFLS Homo sapiens cDNA clone IMAGE:124740 3' similar to contains Alu repetitive element;, mRNA sequence.	1.35529	0.34594	-1.06194	0.88456	1.08675	0.80883
215063_x_at	LRRC40	Homo sapiens genomic DNA; cDNA DKFZp547B026 (from clone DKFZp547B026).	-1.12696	0.6313	-1.52335	0.03559	-1.3977	0.05055
215064_at	SC5DL	sterol-C5-desaturase (ERG3 delta-5-desaturase homolog, S. cerevisiae)-like	1.60652	0.00876	1.15759	0.5125	-1.3382	0.1704
215065_at	PHF8	PHD finger protein 8	1.61922	0.13049	1.56409	0.22893	1.35016	0.37195
215067_x_at	PRDX2	AU147942 MAMMA1 Homo sapiens cDNA clone MAMMA1002198 3', mRNA sequence.	-1.03914	0.88667	-1.33783	0.1951	-1.26107	0.24244
215069_at	NMT2	Homo sapiens cDNA: FLJ21412 fis, clone COL03987.	-1.86986	0.00835	-2.31793	0.00048	-1.73217	0.00489
215070_x_at	RABGAP1	RAB GTPase activating protein 1	1.06139	0.8214	-1.19101	0.53275	-1.29353	0.29745
215071_s_at	HFL@	genomic large histone family cluster	-1.60486	4.01806e-07	-1.0695	0.52342	-1.20985	0.08324
215072_x_at	C10orf137	chromosome 10 open reading frame 137	-1.22298	0.16766	-1.15862	0.34438	-1.20697	0.16645
215073_s_at	NR2F2	AL554245 Homo sapiens PLACENTA COT 25-NORMALIZED Homo sapiens cDNA clone CS0DI082YA02 5-PRIME, mRNA sequence.	-1.27548	0.00262	-2.22922	1.5586e-16	-2.76927	1.35752e-32
215074_at	MYO1B	myosin IB	-1.40992	0.34564	-1.24141	0.59498	-1.26092	0.51218
215075_s_at	GRB2	growth factor receptor-bound protein 2	-1.13143	0.60577	1.20086	0.33618	1.27484	0.13849
215076_s_at	COL3A1	AU144167 HEMBA1 Homo sapiens cDNA clone HEMBA1001071 3', mRNA sequence.	-100	0	-2.81845	7.23058e-11	-7.76128	2.4248e-15
215077_at	COL3A1	AU144167 HEMBA1 Homo sapiens cDNA clone HEMBA1001071 3', mRNA sequence.	-2.25185	0.01707	-3.12873	0.00234	-2.80447	0.00107
215078_at	SOD2	superoxide dismutase 2, mitochondrial	-1.50045	0.21074	-1.4727	0.29869	6.88381	2.47219e-20
215079_at	LOC441207	Homo sapiens cDNA: FLJ23070 fis, clone LNG05629.	1.88235	0.00171	1.92056	0.00471	1.87334	0.00187
215080_s_at	CDK4	cyclin-dependent kinase 4	-1.3621	0.10228	-1.77866	0.01278	-1.44513	0.05457
215081_at	KIAA1024	KIAA1024	2.03622	0.00077	2.04767	0.00328	3.85157	4.99508e-13
215082_at	ELOVL5	602242353F1 NIH_MGC_46 Homo sapiens cDNA clone IMAGE:4330861 5', mRNA sequence.	-3.99783	2.41561e-07	-2.506	0.00096	-2.03076	0.00218
215083_at	PSPC1	Homo sapiens genomic DNA; cDNA DKFZp564F133 (from clone DKFZp564F133).	1.12487	0.72609	-1.08492	0.84217	-1.18929	0.63352
215040_at	RNASEH2B	Homo sapiens mRNA; cDNA DKFZp564I1916 (from clone DKFZp564I1916).	1.00589	0.9862	-1.01596	0.96797	-1.15455	0.68433
215043_s_at	SMA5	glucuronidase, beta pseudogene	6.84477	9.60003e-31	2.03474	0.00072	1.51613	0.0454
215044_s_at	STAM2	tr72c03.x1 NCI_CGAP_Pan1 Homo sapiens cDNA clone IMAGE:2223844 3', mRNA sequence.	-3.49747	2.71838e-12	-1.69734	0.00322	-1.48835	0.0166
215045_at	TNRC4	trinucleotide repeat containing 4	7.65831	2.41428e-11	6.93943	8.43698e-08	-1.13191	0.82859
215046_at	C2orf67	chromosome 2 open reading frame 67	-1.1408	0.25585	1.30266	0.0341	-1.13285	0.28134
215047_at	TRIM58	Homo sapiens mRNA; cDNA DKFZp434C091 (from clone DKFZp434C091).	-1.10915	0.73817	-1.14451	0.70855	-1.21148	0.54619
215048_at	ZNF280B	hi73b02.x1 Soares_NFL_T_GBC_S1 Homo sapiens cDNA clone IMAGE:2977899 3' similar to TR:Q28548 Q28548 PUTATIVE ZINC FINGER PROTEIN. ;, mRNA sequence.	2.01477	0.12146	1.14553	0.81674	1.25121	0.65094
215049_x_at	CD163	CD163 molecule	-1.28265	0.43584	-1.3616	0.3981	1.14931	0.62297
215050_x_at	MAPKAPK2	602424445F1 NIH_MGC_14 Homo sapiens cDNA clone IMAGE:4562411 5', mRNA sequence.	-1.85273	0.28701	-1.40462	0.57805	-1.06787	0.89492
215051_x_at	AIF1	601848003F1 NIH_MGC_55 Homo sapiens cDNA clone IMAGE:4078849 5', mRNA sequence.	1.26985	0.76511	2.08236	0.43663	1.34249	0.7547
215052_at	FRMPD4	UI-H-BI2-aie-b-09-0-UI.s1 NCI_CGAP_Sub4 Homo sapiens cDNA clone IMAGE:2729032 3', mRNA sequence.	-3.82719	0.00031	-4.93225	0.00048	-4.02385	0.00022
215054_at	EPOR	ym34e03.s1 Soares infant brain 1NIB Homo sapiens cDNA clone IMAGE:50015 3' similar to gb:M60459 ERYTHROPOIETIN RECEPTOR PRECURSOR (HUMAN);, mRNA sequence.	-1.07427	0.56485	1.5091	0.00184	1.52243	0.00023
215056_at	215056_at	aq90f05.x1 Stanley Frontal SB pool 1 Homo sapiens cDNA clone IMAGE:2038209, mRNA sequence.	1.78617	0.03189	1.31671	0.41693	1.85842	0.02051
215058_at	DENND5B	AU144041 HEMBA1 Homo sapiens cDNA clone HEMBA1000726 3', mRNA sequence.	3.06658	2.19662e-22	2.06851	4.48253e-07	1.30782	0.05117
215059_at	C4orf31	ze75h04.s1 Soares_fetal_heart_NbHH19W Homo sapiens cDNA clone IMAGE:364855 3', mRNA sequence.	-1.78354	0.03017	-1.74544	0.06923	-1.59923	0.07081
215060_at	AZGP1	Homo sapiens mRNA; cDNA DKFZp762C115 (from clone DKFZp762C115).	-1.27276	0.68524	1.0824	0.93681	1.57833	0.5408
215062_at	FMNL2	Homo sapiens genomic DNA; cDNA DKFZp547N074 (from clone DKFZp547N074).	-1.55	0.48032	-3.44794	0.13624	-1.34915	0.59223
215011_at	SNHG3	small nucleolar RNA host gene 3 (non-protein coding)	-2.54256	1.52515e-07	-3.93746	1.78883e-10	-2.64109	1.66742e-08
215012_at	ZNF451	AU144775 HEMBA1 Homo sapiens cDNA clone HEMBA1002935 3', mRNA sequence.	-1.62051	0.1044	-1.60559	0.08496	-1.12944	0.57858
215013_s_at	KIAA0729	KIAA0729 protein	1.70535	0.00749	-2.06113	0.00146	-2.03223	0.0003
215014_at	KCND3	Homo sapiens genomic DNA; cDNA DKFZp547P042 (from clone DKFZp547P042).	17.9475	0	6.4105	4.84805e-11	2.37431	0.02783
215016_x_at	DST	dystonin	-1.06043	0.48802	1.25368	0.00895	1.14534	0.16784
215017_s_at	FNBP1L	xs06c12.x1 NCI_CGAP_Kid11 Homo sapiens cDNA clone IMAGE:2768854 3', mRNA sequence.	-1.3001	8e-05	1.18623	0.0141	-1.42793	1.04349e-06
215019_x_at	ZNF528	xy11f01.x1 NCI_CGAP_Lym12 Homo sapiens cDNA clone IMAGE:2852857 3' similar to contains Alu repetitive element;, mRNA sequence.	1.47019	0.01768	-1.21888	0.11223	-1.40152	0.00338
215020_at	LOC730007	hypothetical LOC730007	5.36857	6e-05	3.18861	0.03874	2.13141	0.17854
215021_s_at	LOC730007	hypothetical LOC730007	2.61693	0.00248	1.44789	0.3054	1.54598	0.15656
215022_x_at	ZNF33B	602498083F1 NIH_MGC_75 Homo sapiens cDNA clone IMAGE:4611836 5', mRNA sequence.	-2.65073	2e-05	-1.94625	0.00708	-1.21825	0.31108
215023_s_at	PEX1	peroxisomal biogenesis factor 1	2.42708	8.58602e-08	2.00981	5e-05	2.03069	3.98455e-06
215025_at	NTRK3	neurotrophic tyrosine kinase, receptor, type 3	3.71604	8.75359e-09	2.83276	0.00021	1.02877	0.92797
215026_x_at	SCNN1A	sodium channel, nonvoltage-gated 1 alpha	2.90288	0.27155	1.01493	0.99385	-1.38713	0.8301
215028_at	SEMA6A	Homo sapiens mRNA, clone: FBR89, from chromosome 5q21-q22.	10.0625	1.88763e-14	4.63406	1e-05	1.96213	0.14213
215029_at	C1orf108	Homo sapiens genomic DNA; cDNA DKFZp586E2317 (from clone DKFZp586E2317).	-1.40858	0.11185	-1.02746	0.89389	1.20127	0.29607
215030_at	GRSF1	G-rich RNA sequence binding factor 1	1.5945	4.94941e-09	-1.23257	0.019	-1.36323	8e-05
215031_x_at	RNF126	602451114F1 NIH_MGC_14 Homo sapiens cDNA clone IMAGE:4589691 5', mRNA sequence.	1.0674	0.83951	-1.07938	0.84168	-1.05797	0.84973
215033_at	TM4SF1	qd33a01.x1 Soares_placenta_8to9weeks_2NbHP8to9W Homo sapiens cDNA clone IMAGE:1725480 3' similar to gb:M90657 TUMOR-ASSOCIATED ANTIGEN L6 (HUMAN);, mRNA sequence.	-1.96515	0.00863	-2.0257	0.0183	-2.2818	0.00197
215034_s_at	TM4SF1	qd33a01.x1 Soares_placenta_8to9weeks_2NbHP8to9W Homo sapiens cDNA clone IMAGE:1725480 3' similar to gb:M90657 TUMOR-ASSOCIATED ANTIGEN L6 (HUMAN);, mRNA sequence.	-3.38777	2.52094e-42	-3.88577	2.03451e-38	-2.22613	7.09231e-11
215036_at	IGLC1	wr50d05.x1 NCI_CGAP_Ut1 Homo sapiens cDNA clone IMAGE:2491113 3' similar to gb:X57809 IG LAMBDA CHAIN C REGIONS (HUMAN);, mRNA sequence.	-1.78552	0.34791	1.17922	0.82072	-1.648	0.52592
215037_s_at	BCL2L1	BCL2-like 1	-1.37262	0.25985	-4.6958	0.00011	-1.41567	0.24883
214983_at	TTTY15	testis-specific transcript, Y-linked 15	10.8789	6.24132e-16	13.8273	2.68563e-16	8.56085	8.41344e-12
214984_at	LOC440345	hypothetical protein LOC440345	1.47897	0.4828	-4.44044	0.00859	-2.87778	0.01902
214985_at	EXT1	Homo sapiens clone 24739 mRNA sequence.	-1.08721	0.68976	-1.56831	0.08786	-1.64672	0.03082
214986_x_at	PPIL2	peptidylprolyl isomerase (cyclophilin)-like 2	3.08852	3e-05	2.52849	0.00275	1.48297	0.20987
214987_at	GAB1	GRB2-associated binding protein 1	5.28136	2.19257e-33	3.22033	1.19613e-11	1.18417	0.36395
214989_x_at	PLEKHA5	pleckstrin homology domain containing, family A member 5	-1.12802	0.65085	-1.45987	0.07037	-1.42916	0.05559
214992_s_at	KLF1	Kruppel-like factor 1 (erythroid)	1.88584	0.00095	2.18729	6e-05	2.16175	4.9417e-06
214993_at	ASPHD1	aspartate beta-hydroxylase domain containing 1	1.86841	0.00265	1.69877	0.03031	2.14566	0.00015
214994_at	APOBEC3F	UI-H-BI4-aos-g-01-0-UI.s1 NCI_CGAP_Sub8 Homo sapiens cDNA clone IMAGE:3086016 3', mRNA sequence.	-1.65885	0.02185	1.10169	0.58331	1.44577	0.01181
214995_s_at	APOBEC3F	UI-H-BI4-aos-g-01-0-UI.s1 NCI_CGAP_Sub8 Homo sapiens cDNA clone IMAGE:3086016 3', mRNA sequence.	-1.17975	0.54608	1.20536	0.47894	1.7321	0.0114
214997_at	GOLGA1	ba49g05.x1 NIH_MGC_10 Homo sapiens cDNA clone IMAGE:2899928 3' similar to contains Alu repetitive element;, mRNA sequence.	1.48016	0.02893	1.18865	0.42735	-1.06921	0.73683
214998_at	AAK1	AP2 associated kinase 1	-1.07077	0.84807	1.52514	0.23127	-1.231	0.57594
215000_s_at	FEZ2	fasciculation and elongation protein zeta 2 (zygin II)	-1.5132	1.74379e-11	-1.17998	0.01845	-1.5187	1.17172e-11
215001_s_at	GLUL	glutamate-ammonia ligase (glutamine synthetase)	2.40764	3.26487e-35	1.5421	1.51666e-07	-1.46564	1.48508e-07
215002_at	LOC100132247	RC2-BN0074-090300-014-c12 BN0074 Homo sapiens cDNA, mRNA sequence.	1.12649	0.84859	-4.84391	0.01724	-3.57349	0.02568
215005_at	NECAB2	AV723666 HTB Homo sapiens cDNA clone HTBABA11 5', mRNA sequence.	1.94107	0.00356	1.7211	0.02185	-1.44246	0.1559
215008_at	TLL2	nn49g08.s1 NCI_CGAP_Kid6 Homo sapiens cDNA clone IMAGE:1087262 3', mRNA sequence.	-2.28995	0.00135	-3.46818	4.89786e-06	-1.00341	0.98469
214959_s_at	API5	apoptosis inhibitor 5	-1.96169	0.00016	-1.14616	0.45898	1.3363	0.04817
214960_at	API5	apoptosis inhibitor 5	-3.66449	2e-05	-1.50537	0.16153	1.1921	0.43963
214961_at	KIAA0774	wk78e08.x1 NCI_CGAP_Pan1 Homo sapiens cDNA clone IMAGE:2421542 3', mRNA sequence.	-1.0388	0.94085	1.15366	0.79858	-1.16279	0.7765
214962_s_at	NUP160	nucleoporin 160kDa	-1.21092	0.39018	1.39604	0.14164	1.24657	0.275
214963_at	NUP160	nucleoporin 160kDa	-1.09266	0.71604	1.77576	0.00727	1.56189	0.01949
214965_at	SPATA2L	spermatogenesis associated 2-like	2.29445	5e-05	1.48606	0.10606	1.19936	0.41436
214967_at	214967_at	AU146983 HEMBB1 Homo sapiens cDNA clone HEMBB1002049 3', mRNA sequence.	-1.11141	0.79603	-3.03065	0.00273	-3.31102	0.00025
214968_at	DDX51	AV694312 GKC Homo sapiens cDNA clone GKCELG01 5', mRNA sequence.	1.53674	0.47962	1.29769	0.77729	1.36053	0.68916
214969_at	MAP3K9	mitogen-activated protein kinase kinase kinase 9	1.06619	0.92298	1.68506	0.40544	1.89163	0.24616
214972_at	MGEA5	AU144791 HEMBA1 Homo sapiens cDNA clone HEMBA1002971 3', mRNA sequence.	-1.67463	0.06394	-2.24003	0.00157	-1.67906	0.03078
214974_x_at	CXCL5	chemokine (C-X-C motif) ligand 5	-2.10737	0.00405	-1.99836	0.01503	6.39805	3.13817e-34
214975_s_at	MTMR1	myotubularin related protein 1	-1.47739	0.14715	-1.78706	0.06501	-1.53002	0.10544
214976_at	RPL13	tq11h03.x1 NCI_CGAP_Ut3 Homo sapiens cDNA clone IMAGE:2208533 3' similar to gb:X64707 BREAST BASIC CONSERVED PROTEIN 1 (HUMAN);, mRNA sequence.	-1.20353	0.41622	-2.18349	6e-05	-2.14431	5.60067e-06
214977_at	TG	Homo sapiens cDNA FLJ13790 fis, clone THYRO1000026.	-1.24822	0.66792	-2.05289	0.27626	-1.89002	0.25408
214978_s_at	PPFIA4	protein tyrosine phosphatase, receptor type, f polypeptide (PTPRF), interacting protein (liprin), alpha 4	1.98754	0.01991	3.95931	1.64134e-06	5.00875	6.88561e-08
214979_at	ABCC3	ATP-binding cassette, sub-family C (CFTR/MRP), member 3	-1.53925	0.26393	-1.8654	0.1846	1.00746	0.98265
214980_at	PIX1	Homo sapiens PIX1 mRNA sequence.	1.28095	0.41335	-1.04789	0.86786	-1.24283	0.38957
214933_at	CACNA1A	ah81b03.s1 Soares_testis_NHT Homo sapiens cDNA clone 1321997 3' similar to TR:Q99793 Q99793 ALPHA1A-VOLTAGE-DEPENDENT CALCIUM CHANNEL ;, mRNA sequence.	2.47396	2e-05	2.27111	8.32643e-06	9.12791	0
214934_at	ATP9B	ATPase, class II, type 9B	1.97941	2.32452e-10	1.49637	0.00178	-1.05866	0.63279
214936_at	LRCH1	UI-H-BW0-ajt-f-04-0-UI.s1 NCI_CGAP_Sub6 Homo sapiens cDNA clone IMAGE:2733055 3', mRNA sequence.	-1.01991	0.94785	1.16782	0.64065	1.14943	0.62993
214939_x_at	MLLT4	myeloid/lymphoid or mixed-lineage leukemia (trithorax homolog, Drosophila); translocated to, 4	2.39817	0.30906	4.55253	0.11003	2.5561	0.37253
214945_at	FAM153A	hd74b08.x1 NCI_CGAP_Lu28 Homo sapiens cDNA clone IMAGE:2915223 3', mRNA sequence.	-1.04267	0.87516	-1.25152	0.45723	-1.27725	0.35188
214946_x_at	FAM21A	AV728658 HTC Homo sapiens cDNA clone HTCALE08 5', mRNA sequence.	-1.33236	0.00141	-1.22325	0.04987	1.01242	0.88711
214948_s_at	TMF1	Homo sapiens genomic DNA; cDNA DKFZp586L141 (from clone DKFZp586L141).	2.04363	4.01155e-29	1.3538	7e-05	-1.03578	0.66249
214949_at	214949_at	Homo sapiens genomic DNA; cDNA DKFZp586L141 (from clone DKFZp586L141).	2.02419	1.5739e-28	1.30771	0.00045	-1.01449	0.856
214951_at	SLC26A10	solute carrier family 26, member 10	2.8869	0.02259	3.16451	0.00456	1.80149	0.15961
214952_at	NCAM1	602022610F1 NCI_CGAP_Brn67 Homo sapiens cDNA clone IMAGE:4157907 5', mRNA sequence.	4.83566	2e-05	6.46079	1.87192e-10	3.5862	4e-05
214953_s_at	APP	amyloid beta (A4) precursor protein	2.13358	1.35222e-16	1.65508	2.55232e-08	1.43398	2e-05
214954_at	SUSD5	602148677F1 NIH_MGC_62 Homo sapiens cDNA clone IMAGE:4307442 5', mRNA sequence.	1.8524	1.87337e-11	-2.65954	4.43001e-16	-2.34675	9.6271e-17
214956_at	AAK1	AP2 associated kinase 1	2.03569	0.00475	1.42024	0.25283	-1.00079	0.99785
214958_s_at	TMC6	transmembrane channel-like 6	1.0228	0.97321	-1.06486	0.93706	-1.12127	0.87016
214908_s_at	SMURF1	SMAD specific E3 ubiquitin protein ligase 1	2.21973	0.03075	2.12284	0.08093	2.59069	0.00722
214909_s_at	DDAH2	dimethylarginine dimethylaminohydrolase 2	1.60419	0.00012	1.07365	0.635	-1.45242	0.0071
214910_s_at	APOM	apolipoprotein M	1.28806	0.41053	2.64666	5e-05	1.73452	0.0148
214911_s_at	BRD2	bromodomain containing 2	1.40716	0.00067	1.38103	0.00434	1.14128	0.1854
214913_at	ADAMTS3	ADAM metallopeptidase with thrombospondin type 1 motif, 3	11.2573	0	12.3576	0	1.9802	3e-05
214914_at	FAM13C	family with sequence similarity 13, member C	1.92421	0.00959	2.02605	0.01262	1.14461	0.63941
214917_at	PRKAA1	protein kinase, AMP-activated, alpha 1 catalytic subunit	-1.4133	0.04521	-1.6108	0.01821	-1.05732	0.73862
214920_at	THSD7A	yh74c03.r1 Soares placenta Nb2HP Homo sapiens cDNA clone IMAGE:135460 5' similar to contains Alu repetitive element;, mRNA sequence.	4.18072	1.14152e-12	9.49165	1.20902e-32	3.65827	3.083e-10
214924_s_at	TRAK1	trafficking protein, kinesin binding 1	-1.76874	0.03868	-1.838	0.05812	-2.011	0.01461
214925_s_at	SPTAN1	spectrin, alpha, non-erythrocytic 1 (alpha-fodrin)	1.25652	0.33355	1.06107	0.80372	-1.51694	0.08158
214927_at	ITGBL1	Homo sapiens mRNA full length insert cDNA clone EUROIMAGE 1968422.	-11.6999	0	-3.04363	1.03153e-25	-3.48871	5.47852e-41
214928_at	OBSL1	wg30a08.x1 Soares_NSF_F8_9W_OT_PA_P_S1 Homo sapiens cDNA clone IMAGE:2366582 3' similar to contains HGR.t3 PTR5 repetitive element ;, mRNA sequence.	1.80864	0.10754	2.0647	0.07307	1.21805	0.635
214929_s_at	KIAA1109	KIAA1109	1.13205	0.62851	-1.00517	0.98654	1.4039	0.16271
214930_at	SLITRK5	SLIT and NTRK-like family, member 5	-1.72274	0.01484	-4.63098	3.74113e-07	-17.0904	1.2162e-16
214931_s_at	MLL5	myeloid/lymphoid or mixed-lineage leukemia 5 (trithorax homolog, Drosophila)	1.07651	0.75715	1.5007	0.11006	1.62129	0.02631
214884_at	F9	coagulation factor IX	-1.55605	0.13826	-1.90929	0.05859	-1.67517	0.07133
214886_s_at	N4BP2L1	NEDD4 binding protein 2-like 1	-1.20528	0.50543	1.25278	0.44029	-1.16938	0.57385
214887_at	N4BP2L1	NEDD4 binding protein 2-like 1	1.35898	0.45854	3.37391	0.00074	1.55993	0.26177
214888_at	CAPN2	calpain 2, (m/II) large subunit	-1.43684	0.30533	-1.63401	0.23779	-1.14246	0.6867
214889_at	FAM149A	family with sequence similarity 149, member A	8.66243	9.65235e-09	8.39932	1.44794e-12	3.40195	0.00023
214890_s_at	FAM149A	family with sequence similarity 149, member A	7.83778	1.29297e-14	7.63992	1.12917e-16	3.70249	2.8659e-07
214891_at	FBXO21	Human clone 23932 mRNA sequence.	2.00939	0.00047	1.12824	0.63323	1.01217	0.95844
214892_x_at	C19orf29	chromosome 19 open reading frame 29	1.65962	0.1046	1.5445	0.12676	1.62568	0.04622
214893_x_at	HCN2	tf40a10.x1 NCI_CGAP_Brn23 Homo sapiens cDNA clone IMAGE:2098650 3' similar to contains element MER22 repetitive element ;, mRNA sequence.	1.22899	0.44668	-1.0362	0.91443	1.32984	0.28295
214894_x_at	MACF1	microtubule-actin crosslinking factor 1	-1.00214	0.97927	-1.18208	0.04098	-1.16628	0.02974
214895_s_at	ADAM10	AU135154 PLACE1 Homo sapiens cDNA clone PLACE1001348 5', mRNA sequence.	-1.28757	0.03573	-1.82398	4e-05	-1.10165	0.41097
214896_at	214896_at	Homo sapiens mRNA full length insert cDNA clone EUROIMAGE 29222.	6.57072	1.37548e-13	3.92731	5.16225e-06	1.1684	0.66381
214898_x_at	MUC3B	mucin 3B, cell surface associated	-1.2372	0.46785	-1.23941	0.52628	-1.27546	0.41013
214900_at	LOC100128334	similar to hCG1770601	1.41483	0.14418	1.54648	0.10842	1.37882	0.17895
214902_x_at	FLJ42393	Homo sapiens genomic DNA; cDNA DKFZp586A061 (from clone DKFZp586A061).	-1.12199	0.62325	-1.49731	0.01877	-1.42534	0.01702
214903_at	SYT2	Homo sapiens clone 24527 mRNA sequence.	1.49379	0.47321	1.65665	0.4194	1.60086	0.38995
214904_at	ZNF41	wo92c02.x1 NCI_CGAP_Kid11 Homo sapiens cDNA clone IMAGE:2462786 3', mRNA sequence.	1.72294	0.00361	1.19391	0.45335	1.10102	0.645
214906_x_at	N4BP2L1	NEDD4 binding protein 2-like 1	1.21696	0.71092	2.95027	0.02064	-1.03154	0.95643
214860_at	LOC100271918	antigen identified by monoclonal antibody Ki-67 pseudogene	-1.38013	0.35661	-1.14308	0.72776	3.64322	2.51429e-08
214861_at	JMJD2C	qt04f03.x1 NCI_CGAP_GC4 Homo sapiens cDNA clone IMAGE:1946621 3' similar to contains MER30.t2 MER30 repetitive element ;, mRNA sequence.	-1.04092	0.92174	-2.98935	0.00794	-2.06521	0.02695
214862_x_at	214862_x_at	Homo sapiens mRNA; cDNA DKFZp564G1162 (from clone DKFZp564G1162).	1.66829	0.00586	2.07469	0.00037	-1.19249	0.41442
214864_s_at	GRHPR	glyoxylate reductase/hydroxypyruvate reductase	1.05095	0.52055	1.03607	0.66632	-1.0916	0.22903
214866_at	PLAUR	plasminogen activator, urokinase receptor	-5.8039	4.6287e-16	-8.6288	1.07066e-15	-1.62365	0.0055
214870_x_at	NPIP	nuclear pore complex interacting protein	1.39536	0.00867	-1.0678	0.54068	1.01841	0.85453
214871_x_at	SMARCE1	Homo sapiens cDNA clone IMAGE:3347954, partial cds.	1.10149	0.72688	1.31571	0.37321	-1.03946	0.89147
214874_at	PKP4	Homo sapiens genomic DNA; cDNA DKFZp564G052 (from clone DKFZp564G052).	1.38235	0.30589	1.42295	0.24846	-1.4076	0.28705
214875_x_at	APLP2	wt81a04.x1 Soares_thymus_NHFTh Homo sapiens cDNA clone IMAGE:2513838 3' similar to gb:S60099 AMYLOID-LIKE PROTEIN 2 PRECURSOR (HUMAN);, mRNA sequence.	1.58749	0.00011	1.16016	0.3001	1.76776	1.48042e-06
214877_at	CDKAL1	601590459F1 NIH_MGC_7 Homo sapiens cDNA clone IMAGE:3944463 5', mRNA sequence.	1.10993	0.26792	-2.28811	2.7968e-11	-2.47448	8.47111e-14
214879_x_at	USF2	upstream transcription factor 2, c-fos interacting	1.43537	0.015	1.60268	0.00325	1.40183	0.01701
214880_x_at	CALD1	caldesmon 1	-1.39372	0.00179	-1.49862	0.00111	-1.17447	0.12101
214881_s_at	UBTF	upstream binding transcription factor, RNA polymerase I	1.12871	0.59906	1.16536	0.46958	1.01306	0.94748
214834_at	PAR5	AU118874 HEMBA1 Homo sapiens cDNA clone HEMBA1004556 5', mRNA sequence.	2.81716	7e-05	1.46231	0.29084	1.06172	0.86061
214835_s_at	SUCLG2	succinate-CoA ligase, GDP-forming, beta subunit	-2.13079	1.08049e-12	-1.61381	3e-05	-1.89041	3.32484e-10
214836_x_at	IGKC	602565445F1 NIH_MGC_77 Homo sapiens cDNA clone IMAGE:4690258 5', mRNA sequence.	1.19081	0.77056	-1.12682	0.87353	1.17191	0.79206
214838_at	SFT2D2	SFT2 domain containing 2	-2.77473	5.98054e-06	-1.8026	0.01154	-1.35356	0.11772
214839_at	LOC157627	hypothetical LOC157627	1.75141	0.18725	1.58223	0.34755	1.0015	0.99754
214840_at	TOM1L2	target of myb1-like 2 (chicken)	-1.35954	0.59471	-1.00488	0.99618	1.03718	0.96676
214841_at	CNIH3	cornichon homolog 3 (Drosophila)	11.4025	9.76869e-17	19.5556	0	13.227	1.78787e-40
214844_s_at	DKFZP566A0946	DKFZP566A0946 protein	1.47567	0.20685	9.95052	2.60702e-23	6.97738	2.66207e-20
214845_s_at	CALU	calumenin	-1.91804	1.29892e-10	-1.51074	0.00027	1.07143	0.46198
214846_s_at	ALPK3	alpha-kinase 3	2.00894	0.01411	1.39722	0.35055	1.27868	0.4394
214847_s_at	GPSM3	602281582F1 NIH_MGC_86 Homo sapiens cDNA clone IMAGE:4369100 5', mRNA sequence.	1.39385	0.71813	1.24461	0.87622	1.5036	0.69863
214848_at	YWHAZ	Human clone 23548 mRNA sequence.	1.49257	3.4232e-06	-1.29217	0.01866	-1.24465	0.0197
214849_at	KCTD20	UI-HF-BN0-akd-c-02-0-UI.r1 NIH_MGC_50 Homo sapiens cDNA clone IMAGE:3076610 5', mRNA sequence.	-1.17424	0.64462	-1.4757	0.36108	-1.57208	0.22864
214850_at	LOC100170939	glucuronidase, beta pseudogene	2.40645	9.52187e-07	1.21394	0.25212	-1.25227	0.15792
214853_s_at	SHC1	qa53e05.s1 Soares_NhHMPu_S1 Homo sapiens cDNA clone IMAGE:1690496 3', mRNA sequence.	-2.74466	1.24606e-40	-2.3374	1.04846e-22	-1.42412	3e-05
214855_s_at	GARNL1	GTPase activating Rap/RanGAP domain-like 1	1.18049	0.07713	-1.2702	0.01718	-1.59376	1.98464e-07
214856_at	SPTBN1	7o96h09.x1 NCI_CGAP_Ov18 Homo sapiens cDNA clone IMAGE:3644393 3' similar to TR:O60837 O60837 BETA II SPECTRIN ;, mRNA sequence.	-2.12413	0.01731	-1.36672	0.34078	-1.41378	0.22661
214857_at	C10orf95	Homo sapiens mRNA; cDNA DKFZp566H0124 (from clone DKFZp566H0124).	-1.10591	0.51405	1.45277	0.02244	-1.08874	0.58046
214805_at	EIF4A1	Human clone 23933 mRNA sequence.	-4.40073	1.8982e-10	-2.36331	0.00038	-2.28633	0.00011
214806_at	BICD1	bicaudal D homolog 1 (Drosophila)	1.50847	0.01652	1.61704	0.01388	2.1586	1.5395e-06
214807_at	214807_at	ql83d01.x1 Soares_NhHMPu_S1 Homo sapiens cDNA clone IMAGE:1878913 3' similar to contains Alu repetitive element;, mRNA sequence.	-1.09447	0.69967	-1.07691	0.7831	5.12982	2.10118e-22
214808_at	214808_at	AU147851 MAMMA1 Homo sapiens cDNA clone MAMMA1001878 3', mRNA sequence.	1.64321	0.00414	1.49347	0.0395	1.98322	2e-05
214811_at	RIMBP2	RIMS binding protein 2	1.47155	0.2183	1.31171	0.46884	1.21812	0.55162
214814_at	YTHDC1	7n98g09.x1 NCI_CGAP_Kid11 Homo sapiens cDNA clone IMAGE:3572920 3', mRNA sequence.	-1.18096	0.22359	-1.17955	0.2104	-1.07071	0.54261
214817_at	UNC13A	601471251F1 NIH_MGC_67 Homo sapiens cDNA clone IMAGE:3874189 5', mRNA sequence.	3.82114	0.00045	1.81964	0.27428	-1.27212	0.69337
214818_at	CCDC57	coiled-coil domain containing 57	1.84533	0.37428	1.93143	0.48955	2.00037	0.39213
214819_at	IQSEC2	602077641F1 NIH_MGC_62 Homo sapiens cDNA clone IMAGE:4251947 5', mRNA sequence.	1.27035	0.6117	1.1435	0.80152	3.75873	0.00015
214820_at	BRWD1	bromodomain and WD repeat domain containing 1	1.20276	0.2905	1.39124	0.07843	1.30199	0.10938
214821_at	214821_at	Homo sapiens clone 23622 mRNA sequence.	11.0656	2.62372e-13	1.59539	0.37748	-1.04412	0.93573
214822_at	FAM5B	family with sequence similarity 5, member B	6.31933	5e-05	3.68496	0.0097	1.83732	0.25578
214823_at	ZNF204	zinc finger protein 204 pseudogene	3.08988	7e-05	2.29678	0.00734	-1.31179	0.45231
214825_at	FAM155A	family with sequence similarity 155, member A	-1.6252	0.00168	-4.91804	5.83545e-13	-4.90175	9.82015e-17
214827_at	BCAS4	breast carcinoma amplified sequence 4	1.76116	0.2756	1.04903	0.94612	1.07519	0.90515
214828_s_at	RRP7B	ribosomal RNA processing 7 homolog B (S. cerevisiae)	1.06002	0.8503	1.46456	0.24839	1.42438	0.21956
214829_at	AASS	aminoadipate-semialdehyde synthase	2.64233	1.51076e-16	2.05934	6.13175e-09	1.42715	0.00674
214830_at	SLC38A6	tp04g11.x1 NCI_CGAP_Gas4 Homo sapiens cDNA clone IMAGE:2186852 3' similar to TR:Q99624 Q99624 TRANSPORTER PROTEIN. ;, mRNA sequence.	-2.21546	5.14273e-08	-1.75197	0.00058	-1.50874	0.00294
214778_at	MEGF8	multiple EGF-like-domains 8	3.04791	2.19217e-11	2.50874	2.0434e-07	2.31771	1.08578e-07
214780_s_at	MYO9B	myosin IXB	-1.00351	0.97765	-1.55569	0.00419	-1.32365	0.03135
214781_at	DKFZp761P19121	Homo sapiens mRNA; cDNA DKFZp761P19121 (from clone DKFZp761P19121); partial cds.	1.56064	0.45613	1.34335	0.68311	1.38623	0.59836
214782_at	CTTN	AU155105 OVARC1 Homo sapiens cDNA clone OVARC1001000 3', mRNA sequence.	-2.0002	0.0051	-1.86063	0.00564	-1.44932	0.04501
214783_s_at	ANXA11	602327839F1 NIH_MGC_91 Homo sapiens cDNA clone IMAGE:4429256 5', mRNA sequence.	-2.00761	2.78303e-07	-3.27595	1.50972e-12	-1.4047	0.01532
214786_at	MAP3K1	EST70631 T-cell lymphoma Homo sapiens cDNA 5' end, mRNA sequence.	4.02166	2.21251e-12	2.2458	0.00132	1.12352	0.65401
214788_x_at	DDN	nw70c06.s1 NCI_CGAP_GCB1 Homo sapiens cDNA clone IMAGE:1251946 3' similar to gb:X57025_rna1 INSULIN-LIKE GROWTH FACTOR IA PRECURSOR (HUMAN);, mRNA sequence.	2.0289	0.07568	2.41195	0.0319	1.04454	0.92204
214790_at	SENP6	SUMO1/sentrin specific peptidase 6	1.05399	0.82589	1.99364	0.00225	1.05493	0.81139
214791_at	SP140L	SP140 nuclear body protein-like	-1.23187	0.07051	-1.63705	0.00027	-1.29106	0.02472
214794_at	PA2G4	602120534F1 NIH_MGC_56 Homo sapiens cDNA clone IMAGE:4277696 5', mRNA sequence.	1.00225	0.98114	-2.0668	3.17976e-09	-2.23211	8.11934e-14
214795_at	ZMYND8	zinc finger, MYND-type containing 8	2.11274	0.07803	1.95097	0.14096	1.93753	0.1123
214796_at	C8orf79	hb86a12.x1 NCI_CGAP_Ut2 Homo sapiens cDNA clone IMAGE:2890078 3', mRNA sequence.	6.02686	7.88244e-20	3.11161	2e-05	-2.21218	0.03811
214797_s_at	PCTK3	PCTAIRE protein kinase 3	2.27212	0.30926	15.0161	7.27586e-08	6.30147	0.00132
214798_at	ATP2C2	UI-H-BI2-agn-f-09-0-UI.s1 NCI_CGAP_Sub4 Homo sapiens cDNA clone IMAGE:2725001 3', mRNA sequence.	1.12082	0.63289	-1.41959	0.1952	-1.40077	0.15939
214799_at	NFASC	ag69h02.x5 Gessler Wilms tumor Homo sapiens cDNA clone IMAGE:1128243 3', mRNA sequence.	10.0377	0.00168	1.18321	0.84146	1.06487	0.93335
214800_x_at	BTF3	yp87a05.s1 Soares fetal liver spleen 1NFLS Homo sapiens cDNA clone IMAGE:194384 3', mRNA sequence.	-1.15472	0.02544	-1.2729	0.00121	-1.29163	7e-05
214801_at	TOR1AIP2	zh71d12.r1 Soares_fetal_liver_spleen_1NFLS_S1 Homo sapiens cDNA clone IMAGE:417527 5' similar to gb:S57235 MACROSIALIN PRECURSOR (HUMAN);contains Alu repetitive element;, mRNA sequence.	-1.60758	9.45175e-13	-1.30751	0.00041	-1.58635	3.80363e-12
214802_at	EXOC7	exocyst complex component 7	-1.25411	0.44625	-1.1695	0.60925	1.07332	0.77968
214803_at	CDH6	602017491F1 NCI_CGAP_Brn64 Homo sapiens cDNA clone IMAGE:4152983 5', mRNA sequence.	4.70302	1.73238e-34	2.98336	2.49075e-13	3.19647	1.97818e-16
214804_at	CENPI	602254922F1 NIH_MGC_84 Homo sapiens cDNA clone IMAGE:4347388 5', mRNA sequence.	-1.79388	4e-05	-1.69143	0.00128	-1.2579	0.09047
214751_at	ZNF468	601064390F1 NIH_MGC_10 Homo sapiens cDNA clone IMAGE:3450599 5', mRNA sequence.	1.22726	0.02943	-1.50686	5e-05	-1.45083	3e-05
214752_x_at	FLNA	ty57d06.x1 NCI_CGAP_Ut2 Homo sapiens cDNA clone IMAGE:2283179 3' similar to gb:X53416 ENDOTHELIAL ACTIN-BINDING PROTEIN (HUMAN);, mRNA sequence.	-1.97384	9.24716e-12	-2.14537	4.46866e-11	-1.25354	0.01964
214753_at	N4BP2L2	xc26c06.x1 NCI_CGAP_Co18 Homo sapiens cDNA clone IMAGE:2585386 3' similar to contains element OFR repetitive element ;, mRNA sequence.	-1.48986	0.07149	-1.65335	0.04475	-1.34254	0.15828
214754_at	TET3	tet oncogene family member 3	3.5264	8e-05	3.00789	0.00407	1.26882	0.5726
214755_at	UAP1L1	UDP-N-acteylglucosamine pyrophosphorylase 1-like 1	1.81884	0.00032	2.94659	8.7785e-10	2.73274	4.42262e-10
214756_x_at	PMS2L1	postmeiotic segregation increased 2-like 1 pseudogene	1.2999	0.00611	1.52648	4e-05	1.47196	2e-05
214757_at	PMS2L2	602330318F1 NIH_MGC_91 Homo sapiens cDNA clone IMAGE:4431676 5', mRNA sequence.	2.00465	0.00252	2.13738	0.00305	2.66861	5.7637e-06
214759_at	WTAP	Wilms tumor 1 associated protein	-1.72672	0.08419	-1.12587	0.71843	1.70762	0.02792
214760_at	ZNF337	zinc finger protein 337	1.76925	0.00035	1.13886	0.51863	1.05261	0.7725
214761_at	ZNF423	xf36h07.x1 NCI_CGAP_Brn50 Homo sapiens cDNA clone IMAGE:2620189 3' similar to TR:Q63681 Q63681 ZINC FINGER PROTEIN ;, mRNA sequence.	-1.94844	4.49231e-06	-1.01166	0.93799	-7.9569	3.44854e-27
214762_at	ATP6V1G2	602037609F1 NCI_CGAP_Brn64 Homo sapiens cDNA clone IMAGE:4185482 5', mRNA sequence.	3.87679	7.70404e-19	4.01087	2.74518e-16	1.36249	0.10268
214763_at	ACOT11	acyl-CoA thioesterase 11	1.49543	0.64545	4.21074	0.09922	7.64013	0.00174
214764_at	RRP15	ribosomal RNA processing 15 homolog (S. cerevisiae)	1.20861	0.03922	-1.31751	0.00623	-1.46044	2e-05
214765_s_at	NAAA	N-acylethanolamine acid amidase	-1.96239	0.00814	-1.52325	0.11753	-1.06057	0.81503
214767_s_at	HSPB6	AL551046 Homo sapiens PLACENTA COT 25-NORMALIZED Homo sapiens cDNA clone CS0DI066YN13 5-PRIME, mRNA sequence.	-14.1064	0	-6.90488	0	-24.6565	0
214768_x_at	FAM20B	602570501F1 NIH_MGC_77 Homo sapiens cDNA clone IMAGE:4694688 5', mRNA sequence.	-1.10387	0.69379	-1.45511	0.22659	1.00145	0.99529
214769_at	CLCN4	chloride channel 4	2.04495	3.3236e-08	2.22437	6.12806e-08	1.76489	2e-05
214770_at	MSR1	qn33g02.x1 NCI_CGAP_Kid5 Homo sapiens cDNA clone IMAGE:1900082 3', mRNA sequence.	-1.37011	0.16719	-1.71657	0.04666	-1.63549	0.03417
214771_x_at	MPRIP	myosin phosphatase Rho interacting protein	-2.28818	5.98127e-23	-1.47635	3e-05	-1.06006	0.51445
214772_at	C11orf41	yl96e04.r1 Soares infant brain 1NIB Homo sapiens cDNA clone IMAGE:45829 5', mRNA sequence.	1.22538	0.2415	1.67218	0.0061	-2.25812	0.00019
214774_x_at	TOX3	TOX high mobility group box family member 3	18.1615	0	20.3628	0	9.83334	0
214722_at	NOTCH2NL	xt64d08.x1 NCI_CGAP_Ut2 Homo sapiens cDNA clone IMAGE:2791215 3' similar to contains Alu repetitive element;contains element MER12 repetitive element ;, mRNA sequence.	1.24129	0.10821	-1.46329	0.00624	-1.72404	8.21579e-06
214723_x_at	ANKRD36	ankyrin repeat domain 36	1.61114	0.00468	1.27619	0.20154	-1.37152	0.0872
214724_at	DIXDC1	DIX domain containing 1	-1.47753	0.00131	-1.80183	4e-05	-1.71969	1e-05
214725_at	C8orf84	601649956F1 NIH_MGC_74 Homo sapiens cDNA clone IMAGE:3933925 5', mRNA sequence.	-1.00925	0.97115	-1.09057	0.74176	-1.57491	0.07354
214726_x_at	ADD1	AL556041 Homo sapiens HELA CELLS COT 25-NORMALIZED Homo sapiens cDNA clone CS0DK010YL13 5-PRIME, mRNA sequence.	1.22566	0.57566	-1.22317	0.56824	-1.20077	0.5658
214727_at	BRCA2	breast cancer 2, early onset	-1.2012	0.34579	-2.32843	0.0002	-1.201	0.33501
214728_x_at	SMARCA4	SWI/SNF related, matrix associated, actin dependent regulator of chromatin, subfamily a, member 4	1.3897	0.00288	1.14305	0.30542	1.04431	0.7043
214731_at	CTTNBP2NL	CTTNBP2 N-terminal like	-1.41759	0.15322	-1.64474	0.02764	-1.99817	0.00069
214734_at	EXPH5	exophilin 5	-1.59313	0.02414	-2.09183	0.00577	-1.42087	0.08066
214735_at	PIP3-E	xg27h02.x1 NCI_CGAP_Ut1 Homo sapiens cDNA clone IMAGE:2628819 3', mRNA sequence.	-1.45401	0.30005	1.21935	0.54586	1.18083	0.57781
214738_s_at	NEK9	601585788F1 NIH_MGC_7 Homo sapiens cDNA clone IMAGE:3940100 5', mRNA sequence.	-3.57026	1.68361e-06	-1.88238	0.01717	-2.10695	0.00155
214739_at	LRCH3	qu20a12.x1 NCI_CGAP_Ov23 Homo sapiens cDNA clone IMAGE:1965310 3' similar to contains Alu repetitive element;, mRNA sequence.	-1.60149	0.01498	1.42746	0.0147	1.00868	0.94851
214740_at	LOC100134053	7f25c02.x1 NCI_CGAP_CLL1 Homo sapiens cDNA clone IMAGE:3295682 3' similar to contains element MSR1 repetitive element ;, mRNA sequence.	-1.1997	0.63111	-1.55917	0.27663	1.1011	0.75438
214744_s_at	RPL23	Homo sapiens cDNA FLJ11898 fis, clone HEMBA1007322.	-2.04689	2.37231e-08	-1.6011	0.00103	-1.87276	7.48746e-07
214745_at	PLCH1	hi94h02.x1 Soares_NFL_T_GBC_S1 Homo sapiens cDNA clone IMAGE:2979987 3', mRNA sequence.	22.025	0	5.47847	3.75586e-08	21.9187	1.45025e-39
214746_s_at	ZNF467	7b38a04.x1 NCI_CGAP_Lu24 Homo sapiens cDNA clone IMAGE:3230478 3', mRNA sequence.	-1.10828	0.84559	1.69782	0.36091	1.70796	0.22041
214747_at	ZBED4	Homo sapiens cDNA FLJ12830 fis, clone NT2RP2003073.	1.61158	0.11219	-1.75118	0.10792	-1.26097	0.43139
214748_at	N4BP2L2	NEDD4 binding protein 2-like 2	-1.42056	0.02815	-1.45781	0.04219	-1.07867	0.61888
214749_s_at	ARMCX6	armadillo repeat containing, X-linked 6	-1.04084	0.55537	1.56541	4.01253e-09	1.13882	0.0529
214696_at	C17orf91	chromosome 17 open reading frame 91	-5.22569	3.36485e-40	-1.9799	5.45746e-08	-1.37755	0.00734
214697_s_at	ROD1	xl66a01.x1 NCI_CGAP_Pan1 Homo sapiens cDNA clone IMAGE:2679624 3', mRNA sequence.	-1.72339	4.22734e-06	-1.94806	2.01784e-10	-1.63313	2.78742e-08
214698_at	ROD1	xl66a01.x1 NCI_CGAP_Pan1 Homo sapiens cDNA clone IMAGE:2679624 3', mRNA sequence.	-1.85505	0.00071	-2.15107	0.00043	-1.60446	0.00762
214700_x_at	DKFZP434D193	DKFZP434D193 protein	-1.66942	2.37731e-07	-1.40926	0.00017	-1.38075	4e-05
214701_s_at	FN1	fibronectin 1	-13.9835	1.65856e-28	-10.115	5.02481e-19	-1.31115	0.09498
214702_at	FN1	fibronectin 1	-9.33111	3.16786e-32	-7.48866	6.91672e-22	-1.49676	0.00315
214703_s_at	MAN2B2	EST366177 MAGE resequences, MAGC Homo sapiens cDNA, mRNA sequence.	-1.60902	2.34838e-08	-1.49814	9.43142e-07	-1.19292	0.01133
214706_at	ZNF200	AU149447 NT2RM4 Homo sapiens cDNA clone NT2RM4002334 3', mRNA sequence.	3.17699	3.68659e-17	1.6995	0.0035	1.83601	0.00032
214707_x_at	KIAA0328	KIAA0328 protein	-1.15032	0.65563	-1.79609	0.01118	-1.59493	0.01826
214708_at	SNTB1	602504947F1 NIH_MGC_77 Homo sapiens cDNA clone IMAGE:4618547 5', mRNA sequence.	1.93532	0.00054	2.21713	8e-05	-1.74902	0.01927
214709_s_at	KTN1	kinectin 1 (kinesin receptor)	-1.27695	3e-05	-1.73051	1.59782e-15	-1.17326	0.00554
214710_s_at	CCNB1	601300355F1 NIH_MGC_21 Homo sapiens cDNA clone IMAGE:3630517 5', mRNA sequence.	-1.24043	0.11651	-1.27719	0.1235	1.03801	0.79151
214713_at	YLPM1	wd92e08.x1 NCI_CGAP_Lu24 Homo sapiens cDNA clone IMAGE:2339078 3', mRNA sequence.	-1.79278	0.00364	-1.0207	0.918	1.03817	0.82615
214715_x_at	ZNF160	zinc finger protein 160	-1.07852	0.76752	-1.60288	0.00951	-1.50179	0.01077
214716_at	BMP2K	UI-HF-BN0-alh-f-03-0-UI.r1 NIH_MGC_50 Homo sapiens cDNA clone IMAGE:3079804 5', mRNA sequence.	1.00363	0.98799	1.1835	0.49711	2.23674	1e-05
214717_at	DKFZp434H1419	hypothetical protein DKFZp434H1419	2.09451	4.58625e-13	1.21202	0.13229	-1.25367	0.05634
214718_at	GATAD1	GATA zinc finger domain containing 1	2.48281	6e-05	1.98881	0.01207	2.65362	1e-05
214719_at	SLC46A3	Homo sapiens cDNA: FLJ23067 fis, clone LNG04993.	-2.4501	3e-05	-1.68101	0.00608	1.09974	0.5147
214720_x_at	40066	602305961F1 NIH_MGC_88 Homo sapiens cDNA clone IMAGE:4397295 5', mRNA sequence.	-1.71774	5.82757e-06	-1.92824	2.98916e-06	-1.45848	0.00329
214721_x_at	CDC42EP4	CDC42 effector protein (Rho GTPase binding) 4	1.75712	4.04635e-11	1.65428	4.67303e-09	-1.16618	0.03444
214669_x_at	IGKC	602503756F1 NIH_MGC_77 Homo sapiens cDNA clone IMAGE:4617445 5', mRNA sequence.	-1.04728	0.88235	-1.40577	0.3753	-1.23342	0.51963
214670_at	ZKSCAN1	ag65c10.s1 Gessler Wilms tumor Homo sapiens cDNA clone IMAGE:1127826 3' similar to contains Alu repetitive element;, mRNA sequence.	1.56855	6.03189e-06	1.68713	1.68426e-06	1.28745	0.02005
214671_s_at	ABR	active BCR-related gene	1.57265	0.00906	1.03149	0.88745	1.25805	0.20669
214672_at	TTLL5	tubulin tyrosine ligase-like family, member 5	-1.77682	2.50564e-10	-1.35537	0.00159	-1.27762	0.00389
214673_s_at	HUWE1	AU140931 PLACE4 Homo sapiens cDNA clone PLACE4000517 5', mRNA sequence.	1.149	0.73857	1.01861	0.97038	1.5947	0.22056
214675_at	NUP188	nucleoporin 188kDa	-1.68693	0.08296	-1.36771	0.34312	-1.61735	0.10714
214676_x_at	MUC3A	mucin 3A, cell surface associated	-1.16838	0.71079	1.19213	0.6913	-1.15047	0.73731
214677_x_at	IGLJ3	immunoglobulin lambda joining 3	-1.05466	0.87458	1.31065	0.4436	-1.00563	0.98656
214678_x_at	ZFX	yg71f08.r1 Soares infant brain 1NIB Homo sapiens cDNA clone IMAGE:38659 5' similar to gb:X59739_rna1 ZINC FINGER X-CHROMOSOMAL PROTEIN (HUMAN);, mRNA sequence.	-1.30837	0.00404	-1.22986	0.088	-1.41124	0.00026
214679_x_at	GNA11	guanine nucleotide binding protein (G protein), alpha 11 (Gq class)	1.43393	0.03599	1.02257	0.92675	1.36744	0.09394
214680_at	NTRK2	602136853F1 NIH_MGC_83 Homo sapiens cDNA clone IMAGE:4273260 5', mRNA sequence.	46.3594	5.88805e-18	22.7267	7.27724e-10	3.8263	0.10062
214681_at	GK	wh51g07.x1 NCI_CGAP_Kid11 Homo sapiens cDNA clone IMAGE:2384316 3' similar to contains Alu repetitive element;, mRNA sequence.	2.37053	1.28036e-11	1.50871	0.01004	1.65776	0.00021
214682_at	LOC399491	GPS, PLAT and transmembrane domain-containing protein	1.22303	0.50961	1.2445	0.50416	2.11454	0.00527
214683_s_at	CLK1	CDC-like kinase 1	-1.13843	0.27779	1.03932	0.74256	-1.56727	0.00046
214686_at	ZNF266	ak55b08.s1 Soares_testis_NHT Homo sapiens cDNA clone IMAGE:1409847 3' similar to TR:Q14584 Q14584 ZINC FINGER PROTEIN ;contains Alu repetitive element;contains MER18.b3 MER18 repetitive element ;, mRNA sequence.	1.55303	3.92597e-08	1.32196	0.00206	-1.1052	0.27922
214687_x_at	ALDOA	aldolase A, fructose-bisphosphate	-1.1774	0.15409	1.08565	0.40774	1.85099	3.04346e-13
214688_at	TLE4	601885646F1 NIH_MGC_57 Homo sapiens cDNA clone IMAGE:4104322 5', mRNA sequence.	-1.89743	2.15613e-07	-1.34897	0.01406	-1.74755	5.02116e-07
214690_at	TAF1B	zh95a02.r1 Soares_fetal_liver_spleen_1NFLS_S1 Homo sapiens cDNA clone IMAGE:429002 5', mRNA sequence.	-1.38365	0.04227	-1.16093	0.33834	-1.34113	0.03404
214691_x_at	FAM63B	AU121431 MAMMA1 Homo sapiens cDNA clone MAMMA1000110 5', mRNA sequence.	1.19542	0.18177	-1.48561	0.02075	-1.38222	0.02688
214692_s_at	JRK	DKFZp434E2316_r1 434 (synonym: htes3) Homo sapiens cDNA clone DKFZp434E2316 5', mRNA sequence.	-1.40213	0.20637	-2.33479	0.01296	-2.53327	0.00197
214693_x_at	KIAA1245	601566954F1 NIH_MGC_21 Homo sapiens cDNA clone IMAGE:3841692 5', mRNA sequence.	1.25947	0.02075	-1.09729	0.38136	-1.22198	0.03203
214694_at	LOC729143	yx69d02.r1 Soares melanocyte 2NbHM Homo sapiens cDNA clone IMAGE:266979 5', mRNA sequence.	-1.44559	0.0175	-1.3742	0.03893	-1.34376	0.03024
214695_at	UBAP2L	wy89h03.x1 Soares_NSF_F8_9W_OT_PA_P_S1 Homo sapiens cDNA clone IMAGE:2555765 3', mRNA sequence.	-1.1754	0.21623	-1.61164	0.00066	-1.37733	0.00679
214642_x_at	MAGEA5	qf93b07.x1 Soares_placenta_8to9weeks_2NbHP8to9W Homo sapiens cDNA clone IMAGE:1757557 3', mRNA sequence.	-1.28162	0.44069	-1.52649	0.26766	-1.30519	0.41015
214649_s_at	MTMR2	myotubularin related protein 2	1.28226	0.00351	1.13104	0.21773	1.40596	9e-05
214650_x_at	ZFP57	zinc finger protein 57 homolog (mouse)	-1.71081	0.07978	1.01794	0.92952	-1.65923	0.00874
214651_s_at	HOXA9	homeobox A9	-2.18422	1e-05	-1.21912	0.26628	1.26645	0.08986
214652_at	DRD1	dopamine receptor D1	-1.08883	0.7457	-1.25763	0.4664	-1.37962	0.24926
214656_x_at	MYO1C	601482981F1 NIH_MGC_68 Homo sapiens cDNA clone IMAGE:3885236 5', mRNA sequence.	-2.36234	1e-05	-2.92814	4.24881e-15	-1.97615	1.92211e-09
214657_s_at	NCRNA00084	AU134977 PLACE1 Homo sapiens cDNA clone PLACE1000926 5', mRNA sequence.	-8.22077	1.91494e-29	-4.73559	2.48097e-15	-1.25473	0.22774
214660_at	ITGA1	integrin, alpha 1	-7.67425	2.73404e-34	-4.69467	8.71079e-19	-3.15879	2.09325e-16
214661_s_at	NOP14	yf11h07.s1 Soares fetal liver spleen 1NFLS Homo sapiens cDNA clone IMAGE:126589 3', mRNA sequence.	-1.13662	0.19845	-1.59469	4e-05	-1.3074	0.00526
214662_at	WDR43	WD repeat domain 43	-1.53338	3.1045e-08	-1.52534	2.16918e-06	-1.35292	8e-05
214664_at	PAICS	AU121975 MAMMA1 Homo sapiens cDNA clone MAMMA1001393 5', mRNA sequence.	1.51864	0.1278	-1.23519	0.43416	-1.19659	0.43922
214665_s_at	CHP	calcium binding protein P22	-1.11289	0.05117	-1.31748	0.00018	1.00704	0.89789
214667_s_at	TP53I11	tumor protein p53 inducible protein 11	1.53844	0.36346	4.619	0.00014	5.42505	3.70441e-07
214614_at	MNX1	wi11f11.x1 NCI_CGAP_Co16 Homo sapiens cDNA clone IMAGE:2389965 3' similar to TR:Q99076 Q99076 HOMEOBOX PROTEIN ;contains MER22.t1 TAR1 repetitive element ;, mRNA sequence.	2.58733	3e-05	2.01561	0.00405	1.09057	0.72488
214616_at	HIST1H3E	histone cluster 1, H3e	1.21946	0.76209	1.04463	0.9554	-1.12018	0.87656
214617_at	PRF1	tj08g03.x1 NCI_CGAP_Gas4 Homo sapiens cDNA clone IMAGE:2140948 3' similar to contains MER30.t3 MER30 repetitive element ;, mRNA sequence.	1.11491	0.74843	1.08307	0.83976	1.07936	0.82334
214619_at	CRHR1	corticotropin releasing hormone receptor 1	1.06396	0.93329	-1.43557	0.71473	-1.61038	0.57671
214622_at	CYP21A2	cytochrome P450, family 21, subfamily A, polypeptide 2	-6.57678	6.44705e-07	-6.44047	2e-05	-9.74106	3.37727e-08
214623_at	FBXW4P1	ak81b11.s1 Barstead spleen HPLRB2 Homo sapiens cDNA clone IMAGE:1414269 3', mRNA sequence.	-1.44725	0.59306	-1.05741	0.94429	-1.22797	0.77784
214625_s_at	MINK1	misshapen-like kinase 1 (zebrafish)	-1.08126	0.62654	1.01762	0.91765	1.12138	0.42535
214628_at	NHLH1	nescient helix loop helix 1	1.58969	0.3152	15.6095	7.20023e-22	1.01524	0.97703
214631_at	ZBTB33	602417691F1 NIH_MGC_92 Homo sapiens cDNA clone IMAGE:4536983 5', mRNA sequence.	2.57259	0.00077	2.41124	0.00413	1.90483	0.02263
214632_at	NRP2	EST100654 Pancreas tumor I Homo sapiens cDNA 5' end, mRNA sequence.	3.26922	2.14752e-16	2.54017	3.26652e-08	3.07792	1.23191e-14
214633_at	SOX3	wb04c07.x1 NCI_CGAP_GC6 Homo sapiens cDNA clone IMAGE:2304684 3', mRNA sequence.	7.37388	9.30072e-21	2.21675	0.01742	3.93648	3.88863e-06
214636_at	CALCB	nx76h04.s1 NCI_CGAP_Ew1 Homo sapiens cDNA clone IMAGE:1268215, mRNA sequence.	-1.4243	0.63715	6.31731	2e-05	1.28256	0.6913
214639_s_at	HOXA1	homeobox A1	-1.98184	0.0785	3.74563	6.65558e-07	5.66848	1.34037e-16
214588_s_at	MFAP3	yf60a05.s1 Soares infant brain 1NIB Homo sapiens cDNA clone IMAGE:26536 3', mRNA sequence.	-1.07717	0.52151	-1.26999	0.06541	-1.29782	0.02078
214589_at	FGF12	DKFZp761D101_r1 761 (synonym: hamy2) Homo sapiens cDNA clone DKFZp761D101 5', mRNA sequence.	1.10768	0.92408	9.23706	0.00027	8.04925	0.00016
214591_at	KLHL4	601881153F1 NIH_MGC_57 Homo sapiens cDNA clone IMAGE:4093548 5', mRNA sequence.	5.61262	3.71131e-18	-1.32974	0.45172	2.14453	0.0023
214592_s_at	SNAPC5	601106555F1 NIH_MGC_16 Homo sapiens cDNA clone IMAGE:3342925 5', mRNA sequence.	2.04878	0.00036	1.4331	0.14408	1.77673	0.00499
214593_at	PIAS2	AV703470 ADB Homo sapiens cDNA clone ADBBEF05 5', mRNA sequence.	1.60363	0.01942	1.30209	0.22338	1.66175	0.00414
214594_x_at	ATP8B1	602366292F1 NIH_MGC_90 Homo sapiens cDNA clone IMAGE:4474439 5', mRNA sequence.	-1.01818	0.96152	-2.54461	0.00048	-1.95619	0.00277
214595_at	KCNG1	qq18e03.x1 Soares_NhHMPu_S1 Homo sapiens cDNA clone IMAGE:1932892 3' similar to contains TAR1.t2 MSR1 repetitive element ;, mRNA sequence.	1.37175	0.3855	-1.51926	0.39435	-4.138	0.01189
214596_at	CHRM3	IB2413 Infant brain, Bento Soares Homo sapiens cDNA 3'end, mRNA sequence.	10.1473	1.48967e-28	2.94002	0.00053	7.61132	6.64888e-20
214597_at	SSTR2	somatostatin receptor 2	1.72644	0.37551	7.30664	3e-05	1.02529	0.97221
214600_at	TEAD1	hn66g05.x1 NCI_CGAP_Kid11 Homo sapiens cDNA clone IMAGE:3032888 3', mRNA sequence.	-1.84374	1.08126e-10	-1.7735	1.42192e-07	1.02686	0.76243
214601_at	TPH1	qo33g06.x1 NCI_CGAP_Lu5 Homo sapiens cDNA clone IMAGE:1910362 3', mRNA sequence.	-1.29374	0.54719	-2.16447	0.05411	-3.11182	0.00405
214602_at	COL4A4	collagen, type IV, alpha 4	1.24818	0.71275	1.22711	0.76971	1.71586	0.32077
214604_at	HOXD11	homeobox D11	-2.29571	0.00378	3.75124	2.93008e-12	2.99458	1.74435e-10
214605_x_at	GPR1	DKFZp586L0417_r1 586 (synonym: hute1) Homo sapiens cDNA clone DKFZp586L0417 5', mRNA sequence.	-3.40105	6.13292e-06	-3.23849	3.05542e-10	-1.71354	0.00024
214606_at	TSPAN2	601817810F1 NIH_MGC_58 Homo sapiens cDNA clone IMAGE:4041171 5', mRNA sequence.	1.11792	0.74573	1.24122	0.57489	2.8384	8e-05
214607_at	PAK3	wy67b11.x1 Soares_NSF_F8_9W_OT_PA_P_S1 Homo sapiens cDNA clone IMAGE:2553597 3', mRNA sequence.	2.00171	0.00772	3.43014	1.03333e-06	2.24991	0.00139
214608_s_at	EYA1	eyes absent homolog 1 (Drosophila)	-7.26855	2.05784e-11	1.34464	0.16552	1.46252	0.03681
214609_at	PHOX2A	tj89e03.x1 Soares_NSF_F8_9W_OT_PA_P_S1 Homo sapiens cDNA clone IMAGE:2148700 3' similar to contains MSR1.t2 MSR1 repetitive element ;, mRNA sequence.	-1.35917	0.31976	-1.21519	0.57422	-1.24998	0.46063
214611_at	GRIK1	glutamate receptor, ionotropic, kainate 1	1.78423	0.01514	1.19679	0.54822	1.13879	0.62044
214612_x_at	MAGEA6	melanoma antigen family A, 6	-1.80472	0.01264	-2.17795	0.00543	-2.35217	0.00074
214613_at	GPR3	wu62c05.x1 NCI_CGAP_GC6 Homo sapiens cDNA clone IMAGE:2524616 3', mRNA sequence.	3.25742	0.00279	1.82519	0.25287	3.1908	0.00282
214571_at	FGF3	fibroblast growth factor 3 (murine mammary tumor virus integration site (v-int-2) oncogene homolog)	1.47915	0.59922	-1.52775	0.66849	-1.0895	0.92255
214574_x_at	LST1	leukocyte specific transcript 1	3.17685	0.01884	12.8018	6.85944e-13	1.28465	0.68078
214577_at	MAP1B	602341841F1 NIH_MGC_89 Homo sapiens cDNA clone IMAGE:4451986 5', mRNA sequence.	2.90213	3.58205e-23	1.54541	0.00128	2.10038	3.52795e-11
214578_s_at	ROCK1	AV683882 GKC Homo sapiens cDNA clone GKCAIC05 5', mRNA sequence.	-1.3207	0.00289	-1.90532	4.69975e-10	-1.23239	0.01562
214579_at	NIPAL3	NIPA-like domain containing 3	-1.98734	3.39215e-07	-2.45152	2.13877e-08	-2.03339	1.48925e-07
214581_x_at	TNFRSF21	601341661F1 NIH_MGC_53 Homo sapiens cDNA clone IMAGE:3683823 5', mRNA sequence.	4.00949	1.19344e-30	3.70236	1.13036e-20	3.32434	1.45659e-22
214582_at	PDE3B	Homo sapiens phosphodiesterase 3B, cGMP-inhibited (PDE3B), mRNA.	1.54	0.08853	3.6165	1.24201e-09	1.79006	0.00849
214583_at	RSC1A1	qm05c10.x1 NCI_CGAP_Lu5 Homo sapiens cDNA clone IMAGE:1880946 3' similar to TR:O02665 O02665 SODIUM-D-GLUCOSE COTRANSPORTER. ;, mRNA sequence.	-2.22364	2.68927e-06	-1.39647	0.05594	-1.12633	0.41956
214584_x_at	ACACB	acetyl-Coenzyme A carboxylase beta	2.40903	0.00261	1.21186	0.5748	1.11438	0.72121
214586_at	GPR37	NIB1022 Normalized infant brain, Bento Soares Homo sapiens cDNA 3'end, mRNA sequence.	-2.14322	0.02245	1.01426	0.9641	2.78865	0.00027
214587_at	COL8A1	601486365F1 NIH_MGC_69 Homo sapiens cDNA clone IMAGE:3888665 5', mRNA sequence.	-38.0647	0	-11.5862	0	-6.7546	0
214544_s_at	SNAP23	synaptosomal-associated protein, 23kDa	-1.31369	0.06096	-1.25153	0.1777	-1.05812	0.68508
214545_s_at	PROSC	proline synthetase co-transcribed homolog (bacterial)	1.93395	0.00136	1.26498	0.34761	1.21065	0.39954
214548_x_at	GNAS	GNAS complex locus	1.25983	0.07074	1.52261	0.00406	1.02985	0.8198
214551_s_at	CD7	CD7 molecule	-1.47444	0.00679	-1.18749	0.28046	-1.42165	0.01353
214552_s_at	RABEP1	rabaptin, RAB GTPase binding effector protein 1	1.21453	0.17499	1.7025	0.00025	1.71786	2e-05
214553_s_at	ARPP19	cAMP-regulated phosphoprotein, 19kDa	1.6257	2e-05	1.44152	0.006	1.22944	0.08095
214558_at	GPR12	G protein-coupled receptor 12	-1.10263	0.88663	-1.65625	0.57336	-2.04917	0.36566
214560_at	FPR3	formyl peptide receptor 3	1.42833	0.49234	1.04684	0.94473	1.07196	0.90257
214563_at	PCDHGC3	protocadherin gamma subfamily C, 3	2.65626	0.00657	1.92302	0.15078	1.79633	0.14504
214564_s_at	PCDHGC3	protocadherin gamma subfamily C, 3	12.8314	3.86847e-40	6.73809	9.53308e-14	7.0512	5.70863e-19
214526_x_at	PMS2L1	gb:NM_005394.1 /DB_XREF=gi:4885550 /GEN=PMS2L8 /FEA=FLmRNA /CNT=3 /TID=Hs.323954.0 /TIER=FL /STK=0 /UG=Hs.323954 /LL=5386 /DEF=Homo sapiens postmeiotic segregation increased 2-like 8 (PMS2L8), mRNA. /PROD=postmeiotic segregation increased 2-like 8 /FL=gb:	1.38589	0.00022	1.63154	6.7877e-07	1.63731	1.03076e-08
214534_at	HIST1H1B	histone cluster 1, H1b	3.31041	0.04063	2.92683	0.10679	1.73619	0.41628
214535_s_at	ADAMTS2	ADAM metallopeptidase with thrombospondin type 1 motif, 2	-6.71795	4.23802e-09	-6.32015	3.26783e-07	-9.39057	1.37475e-10
214537_at	HIST1H1D	histone cluster 1, H1d	1.77881	0.01319	-1.25514	0.38776	-1.28488	0.27346
214538_x_at	RGS6	regulator of G-protein signaling 6	8.87211	1.45094e-10	2.29579	0.1563	3.01654	0.0181
214541_s_at	QKI	quaking homolog, KH domain RNA binding (mouse)	9.23824	2.65751e-07	16.7096	5.80649e-19	4.1474	0.00047
214543_x_at	QUAKING	Homo sapiens QUAKING isoform 5 (QUAKING) mRNA, complete cds.	3.65812	0.00035	4.846	1e-05	1.94548	0.09672
214505_s_at	FHL1	four and a half LIM domains 1	1.54204	0.00223	-1.21369	0.28046	-1.67902	0.00157
214507_s_at	EXOSC2	exosome component 2	-1.16155	0.53383	1.04657	0.86466	-1.06521	0.78932
214508_x_at	CREM	cAMP responsive element modulator	1.43803	0.18789	-1.13989	0.6958	1.30073	0.32399
214511_x_at	FCGR1B	Fc fragment of IgG, high affinity Ib, receptor (CD64)	1.05517	0.90485	-1.29088	0.65391	-1.12404	0.80474
214512_s_at	SUB1	SUB1 homolog (S. cerevisiae)	-1.21779	0.00147	1.19909	0.00941	1.50587	4.10163e-10
214516_at	HIST1H4B	histone cluster 1, H4b	1.47309	0.37303	1.62757	0.3175	1.2644	0.60642
214520_at	FOXC2	forkhead box C2 (MFH-1, mesenchyme forkhead 1)	-3.65027	0.0057	-2.54534	0.04624	-2.20704	0.05494
214484_s_at	SIGMAR1	sigma non-opioid intracellular receptor 1	-2.26974	1e-05	-1.57721	0.00124	-1.65841	0.00025
214486_x_at	CFLAR	CASP8 and FADD-like apoptosis regulator	-1.80085	1.85854e-06	-2.21867	2.97226e-08	-2.04948	1.32275e-07
214490_at	ARSF	arylsulfatase F	1.33477	0.67514	1.85184	0.32636	1.29074	0.67674
214491_at	SSTR3	somatostatin receptor 3	-1.29983	0.43881	-1.54459	0.28749	-1.39427	0.33512
214492_at	SGCD	sarcoglycan, delta (35kDa dystrophin-associated glycoprotein)	-1.14918	0.77871	2.70304	0.03292	2.69648	0.00641
214500_at	H2AFY	H2A histone family, member Y	-1.47241	0.00202	-1.54756	0.00276	-1.23929	0.0788
214463_x_at	HIST1H4K	histone cluster 1, H4k	1.19386	0.26903	1.2509	0.16454	-1.21633	0.19821
214467_at	GPR65	G protein-coupled receptor 65	-13.3444	2.64151e-34	-22.3882	2.35221e-30	-15.9493	2.16654e-36
214469_at	HIST1H2AE	histone cluster 1, H2ae	1.05144	0.81801	2.0697	0.00014	1.91501	0.00011
214470_at	KLRB1	killer cell lectin-like receptor subfamily B, member 1	1.10358	0.87046	1.26158	0.66242	1.20145	0.69458
214474_at	PRKAB2	protein kinase, AMP-activated, beta 2 non-catalytic subunit	-1.10303	0.5647	-1.32134	0.17242	1.07788	0.64806
214475_x_at	CAPN3	calpain 3, (p94)	6.02556	0.00307	15.7029	1.02775e-17	2.59805	0.02591
214481_at	HIST1H2AM	histone cluster 1, H2am	-1.10985	0.66931	1.38057	0.17757	1.75441	0.00404
214482_at	ZBTB25	zinc finger and BTB domain containing 25	-2.05185	0.0034	-1.17372	0.52113	-1.23122	0.34117
214442_s_at	PIAS2	protein inhibitor of activated STAT, 2	1.18138	0.32644	1.2789	0.2041	2.40271	1.68578e-07
214443_at	PVR	poliovirus receptor	-1.19842	0.59789	-1.77192	0.19328	-1.62384	0.19257
214444_s_at	PVR	poliovirus receptor	-1.6535	0.0191	-3.16861	5e-05	-2.28738	0.00032
214445_at	ELL2	elongation factor, RNA polymerase II, 2	-6.01732	2.64887e-20	-8.98634	1.9927e-19	-1.44617	0.04884
214446_at	ELL2	elongation factor, RNA polymerase II, 2	-12.9518	3.66059e-21	-11.1109	1.25381e-18	-2.19589	3e-05
214448_x_at	NFKBIB	nuclear factor of kappa light polypeptide gene enhancer in B-cells inhibitor, beta	1.59734	0.12952	1.56063	0.21213	1.52471	0.1768
214450_at	CTSW	cathepsin W	1.47922	0.42503	-1.47829	0.58003	1.00269	0.99613
214452_at	BCAT1	branched chain aminotransferase 1, cytosolic	1.14491	0.33548	-1.66415	0.0047	1.0023	0.9872
214453_s_at	IFI44	interferon-induced protein 44	1.22015	0.15114	2.90935	2.5875e-14	4.25899	1.49927e-16
214454_at	ADAMTS2	ADAM metallopeptidase with thrombospondin type 1 motif, 2	-22.9392	1.08212e-12	-29.1058	1.14897e-10	-13.6869	2.26071e-08
214455_at	HIST1H2BC	histone cluster 1, H2bc	-2.9213	5.37103e-08	-1.43805	0.062	1.28739	0.08772
214456_x_at	SAA2	serum amyloid A2	-3.03215	0.04216	-3.31277	0.11206	14.642	6.17086e-20
214457_at	HOXA2	homeobox A2	-1.57142	0.02186	6.64925	1.4013e-45	4.58765	6.12116e-33
214458_at	TRAF3IP1	TNF receptor-associated factor 3 interacting protein 1	-1.39559	0.42633	-1.86803	0.22744	-1.23897	0.59722
214459_x_at	HLA-C	major histocompatibility complex, class I, C	2.81082	3.2253e-28	2.71227	3.81971e-20	3.64348	1.491e-38
[truncated: 12,067 more rows]
