# Supplementary material for: Identification of Novel Tumor-Associated Cell Surface Sialoglycoproteins in Human Glioblastoma Tumors Using Quantitative Proteomics
Source: PLoS One. 2014 Oct 31;9(10):e110316. doi: 10.1371/journal.pone.0110316 (PMC4216004; doi:10.1371/journal.pone.0110316)
Supplement: Table S5 — Microarray gene expression analysis of the top 52 sialoglycoproteins over-expressed in GBM tumor cells. (XLSX) [file pone.0110316.s006.xlsx]

## Sheet: Table S5
Table S5. Microarray gene expression analysis of the top 52 sialoglycoproteins over-expressed in GBM tumor cells. To comprehensively validate the up-regulated proteins in human GBM tumors compared to normal astrocytes, primary cultures derived from three GBM patient tumors (SID186, SID227, and SID238) and adult astrocytes were analyzed for gene expression by microarray analysis with GeneChip® HT …
	Gene Expression Atlas database (www.ebi.ac.uk/gxa)					Microarrays performed in this study using GeneChip® HT Human Genome U133 Array Plate Set (Affymetrix)
HUGO-ID	Design element	T-statistic	p-value	Study	Design element	SID227 FC	SID227 p-value	SID238 FC	SID238 p-value	SID186 FC	SID186 p-value	SID median FC
ABCB6	203192_at	5.7	1,58 X 10-7	E-MTAB-62	203192_at	1.76617	0.00073	1.62351	0.01409	1.50816	0.02206	1.62351
ADAMTS3	214913_at	3	0.021	E-MTAB-37	214913_at	11.2573	0	12.3576	0	1.9802	3e-05	11.2573
	214913_at	3	0.015	E-GEOD-4290
ADCY6	209195_at	3.5	0.007	E-MTAB-37	209195_s_at	1.08465	0.5334	-1.22411	0.20238	-1.31468	0.04939	-1.22411
AGT	202834_at	4.5	1,66 X 10-4	E-MTAB-37	208016_s_at	100	0	29.5103	0	6.67223	1.43828e-17	29.5103
AKR1A1	201900_s_at	4	6,47 X 10-4	E-GEOD-4290		ND	ND	ND	ND	ND	ND	ND
	201900_s_at	3.5	0.044	E-MEXP-567
AKT2	225471_s_at	8.2	1 X 10-10	E-GEOD-4290
	211453_at	5.8	5,31 X 10-7	E-GEOD-4290	211453_s_at	1.09637	0.89224	1.48368	0.52596	1.10498	0.86523	1.10498
ANGPTL2	213004_at	8.4	1 X 10-10	E-MTAB-37	219514_at	3.02121	4.33031e-08	1.59698	0.08054	2.76521	7.604e-07	2.76521
	213001_at	6.8	1,06 X 10-9	E-MTAB-37
CACNG4	62987_r_at	4	3,35 X 10-4	E-MTAB-62	62987_r_at	17.4334	3.76092e-31	34.0222	0	8.27406	3.10097e-12	17.4334
CD68	ND	ND	ND			-1.28561	0.53342	1.01927	0.96296	3.53973	9.10209e-07	1.01927
CLCN3	201734_at	-6.1	1,37 X 10-7	E-GEOD-4290		2.16574	1.74382e-18	1.5647	2.70132e-09	1.48755	2.20757e-08	1.5647
	201735_s_at	4.4	6,54 X 10-5	E-MTAB-62
	201734_at	4.1	2,89 X 10-4	E-MTAB-62
	201733_at	3.9	5,05 X 10-4	E-MTAB-62
	201734_at	3.5	0.006	E-MTAB-37
	201735_s_at	3	0.022	E-MTAB-37
CLN3	210859_x_at	6.6	1,13 X 10-8	E-GEO-4290		1.05833	0.88172	-2.13079	0.02955	-1.37734	0.24329	-1.37734
	209275_s_at	4.5	1,05 X 10-4	E-GEO-4290
CLPTM1	211136_s_at	5.5	4,33 X 10-5	E-MTAB-62		1.50871	0.00094	-1.56256	0.0045	-1.28169	0.06028	-1.28169
	201640_x_at	5.3	1,32 X 10-6	E-MTAB-62
CLU	222043_at	7.3	<1 X 10-10	E-MTAB-37		12.9388	0	9.66503	2.81342e-28	8.05084	2.42695e-31	9.66503
	208791_at	5.1	1,42 X 10-5	E-MTAB-37
	208792_s_at	4.8	3,38 X 10-5	E-GEOD-4290
	208971_at	3.9	8,87 X 10-4	E-GEOD-4290
COL17A1	204636_at	7.7	0.0043	E-GEOD-8692		1.05374	0.91614	-1.34346	0.64307	1.64319	0.25426	1.05374
CRYAB	209283_at	5.5	1,77 X 10-6	E-MTAB-37		2.51624	1.56818e-27	5.07635	0	-1.83126	1.01875e-06	2.51624
	209283_at	4.8	1,14 X 10-5	E-MTAB-62
DNER	226281_at	6.5	1,01 X 10-8	E-MTAB-37		ND	ND	ND	ND	ND	ND	ND
	226281_at	-3.5	0.003	E-GEO-4290
EPDR1	223253_at	7.3	<1 X 10-10	E-MTAB-37		ND	ND	ND	ND	ND	ND	ND
EXTL2	209537_at	3.5	0.002	E-MTAB-62		-1.08131	0.22227	1.05962	0.42877	-1.63484	9.19896e-15	-1.08131
	209537_at	3.6	0.005	E-MTAB-37
GPR56	212070_at	5	2,3 X 10-5	E-MTAB-37		72.4762	0	52.8748	0	26.6769	0	52.8748
	206582_s_at	3.6	0.004	E-MTAB-37
	212070_at	4.2	1,45 X 10-4	E-MTAB-62
	206582_s_at	3.7	0.001	E-MTAB-62
	212070_at	3.5	0.003	E-GEO-4290
	206582_s_at	2.9	0.016	E-GEO-4290
HM13	1558561_at	8.6	<1 X 10-10	E-GEO-4290		ND	ND	ND	ND	ND	ND	ND
	232209_x_at	8.4	<1 X 10-10	E-GEO-4290
	224615_x_at	8.2	<1 X 10-10	E-GEO-4290
ICAM1	202638_s_at	4.4	1,88 X 10-4	E-GEO-4290		2.9779	0.00026	1.39909	0.3361	2.79971	5e-05	2.79971
	202637_s_at	3.1	0.009	E-GEO-4290
	215485_at	-3	0.009	E-MTAB-62
	202638_s_at	-2.9	0.013	E-MTAB-62
	202637_s_at	-2.7	0.022	E-MTAB-62
	202637_s_at	-3.3	0.011	E-MTAB-37
IL13RA2	206172_at	11	<1 X 10-10	E-MTAB-37		7.58683	5.80047e-13	22.1159	1.87796e-30	68.0467	0	22.1159
	206172_at	18	<1 X 10-10	E-MTAB-62
	206172_at	4.9	2,09 X 10-5	E-GEO-4290
IL1RAP	205227_at	6.8	5,55 X 10-9	E-GEO-4290		3.14499	3.68558e-18	2.71891	1.81971e-12	2.57231	2.90966e-13	2.71891
	210233_at	4.8	2,94 X 10-5	E-GEO-4290
	205227_at	5.3	4,9 X 10-6	E-MTAB-37
	210233_at	4	0.001	E-MTAB-37
	205227_at	3.7	0.034	E-MEXP-567
	210233_at	3.4	0.046	E-MEXP-567
	205227_at	2.9	0.014	E-MTAB-62
ITGB8	205816_at	17	<1 X 10-10	E-MTAB-62		3.05635	6.62102e-13	1.8733	0.00177	2.06075	2e-05	2.06075
	211488_s_at	13	<1 X 10-10	E-MTAB-62
	211488_s_at	7.7	<1 X 10-10	E-GEO-4290
	242982_x_at	7.5	1,43 X 10-10	E-GEO-4290
	205816_at	6.5	1,83 X 10-8	E-GEO-4290
	205816_at	7.1	2,53 X 10-10	E-MTAB-37
	211488_s_at	6	1,1 X 10-7	E-MTAB-37
JAM2	229127_at	3	0.015	E-GEOD-4290		14.2473	4.06657e-42	9.13103	9.39044e-26	7.66836	1.75032e-19	9.13103
	219213_at	5.6	1,19 X 10-6	E-GEOD-4290
	219213_at	3.2	0.016	E-MTAB-37
	229127_	3.1	0.021	E-MTAB-37
KTN1	214709_s_at	-8.3	<1 X 10-10	E-MTAB-37		-1.27254	3e-05	-1.73939	4.80474e-16	-1.16233	0.00849	-1.27254
	200915_x_at	-6.8	1,52 X 10-9	E-MTAB-37
	214709_s_at	3.3	0.009	E-MTAB-37
	200915_x_at	3.2	0.013	E-MTAB-37
LGALS3BP	200923_at	9.6	<1 X 10-10	E-GEOD-4290		1.78612	0.00012	2.51283	3.60261e-08	2.79539	4.63549e-10	2.51283
	200923_at	7.2	<1 X 10-10	E-MTAB-62
	200923_at	5.2	9,14 X 10-6	E-MTAB-37
MAPT	203929_s_at	-9.4	<1 X 10-10	E-GEOD-4290		17.2393	6.36567e-37	15.1858	9.97795e-30	2.14973	0.02361	15.1858
	203930_s_at	-8.8	<1 X 10-10	E-GEOD-4290
	225379_at	-7.5	1,48 X 10-10	E-GEOD-4290
	203929_s_at	-5	0.009	E-MEXP-567
	206401_s_at	-4.6	0.012	E-MEXP-567
	203928_x_at	-2.8	0.042	E-MTAB-37
	203928_x_at	2.7	0.046	E-MTAB-37
NCAM1	229799_s_at	-9.1	<1 X 10-10	E-GEOD-4290		2.96892	1.47148e-07	4.15679	4.1202e-11	2.67288	2.435e-06	2.96892
	217359_s_at	-8.4	<1 X 10-10	E-GEOD-4290
	214952_at	-7.7	<1 X 10-10	E-GEOD-4290
	214952_at	-4.6	0.013	E-MEXP-567
	212843_at	4.5	4,69 x 10-5	E-MTAB-62
NPC1	202679_at	5	1,85-4 X 10-5	E-MTAB-37		1.51835	0.13382	1.10363	0.77642	2.51755	0.00014	1.51835
	202679_at	-4.6	7,55 X 10-5	E-MTAB-62
NRCAM	204105_s_at	11	<1 X 10-10	E-MTAB-62		7.59508	4.0949e-34	16.2235	0	12.787	0	12.787
	216959_x_at	5.6	2,03 X 10-7	E-MTAB-62
	37286_at	4.9	0.014	E-GEOD-3185
NTRK2	236095_at	-9.6	<1 X 10-10	E-GEOD-4290		100	0	88.1037	0	24.3715	3.87387e-15	88.1037
	207152_at	-6	1,61 X 10-7	E-GEOD-4290
	221796_at	-5.6	1,01 x 10-6	E-GEOD-4290
	221795_at	-4.6	6,76 x 10-5	E-GEOD-4290
	214680_at	-3.9	0.001	E-GEOD-4290
	221795_at	-5.5	0.006	E-MEXP-567
	221796_at	-5.4	0.008	E-MEXP-567
	214680_at	-4	0.025	E-MEXP-567
	221796_at	3.4	0.007	E-MTAB-37
	236095_at	3.3	0.011	E-MTAB-37
	221796_at	16	<1 X 10-10	E-MTAB-62
	221795_at	11	<1 X 10-10	E-MTAB-62
	214680_at	4.6	6,66 X 10-5	E-MTAB-62
OLR1	210004_at	4	0.001	E-MTAB-37		-7.50605	7.67831e-17	-7.6337	1.13256e-21	-6.23452	3.41367e-25	-7.50605
	210004_at	3.6	0.038	E-MEXP-567
	210004_at	-2.8	0.03	E-MTAB-62
PLXDC1	219700_at	7	4,88 X 10-10	E-MTAB-37		2.95092	0.00051	12.7645	2.03672e-23	1.14383	0.73614	2.95092
	214081_at	6.1	6,28 X 10-8	E-MTAB-37
	214081_at	5	1,39 X 10-5	E-GEOD-4290
	219700_at	4.6	7,82 X 10-5	E-GEOD-4290
	219700_at	2.6	0.035	E-MTAB-62
PTPRZ1	204469_at	19	<1 X 10-10	E-MTAB-62	204469_at	100	0	100	0	58.7461	3.05079e-40	100
	204469_at	3.7	0.002	E-GEOD-4290
QSOX2	227146_at	-3.7	0.003	E-MTAB-37		ND	ND	ND	ND	ND	ND	ND
RGMA	223468_at	3.6	0.003	E-GEOD-4290		ND	ND	ND	ND	ND	ND	ND
SERPINI1	205352_at	-7.2	5,1 X 10-10	E-GEOD-4290		-1.45784	0.14229	3.15775	6.07344e-07	9.9951	2.7097e-13	3.15775
	205352_at	-3.4	0.048	E-MEXP-567
	205352_at	-3.2	0.01	E-MTAB-62
	205352_at	-2.7	0.026	E-MTAB-62
SLC12A7	218066_at	-4.3	9,57 X 10-5	E-MTAB-62		3.18085	3.43106e-13	1.9525	0.00092	2.9239	3.11241e-11	2.9239
	218066_at	3.3	0.006	E-GEOD-4290
SLC1A3	202800_at	6	1,3 X 10-7	E-MTAB-37		95.2348	0	74.1071	0	18.1679	0	74.1071
	1569054_at	4	7,26 X 10-4	E-GEOD-4290
	202800_at	3	0.01	E-MTAB-62
SLC22A17	218675_at	-6.9	3,54 X 10-9	E-GEOD-4290		-2.03957	0.02202	-1.40238	0.2353	-1.04006	0.86419	-1.40238
	218675_at	-3.6	0.039	E-MEXP-567
	218675_at	4.2	5,45 X 10-5	E-MTAB-37
SLC2A13	227176_at	-6.8	3,71 X 10-9	E-GEOD-4290		ND	ND	ND	ND	ND	ND	ND
	1552695_a_at	-2.9	0.02	E-GEOD-4290
SLC4A4	203908_at	4.1	7,97 X 10-4	E-MTAB-37		6.21467	7.13922e-20	8.13121	1.1353e-38	1.16371	0.47294	6.21467
	1554027_a_at	2.5	0.005	E-GEOD-4290
SORL1	212560_at	-5.9	3,39 X 10-7	E-GEOD-4290		15.6045	8.31159e-28	21.6197	2.12645e-35	12.041	9.55402e-18	15.6045
	203509 _at	-5	1,54 X 10-5	E-GEOD-4290
SORT1	212807_s_at	4.7	5,92 X 10-5	E-GEOD-4290		-1.03572	0.79178	-1.08293	0.51989	-1.73635	2.12616e-06	-1.08293
	212797_at	5.3	1,04 X 10-6	E-MTAB-62
	212807_s_at	4.9	8,59 X 10-6	E-MTAB-62
	212797_at	3.4	0.007	E-MTAB-37
STIM2	234140_s_at	6.1	1,54 X 10-7	E-GEOD-4290		ND	ND	ND	ND	ND	ND	ND
	225250_at	5.6	1,27 X 10-6	E-GEOD-4290
	225246_at	5.1	8,81 X 10-6	E-GEOD-4290
	234140_s_at	-3.5	0.007	E-MTAB-37
	225246_at	-3.1	0.021	E-MTAB-37
SYT1	203999_at	-6.8	3,8 X 10-9	E-GEOD-4290		5.62791	0	3.79036	0	1.33745	0.0084	3.79036
	203998_at	-6	2,13 X 10-7	E-GEOD-4290
	203998_at	-8	9,93 x 10-4	E-MEXP-567
	203999_at	-6.1	0.004	E-MEXP-567
THBD	203887_s_at	-4.7	1,68 X 10-5	E-MTAB-62		1.84161	0.64856	2.12012	0.67534	95.9996	3.05785e-13	2.12012
	203888_at	-3.7	0.001	E-MTAB-62
	203887_s_at	5.3	3,86 X 10-6	E-GEOD-4290
	203888_at	4	7,02 X 10-4	E-GEOD-4290
	237252_at	2.9	0.016	E-GEOD-4290
TM7SF3	222477_s_at	3.1	0.01	E-GEOD-4290		2.12438	5.82111e-09	-1.0697	0.6849	-1.42036	0.02021	-1.0697
TNC	216005_at	9.5	<1 X 10-10	E-MTAB-37		1.34573	0.38374	1.61834	0.156	2.50379	0.00048	1.61834
	201645_at	9.3	<1 X 10-10	E-MTAB-37
	237169_at	5.7	6,23 X 10-7	E-MTAB-37
	216005_at	9.2	<1 X 10-10	E-MTAB-62
	201645_at	8.7	<1 X 10-10	E-MTAB-62
	201645_at	8.4	<1 X 10-10	E-GEOD-4290
	216005_at	5.3	4,13 X 10-6	E-GEOD-4290
	237169_at	2.7	0.031	E-GEOD-4290
	216005_at	3.6	0.038	E-MEXP-567
TTYH3	224674_at	5	1,57 X 10-5	E-GEOD-4290		ND	ND	ND	ND	ND	ND	ND
	224674_at	3.8	0.003	E-MTAB-37
UCHL1	201387_s_at	11	<1 X 10-10	E-MTAB-62		-1.28802	0.04683	1.65265	1.82522e-06	1.98368	4.55692e-14	1.65265
	201387_s_at	5.5	1,67 X 10-6	E-MTAB-37
	201387_s_at	-4.4	1,9 X 10-4	E-GEOD-4290
