# Supplementary material for: Identification of Novel Tumor-Associated Cell Surface Sialoglycoproteins in Human Glioblastoma Tumors Using Quantitative Proteomics
Source: PLoS One. 2014 Oct 31;9(10):e110316. doi: 10.1371/journal.pone.0110316 (PMC4216004; doi:10.1371/journal.pone.0110316)
Supplement: Table S6 — Real-time PCR gene expression analysis of GBM-associated sialoglycoproteins. (XLSX) [file pone.0110316.s007.xlsx]

## Sheet: Table S6
Table S6. Real-time PCR gene expression analysis of GBM-associated sialoglycoproteins. The expression of 23 genes was analyzed by real-time PCR in GBM patient tumors (SID186, SID227, and SID238) and adult astrocytes. Human Eukaryotic 18S rRNA Endogenous Control was used as the endogenous control for relative gene expression quantification, and the comparative CT Method (ddCt) was used to calculat…
Position	Well	Cell Type	Detector	Ct	18S Ct	dCt=Ctexp-Ctcontrol	Average Control Ct	ddCt	RelExp	Type
34	B10	Astrocyte Lonza	ADCY6-Hs00209600_m1	23.24	16.1407	7.0993	7.16064	-0.0613447	1.04344	Normal
35	B11	Astrocyte Lonza	ADCY6-Hs00209600_m1	23.5102	16.1407	7.36955	7.16064	0.208913	0.865189	Normal
36	B12	Astrocyte Lonza	ADCY6-Hs00209600_m1	23.1537	16.1407	7.01307	7.16064	-0.147569	1.1077	Normal
139	F19	Astrocyte Lonza	ADCY6-Hs00209600_m1	22.0753	8.13429	13.941	13.7523	0.188736	0.877374	Normal
140	F20	Astrocyte Lonza	ADCY6-Hs00209600_m1	21.8536	8.13429	13.7194	13.7523	-0.032942	1.0231	Normal
141	F21	Astrocyte Lonza	ADCY6-Hs00209600_m1	21.7308	8.13429	13.5965	13.7523	-0.155794	1.11403	Normal
115	E19	SID186	ADCY6-Hs00209600_m1	22.6307	8.27613	14.3545	13.7523	0.602233	0.658733	GBM_prot
116	E20	SID186	ADCY6-Hs00209600_m1	22.495	8.27613	14.2188	13.7523	0.46654	0.723698	GBM_prot
117	E21	SID186	ADCY6-Hs00209600_m1	22.588	8.27613	14.3119	13.7523	0.559567	0.678506	GBM_prot
40	B16	SID227	ADCY6-Hs00209600_m1	22.1755	16.1559	6.01962	7.16064	-1.14102	2.20538	GBM_prot
41	B17	SID227	ADCY6-Hs00209600_m1	22.1239	16.1559	5.96794	7.16064	-1.1927	2.28581	GBM_prot
42	B18	SID227	ADCY6-Hs00209600_m1	22.2648	16.1559	6.10886	7.16064	-1.05178	2.07309	GBM_prot
37	B13	SID238	ADCY6-Hs00209600_m1	23.3528	16.5151	6.83775	7.16064	-0.322893	1.25084	GBM_prot
38	B14	SID238	ADCY6-Hs00209600_m1	23.5111	16.5151	6.99602	7.16064	-0.164624	1.12087	GBM_prot
39	B15	SID238	ADCY6-Hs00209600_m1	23.1439	16.5151	6.62878	7.16064	-0.531865	1.4458	GBM_prot
211	I19	Astrocyte Lonza	AGT-Hs01586213_m1	27.9176	8.13429	19.7833	19.8053	-0.021974	1.01535	Normal
212	I20	Astrocyte Lonza	AGT-Hs01586213_m1	28.1042	8.13429	19.9699	19.8053	0.164602	0.892175	Normal
213	I21	Astrocyte Lonza	AGT-Hs01586213_m1	27.797	8.13429	19.6627	19.8053	-0.142628	1.10391	Normal
187	H19	SID186	AGT-Hs01586213_m1	24.063	8.27613	15.7869	19.8053	-4.01844	16.2058	GBM_prot
188	H20	SID186	AGT-Hs01586213_m1	24.0546	8.27613	15.7785	19.8053	-4.02679	16.2998	GBM_prot
189	H21	SID186	AGT-Hs01586213_m1	23.9598	8.27613	15.6836	19.8053	-4.12168	17.408	GBM_prot
304	M16	SID227	AGT-Hs01586213_m1	25.1255	17.6613	7.46418	19.8053	-12.3411	5188.57	GBM_prot
305	M17	SID227	AGT-Hs01586213_m1	24.8199	17.6613	7.15865	19.8053	-12.6466	6412.4	GBM_prot
306	M18	SID227	AGT-Hs01586213_m1	24.6432	17.6613	6.98195	19.8053	-12.8234	7247.93	GBM_prot
109	E13	SID238	AGT-Hs01586213_m1	34.5018	18.9224	15.5794	19.8053	-4.22589	18.712	GBM_prot
110	E14	SID238	AGT-Hs01586213_m1	33.1644	18.9224	14.242	19.8053	-5.56327	47.2836	GBM_prot
111	E15	SID238	AGT-Hs01586213_m1	33.4152	18.9224	14.4928	19.8053	-5.31253	39.7402	GBM_prot
205	I13	Astrocyte Lonza	ANGPTL2-Hs00171912_m1	21.4263	8.13429	13.292	13.2569	0.0350383	0.976006	Normal
206	I14	Astrocyte Lonza	ANGPTL2-Hs00171912_m1	21.3741	8.13429	13.2398	13.2569	-0.0171717	1.01197	Normal
207	I15	Astrocyte Lonza	ANGPTL2-Hs00171912_m1	21.3734	8.13429	13.2391	13.2569	-0.0178667	1.01246	Normal
181	H13	SID186	ANGPTL2-Hs00171912_m1	19.6912	8.27613	11.415	13.2569	-1.84191	3.58484	GBM_prot
182	H14	SID186	ANGPTL2-Hs00171912_m1	19.5784	8.27613	11.3022	13.2569	-1.95471	3.87638	GBM_prot
183	H15	SID186	ANGPTL2-Hs00171912_m1	19.6626	8.27613	11.3865	13.2569	-1.87046	3.65649	GBM_prot
64	C16	SID227	ANGPTL2-Hs00171912_m1	21.884	17.6613	4.22271	13.2569	-9.03423	524.293	GBM_prot
65	C17	SID227	ANGPTL2-Hs00171912_m1	21.793	17.6613	4.13175	13.2569	-9.12519	558.413	GBM_prot
66	C18	SID227	ANGPTL2-Hs00171912_m1	20.4392	17.6613	2.77796	13.2569	-10.479	1427.21	GBM_prot
61	C13	SID238	ANGPTL2-Hs00171912_m1	27.4738	18.9224	8.55144	13.2569	-4.7055	26.0913	GBM_prot
62	C14	SID238	ANGPTL2-Hs00171912_m1	24.6579	18.9224	5.73554	13.2569	-7.5214	183.724	GBM_prot
63	C15	SID238	ANGPTL2-Hs00171912_m1	23.0936	18.9224	4.17119	13.2569	-9.08575	543.353	GBM_prot
106	E10	Astrocyte Lonza	CD68-Hs02836816_g1	25.5456	18.1323	7.41325	7.42167	-0.00842133	1.00585	Normal
107	E11	Astrocyte Lonza	CD68-Hs02836816_g1	25.5397	18.1323	7.40735	7.42167	-0.0143233	1.00998	Normal
108	E12	Astrocyte Lonza	CD68-Hs02836816_g1	25.5767	18.1323	7.44442	7.42167	0.0227447	0.984358	Normal
133	F13	Astrocyte Lonza	CD68-Hs02836816_g1	24.1804	8.13429	16.0462	15.9368	0.109311	0.927031	Normal
134	F14	Astrocyte Lonza	CD68-Hs02836816_g1	24.1723	8.13429	16.038	15.9368	0.101189	0.932264	Normal
135	F15	Astrocyte Lonza	CD68-Hs02836816_g1	23.8606	8.13429	15.7263	15.9368	-0.2105	1.15709	Normal
109	E13	SID186	CD68-Hs02836816_g1	20.825	8.27613	12.5488	15.9368	-3.38801	10.4687	GBM_prot
110	E14	SID186	CD68-Hs02836816_g1	20.8257	8.27613	12.5496	15.9368	-3.38725	10.4632	GBM_prot
111	E15	SID186	CD68-Hs02836816_g1	20.8318	8.27613	12.5557	15.9368	-3.38118	10.4193	GBM_prot
112	E16	SID227	CD68-Hs02836816_g1	25.2511	18.2611	6.99002	7.42167	-0.431649	1.34877	GBM_prot
113	E17	SID227	CD68-Hs02836816_g1	25.3553	18.2611	7.09422	7.42167	-0.327452	1.2548	GBM_prot
114	E18	SID227	CD68-Hs02836816_g1	25.4227	18.2611	7.16168	7.42167	-0.259989	1.19747	GBM_prot
109	E13	SID238	CD68-Hs02836816_g1	23.3315	17.8553	5.47613	7.42167	-1.94554	3.85182	GBM_prot
110	E14	SID238	CD68-Hs02836816_g1	23.2744	17.8553	5.41907	7.42167	-2.0026	4.00723	GBM_prot
111	E15	SID238	CD68-Hs02836816_g1	23.1789	17.8553	5.32358	7.42167	-2.09809	4.28143	GBM_prot
82	D10	Astrocyte Lonza	CLCN3-Hs00923161_m1	22.5656	14.4635	8.10209	8.1076	-0.005507	1.00382	Normal
83	D11	Astrocyte Lonza	CLCN3-Hs00923161_m1	22.5761	14.4635	8.11253	8.1076	0.004936	0.996584	Normal
84	D12	Astrocyte Lonza	CLCN3-Hs00923161_m1	22.5717	14.4635	8.10817	8.1076	0.000571	0.999604	Normal
271	L7	Astrocyte Lonza	CLCN3-Hs00923161_m1	22.9078	8.13429	14.7735	14.7813	-0.007856	1.00546	Normal
272	L8	Astrocyte Lonza	CLCN3-Hs00923161_m1	22.9411	8.13429	14.8068	14.7813	0.025444	0.982518	Normal
273	L9	Astrocyte Lonza	CLCN3-Hs00923161_m1	22.898	8.13429	14.7637	14.7813	-0.017588	1.01227	Normal
247	K7	SID186	CLCN3-Hs00923161_m1	22.0845	8.27613	13.8084	14.7813	-0.972972	1.96288	GBM_prot
248	K8	SID186	CLCN3-Hs00923161_m1	21.9756	8.27613	13.6994	14.7813	-1.0819	2.11682	GBM_prot
249	K9	SID186	CLCN3-Hs00923161_m1	22.0999	8.27613	13.8238	14.7813	-0.957529	1.94198	GBM_prot
88	D16	SID227	CLCN3-Hs00923161_m1	20.8961	15.6173	5.27878	8.1076	-2.82882	7.10491	GBM_prot
89	D17	SID227	CLCN3-Hs00923161_m1	20.87	15.6173	5.25261	8.1076	-2.85499	7.23496	GBM_prot
90	D18	SID227	CLCN3-Hs00923161_m1	20.7906	15.6173	5.17326	8.1076	-2.93433	7.64402	GBM_prot
85	D13	SID238	CLCN3-Hs00923161_m1	21.5178	15.4758	6.04198	8.1076	-2.06561	4.18612	GBM_prot
86	D14	SID238	CLCN3-Hs00923161_m1	21.5539	15.4758	6.07805	8.1076	-2.02955	4.08277	GBM_prot
87	D15	SID238	CLCN3-Hs00923161_m1	21.6142	15.4758	6.13837	8.1076	-1.96922	3.91557	GBM_prot
202	I10	Astrocyte Lonza	CLU-Hs00156548_m1	20.3417	8.13429	12.2074	12.2456	-0.0382723	1.02688	Normal
203	I11	Astrocyte Lonza	CLU-Hs00156548_m1	20.3095	8.13429	12.1752	12.2456	-0.0704613	1.05005	Normal
204	I12	Astrocyte Lonza	CLU-Hs00156548_m1	20.4887	8.13429	12.3544	12.2456	0.108734	0.927402	Normal
178	H10	SID186	CLU-Hs00156548_m1	15.9283	8.27613	7.65221	12.2456	-4.59342	24.1411	GBM_prot
179	H11	SID186	CLU-Hs00156548_m1	16.0425	8.27613	7.7664	12.2456	-4.47923	22.304	GBM_prot
180	H12	SID186	CLU-Hs00156548_m1	16.0469	8.27613	7.77074	12.2456	-4.47489	22.2371	GBM_prot
40	B16	SID227	CLU-Hs00156548_m1	21.1659	17.6613	3.50462	12.2456	-8.74101	427.866	GBM_prot
41	B17	SID227	CLU-Hs00156548_m1	21.8792	17.6613	4.21793	12.2456	-8.02771	260.964	GBM_prot
42	B18	SID227	CLU-Hs00156548_m1	Undetermined	17.6613	NA	NA	NA	NA	GBM_prot
37	B13	SID238	CLU-Hs00156548_m1	26.5791	18.9224	7.65666	12.2456	-4.58897	24.0668	GBM_prot
38	B14	SID238	CLU-Hs00156548_m1	26.7254	18.9224	7.803	12.2456	-4.44263	21.7453	GBM_prot
39	B15	SID238	CLU-Hs00156548_m1	26.6641	18.9224	7.74172	12.2456	-4.50391	22.6888	GBM_prot
208	I16	Astrocyte Lonza	CRYAB-Hs00157107_m1	21.9497	8.13429	13.8154	13.877	-0.0615723	1.0436	Normal
209	I17	Astrocyte Lonza	CRYAB-Hs00157107_m1	21.9591	8.13429	13.8248	13.877	-0.0521843	1.03683	Normal
210	I18	Astrocyte Lonza	CRYAB-Hs00157107_m1	22.1251	8.13429	13.9908	13.877	0.113757	0.924178	Normal
184	H16	SID186	CRYAB-Hs00157107_m1	20.3201	8.27613	12.044	13.877	-1.83304	3.56288	GBM_prot
185	H17	SID186	CRYAB-Hs00157107_m1	20.3188	8.27613	12.0427	13.877	-1.83432	3.56603	GBM_prot
186	H18	SID186	CRYAB-Hs00157107_m1	20.289	8.27613	12.0128	13.877	-1.86418	3.6406	GBM_prot
88	D16	SID227	CRYAB-Hs00157107_m1	20.1264	17.6613	2.46514	13.877	-11.4119	2724.66	GBM_prot
89	D17	SID227	CRYAB-Hs00157107_m1	19.3482	17.6613	1.68695	13.877	-12.1901	4672.73	GBM_prot
90	D18	SID227	CRYAB-Hs00157107_m1	19.1338	17.6613	1.47252	13.877	-12.4045	5421.5	GBM_prot
85	D13	SID238	CRYAB-Hs00157107_m1	23.4926	18.9224	4.57024	13.877	-9.30675	633.304	GBM_prot
86	D14	SID238	CRYAB-Hs00157107_m1	22.702	18.9224	3.7796	13.877	-10.0974	1095.52	GBM_prot
87	D15	SID238	CRYAB-Hs00157107_m1	21.4662	18.9224	2.54377	13.877	-11.3332	2580.13	GBM_prot
106	E10	Astrocyte Lonza	EGFR-Hs01076078_m1	21.7904	15.3569	6.4335	6.46271	-0.029203	1.02045	Normal
107	E11	Astrocyte Lonza	EGFR-Hs01076078_m1	21.8599	15.3569	6.50298	6.46271	0.040276	0.972469	Normal
108	E12	Astrocyte Lonza	EGFR-Hs01076078_m1	21.8086	15.3569	6.45163	6.46271	-0.011073	1.0077	Normal
61	C13	Astrocyte Lonza	EGFR-Hs01076078_m1	23.175	8.13429	15.0407	14.9047	0.136007	0.910034	Normal
62	C14	Astrocyte Lonza	EGFR-Hs01076078_m1	22.9761	8.13429	14.8419	14.9047	-0.0628337	1.04452	Normal
63	C15	Astrocyte Lonza	EGFR-Hs01076078_m1	22.9658	8.13429	14.8315	14.9047	-0.0731737	1.05203	Normal
37	B13	SID186	EGFR-Hs01076078_m1	23.3808	8.27613	15.1046	14.9047	0.199961	0.870574	GBM_prot
38	B14	SID186	EGFR-Hs01076078_m1	23.3523	8.27613	15.0762	14.9047	0.171517	0.887909	GBM_prot
39	B15	SID186	EGFR-Hs01076078_m1	23.3091	8.27613	15.033	14.9047	0.128319	0.914897	GBM_prot
112	E16	SID227	EGFR-Hs01076078_m1	21.5315	15.3063	6.22523	6.46271	-0.237481	1.17893	GBM_prot
113	E17	SID227	EGFR-Hs01076078_m1	21.5386	15.3063	6.23228	6.46271	-0.230428	1.17318	GBM_prot
114	E18	SID227	EGFR-Hs01076078_m1	21.5165	15.3063	6.21024	6.46271	-0.252466	1.19124	GBM_prot
109	E13	SID238	EGFR-Hs01076078_m1	24.5449	15.3105	9.23448	6.46271	2.77177	0.146424	GBM_prot
110	E14	SID238	EGFR-Hs01076078_m1	24.5208	15.3105	9.21038	6.46271	2.74767	0.148891	GBM_prot
111	E15	SID238	EGFR-Hs01076078_m1	24.5346	15.3105	9.22417	6.46271	2.76146	0.147475	GBM_prot
106	E10	Astrocyte Lonza	EPDR1-Hs01556067_m1	27.8604	14.4635	13.3969	13.2537	0.143205	0.905505	Normal
107	E11	Astrocyte Lonza	EPDR1-Hs01556067_m1	27.7334	14.4635	13.2698	13.2537	0.016172	0.988853	Normal
108	E12	Astrocyte Lonza	EPDR1-Hs01556067_m1	27.5578	14.4635	13.0943	13.2537	-0.159377	1.1168	Normal
274	L10	Astrocyte Lonza	EPDR1-Hs01556067_m1	29.8366	8.13429	21.7023	21.8092	-0.106944	1.07694	Normal
275	L11	Astrocyte Lonza	EPDR1-Hs01556067_m1	29.8363	8.13429	21.702	21.8092	-0.107232	1.07716	Normal
276	L12	Astrocyte Lonza	EPDR1-Hs01556067_m1	30.1577	8.13429	22.0234	21.8092	0.214175	0.862039	Normal
250	K10	SID186	EPDR1-Hs01556067_m1	28.0266	8.27613	19.7505	21.8092	-2.0587	4.1661	GBM_prot
251	K11	SID186	EPDR1-Hs01556067_m1	28.1828	8.27613	19.9066	21.8092	-1.90257	3.73878	GBM_prot
252	K12	SID186	EPDR1-Hs01556067_m1	28.3392	8.27613	20.0631	21.8092	-1.74613	3.35458	GBM_prot
112	E16	SID227	EPDR1-Hs01556067_m1	26.5688	15.6173	10.9514	13.2537	-2.30227	4.93232	GBM_prot
113	E17	SID227	EPDR1-Hs01556067_m1	26.1955	15.6173	10.5781	13.2537	-2.67554	6.38879	GBM_prot
114	E18	SID227	EPDR1-Hs01556067_m1	26.3951	15.6173	10.7778	13.2537	-2.47593	5.56324	GBM_prot
109	E13	SID238	EPDR1-Hs01556067_m1	28.7466	15.4758	13.2707	13.2537	0.0170672	0.98824	GBM_prot
110	E14	SID238	EPDR1-Hs01556067_m1	28.4579	15.4758	12.9821	13.2537	-0.271597	1.20714	GBM_prot
111	E15	SID238	EPDR1-Hs01556067_m1	28.3606	15.4758	12.8848	13.2537	-0.368859	1.29133	GBM_prot
34	B10	Astrocyte Lonza	GPR56-Hs00173754_m1	27.0385	14.4635	12.575	12.6252	-0.05016	1.03538	Normal
35	B11	Astrocyte Lonza	GPR56-Hs00173754_m1	27.0828	14.4635	12.6192	12.6252	-0.005933	1.00412	Normal
36	B12	Astrocyte Lonza	GPR56-Hs00173754_m1	27.1448	14.4635	12.6813	12.6252	0.056093	0.961865	Normal
241	K1	SID186	GPR56-Hs00173754_m1	20.5605	8.27613	12.2844	19.5877	-7.30328	157.946	GBM_prot
242	K2	SID186	GPR56-Hs00173754_m1	20.5088	8.27613	12.2326	19.5877	-7.35503	163.714	GBM_prot
243	K3	SID186	GPR56-Hs00173754_m1	20.5409	8.27613	12.2648	19.5877	-7.32289	160.106	GBM_prot
40	B16	SID227	GPR56-Hs00173754_m1	18.2428	15.6173	2.6254	12.6252	-9.99977	1023.84	GBM_prot
41	B17	SID227	GPR56-Hs00173754_m1	18.243	15.6173	2.62563	12.6252	-9.99954	1023.67	GBM_prot
42	B18	SID227	GPR56-Hs00173754_m1	18.2214	15.6173	2.60407	12.6252	-10.0211	1039.09	GBM_prot
37	B13	SID238	GPR56-Hs00173754_m1	18.7165	15.4758	3.24071	12.6252	-9.38446	668.351	GBM_prot
38	B14	SID238	GPR56-Hs00173754_m1	18.6187	15.4758	3.14286	12.6252	-9.48231	715.255	GBM_prot
39	B15	SID238	GPR56-Hs00173754_m1	18.7403	15.4758	3.2645	12.6252	-9.36068	657.422	GBM_prot
130	F10	Astrocyte Lonza	IL13RA2-Hs00152924_m1	30.063	15.3569	14.706	14.8349	-0.128844	1.09342	Normal
131	F11	Astrocyte Lonza	IL13RA2-Hs00152924_m1	30.2608	15.3569	14.9038	14.8349	0.0689503	0.953331	Normal
132	F12	Astrocyte Lonza	IL13RA2-Hs00152924_m1	30.2517	15.3569	14.8948	14.8349	0.0598933	0.959335	Normal
64	C16	Astrocyte Lonza	IL13RA2-Hs00152924_m1	31.1787	8.13429	23.0444	23.137	-0.0925557	1.06626	Normal
65	C17	Astrocyte Lonza	IL13RA2-Hs00152924_m1	31.4878	8.13429	23.3535	23.137	0.216491	0.860656	Normal
66	C18	Astrocyte Lonza	IL13RA2-Hs00152924_m1	31.1473	8.13429	23.013	23.137	-0.123936	1.0897	Normal
40	B16	SID186	IL13RA2-Hs00152924_m1	22.1523	8.27613	13.8761	23.137	-9.26085	613.468	GBM_prot
41	B17	SID186	IL13RA2-Hs00152924_m1	22.0195	8.27613	13.7433	23.137	-9.39365	672.62	GBM_prot
42	B18	SID186	IL13RA2-Hs00152924_m1	21.8687	8.27613	13.5926	23.137	-9.54439	746.702	GBM_prot
136	F16	SID227	IL13RA2-Hs00152924_m1	23.8208	15.3063	8.51454	14.8349	-6.32033	79.9114	GBM_prot
137	F17	SID227	IL13RA2-Hs00152924_m1	23.8676	15.3063	8.56134	14.8349	-6.27353	77.3608	GBM_prot
138	F18	SID227	IL13RA2-Hs00152924_m1	23.893	15.3063	8.58669	14.8349	-6.24817	76.013	GBM_prot
133	F13	SID238	IL13RA2-Hs00152924_m1	22.7567	15.3105	7.44626	14.8349	-7.38861	167.569	GBM_prot
134	F14	SID238	IL13RA2-Hs00152924_m1	22.7753	15.3105	7.4648	14.8349	-7.37006	165.428	GBM_prot
135	F15	SID238	IL13RA2-Hs00152924_m1	22.7539	15.3105	7.44349	14.8349	-7.39138	167.891	GBM_prot
106	E10	Astrocyte Lonza	IL1RAP-Hs00895050_m1	29.0979	16.1407	12.9572	13.0107	-0.0534633	1.03775	Normal
107	E11	Astrocyte Lonza	IL1RAP-Hs00895050_m1	29.2613	16.1407	13.1206	13.0107	0.109932	0.926632	Normal
108	E12	Astrocyte Lonza	IL1RAP-Hs00895050_m1	29.0949	16.1407	12.9542	13.0107	-0.0564683	1.03992	Normal
196	I4	Astrocyte Lonza	IL1RAP-Hs00895050_m1	28.2574	8.13429	20.1231	20.1322	-0.00908066	1.00631	Normal
197	I5	Astrocyte Lonza	IL1RAP-Hs00895050_m1	28.186	8.13429	20.0517	20.1322	-0.0804447	1.05734	Normal
198	I6	Astrocyte Lonza	IL1RAP-Hs00895050_m1	28.356	8.13429	20.2217	20.1322	0.0895253	0.939832	Normal
172	H4	SID186	IL1RAP-Hs00895050_m1	26.5977	8.27613	18.3215	20.1322	-1.81063	3.50795	GBM_prot
173	H5	SID186	IL1RAP-Hs00895050_m1	26.828	8.27613	18.5519	20.1322	-1.5803	2.99033	GBM_prot
174	H6	SID186	IL1RAP-Hs00895050_m1	26.6263	8.27613	18.3501	20.1322	-1.78203	3.43909	GBM_prot
112	E16	SID227	IL1RAP-Hs00895050_m1	25.9086	16.1559	9.75266	13.0107	-3.25803	9.56675	GBM_prot
113	E17	SID227	IL1RAP-Hs00895050_m1	25.8413	16.1559	9.68541	13.0107	-3.32528	10.0232	GBM_prot
114	E18	SID227	IL1RAP-Hs00895050_m1	25.39	16.1559	9.23407	13.0107	-3.77662	13.7049	GBM_prot
109	E13	SID238	IL1RAP-Hs00895050_m1	27.8655	16.5151	11.3504	13.0107	-1.6603	3.16082	GBM_prot
110	E14	SID238	IL1RAP-Hs00895050_m1	26.7929	16.5151	10.2778	13.0107	-2.73287	6.64777	GBM_prot
111	E15	SID238	IL1RAP-Hs00895050_m1	26.806	16.5151	10.291	13.0107	-2.71973	6.58747	GBM_prot
82	D10	Astrocyte Lonza	ITGB8-Hs00174456_m1	29.7116	16.1407	13.5709	13.6594	-0.088497	1.06326	Normal
83	D11	Astrocyte Lonza	ITGB8-Hs00174456_m1	29.8222	16.1407	13.6815	13.6594	0.022112	0.98479	Normal
84	D12	Astrocyte Lonza	ITGB8-Hs00174456_m1	29.8665	16.1407	13.7258	13.6594	0.066385	0.955028	Normal
193	I1	Astrocyte Lonza	ITGB8-Hs00174456_m1	29.5646	8.13429	21.4303	21.3963	0.0340187	0.976696	Normal
194	I2	Astrocyte Lonza	ITGB8-Hs00174456_m1	29.4611	8.13429	21.3268	21.3963	-0.0694893	1.04935	Normal
195	I3	Astrocyte Lonza	ITGB8-Hs00174456_m1	29.5661	8.13429	21.4318	21.3963	0.0354707	0.975713	Normal
169	H1	SID186	ITGB8-Hs00174456_m1	27.0923	8.27613	18.8162	21.3963	-2.58013	5.97996	GBM_prot
170	H2	SID186	ITGB8-Hs00174456_m1	26.8959	8.27613	18.6197	21.3963	-2.77655	6.85213	GBM_prot
171	H3	SID186	ITGB8-Hs00174456_m1	27.0535	8.27613	18.7774	21.3963	-2.61893	6.14296	GBM_prot
88	D16	SID227	ITGB8-Hs00174456_m1	24.1484	16.1559	7.99248	13.6594	-5.66694	50.8063	GBM_prot
89	D17	SID227	ITGB8-Hs00174456_m1	23.6275	16.1559	7.47162	13.6594	-6.1878	72.8975	GBM_prot
90	D18	SID227	ITGB8-Hs00174456_m1	24.0121	16.1559	7.85617	13.6594	-5.80325	55.8408	GBM_prot
85	D13	SID238	ITGB8-Hs00174456_m1	26.6669	16.5151	10.1518	13.6594	-3.50758	11.3733	GBM_prot
86	D14	SID238	ITGB8-Hs00174456_m1	26.189	16.5151	9.67395	13.6594	-3.98546	15.8396	GBM_prot
87	D15	SID238	ITGB8-Hs00174456_m1	26.3136	16.5151	9.79854	13.6594	-3.86087	14.5291	GBM_prot
58	C10	Astrocyte Lonza	LGALS3B-Hs00174774_m1	19.7778	16.1407	3.63713	3.66835	-0.031218	1.02187	Normal
59	C11	Astrocyte Lonza	LGALS3B-Hs00174774_m1	19.8015	16.1407	3.66088	3.66835	-0.007466	1.00519	Normal
60	C12	Astrocyte Lonza	LGALS3B-Hs00174774_m1	19.8477	16.1407	3.70703	3.66835	0.038684	0.973543	Normal
142	F22	Astrocyte Lonza	LGALS3B-Hs00174774_m1	20.6012	8.13429	12.4669	12.4175	0.0493877	0.966346	Normal
143	F23	Astrocyte Lonza	LGALS3B-Hs00174774_m1	20.552	8.13429	12.4177	12.4175	0.00023667	0.999836	Normal
144	F24	Astrocyte Lonza	LGALS3B-Hs00174774_m1	20.5022	8.13429	12.3679	12.4175	-0.0496243	1.035	Normal
118	E22	SID186	LGALS3B-Hs00174774_m1	18.3696	8.27613	10.0935	12.4175	-2.324	5.00718	GBM_prot
119	E23	SID186	LGALS3B-Hs00174774_m1	18.3726	8.27613	10.0964	12.4175	-2.32105	4.99696	GBM_prot
120	E24	SID186	LGALS3B-Hs00174774_m1	18.4477	8.27613	10.1715	12.4175	-2.24598	4.74358	GBM_prot
64	C16	SID227	LGALS3B-Hs00174774_m1	19.1185	16.1559	2.96261	3.66835	-0.705743	1.63098	GBM_prot
65	C17	SID227	LGALS3B-Hs00174774_m1	19.0609	16.1559	2.90499	3.66835	-0.76336	1.69744	GBM_prot
66	C18	SID227	LGALS3B-Hs00174774_m1	19.0733	16.1559	2.91734	3.66835	-0.751008	1.68297	GBM_prot
61	C13	SID238	LGALS3B-Hs00174774_m1	19.7634	16.5151	3.24834	3.66835	-0.420006	1.33793	GBM_prot
62	C14	SID238	LGALS3B-Hs00174774_m1	19.7542	16.5151	3.23915	3.66835	-0.429198	1.34648	GBM_prot
63	C15	SID238	LGALS3B-Hs00174774_m1	19.7566	16.5151	3.24156	3.66835	-0.426785	1.34423	GBM_prot
10	A10	Astrocyte Lonza	NTRK2-Hs00178811_m1	32.4536	14.4635	17.9901	17.8409	0.149204	0.901748	Normal
11	A11	Astrocyte Lonza	NTRK2-Hs00178811_m1	32.2327	14.4635	17.7692	17.8409	-0.071701	1.05096	Normal
12	A12	Astrocyte Lonza	NTRK2-Hs00178811_m1	32.2269	14.4635	17.7634	17.8409	-0.077503	1.05519	Normal
214	I22	Astrocyte Lonza	NTRK2-Hs00178811_m1	32.5989	8.13429	24.4646	24.2227	0.241849	0.845661	Normal
215	I23	Astrocyte Lonza	NTRK2-Hs00178811_m1	32.125	8.13429	23.9907	24.2227	-0.231971	1.17444	Normal
216	I24	Astrocyte Lonza	NTRK2-Hs00178811_m1	32.3471	8.13429	24.2128	24.2227	-0.00987866	1.00687	Normal
190	H22	SID186	NTRK2-Hs00178811_m1	23.8299	8.27613	15.5538	24.2227	-8.66896	407.02	GBM_prot
191	H23	SID186	NTRK2-Hs00178811_m1	23.6693	8.27613	15.3932	24.2227	-8.82953	454.939	GBM_prot
192	H24	SID186	NTRK2-Hs00178811_m1	23.6489	8.27613	15.3728	24.2227	-8.84993	461.419	GBM_prot
16	A16	SID227	NTRK2-Hs00178811_m1	20.9828	15.6173	5.36544	17.8409	-12.4754	5694.74	GBM_prot
17	A17	SID227	NTRK2-Hs00178811_m1	20.9762	15.6173	5.3588	17.8409	-12.4821	5721.01	GBM_prot
18	A18	SID227	NTRK2-Hs00178811_m1	20.9573	15.6173	5.33992	17.8409	-12.5009	5796.39	GBM_prot
13	A13	SID238	NTRK2-Hs00178811_m1	20.8137	15.4758	5.33785	17.8409	-12.503	5804.72	GBM_prot
14	A14	SID238	NTRK2-Hs00178811_m1	20.8062	15.4758	5.33037	17.8409	-12.5105	5834.89	GBM_prot
15	A15	SID238	NTRK2-Hs00178811_m1	20.8636	15.4758	5.38772	17.8409	-12.4531	5607.47	GBM_prot
154	G10	Astrocyte Lonza	PTPRZ1-Hs00960146_m1	33.7236	15.3569	18.3667	18.6077	-0.241004	1.18182	Normal
155	G11	Astrocyte Lonza	PTPRZ1-Hs00960146_m1	33.8252	15.3569	18.4682	18.6077	-0.139434	1.10147	Normal
156	G12	Astrocyte Lonza	PTPRZ1-Hs00960146_m1	34.345	15.3569	18.9881	18.6077	0.380439	0.768204	Normal
67	C19	Astrocyte Lonza	PTPRZ1-Hs00960146_m1	33.6846	8.13429	25.5503	25.0608	0.489474	0.712285	Normal
68	C20	Astrocyte Lonza	PTPRZ1-Hs00960146_m1	32.9978	8.13429	24.8635	25.0608	-0.197333	1.14658	Normal
69	C21	Astrocyte Lonza	PTPRZ1-Hs00960146_m1	32.903	8.13429	24.7687	25.0608	-0.29214	1.22446	Normal
43	B19	SID186	PTPRZ1-Hs00960146_m1	21.761	8.27613	13.4849	25.0608	-11.5759	3052.85	GBM_prot
44	B20	SID186	PTPRZ1-Hs00960146_m1	21.828	8.27613	13.5518	25.0608	-11.509	2914.44	GBM_prot
45	B21	SID186	PTPRZ1-Hs00960146_m1	21.8618	8.27613	13.5856	25.0608	-11.4752	2846.94	GBM_prot
160	G16	SID227	PTPRZ1-Hs00960146_m1	18.5622	15.3063	3.2559	18.6077	-15.3518	41815.9	GBM_prot
161	G17	SID227	PTPRZ1-Hs00960146_m1	18.5022	15.3063	3.19592	18.6077	-15.4117	43591.1	GBM_prot
162	G18	SID227	PTPRZ1-Hs00960146_m1	18.5228	15.3063	3.21654	18.6077	-15.3911	42972.5	GBM_prot
157	G13	SID238	PTPRZ1-Hs00960146_m1	22.5741	15.3105	7.26359	18.6077	-11.3441	2599.59	GBM_prot
158	G14	SID238	PTPRZ1-Hs00960146_m1	22.5078	15.3105	7.19732	18.6077	-11.4103	2721.8	GBM_prot
159	G15	SID238	PTPRZ1-Hs00960146_m1	22.5109	15.3105	7.20039	18.6077	-11.4073	2716	GBM_prot
58	C10	Astrocyte Lonza	RGMA-Hs00297192_m1	24.9982	18.1323	6.86589	7.04965	-0.183756	1.13584	Normal
59	C11	Astrocyte Lonza	RGMA-Hs00297192_m1	25.469	18.1323	7.33671	7.04965	0.287062	0.819569	Normal
60	C12	Astrocyte Lonza	RGMA-Hs00297192_m1	25.0786	18.1323	6.94634	7.04965	-0.103307	1.07423	Normal
127	F7	Astrocyte Lonza	RGMA-Hs00297192_m1	22.7517	8.13429	14.6174	14.6599	-0.042505	1.0299	Normal
128	F8	Astrocyte Lonza	RGMA-Hs00297192_m1	22.7053	8.13429	14.571	14.6599	-0.088956	1.0636	Normal
129	F9	Astrocyte Lonza	RGMA-Hs00297192_m1	22.9257	8.13429	14.7914	14.6599	0.131461	0.912906	Normal
103	E7	SID186	RGMA-Hs00297192_m1	20.9345	8.27613	12.6584	14.6599	-2.00157	4.00436	GBM_prot
104	E8	SID186	RGMA-Hs00297192_m1	20.8379	8.27613	12.5618	14.6599	-2.09813	4.28154	GBM_prot
105	E9	SID186	RGMA-Hs00297192_m1	20.8784	8.27613	12.6022	14.6599	-2.05769	4.16321	GBM_prot
64	C16	SID227	RGMA-Hs00297192_m1	21.0329	18.2611	2.77186	7.04965	-4.27778	19.3973	GBM_prot
65	C17	SID227	RGMA-Hs00297192_m1	20.7473	18.2611	2.48629	7.04965	-4.56336	23.6432	GBM_prot
66	C18	SID227	RGMA-Hs00297192_m1	20.8139	18.2611	2.55279	7.04965	-4.49685	22.5781	GBM_prot
61	C13	SID238	RGMA-Hs00297192_m1	21.3633	17.8553	3.50797	7.04965	-3.54167	11.6453	GBM_prot
62	C14	SID238	RGMA-Hs00297192_m1	21.5894	17.8553	3.73408	7.04965	-3.31556	9.95596	GBM_prot
63	C15	SID238	RGMA-Hs00297192_m1	21.3138	17.8553	3.4585	7.04965	-3.59115	12.0516	GBM_prot
10	A10	Astrocyte Lonza	SLC12A7-Hs00198214_m1	26.8844	16.1407	10.7437	10.8811	-0.137351	1.09988	Normal
11	A11	Astrocyte Lonza	SLC12A7-Hs00198214_m1	27.328	16.1407	11.1873	10.8811	0.306275	0.808727	Normal
12	A12	Astrocyte Lonza	SLC12A7-Hs00198214_m1	26.8528	16.1407	10.7121	10.8811	-0.168925	1.12422	Normal
136	F16	Astrocyte Lonza	SLC12A7-Hs00198214_m1	26.129	8.13429	17.9947	17.851	0.143733	0.905174	Normal
137	F17	Astrocyte Lonza	SLC12A7-Hs00198214_m1	25.9509	8.13429	17.8166	17.851	-0.0343833	1.02412	Normal
138	F18	Astrocyte Lonza	SLC12A7-Hs00198214_m1	25.8759	8.13429	17.7416	17.851	-0.109349	1.07874	Normal
112	E16	SID186	SLC12A7-Hs00198214_m1	22.88	8.27613	14.6038	17.851	-3.24712	9.4947	GBM_prot
113	E17	SID186	SLC12A7-Hs00198214_m1	22.9594	8.27613	14.6833	17.851	-3.1677	8.98616	GBM_prot
114	E18	SID186	SLC12A7-Hs00198214_m1	22.9123	8.27613	14.6362	17.851	-3.2148	9.28438	GBM_prot
16	A16	SID227	SLC12A7-Hs00198214_m1	23.7803	16.1559	7.6244	10.8811	-3.25666	9.55767	GBM_prot
17	A17	SID227	SLC12A7-Hs00198214_m1	23.9066	16.1559	7.75072	10.8811	-3.13034	8.75642	GBM_prot
18	A18	SID227	SLC12A7-Hs00198214_m1	23.5322	16.1559	7.37632	10.8811	-3.50474	11.351	GBM_prot
13	A13	SID238	SLC12A7-Hs00198214_m1	24.1322	16.5151	7.61714	10.8811	-3.26392	9.6059	GBM_prot
14	A14	SID238	SLC12A7-Hs00198214_m1	24.1317	16.5151	7.61665	10.8811	-3.26442	9.6092	GBM_prot
15	A15	SID238	SLC12A7-Hs00198214_m1	24.0034	16.5151	7.48832	10.8811	-3.39274	10.5031	GBM_prot
58	C10	Astrocyte Lonza	SLC1A3-Hs00188193_m1	24.7845	14.4635	10.321	10.3654	-0.044399	1.03125	Normal
59	C11	Astrocyte Lonza	SLC1A3-Hs00188193_m1	24.8957	14.4635	10.4321	10.3654	0.066723	0.954804	Normal
60	C12	Astrocyte Lonza	SLC1A3-Hs00188193_m1	24.8066	14.4635	10.3431	10.3654	-0.022324	1.01559	Normal
268	L4	Astrocyte Lonza	SLC1A3-Hs00188193_m1	24.3051	8.13429	16.1708	16.1629	0.007872	0.994558	Normal
269	L5	Astrocyte Lonza	SLC1A3-Hs00188193_m1	24.2714	8.13429	16.1371	16.1629	-0.025774	1.01803	Normal
270	L6	Astrocyte Lonza	SLC1A3-Hs00188193_m1	24.3151	8.13429	16.1808	16.1629	0.017902	0.987668	Normal
244	K4	SID186	SLC1A3-Hs00188193_m1	21.9087	8.27613	13.6326	16.1629	-2.53036	5.77715	GBM_prot
245	K5	SID186	SLC1A3-Hs00188193_m1	21.9649	8.27613	13.6888	16.1629	-2.47416	5.55644	GBM_prot
246	K6	SID186	SLC1A3-Hs00188193_m1	21.8702	8.27613	13.5941	16.1629	-2.56884	5.93331	GBM_prot
64	C16	SID227	SLC1A3-Hs00188193_m1	19.8835	15.6173	4.26614	10.3654	-6.09928	68.5592	GBM_prot
65	C17	SID227	SLC1A3-Hs00188193_m1	19.8204	15.6173	4.20305	10.3654	-6.16237	71.6238	GBM_prot
66	C18	SID227	SLC1A3-Hs00188193_m1	19.8409	15.6173	4.22355	10.3654	-6.14187	70.6133	GBM_prot
61	C13	SID238	SLC1A3-Hs00188193_m1	20.2281	15.4758	4.75228	10.3654	-5.61313	48.9465	GBM_prot
62	C14	SID238	SLC1A3-Hs00188193_m1	20.1829	15.4758	4.70707	10.3654	-5.65835	50.5049	GBM_prot
63	C15	SID238	SLC1A3-Hs00188193_m1	20.2003	15.4758	4.7245	10.3654	-5.64091	49.8982	GBM_prot
178	H10	Astrocyte Lonza	TFRC-Hs00951083_m1	21.4828	15.3569	6.12588	6.18493	-0.0590517	1.04178	Normal
179	H11	Astrocyte Lonza	TFRC-Hs00951083_m1	21.5129	15.3569	6.15596	6.18493	-0.0289717	1.02028	Normal
180	H12	Astrocyte Lonza	TFRC-Hs00951083_m1	21.6299	15.3569	6.27295	6.18493	0.0880233	0.940811	Normal
70	C22	Astrocyte Lonza	TFRC-Hs00951083_m1	22.9981	8.13429	14.8638	14.8681	-0.004319	1.003	Normal
71	C23	Astrocyte Lonza	TFRC-Hs00951083_m1	22.9803	8.13429	14.846	14.8681	-0.022107	1.01544	Normal
72	C24	Astrocyte Lonza	TFRC-Hs00951083_m1	23.0288	8.13429	14.8945	14.8681	0.026426	0.98185	Normal
46	B22	SID186	TFRC-Hs00951083_m1	21.1197	8.27613	12.8436	14.8681	-2.02455	4.06865	GBM_prot
47	B23	SID186	TFRC-Hs00951083_m1	21.0704	8.27613	12.7942	14.8681	-2.07389	4.2102	GBM_prot
48	B24	SID186	TFRC-Hs00951083_m1	21.006	8.27613	12.7298	14.8681	-2.13826	4.4023	GBM_prot
184	H16	SID227	TFRC-Hs00951083_m1	22.4015	15.3063	7.09516	6.18493	0.910234	0.532099	GBM_prot
185	H17	SID227	TFRC-Hs00951083_m1	22.3674	15.3063	7.06111	6.18493	0.876186	0.544806	GBM_prot
186	H18	SID227	TFRC-Hs00951083_m1	22.4347	15.3063	7.12846	6.18493	0.943531	0.519959	GBM_prot
181	H13	SID238	TFRC-Hs00951083_m1	20.9669	15.3105	5.65643	6.18493	-0.528495	1.44242	GBM_prot
182	H14	SID238	TFRC-Hs00951083_m1	20.9213	15.3105	5.61087	6.18493	-0.574063	1.48871	GBM_prot
183	H15	SID238	TFRC-Hs00951083_m1	21.3447	15.3105	6.03424	6.18493	-0.150685	1.1101	GBM_prot
34	B10	Astrocyte Lonza	THBD-Hs00264920_s1	27.9605	18.1323	9.82816	10.0039	-0.175741	1.12954	Normal
35	B11	Astrocyte Lonza	THBD-Hs00264920_s1	28.1532	18.1323	10.0209	10.0039	0.0170393	0.988259	Normal
36	B12	Astrocyte Lonza	THBD-Hs00264920_s1	28.2949	18.1323	10.1626	10.0039	0.158701	0.895831	Normal
124	F4	Astrocyte Lonza	THBD-Hs00264920_s1	25.1207	8.13429	16.9864	16.6885	0.297877	0.813449	Normal
125	F5	Astrocyte Lonza	THBD-Hs00264920_s1	24.7131	8.13429	16.5788	16.6885	-0.109714	1.07901	Normal
126	F6	Astrocyte Lonza	THBD-Hs00264920_s1	24.6347	8.13429	16.5004	16.6885	-0.188163	1.13931	Normal
100	E4	SID186	THBD-Hs00264920_s1	26.441	8.27613	18.1648	16.6885	1.47632	0.359404	GBM_prot
101	E5	SID186	THBD-Hs00264920_s1	26.0467	8.27613	17.7706	16.6885	1.08204	0.47236	GBM_prot
102	E6	SID186	THBD-Hs00264920_s1	24.8308	8.27613	16.5547	16.6885	-0.133861	1.09723	GBM_prot
40	B16	SID227	THBD-Hs00264920_s1	29.2224	18.2611	10.9614	10.0039	0.957476	0.514957	GBM_prot
41	B17	SID227	THBD-Hs00264920_s1	29.2348	18.2611	10.9738	10.0039	0.969887	0.510546	GBM_prot
42	B18	SID227	THBD-Hs00264920_s1	29.7849	18.2611	11.5238	10.0039	1.51991	0.348709	GBM_prot
37	B13	SID238	THBD-Hs00264920_s1	28.8241	17.8553	10.9688	10.0039	0.964905	0.512312	GBM_prot
38	B14	SID238	THBD-Hs00264920_s1	28.3972	17.8553	10.5419	10.0039	0.537988	0.688731	GBM_prot
39	B15	SID238	THBD-Hs00264920_s1	28.4176	17.8553	10.5623	10.0039	0.558362	0.679073	GBM_prot
10	A10	Astrocyte Lonza	TNC-Hs01115665_m1	24.8279	18.1323	6.69563	6.62668	0.0689507	0.953331	Normal
11	A11	Astrocyte Lonza	TNC-Hs01115665_m1	24.6882	18.1323	6.55585	6.62668	-0.0708273	1.05032	Normal
12	A12	Astrocyte Lonza	TNC-Hs01115665_m1	24.7609	18.1323	6.62856	6.62668	0.00187667	0.9987	Normal
121	F1	Astrocyte Lonza	TNC-Hs01115665_m1	22.6394	8.13429	14.5051	14.4914	0.0136933	0.990553	Normal
122	F2	Astrocyte Lonza	TNC-Hs01115665_m1	22.5296	8.13429	14.3953	14.4914	-0.0961377	1.06891	Normal
123	F3	Astrocyte Lonza	TNC-Hs01115665_m1	22.7082	8.13429	14.5739	14.4914	0.0824443	0.944456	Normal
97	E1	SID186	TNC-Hs01115665_m1	18.7153	8.27613	10.4391	14.4914	-4.05231	16.5907	GBM_prot
98	E2	SID186	TNC-Hs01115665_m1	18.6192	8.27613	10.343	14.4914	-4.1484	17.7335	GBM_prot
99	E3	SID186	TNC-Hs01115665_m1	18.5865	8.27613	10.3103	14.4914	-4.18111	18.1401	GBM_prot
16	A16	SID227	TNC-Hs01115665_m1	21.5685	18.2611	3.30749	6.62668	-3.31919	9.98105	GBM_prot
17	A17	SID227	TNC-Hs01115665_m1	21.682	18.2611	3.4209	6.62668	-3.20578	9.22649	GBM_prot
18	A18	SID227	TNC-Hs01115665_m1	21.6298	18.2611	3.36877	6.62668	-3.25791	9.56599	GBM_prot
13	A13	SID238	TNC-Hs01115665_m1	19.7218	17.8553	1.86647	6.62668	-4.76021	27.0998	GBM_prot
14	A14	SID238	TNC-Hs01115665_m1	19.6911	17.8553	1.83572	6.62668	-4.79096	27.6837	GBM_prot
15	A15	SID238	TNC-Hs01115665_m1	20.0824	17.8553	2.22711	6.62668	-4.39958	21.1059	GBM_prot
82	D10	Astrocyte Lonza	TTYH3-Hs00286818_m1	23.6777	18.1323	5.54537	5.54804	-0.002669	1.00185	Normal
83	D11	Astrocyte Lonza	TTYH3-Hs00286818_m1	23.6088	18.1323	5.47653	5.54804	-0.071506	1.05081	Normal
84	D12	Astrocyte Lonza	TTYH3-Hs00286818_m1	23.7545	18.1323	5.62221	5.54804	0.074175	0.949885	Normal
130	F10	Astrocyte Lonza	TTYH3-Hs00286818_m1	21.9143	8.13429	13.78	13.8684	-0.088381	1.06318	Normal
131	F11	Astrocyte Lonza	TTYH3-Hs00286818_m1	22.178	8.13429	14.0437	13.8684	0.175317	0.885573	Normal
132	F12	Astrocyte Lonza	TTYH3-Hs00286818_m1	21.9158	8.13429	13.7815	13.8684	-0.086936	1.06211	Normal
106	E10	SID186	TTYH3-Hs00286818_m1	22.3834	8.27613	14.1072	13.8684	0.238843	0.847424	GBM_prot
107	E11	SID186	TTYH3-Hs00286818_m1	22.2484	8.27613	13.9723	13.8684	0.103906	0.93051	GBM_prot
108	E12	SID186	TTYH3-Hs00286818_m1	22.34	8.27613	14.0638	13.8684	0.195449	0.873301	GBM_prot
88	D16	SID227	TTYH3-Hs00286818_m1	23.2466	18.2611	4.98557	5.54804	-0.562465	1.47679	GBM_prot
89	D17	SID227	TTYH3-Hs00286818_m1	23.5885	18.2611	5.32745	5.54804	-0.220588	1.16521	GBM_prot
90	D18	SID227	TTYH3-Hs00286818_m1	23.2218	18.2611	4.96076	5.54804	-0.587277	1.50241	GBM_prot
85	D13	SID238	TTYH3-Hs00286818_m1	24.7621	17.8553	6.90674	5.54804	1.3587	0.389934	GBM_prot
86	D14	SID238	TTYH3-Hs00286818_m1	24.4134	17.8553	6.55804	5.54804	1.01	0.496547	GBM_prot
87	D15	SID238	TTYH3-Hs00286818_m1	24.316	17.8553	6.46065	5.54804	0.912614	0.531222	GBM_prot
