# Supplementary material for: Identification of Novel Tumor-Associated Cell Surface Sialoglycoproteins in Human Glioblastoma Tumors Using Quantitative Proteomics
Source: PLoS One. 2014 Oct 31;9(10):e110316. doi: 10.1371/journal.pone.0110316 (PMC4216004; doi:10.1371/journal.pone.0110316)
Supplement: Table S7 — Human tissue distribution of the top 52 selected sialoglycoproteins overexpressed in GBM tumor cells. (XLSX) [file pone.0110316.s008.xlsx]

## Sheet: Table S7
Table S7: Human tissue distribution of the top 52 selected sialoglycoproteins overexpressed in GBM tumor cells. To study human tissue distribution of the 52 selected cell-surface sialoglycoproteins overexpressed in human GBM tumors compared to normal astrocytes, we queried different human gene and protein expression web-accessible databases. BioGPS (http://biogps.gnf.org/) website is a centralize…
	Level of gene/protein expression
	ND: not determined
HUGO-ID	BioGPS (http://biogps.gnf.org/)	Human Protein Atlas (http://www.proteinatlas.org/)
	Level of gene expression in human normal tissues	Level of protein expression in human normal tissues			Overall GBM tissue staining statistics
ABCB6	CD71+ early erythroid (400)	bronchus, glomeruli, hepatocytes, stomach, Leydig cells, thyroid and urothelial cells	most of the normal tissues	glial cells and bile duct cells along with most cells in lymphoid tissues	median (33%) weak (25%) negative (42%)
ADAMTS3	most of the normal tissues (5)	ND	ND	ND	ND
ADCY6	most of the normal tissues (5)	airway epithelium, purkinje cells, adrenal cortical cells and exocrine pancreatic cells	skin and soft tissues, GI-tract	most of the normal tissues	median (9%) weak (18%) negative (73%)
AGT	brain, heart, liver, fetal liver, fetal lung (2000 - 8000)	cerebral cortex, placenta	liver		median (8%) negative (92%)
AKR1A1	blood cells, liver, kidney (650)	most of the normal tissues			strong (2%) median (5%) weak (34%) negative (39%)
AKT2	most of the normal tissues (5)	brain, endocrine tissues, lung, liver, pancreas	GI tract	skin and soft tissues, heart	strong (42%) median (50%) weak (8%)
ANGPTL2	uterus corpus, smooth muscle, adipocyte (100 - 400)		testis	most of the normal tissues	weak (14%) negative (86%)
CACNG4	squeletal muscle (75)	ND	ND	ND	ND
CD68	heart, CD14+ monocyte (60)	lymphoid tissues, glial cells, bone marrow, spleen			negative (100%)
CLCN3	pineal gland, CD71+ early erythroid (1200)	most of the normal cells	liver, glial cells, spleen, most mesenchymal cells, and smooth muscle	heart	median (70%) weak (30%)
CLN3	placenta, blood cells (40)	ND	ND	ND	ND
CLPTM1	ubiquitous (200)	ND	ND	ND	ND
CLU	brain, ganglion, liver, testis, trachea, olfactory bulb (15000)	islet cells in pancreas, squamous epithelia in tonsil, glandular cells in nasopharynx, cervix, uterus and epididymis	stomach	placenta, heart, skin and soft tissues	median (22%) weak (39%) negative (39%)
COL17A1	bronchial epithelial cells (150)	squamous epithelia, epithelial cells and cardiac myocytes	most of the normal tissues	brain, liver, pancreas, placenta, endocrine tissues	weak (30%) negative (70%)
CRYAB	brain, heart, olfactory bulb	cerebral cortex, heart	femal tissues	blood, liver, pancreas, GI-tract, lung	strong (22%) median (12%) weak (15%) negative (11%)
DNER	brain, pituitary (600)	purkinje cells of the cerebellum	GI-tract, skin and soft tissues	squamous epithelia and glandular cells of the gastrointestinal tract	weak (9%) negative (91%)
EPDR1	most normal tissues (5)	brain, gall bladder, prostate, heart and Leydig cells	lung, femal tissues, endocrine tissues	blood, GI-tract, placenta, kidney, skin and soft tissues	median (55%) weak (27%) negative (18%)
EXTL2	brain, blood cells (150)	most of the normal tissues	heart placenta, skin and soft tissues		strong (25%) median (58%) negative (17%)
GPR56	CD56+ NK cells, thyroid (1000 - 5000)	most of the normal tissues	brain		ND
HM13	ND	stomach, exocrine pancreas, seminal vesicle, uterine pre-menopausal glands and a subset of lymphoid cells	purkinje cell	glial cells of the lateral ventricule	median (17%) weak (25%) negative (58%)
ICAM1	fetal lung, pancreatic islet, smooth muscle, 721 B lymphoblasts (200 - 500)	pneumocytes of the lung, cells in glomeruli, endothelial cells and macrophages	lymph node, tonsil, spleen	most of the normal tissues	strong (17%) median (11%) weak (9%) negative (63%)
IL13RA2	testis (100)	ND	ND	ND	ND
IL1RAP	fetal liver, whole blood (70)		neuronal cells, bone marrow, lymph nod, tonsil	Most of the normal tissues	negative (100%)
ITGB8	most normal tissues (25)		gastrointestinal tract, squamous epithelia, heart muscle, gall bladder, glial cells	lung, placenta, male tissues	median (4%) weak (25%) negative (71%)
JAM2	Placenta, testis (150)	ND	ND	ND	ND
KTN1	thyroid, testis, pituitary (300 - 700)	most of the normal tissues		heart	strong (82%) median (18%)
LGALS3BP	heart, lung, colon, prostate, thyroid (750)	genitalia, urinary bladder and gastrointestinal tract		most of the normal tissues	strong (21%) median (8%) weak (8%) negative (63%)
MAPT	brain (200 - 1000)	brain, salivary gland, breast, prostate, kidney	lymph node, GI-tract	lung, heart, placenta	strong (100%)
NCAM1	brain, CD56+ NK cells (600 - 1200)	neuropil in the CNS, peripheral nerves, adrenal cortical cells, pancreatic islets and gastric chief cells	heart, stomach, testis, smooth muscle	blood, lung, femal tissues, placenta, kidney	strong (35%) median (30%) weak (17%) negative (18%)
NPC1	dendritic cells, adrenal cortex (350)	gall bladder, ovarian follicle cells, most glial cells, thyroid and adrenal glands	most of the normal tissues	skin and soft tissues	median (64%) weak (9%) negative (27%)
NRCAM	brain (300 - 800)	exocrine pancreas, epididymis and seminal vesicle	most of the normal tissues	brain, liver, kidney, placenta	strong (10%) median (20%) weak (40%) negative (30%)
NTRK2	brain, thyroid (1600)	brain, gall bladder, lung, breast, epididymis, thyroid	most of the normal tissues		strong (54%) median 42%) weak (4%)
OLR1	most normal tissues (10)	ND	ND	ND	ND
PLXDC1	pineal day, pineal night (300)	epithelial and glandular cells, bone marrow, spleen	most of the normal tissues	brain, heart, placenta	median (18%) weak (45%) negative (37%)
PTPRZ1	brain (500 - 1500)		Neuropil	most normal tissues	strong (36%) median (32%) weak (23%) negative (9%)
QSOX2	ND	brain, blood cells, liver, pancreas, GI tract, female tissue	skin and soft tissues	liver, muscle, and squamous epithelia	strong (27%) median (64%) weak (9%)
RGMA	brain (70)	Islet cells of pancreas, trophoblastic cells and airway epithelium	most of the normal tissues		strong (8%) median (25%) weak (17%) negative (50%)
SERPINI1	brain (1000 - 2500)	neuronal cells of CNS	Purkinje cells	most of the normal tissues	median (5%) weak (32%) negative (63%)
SLC12A7	CD71+ early erythroid, retina, blood cells (1000 - 1600)	Most of the normal tissues	endrocrine tissues	bile duct	median (56%) weak (33%) negative (1%)
SLC1A3	brain (1000 - 3000)		Neuropil and subset of glial cells	most normal tissues	weak (15%) negative (85%)
SLC22A17	pituitary, brain (100)	Respiratory epithelium, bile duct cells, squamous epithelium, neuronal cells in CNS and cells in seminiferus ducts	most of the normal tissues	heart	strong (18%) median (73%) weak (9%)
SLC2A13	most normal tissues (5)	glandular cells in stomach, islets of Langerhans, neuronal cells and in a subset of lymphoid cells		most of the normal tissues	weak (9%) negative (91%)
SLC4A4	kidney, pancreas, colon, brain (400 - 600)	gastrointestinal tract, gall bladder, ducts in pancreas and renal tubules	most of the normal tissues		median (82%) weak (18%)
SORL1	prostate, liver, brain, blood cells (1000 - 3000)	most of the normal tissues		lymphoid tissues, bile duct, squamous epithelia, stromal cells	median (55%) weak (27%) negative (18%)
SORT1	adipocytes, pancreas, CD33+ myeloid, CD14+ monocytes (30)	neuronal cells of CNS	glial cells, lung, heart, uterus, placenta, testis, kidney, thyroid	blood, liver, pancreas, GI-tract, skin and soft tissues	strong (29%) median (43%) weak (14%) negative (14%)
STIM2	blood cells (50)	intestinal tract, renal tubules, thyroid and neuronal cells	most of the normal tissues	placenta	median (45%) weak (36%) negative (19%)
SYT1	brain (1000 - 2000)	intestine, neurophil and myocytes	most of the normal tissues	placenta, ovarian and endometrial stroma cells	strong (8%) median (25%) weak (58%) negative (9%)
THBD	lung, placenta, fetal lung (150)	placenta	squamous epithelia	most of the normal tissues	weak (4%) negative (96%)
TM7SF3	CD34+ blood cells (50)	urothelium, seminiferus ducts cells, trophoblasts and squamous epithelia	most of the normal tissues	glial cells, liver, heart muscle, uterus and bone marrow poietic cells	median (64%) weak (9%) negative (27%)
TNC	fetal lung, uterus adipocyte, bronchial epithelial cells, GI tract (250 - 500)		squamous epithelia of tonsil, trophoblastic cells	most of the normal tissues	median (55%) weak (18%) negative (27%)
TTYH3	most normal tissues (20)	ND	ND	ND	ND
UCHL1	brain (2000 - 5000)	neuronal and Purkinje cells, distal renal tubules, islets of Langerhans and leydig cells		most of the normal tissues	strong (36%) median (23%) weak (27%) negative (14%)
